# Supplementary material for: Adaptive stretching of representations across brain regions and deep learning model layers
Source: Nat Commun. 2025 Nov 21;16:10302. doi: 10.1038/s41467-025-65231-y (PMC12638828; doi:10.1038/s41467-025-65231-y)
Supplement: Supplementary file 4 — Source Data [file 41467_2025_65231_MOESM4_ESM.zip]

Archive with 40 entries (36 files):
- Source-data-file/
- __MACOSX/._Source-data-file
- Source-data-file/.DS_Store
- __MACOSX/Source-data-file/._.DS_Store
- Source-data-file/Supplemental III.7/
- __MACOSX/Source-data-file/._Supplemental III.7
- Source-data-file/Source_data.xlsx
- __MACOSX/Source-data-file/._Source_data.xlsx
- Source-data-file/Supplemental III.4/
- __MACOSX/Source-data-file/._Supplemental III.4
- Source-data-file/Supplemental III.5/
- __MACOSX/Source-data-file/._Supplemental III.5
- Source-data-file/Supplemental III.7/correlation_steps_500layers_4_5folds.csv
- __MACOSX/Source-data-file/Supplemental III.7/._correlation_steps_500layers_4_5folds.csv
- Source-data-file/Supplemental III.4/region_MT_stats.csv
- __MACOSX/Source-data-file/Supplemental III.4/._region_MT_stats.csv
- Source-data-file/Supplemental III.4/region_LIP_stats.csv
- __MACOSX/Source-data-file/Supplemental III.4/._region_LIP_stats.csv
- Source-data-file/Supplemental III.4/region_PFC_stats.csv
- __MACOSX/Source-data-file/Supplemental III.4/._region_PFC_stats.csv
- Source-data-file/Supplemental III.4/region_all_stats.csv
- __MACOSX/Source-data-file/Supplemental III.4/._region_all_stats.csv
- Source-data-file/Supplemental III.4/region_FEF_stats.csv
- __MACOSX/Source-data-file/Supplemental III.4/._region_FEF_stats.csv
- Source-data-file/Supplemental III.4/region_V4_stats.csv
- __MACOSX/Source-data-file/Supplemental III.4/._region_V4_stats.csv
- Source-data-file/Supplemental III.4/region_IT_stats.csv
- __MACOSX/Source-data-file/Supplemental III.4/._region_IT_stats.csv
- Source-data-file/Supplemental III.5/layer_4_stats.csv
- __MACOSX/Source-data-file/Supplemental III.5/._layer_4_stats.csv
- Source-data-file/Supplemental III.5/layer_2_stats.csv
- __MACOSX/Source-data-file/Supplemental III.5/._layer_2_stats.csv
- Source-data-file/Supplemental III.5/layer_5_stats.csv
- __MACOSX/Source-data-file/Supplemental III.5/._layer_5_stats.csv
- Source-data-file/Supplemental III.5/layer_3_stats.csv
- __MACOSX/Source-data-file/Supplemental III.5/._layer_3_stats.csv
- Source-data-file/Supplemental III.5/layer_6_stats.csv
- __MACOSX/Source-data-file/Supplemental III.5/._layer_6_stats.csv
- Source-data-file/Supplemental III.5/layer_1_stats.csv
- __MACOSX/Source-data-file/Supplemental III.5/._layer_1_stats.csv
