# Supplementary material for: Adaptive stretching of representations across brain regions and deep learning model layers
Source: Nat Commun. 2025 Nov 21;16:10302. doi: 10.1038/s41467-025-65231-y (PMC12638828; doi:10.1038/s41467-025-65231-y)
Supplement: Supplementary file 4 — Source Data [file 41467_2025_65231_MOESM4_ESM.zip › Source-data-file/Source_data.xlsx]

## Sheet: Figure2
	color_session_correlation						motion_session_correlation						250ms_color_correlation						250ms_motion_correlation
	ISI	SPIKE	Euclidean	Cosine	Pearson		ISI	SPIKE	Euclidean	Cosine	Pearson		ISI	SPIKE	Euclidean	Cosine	Pearson		ISI	SPIKE	Euclidean	Cosine	Pearson
	-0.02253	0.00022	0.026033	-0.00053	-0.0012		0.031532	0.028233	0.015454	-0.00625	-0.00663		0.400238	0.19189	0.019259	0.006751	0.006166		0.635329	0.359063	0.0133546	-0.00563166	-0.00672432
	-0.02136	-5e-05	0.022726	-0.0053	-0.00535		0.034212	0.026021	0.016463	0.002632	0.002166		0.35845	0.210904	0.027147	0.010472	0.008694		0.613579	0.342894	0.0215686	-0.0051339	-0.00707573
	-0.02093	-0.00031	0.030024	0.010222	0.010443		0.037162	0.026766	0.016128	0.00563	0.005501		0.416843	0.188248	0.018062	-0.00215	-0.00372		0.644921	0.311118	0.0211227	-0.0227537	-0.0232112
	-0.02032	-0.00233	0.010524	0.0019	0.00194		0.037086	0.0264	0.014477	0.012038	0.01186		0.327262	0.182329	0.010075	-0.00534	-0.00613		0.637868	0.364443	0.0276789	-0.0124812	-0.0124558
	-0.01933	-0.00603	-0.00258	-0.00289	-0.00229		0.037773	0.026743	0.019426	0.009982	0.009547		0.343654	0.202736	-0.0102	-0.01794	-0.0191		0.593046	0.378321	0.0244205	-0.0167511	-0.0171214
	-0.01713	-0.00756	-0.00256	-0.01209	-0.01213		0.034925	0.027607	0.005678	-0.0021	-0.00195		0.399606	0.171935	-0.01388	-0.01688	-0.01735		0.594726	0.349472	0.0193605	-0.0210142	-0.0209258
	-0.01763	-0.01096	0.004322	-0.00258	-0.00379		0.029144	0.032866	0.00432	-0.00707	-0.0058		0.33998	0.205762	-0.02555	-0.02553	-0.02532		0.66016	0.369242	0.00236906	-0.0273953	-0.026547
	-0.0172	-0.0111	0.014621	0.009209	0.007313		0.027637	0.035623	0.014121	0.005809	0.006101		0.381424	0.189824	-0.02931	-0.03495	-0.03345		0.684745	0.366599	-0.00994111	-0.0391753	-0.0385178
	-0.01575	-0.01088	0.018227	0.006989	0.005637		0.025418	0.036959	0.023501	0.007444	0.00931		0.373091	0.179654	-0.00999	-0.02698	-0.02657		0.582852	0.376689	-0.00456271	-0.0423427	-0.0401377
	-0.01374	-0.01094	0.016865	0.010032	0.008778		0.024616	0.037301	0.022595	0.015085	0.015877		0.311227	0.201125	0.012043	-0.01797	-0.01743		0.666653	0.339257	0.0229111	-0.0286661	-0.0265654
	-0.01262	-0.00807	0.01356	0.005981	0.004353		0.025112	0.037389	0.021254	0.005315	0.005908		0.367616	0.187316	0.026468	0.000939	0.00035		0.668521	0.357229	0.0389216	-0.00847795	-0.00746588
	-0.00991	-0.00659	0.012111	0.015903	0.014598		0.023458	0.03466	0.022145	0.00295	0.003458		0.370234	0.195492	0.048725	0.037227	0.036647		0.54675	0.366352	0.0573329	0.00465567	0.0045579
	-0.00894	-0.00545	0.007014	0.008539	0.006062		0.016776	0.036112	0.024841	0.001042	0.001706		0.353683	0.200276	0.048038	0.027613	0.026156		0.612984	0.373798	0.0757753	0.0285494	0.0282414
	-0.01052	-0.00525	0.010473	0.010271	0.008383		0.00717	0.03806	0.004024	-0.01616	-0.01505		0.385167	0.176979	0.065463	0.042397	0.041098		0.692013	0.362853	0.0788193	0.0319856	0.0314733
	-0.01051	-0.00628	-0.0052	-0.00186	-0.0028		0.015263	0.040719	0.007835	-0.01557	-0.01518		0.360132	0.185424	0.099236	0.080757	0.079307		0.613799	0.352244	0.0877775	0.0427888	0.041808
	-0.01196	-0.00971	-0.00704	-0.0045	-0.00415		0.021884	0.04285	0.020614	-0.00801	-0.00752		0.355345	0.209532	0.125826	0.103482	0.101254		0.675639	0.366952	0.0937235	0.0409988	0.0410839
	-0.01343	-0.01268	0.00864	-0.00139	-0.00065		0.026098	0.046187	0.012433	-0.00963	-0.00854		0.361662	0.183148	0.140521	0.117265	0.11583		0.64109	0.354881	0.102101	0.057739	0.0575177
	-0.01547	-0.01707	0.021541	-0.0085	-0.00862		0.028809	0.046816	0.024192	0.012211	0.012327		0.383217	0.192685	0.134591	0.103281	0.102195		0.611723	0.355796	0.106139	0.0562979	0.0565464
	-0.01606	-0.01934	0.017304	0.000731	-0.00112		0.031866	0.046589	0.022921	0.010642	0.010642		0.329485	0.205023	0.125779	0.097029	0.095884		0.617739	0.364176	0.109308	0.064226	0.064267
	-0.01604	-0.02162	0.020646	-0.00629	-0.00776		0.034737	0.044449	0.024139	0.006949	0.008068		0.33712	0.181964	0.117354	0.105735	0.104603		0.603939	0.363295	0.104126	0.0707406	0.0707708
	-0.01712	-0.02263	0.010004	-0.00925	-0.01073		0.036058	0.043184	0.026407	0.019542	0.019022		0.371445	0.188908	0.107632	0.092506	0.092255		0.626062	0.345687	0.1053	0.0767604	0.0761724
	-0.01798	-0.02463	0.004804	-0.01449	-0.01713		0.03648	0.039194	0.03636	0.018285	0.018845		0.36999	0.198236	0.079516	0.074248	0.075383		0.639387	0.337492	0.101248	0.0781726	0.0771588
	-0.01688	-0.02144	-0.00567	-0.02393	-0.02559		0.03424	0.032276	0.043956	0.014147	0.013937
	-0.01592	-0.02147	0.010057	-0.00925	-0.00866		0.02915	0.026534	0.05462	0.016981	0.017643
	-0.01154	-0.02066	0.007426	-0.00836	-0.00903		0.025945	0.024338	0.054462	0.004414	0.00508
	-0.00733	-0.02165	0.020562	0.003138	0.001228		0.024145	0.024821	0.04839	-0.00409	-0.0031
	-0.00447	-0.02246	0.011971	0.005025	0.004779		0.022251	0.019933	0.040576	-0.00699	-0.0056
	-0.00352	-0.02193	0.007686	-0.00142	-0.00237		0.022012	0.02224	0.034411	0.003898	0.006331
	-0.00417	-0.02459	-0.00627	-0.02061	-0.02231		0.023487	0.023793	0.041051	0.004633	0.006659
	-0.0063	-0.02794	-0.00656	-0.02641	-0.02716		0.025446	0.025717	0.043416	0.011358	0.013183
	-0.0086	-0.02887	0.009311	-0.01489	-0.01507		0.024418	0.026523	0.053835	0.023127	0.023277
	-0.01317	-0.02943	0.005267	-0.03216	-0.03333		0.026284	0.035303	0.031015	0.008957	0.010082
	-0.01757	-0.02958	-0.0012	-0.02327	-0.02508		0.027338	0.038752	0.012313	-0.01474	-0.0147
	-0.02223	-0.02949	-0.00603	-0.02046	-0.02147		0.027793	0.04185	0.019446	-0.0181	-0.01764
	-0.02721	-0.02758	-0.00531	-0.00859	-0.01038		0.029334	0.045435	0.03867	-0.00062	-0.00066
	-0.02989	-0.02683	-0.00478	-0.00959	-0.01046		0.031175	0.048297	0.024553	-0.01689	-0.0175
	-0.02865	-0.02576	0.001697	-0.00842	-0.0094		0.037467	0.052786	0.011286	-0.0323	-0.03132
	-0.02904	-0.0276	0.0074	-0.00374	-0.005		0.044334	0.058396	0.016087	-0.02338	-0.02246
	-0.02828	-0.02895	0.005392	-0.00864	-0.0102		0.048001	0.059934	0.00948	-0.01586	-0.01561
	-0.02848	-0.02935	0.003548	-0.01545	-0.01699		0.047688	0.066597	0.012454	-0.01578	-0.01539
	-0.02798	-0.02773	-0.00314	-0.02388	-0.02508		0.051322	0.070517	0.01946	-0.01109	-0.01296
	-0.02777	-0.02996	-0.00018	-0.02596	-0.02364		0.052095	0.06984	0.035957	0.004301	0.000893
	-0.02563	-0.02988	0.016518	-0.00736	-0.00762		0.0517	0.066207	0.034221	0.000376	-0.00141
	-0.02412	-0.02721	0.011431	-0.00526	-0.00727		0.05089	0.065662	0.032322	0.002748	0.00071
	-0.0249	-0.0261	0.028072	-0.0007	-0.00265		0.050723	0.063322	0.037888	-0.00453	-0.00497
	-0.023	-0.02648	0.025861	0.003609	0.002112		0.053724	0.063125	0.042935	-0.00563	-0.00625
	-0.02506	-0.02326	0.027333	0.017273	0.015544		0.05667	0.063905	0.037593	-0.01978	-0.02149
	-0.02563	-0.02125	0.028156	0.01715	0.014588		0.058029	0.063662	0.034167	-0.02338	-0.02402
	-0.02592	-0.01921	0.022818	0.010424	0.008967		0.05842	0.063859	0.014359	-0.03197	-0.03295
	-0.02616	-0.02031	0.018201	0.006057	0.00448		0.057951	0.060884	0.015072	-0.01773	-0.0179
	-0.0266	-0.01848	0.024724	0.01839	0.017566		0.057252	0.058642	0.012563	-0.01609	-0.01632
	-0.02994	-0.01384	0.017061	0.009725	0.008232		0.055224	0.05776	0.01022	-0.00672	-0.00772
	-0.0278	-0.0125	0.020258	0.008644	0.007248		0.053374	0.059085	0.008563	-0.00503	-0.00619
	-0.02492	-0.00985	0.013281	0.012786	0.011014		0.051788	0.056495	0.015438	0.007382	0.006586
	-0.01954	-0.00538	0.004336	-0.0064	-0.00765		0.047913	0.051878	0.016799	0.001805	0.00054
	-0.01718	-0.00026	0.001433	-0.00059	-0.00076		0.046508	0.048987	0.023376	-0.00353	-0.00352
	-0.01697	0.001117	0.005451	0.011598	0.011796		0.045952	0.044635	0.021547	-0.01002	-0.01016
	-0.01535	0.00288	0.007666	0.024602	0.025478		0.046184	0.039851	0.026974	-0.01059	-0.01123
	-0.01178	0.005012	0.020663	0.033822	0.034055		0.04665	0.038654	0.021892	-0.02607	-0.02665
	-0.01179	0.003949	0.023258	0.033874	0.033209		0.048128	0.034216	0.01634	-0.01859	-0.01911
	-0.01385	0.002045	0.013197	0.007021	0.006549		0.047168	0.029633	0.02035	-0.01906	-0.01933
	-0.01539	0.001318	-0.00421	-0.01371	-0.0153		0.04698	0.028258	0.024157	-0.01881	-0.01795
	-0.01515	0.00302	-0.02039	-0.02772	-0.02906		0.043176	0.028024	0.022275	-0.01277	-0.01214
	-0.016	0.003022	-0.01572	-0.02214	-0.02272		0.041308	0.02597	0.027566	-0.00321	-0.00421
	-0.01705	0.004152	-0.00174	-0.01231	-0.01269		0.038982	0.022946	0.022177	0.007473	0.006486
	-0.01695	0.005947	0.001731	-0.00516	-0.00451		0.036469	0.020948	0.011843	0.008347	0.007984
	-0.01875	0.006361	0.002131	-0.01228	-0.01262		0.032711	0.020008	0.011469	0.015331	0.015451
	-0.02054	0.002982	0.00061	-0.02515	-0.02526		0.029106	0.016304	0.013368	0.001879	0.001981
	-0.02038	0.003459	0.000733	-0.0293	-0.03076		0.025224	0.014719	0.023862	0.021834	0.022322
	-0.01937	0.000417	-0.00282	-0.02356	-0.02372		0.022808	0.014064	0.026064	0.008116	0.008645
	-0.01914	-0.00344	0.002789	-0.01395	-0.01379		0.024646	0.01758	0.039778	0.0113	0.012436
	-0.01936	-0.00466	0.009827	-0.00459	-0.00464		0.024347	0.019936	0.045862	0.001355	0.001064
	-0.01862	-0.00373	0.009633	0.000471	8.79e-05		0.02407	0.021971	0.057448	0.00867	0.007024
	-0.01781	0.000882	0.013855	0.00889	0.007153		0.021584	0.022143	0.05645	0.011519	0.010296
	-0.01645	0.003381	0.0257	0.022932	0.021692		0.018725	0.02098	0.045369	0.003918	0.00294
	-0.01598	0.006214	0.032068	0.035681	0.034011		0.015668	0.01906	0.032038	-0.00157	-0.0006
	-0.0173	0.006391	0.023042	0.025458	0.025225		0.015548	0.016134	0.030874	-0.0057	-0.00491
	-0.01652	0.005189	0.019626	0.015385	0.014118		0.010384	0.009613	0.041418	-0.00625	-0.0055
	-0.01589	0.003047	0.029926	0.017654	0.016861		0.008548	0.006531	0.050216	0.001619	0.000744
	-0.01584	-6.4e-05	0.019285	-0.00026	-0.00184		0.010008	0.005342	0.05455	0.010148	0.00965
	-0.01537	-0.00286	0.03228	0.003173	0.001351		0.011405	0.004112	0.059009	0.020223	0.019419
	-0.01558	-0.00665	0.037745	0.005789	0.005259		0.011839	0.009663	0.075521	0.034145	0.032666
	-0.0158	-0.01165	0.036436	0.000897	-0.00053		0.01238	0.010803	0.066684	0.035552	0.035163
	-0.01646	-0.0154	0.03406	0.009438	0.006961		0.011321	0.010596	0.046976	0.020649	0.022094
	-0.01747	-0.01706	0.021394	0.000695	-0.0006		0.01173	0.006932	0.047616	0.016115	0.016005
	-0.01538	-0.01947	0.028472	-0.01027	-0.01115		0.010038	0.005618	0.040332	0.022569	0.021914
	-0.01509	-0.02012	0.041259	0.007902	0.006749		0.008692	0.004312	0.042815	0.010225	0.010212
	-0.01304	-0.02114	0.04232	0.013534	0.012487		0.008414	0.003878	0.043614	0.01093	0.01104
	-0.00968	-0.02176	0.037032	0.011212	0.011965		0.007237	0.005925	0.045474	0.00349	0.002797
	-0.00826	-0.02128	0.049474	0.016096	0.016621		0.007343	0.008383	0.032972	0.003904	0.002171
	-0.00452	-0.01813	0.039822	0.01393	0.014003		0.008444	0.011253	0.033742	0.007177	0.005547
	-0.00066	-0.01579	0.041931	0.01594	0.017383		0.012804	0.015378	0.033812	0.020952	0.019777
	0.001446	-0.01291	0.033374	0.023158	0.025405		0.015019	0.016666	0.037239	0.029822	0.028517
	0.001558	-0.00998	0.012853	0.001905	0.002947		0.017716	0.019667	0.033726	0.026693	0.027465
	0.002985	-0.00855	0.014356	0.010221	0.011098		0.01993	0.024432	0.030306	0.014968	0.01616
	0.002579	-0.01105	0.026041	0.011088	0.011289		0.022986	0.028746	0.018943	-0.00669	-0.00622
	0.00064	-0.01369	0.027416	0.012939	0.012331		0.023244	0.031088	0.020805	-0.01733	-0.0172
	0.000184	-0.01792	0.029653	0.001609	0.001374		0.024061	0.034985	0.018753	-0.01851	-0.01914
	0.001076	-0.02024	0.024928	-0.00086	-0.00116		0.023434	0.036062	0.026863	-0.02182	-0.02387
	0.003395	-0.0232	0.007967	-0.00548	-0.00654		0.022237	0.035066	0.018139	-0.02051	-0.02229
	-0.00693	-0.00693	-0.00964	-0.01764	-0.01673		0.016291	0.016291	0.021411	-0.0102	-0.01156
	-0.00691	-0.00691	-0.01904	-0.02525	-0.02549		0.025028	0.025028	0.031403	-0.00547	-0.00634
	-0.00559	-0.00559	0.000708	-0.01205	-0.01317		0.035441	0.035441	0.028808	0.00075	6.09e-06
	0.000356	0.000356	0.004942	-0.00987	-0.01057		0.048887	0.048887	0.010581	-0.00905	-0.01017
	0.001819	0.001819	0.011919	-0.0144	-0.01545		0.052071	0.052071	0.014873	-0.00484	-0.0059
	-0.00063	-0.00063	-0.00235	-0.02257	-0.02408		0.050789	0.050789	0.007446	-0.00516	-0.00509
	-0.00466	-0.00466	0.012506	-0.00393	-0.00522		0.044943	0.044943	0.009052	0.001608	0.00121
	-0.00859	-0.00859	0.00506	-0.00413	-0.00489		0.045336	0.045336	0.027187	0.00391	0.003078
	-0.01893	-0.01893	-0.00204	-0.01137	-0.01255		0.048997	0.048997	0.026891	-0.0019	-0.0035
	-0.02635	-0.02635	0.005682	-0.00618	-0.00684		0.041776	0.041776	0.026113	-0.0165	-0.01591
	-0.02587	-0.02587	0.015322	-0.00865	-0.01019		0.036815	0.036815	0.036362	-0.00696	-0.00718
	-0.02972	-0.02972	0.004733	-0.01961	-0.01956		0.037625	0.037625	0.041251	-0.01009	-0.00996
	-0.02685	-0.02685	0.003105	-0.02373	-0.02373		0.040907	0.040907	0.0443	-0.0178	-0.01773
	-0.01816	-0.01816	0.008691	-0.01447	-0.01565		0.036304	0.036304	0.050947	0.000634	0.00169
	-0.01387	-0.01387	0.006209	-0.01964	-0.02078		0.032112	0.032112	0.058988	2.33e-05	0.001272
	-0.01351	-0.01351	-0.00022	-0.0263	-0.02642		0.021027	0.021027	0.050273	-0.00633	-0.00534
	-0.00823	-0.00823	-0.0064	-0.03022	-0.02986		0.01316	0.01316	0.028391	-0.01055	-0.0096
	0.006706	0.006706	0.002631	-0.0196	-0.02002		0.003354	0.003354	0.016891	-0.00822	-0.00931
	0.01772	0.01772	0.009243	0.002075	0.001596		-0.00858	-0.00858	0.026919	-0.00241	-0.00407
	0.028876	0.028876	0.008512	-0.00858	-0.00875		-0.00957	-0.00957	0.025252	-0.00965	-0.01076
	0.041748	0.041748	0.018826	0.001264	0.000253		-0.00521	-0.00521	0.020596	-0.01434	-0.01583
	0.040105	0.040105	0.013491	0.000202	0.000883		-0.00349	-0.00349	0.015899	-0.02429	-0.02626
	0.029118	0.029118	0.01317	-0.00201	-0.00215		0.002609	0.002609	0.013621	-0.02206	-0.02252
	0.025775	0.025775	0.017182	-0.00505	-0.0061		0.01113	0.01113	0.004051	-0.02534	-0.02595
	0.02041	0.02041	0.016433	-0.00417	-0.00458		0.014474	0.014474	0.01504	-0.01027	-0.01069
	0.010745	0.010745	0.01907	-0.00146	-0.00203		0.007058	0.007058	0.015696	-0.01382	-0.01471
	0.003528	0.003528	0.026097	-0.00601	-0.00499		0.004886	0.004886	0.033537	0.000367	0.000572
	0.00892	0.00892	0.024524	-0.01144	-0.011		-0.00319	-0.00319	0.044984	0.019851	0.019396
	0.011072	0.011072	0.035358	-0.00525	-0.00418		-0.01367	-0.01367	0.049789	0.021921	0.022112
	0.011552	0.011552	0.040234	-0.01206	-0.01053		-0.02071	-0.02071	0.056528	0.029652	0.030336
	0.014783	0.014783	0.04636	-0.00178	-0.00124		-0.02249	-0.02249	0.065403	0.042751	0.04315
	0.013546	0.013546	0.025812	-0.01911	-0.01763		-0.02659	-0.02659	0.040383	0.026115	0.025671
	0.018862	0.018862	0.01313	-0.02009	-0.01987		-0.01992	-0.01992	0.03482	0.019203	0.020153
	0.020194	0.020194	-0.00471	-0.01504	-0.01443		-0.01452	-0.01452	0.032905	0.023402	0.023122
	0.015343	0.015343	-0.00706	0.006909	0.007326		-0.01334	-0.01334	0.029384	0.016252	0.016174
	0.000614	0.000614	0.016322	0.011338	0.01093		-0.00966	-0.00966	0.013413	0.001308	0.000753
	0.000114	0.000114	0.003594	-0.00069	-0.00178		-0.01246	-0.01246	0.017303	-0.00398	-0.00487
	0.000122	0.000122	-0.00352	-0.01621	-0.01572		-0.00714	-0.00714	0.029331	0.00224	0.001116
	0.005783	0.005783	-0.00106	-0.02171	-0.02074		0.000928	0.000928	0.050807	0.01348	0.011921
	0.015698	0.015698	-0.00212	-0.01403	-0.01366		0.01201	0.01201	0.046164	-0.00014	-0.0021
	0.031489	0.031489	-0.01464	-0.02905	-0.02857		0.018576	0.018576	0.057532	0.007732	0.006228
	0.041051	0.041051	-0.01768	-0.04105	-0.03954		0.019371	0.019371	0.061031	0.017009	0.017744
	0.03679	0.03679	-0.01441	-0.03437	-0.03443		0.017299	0.017299	0.045171	0.005345	0.004666
	0.03164	0.03164	-0.02007	-0.03601	-0.03673		0.019134	0.019134	0.039151	-0.00692	-0.00731
	0.01597	0.01597	-0.02544	-0.03712	-0.03717		0.023316	0.023316	0.031956	-0.0125	-0.01099
	0.002405	0.002405	-0.02148	-0.03083	-0.03154		0.027482	0.027482	0.04666	-0.00358	-0.00221
	-0.01023	-0.01023	-0.00839	-0.02377	-0.02434		0.038738	0.038738	0.042688	0.00822	0.008311
	-0.00063	-0.00063	0.006682	-0.01818	-0.01842		0.054187	0.054187	0.020278	-0.007	-0.00598
	0.00617	0.00617	0.014639	-0.00396	-0.00555		0.065699	0.065699	0.028165	0.0083	0.007277
	0.013118	0.013118	0.022385	0.002189	0.001295		0.070324	0.070324	0.021538	-0.00688	-0.00778
	0.113504	0.159149	0.019259	0.006751	0.006166		0.269627	0.296471	0.013355	-0.00563	-0.00672
	0.168868	0.217784	0.027147	0.010472	0.008694		0.374648	0.384523	0.021569	-0.00513	-0.00708
	0.172291	0.201163	0.018062	-0.00215	-0.00372		0.377551	0.37559	0.021123	-0.02275	-0.02321
	0.161397	0.186038	0.010075	-0.00534	-0.00613		0.374627	0.355223	0.027679	-0.01248	-0.01246
	0.16307	0.160589	-0.0102	-0.01794	-0.0191		0.369546	0.335852	0.02442	-0.01675	-0.01712
	0.168903	0.149877	-0.01388	-0.01688	-0.01735		0.381585	0.317361	0.01936	-0.02101	-0.02093
	0.170365	0.135188	-0.02555	-0.02553	-0.02532		0.400446	0.304204	0.002369	-0.0274	-0.02655
	0.173661	0.122966	-0.02931	-0.03495	-0.03345		0.425582	0.297541	-0.00994	-0.03918	-0.03852
	0.183149	0.110189	-0.00999	-0.02698	-0.02657		0.454876	0.299221	-0.00456	-0.04234	-0.04014
	0.185996	0.110034	0.012043	-0.01797	-0.01743		0.482925	0.317206	0.022911	-0.02867	-0.02657
	0.198752	0.118925	0.026468	0.000939	0.00035		0.508199	0.335255	0.038922	-0.00848	-0.00747
	0.218494	0.133635	0.048725	0.037227	0.036647		0.512662	0.339075	0.057333	0.004656	0.004558
	0.237196	0.156428	0.048038	0.027613	0.026156		0.528392	0.34423	0.075775	0.028549	0.028241
	0.264487	0.18549	0.065463	0.042397	0.041098		0.545224	0.346296	0.078819	0.031986	0.031473
	0.292755	0.215655	0.099236	0.080757	0.079307		0.556118	0.351026	0.087777	0.042789	0.041808
	0.313446	0.241617	0.125826	0.103482	0.101254		0.562851	0.356944	0.093723	0.040999	0.041084
	0.347983	0.267102	0.140521	0.117265	0.11583		0.581005	0.367437	0.102101	0.057739	0.057518
	0.371099	0.275887	0.134591	0.103281	0.102195		0.597893	0.380186	0.106139	0.056298	0.056546
	0.385457	0.279668	0.125779	0.097029	0.095884		0.600255	0.390251	0.109308	0.064226	0.064267
	0.395641	0.276238	0.117354	0.105735	0.104603		0.602876	0.39231	0.104126	0.070741	0.070771
	0.404574	0.269428	0.107632	0.092506	0.092255		0.602314	0.392718	0.1053	0.07676	0.076172
	0.413142	0.266118	0.079516	0.074248	0.075383		0.60722	0.407526	0.101248	0.078173	0.077159
	0.42204	0.268542	0.087592	0.079114	0.079698		0.602989	0.415229	0.105927	0.086108	0.084707
	0.427465	0.264867	0.088263	0.073005	0.073963		0.598034	0.417612	0.096589	0.084288	0.082987
	0.429547	0.273455	0.115833	0.092858	0.093164		0.58868	0.429201	0.120094	0.096903	0.094601
	0.435732	0.277278	0.120401	0.110875	0.111034		0.578813	0.423712	0.12144	0.088643	0.087157
	0.444018	0.281453	0.111386	0.0904	0.090547		0.575081	0.416986	0.09972	0.056583	0.055413
	0.449212	0.28257	0.097014	0.079892	0.080059		0.579234	0.41584	0.108139	0.077207	0.076948
	0.447926	0.291363	0.110855	0.089239	0.089141		0.572938	0.416979	0.111477	0.082816	0.081927
	0.44439	0.294406	0.1259	0.11603	0.115777		0.575	0.425237	0.101394	0.072693	0.072492
	0.441516	0.297618	0.114358	0.11388	0.11387		0.568262	0.41848	0.113727	0.091782	0.090272
	0.443294	0.296985	0.115477	0.131408	0.132026		0.566765	0.416982	0.131972	0.108425	0.107539
	0.442774	0.298876	0.110953	0.127505	0.127643		0.565072	0.415963	0.147086	0.119032	0.118341
	0.444974	0.303859	0.114211	0.142197	0.144015		0.558268	0.411863	0.148779	0.129744	0.129384
	0.450076	0.30958	0.114087	0.142666	0.143524		0.557151	0.411163	0.165586	0.15417	0.153523
	0.461947	0.311998	0.117406	0.146808	0.147992		0.548885	0.408415	0.15705	0.148068	0.148519
	0.468005	0.31613	0.119763	0.137102	0.137354		0.548155	0.408225	0.148462	0.153783	0.153903
	0.472447	0.320776	0.127729	0.158576	0.160553		0.544922	0.407874	0.144962	0.164073	0.163839
	0.476713	0.322688	0.118498	0.149368	0.150489		0.542722	0.404648	0.126892	0.147417	0.146619
	0.479827	0.324782	0.113404	0.152334	0.153208		0.540367	0.403439	0.127541	0.143199	0.143574
	0.48157	0.325218	0.125592	0.158892	0.159972		0.535363	0.401661	0.125622	0.135286	0.134704
	0.482027	0.327544	0.11621	0.141043	0.141963		0.52986	0.39154	0.121981	0.140383	0.141235
	0.48228	0.327376	0.095616	0.117068	0.118231		0.528265	0.378474	0.132187	0.150665	0.152041
	0.485386	0.331058	0.090203	0.116837	0.117347		0.522298	0.37832	0.128143	0.145259	0.145641
	0.486761	0.327984	0.100336	0.128256	0.130134		0.521792	0.374651	0.127609	0.134853	0.13712
	0.488228	0.325901	0.114634	0.140504	0.14105		0.512455	0.374699	0.143201	0.14602	0.146538
	0.487987	0.325838	0.102423	0.12746	0.129181		0.512121	0.374827	0.143515	0.149223	0.151007
	0.48685	0.325554	0.090818	0.122074	0.122359		0.511338	0.375382	0.134085	0.136385	0.138117
	0.484674	0.32472	0.079062	0.110697	0.112118		0.510335	0.376031	0.122026	0.117551	0.119619
	0.481885	0.323479	0.083266	0.117139	0.11779		0.509352	0.376932	0.113609	0.113837	0.116248
	0.47838	0.321615	0.069144	0.100027	0.100163		0.508209	0.377893	0.107306	0.097708	0.098682
	0.474542	0.31902	0.077133	0.100771	0.102226		0.507154	0.378371	0.112758	0.10105	0.101547
	0.470645	0.31648	0.086249	0.105819	0.106228		0.506541	0.378987	0.099453	0.095141	0.095297
	0.466763	0.313642	0.090712	0.117307	0.117554		0.505384	0.379626	0.106026	0.094299	0.094075
	0.463046	0.310628	0.089392	0.111789	0.112557		0.503586	0.380191	0.095857	0.082532	0.083543
	0.459371	0.307249	0.084582	0.095003	0.096559		0.501447	0.380532	0.104182	0.088711	0.088168
	0.455709	0.303737	0.080807	0.092305	0.092469		0.498798	0.380552	0.110197	0.09608	0.095463
	0.452486	0.299952	0.073397	0.097184	0.097579		0.496043	0.380124	0.101336	0.090183	0.089924
	0.449898	0.296275	0.078409	0.093451	0.09375		0.4932	0.378945	0.110887	0.103246	0.103659
	0.448047	0.293061	0.071065	0.085109	0.086389		0.490293	0.377232	0.11677	0.113818	0.115546
	0.44724	0.291081	0.071737	0.102647	0.104254		0.487737	0.374724	0.100002	0.08976	0.092121
	0.446329	0.290051	0.079652	0.105161	0.105574		0.484987	0.371965	0.094712	0.087387	0.088286
	0.445043	0.289751	0.075976	0.09365	0.094574		0.481961	0.369255	0.10141	0.096896	0.097862
	0.443232	0.289697	0.071484	0.093415	0.094331		0.479016	0.366376	0.078724	0.090426	0.091386
	0.441555	0.290011	0.085234	0.097177	0.097951		0.475099	0.363806	0.086242	0.086548	0.086996
	0.439505	0.290068	0.081166	0.0896	0.089226		0.4702	0.36046	0.082206	0.075172	0.075564
	0.437291	0.289443	0.076773	0.090115	0.090215		0.464329	0.356874	0.081924	0.083765	0.083873
	0.434924	0.288496	0.085212	0.088809	0.090851		0.45727	0.352985	0.07574	0.075638	0.075972
	0.432617	0.287643	0.077919	0.073344	0.073702		0.44924	0.348682	0.076498	0.06857	0.06874
	0.43023	0.285442	0.064395	0.072076	0.072572		0.442086	0.343927	0.058903	0.061662	0.064185
	0.427356	0.282697	0.057165	0.073068	0.07397		0.435841	0.338905	0.059653	0.070259	0.07298
	0.42436	0.279872	0.050465	0.068922	0.069552		0.430811	0.33409	0.047817	0.052653	0.055514
	0.420803	0.277173	0.038031	0.062015	0.062829		0.427762	0.329559	0.055733	0.059916	0.06083
	0.416558	0.274195	0.033496	0.050854	0.052217		0.425607	0.324921	0.069795	0.067678	0.066896
	0.4123	0.271809	0.02528	0.040981	0.042451		0.424113	0.320357	0.062457	0.056386	0.056378
	0.408604	0.270064	0.021307	0.032557	0.032408		0.422392	0.315695	0.037629	0.027882	0.028711
	0.405025	0.268719	0.021082	0.0358	0.037342		0.420043	0.311154	0.052208	0.025415	0.02579
	0.401476	0.267264	0.029576	0.051732	0.052268		0.416787	0.30704	0.036185	0.020753	0.021508
	0.397968	0.266214	0.018477	0.04039	0.040513		0.413834	0.30344	0.035333	0.016831	0.017118
	0.394714	0.265628	0.010868	0.018222	0.01751		0.411097	0.300956	0.052439	0.026904	0.027378
	0.391411	0.263943	0.033347	0.037748	0.037385		0.408935	0.298875	0.051339	0.027651	0.026633
	0.388683	0.261843	0.033959	0.04205	0.040872		0.407729	0.296288	0.038909	0.024807	0.023047
	0.385898	0.259031	0.025168	0.027772	0.025758		0.406848	0.293805	0.0472	0.030022	0.028794
	0.383149	0.255977	0.053274	0.049744	0.048749		0.406956	0.290978	0.03869	0.023589	0.022145
	0.38021	0.252143	0.060235	0.064011	0.064691		0.40702	0.287956	0.028537	0.026097	0.026333
	0.376722	0.248244	0.054637	0.069963	0.069439		0.407819	0.285184	0.045497	0.046569	0.045397
	0.372994	0.244195	0.050882	0.061866	0.062376		0.408968	0.282893	0.05241	0.043942	0.043456
	0.369271	0.240801	0.050853	0.077688	0.078867		0.410859	0.281002	0.057751	0.0537	0.053258
	0.365694	0.237553	0.047759	0.084053	0.085279		0.412881	0.280129	0.04997	0.042196	0.041268
	0.362332	0.234681	0.043505	0.077055	0.077869		0.415113	0.279919	0.055055	0.056657	0.055487
	0.359155	0.232255	0.04417	0.068382	0.067366		0.416609	0.279542	0.059057	0.049634	0.048125
	0.355674	0.230517	0.028787	0.063196	0.061485		0.418211	0.280303	0.043165	0.047622	0.046618
	0.35189	0.22887	0.03122	0.061478	0.060397		0.420092	0.282249	0.051988	0.060209	0.060025
	0.347614	0.228038	0.047736	0.053977	0.053132		0.42204	0.285044	0.051015	0.068536	0.069218
	0.343623	0.227557	0.043278	0.041238	0.04115		0.424001	0.288603	0.052766	0.064359	0.064925
	0.340343	0.227052	0.032379	0.032589	0.032176		0.425359	0.292514	0.047395	0.057276	0.058167
	0.337975	0.226059	0.039006	0.028528	0.028272		0.427171	0.296303	0.054368	0.048591	0.049416
	0.33589	0.225231	0.052514	0.037294	0.036777		0.42901	0.299046	0.043484	0.036187	0.037578
	0.333887	0.224627	0.039562	0.029133	0.028808		0.429945	0.300465	0.038672	0.030078	0.031254
	0.331223	0.223749	0.041393	0.035706	0.033557		0.430716	0.300801	0.040336	0.039222	0.039472
	0.32808	0.223103	0.035463	0.036295	0.034127		0.430528	0.30064	0.030334	0.034888	0.034708
	0.324468	0.222326	0.031198	0.039225	0.036995		0.429044	0.300139	0.035328	0.032019	0.029655
	0.32054	0.220463	0.039468	0.050908	0.049179		0.427174	0.29955	0.037543	0.019512	0.017821
	0.317094	0.217559	0.019998	0.041482	0.040982		0.425614	0.299738	0.032571	0.02362	0.023129
	0.313995	0.213793	0.022027	0.038107	0.036207		0.424226	0.300295	0.032455	0.03645	0.036061
	0.311283	0.209402	0.009164	0.038752	0.035518		0.422576	0.301673	0.033464	0.031763	0.03126
	0.308725	0.205257	0.018923	0.041827	0.039802		0.420971	0.303198	0.031743	0.031296	0.030892
	0.306386	0.201692	0.013572	0.055133	0.054154		0.419271	0.305775	0.046915	0.036806	0.035457
	0.304165	0.198869	0.005491	0.040028	0.039297		0.417318	0.307711	0.042078	0.019299	0.019229
	0.302328	0.196346	0.012612	0.030369	0.029785		0.414481	0.309212	0.040882	0.01429	0.01283
	0.300954	0.194296	0.014715	0.03084	0.03115		0.411208	0.310572	0.052165	0.020366	0.020732
	0.299937	0.19243	0.015068	0.022251	0.023496		0.40824	0.310745	0.056965	0.028326	0.027781
	0.299593	0.189852	0.015063	0.004858	0.005831		0.405204	0.309552	0.063477	0.04555	0.044765
	0.299696	0.186275	0.033839	0.01465	0.015426		0.402471	0.307156	0.057039	0.050485	0.050881
	0.300256	0.182126	0.029061	0.014232	0.015024		0.400064	0.303615	0.066102	0.071535	0.071013
	0.300879	0.177163	0.035543	0.030373	0.03011		0.397914	0.29943	0.066581	0.071824	0.072304
	0.30212	0.172113	0.040773	0.032733	0.031714		0.395668	0.295123	0.054757	0.064879	0.063867
	0.303624	0.168114	0.062972	0.062343	0.061833		0.392959	0.291087	0.047854	0.062057	0.062067
	0.305328	0.16547	0.078126	0.081317	0.07995		0.39055	0.286968	0.056476	0.065804	0.064155
	0.307176	0.163996	0.068248	0.080222	0.080325		0.388177	0.283253	0.047088	0.057398	0.056619
	0.308981	0.163473	0.060728	0.078375	0.078359		0.385687	0.279622	0.047917	0.056767	0.057455
	0.310374	0.163415	0.069077	0.092455	0.093714		0.383509	0.27652	0.049228	0.059554	0.060614
	0.311377	0.16433	0.054024	0.093414	0.092033		0.381232	0.273991	0.055341	0.044854	0.043646
	0.311964	0.165527	0.062173	0.108375	0.109101		0.378969	0.272683	0.054613	0.043673	0.044034
	0.312153	0.166792	0.047148	0.096149	0.095861		0.376529	0.272651	0.050383	0.038703	0.039685
	0.312306	0.167905	0.037204	0.071871	0.072295		0.373661	0.27376	0.047688	0.040864	0.042119
	0.312248	0.168771	0.042148	0.071144	0.069971		0.370266	0.275517	0.054082	0.040197	0.039635
	0.312237	0.169224	0.038155	0.060171	0.061104		0.366291	0.277505	0.047613	0.050951	0.050592
	0.312389	0.169218	0.031828	0.047209	0.047537		0.361783	0.279273	0.044339	0.057114	0.057
	0.312637	0.168477	0.018017	0.030228	0.030978		0.356757	0.281073	0.055895	0.064306	0.065215
	0.313012	0.168174	0.015255	0.033846	0.034013		0.35151	0.282786	0.048868	0.058669	0.060156
	0.313275	0.168375	0.012039	0.044141	0.043943		0.346641	0.284248	0.035079	0.043384	0.043794
	0.313566	0.168274	-0.00169	0.033272	0.033161		0.342579	0.285554	0.047033	0.045271	0.044954
	0.313964	0.168368	0.012692	0.046904	0.046108		0.338931	0.286862	0.045717	0.043899	0.042784
	0.314458	0.169212	0.006981	0.0392	0.037732		0.335879	0.288647	0.049483	0.039844	0.038941
	0.314886	0.169716	0.015629	0.047096	0.046181		0.334033	0.290411	0.059206	0.042761	0.041163
	0.315533	0.17021	0.022264	0.041735	0.040595		0.333056	0.29202	0.068034	0.047231	0.047281
	0.316488	0.170626	0.033854	0.051355	0.049734		0.333247	0.292909	0.073083	0.064644	0.063846
	0.317411	0.170354	0.04775	0.067722	0.06681		0.333837	0.293229	0.068879	0.063837	0.0627
	0.318392	0.168536	0.056585	0.078035	0.076908		0.335111	0.293307	0.05889	0.060413	0.060843
	0.319327	0.166053	0.047396	0.069077	0.068386		0.336738	0.293776	0.045449	0.054382	0.053502
	0.320308	0.16304	0.04648	0.053944	0.052476		0.338541	0.294077	0.053182	0.052792	0.053673
	0.321243	0.159755	0.029472	0.036044	0.035848		0.339721	0.295123	0.046595	0.038549	0.038686
	0.322036	0.156599	0.023438	0.020063	0.020549		0.340337	0.296053	0.04103	0.041057	0.040882
	0.322354	0.152801	0.028567	0.028454	0.029914		0.339947	0.295313	0.048285	0.031197	0.032175
	0.322318	0.147943	0.019582	0.019427	0.020103		0.338711	0.293678	0.042811	0.029856	0.030688
	0.321655	0.142175	0.024038	0.023948	0.025423		0.336379	0.291831	0.029815	0.024033	0.026196
	0.320415	0.136401	0.012438	0.039656	0.037543		0.332719	0.289727	0.017694	0.015408	0.015892
	0.319116	0.131059	0.006853	0.039483	0.03784		0.327805	0.288099	0.006972	0.023595	0.025101
	0.317654	0.125865	0.002296	0.035514	0.033171		0.322214	0.286974	0.01274	0.01599	0.016763
	0.315946	0.121408	0.019225	0.047345	0.046675		0.315991	0.286742	0.025539	0.033179	0.034119
	0.313961	0.118128	0.021041	0.04077	0.040353		0.309224	0.286769	0.03412	0.042917	0.043398
	0.31145	0.116113	0.042425	0.032095	0.031868		0.302355	0.286811	0.020836	0.028515	0.029728
	0.308251	0.113847	0.023982	0.010007	0.009925		0.296033	0.287013	0.026768	0.031977	0.031985
	0.304543	0.111805	0.009161	0.007771	0.00781		0.289724	0.286829	0.027431	0.030127	0.029642
	0.300425	0.10983	-0.00814	-0.01228	-0.01197		0.283404	0.286593	0.033603	0.020066	0.020604
	0.296431	0.108578	-0.00256	-0.00908	-0.01035		0.277889	0.285805	0.04028	0.022284	0.022509
	0.292234	0.107707	-0.00625	-0.00042	-0.00096		0.272681	0.28469	0.044993	0.019435	0.01953
	0.288383	0.108146	2.03e-05	0.003851	0.003259		0.267198	0.283413	0.054325	0.032208	0.031858
	0.284876	0.10909	0.007953	0.005494	0.005656		0.261934	0.282185	0.051681	0.045999	0.047621
	0.282177	0.110954	0.019204	0.022933	0.023665		0.256742	0.281133	0.060256	0.065124	0.066161
	0.279963	0.11388	0.033621	0.042906	0.041832		0.252017	0.280463	0.063114	0.057498	0.057842
	0.278225	0.116976	0.019323	0.026065	0.025892		0.247863	0.279264	0.066392	0.054089	0.054015
	0.276589	0.12013	0.015196	0.032128	0.032272		0.244759	0.277571	0.065704	0.051871	0.050563
	0.275212	0.123969	-0.00059	0.032184	0.030927		0.241975	0.275509	0.060949	0.03396	0.033508
	0.274154	0.128556	-0.00519	0.01447	0.012567		0.239218	0.272401	0.05817	0.019969	0.02006
	0.273323	0.133392	0.003178	0.017727	0.017719		0.236012	0.268815	0.042777	0.012115	0.011792
	0.272425	0.137213	0.006838	0.016512	0.016804		0.232067	0.265865	0.053593	0.018107	0.017463
	0.271899	0.140986	-0.00226	0.005435	0.004903		0.22818	0.263776	0.067368	0.035739	0.035079
	0.271582	0.144603	-0.02314	-0.0105	-0.01004		0.224399	0.262038	0.059453	0.03657	0.037488
	0.271462	0.147005	-0.01906	0.009017	0.009481		0.220724	0.260471	0.06017	0.046922	0.046994
	0.271693	0.149028	-0.01332	0.013105	0.014264		0.217743	0.259251	0.067435	0.05089	0.050971
	0.271962	0.14995	-0.0088	0.016919	0.01602		0.215175	0.257651	0.071593	0.043814	0.043984
	0.272256	0.150042	-0.00378	0.022587	0.023434		0.212801	0.255781	0.06071	0.036396	0.036143
	0.272899	0.149912	-0.0006	0.018836	0.018887		0.210073	0.253314	0.071975	0.055536	0.056234
	0.273836	0.149635	0.004933	0.015346	0.015172		0.206881	0.250703	0.053454	0.047129	0.045007
	0.274557	0.149199	-0.00596	0.018289	0.016108		0.203517	0.247595	0.047625	0.042359	0.041342
	0.275632	0.148473	0.006028	0.026478	0.025253		0.199912	0.244408	0.042903	0.035048	0.033506
	0.276909	0.147756	0.006865	0.025371	0.023689		0.195733	0.2412	0.033049	0.022201	0.022162
	0.277836	0.146824	0.005421	0.017972	0.016724		0.191709	0.23811	0.03216	0.017143	0.015719
	0.278199	0.14572	0.00967	0.019663	0.017267		0.187823	0.235389	0.034078	0.012556	0.013148
	0.278105	0.144402	0.008711	0.0113	0.008121		0.184728	0.232924	0.015239	0.000183	-0.00135
	0.27759	0.142962	0.01985	0.013506	0.010774		0.181903	0.23154	0.019241	0.012265	0.012223
	0.276766	0.141563	0.017414	0.026316	0.025005		0.179122	0.230998	0.029894	0.028229	0.029146
	0.275927	0.139854	0.020742	0.031881	0.030726		0.176747	0.231561	0.036582	0.015735	0.017214
	0.275396	0.137844	0.014323	0.029989	0.029096		0.17446	0.232758	0.040466	0.011962	0.013087
	0.275236	0.135833	0.013148	0.0228	0.021735		0.172339	0.234747	0.039903	0.006991	0.007853
	0.275388	0.133863	0.01563	0.025705	0.023357		0.170478	0.236674	0.048192	0.015211	0.015751
	0.275486	0.131945	0.019272	0.025707	0.024074		0.169738	0.237741	0.046706	-0.00124	0.000515
	0.275375	0.130044	0.037633	0.047006	0.044922		0.169568	0.238295	0.051229	0.008872	0.009037
	0.274826	0.128152	0.041894	0.042676	0.040834		0.16945	0.238265	0.045896	0.017681	0.018284
	0.274011	0.126316	0.030712	0.0465	0.045375		0.168933	0.238173	0.042113	0.018721	0.017894
	0.273109	0.124516	0.031587	0.03304	0.032465		0.168589	0.238205	0.041612	0.014838	0.015335
	0.271799	0.122804	0.01907	0.03629	0.03487		0.168298	0.237769	0.036569	0.004159	0.004206
	0.270123	0.121147	0.01821	0.043871	0.043886		0.167575	0.237545	0.036931	0.002288	0.002405
	0.268271	0.119535	0.017983	0.019599	0.020773		0.166472	0.237372	0.034983	-0.00867	-0.00862
	0.266392	0.117896	0.025238	0.022598	0.021986		0.164806	0.236676	0.039403	-0.02083	-0.02085
	0.264534	0.116301	0.043175	0.031738	0.031151		0.162675	0.236311	0.041668	-0.019	-0.01891
	0.263128	0.114765	0.048532	0.032772	0.032724		0.160684	0.236222	0.05425	0.004613	0.004714
	0.262161	0.113245	0.04465	0.021612	0.021136		0.158584	0.235528	0.049505	0.0073	0.008072
	0.261505	0.111642	0.040447	0.025028	0.022748		0.156729	0.234227	0.047588	0.003235	0.002603
	0.261155	0.109932	0.030964	0.016045	0.01569		0.155436	0.232379	0.033838	0.004002	0.004464
	0.260923	0.107994	0.015907	0.012864	0.012155		0.154028	0.229927	0.030722	0.001376	0.002146
	0.260921	0.106075	0.008515	0.004256	0.005107		0.152175	0.227099	0.021309	-0.0059	-0.00612
	0.260573	0.103871	0.005662	0.008845	0.009105		0.150297	0.224366	0.015181	-0.0084	-0.00849
	0.260288	0.101279	0.013033	0.013298	0.012906		0.148429	0.221671	0.013203	-0.01469	-0.0156
	0.259861	0.09859	0.01441	0.009297	0.008916		0.146196	0.218869	0.038073	0.009723	0.008414
	0.259178	0.09598	0.013663	-0.00269	-0.00239		0.144073	0.215457	0.046207	0.020555	0.018713
	0.258564	0.093437	0.025317	-0.00061	0.000661		0.147295	0.211578	0.04939	0.02267	0.020704
	0.257582	0.090482	0.021198	0.011313	0.012917		0.149346	0.207093	0.052885	0.014505	0.014149
	0.256099	0.087521	0.014739	0.027208	0.028741		0.1504	0.20183	0.04587	0.003528	0.003694
	0.253647	0.084481	-0.0016	0.011112	0.012321		0.151057	0.196879	0.032929	0.000534	0.002363
	0.250356	0.081506	0.005218	0.002335	0.003893		0.151304	0.192408	0.018872	-0.00342	-0.00221
	0.246575	0.077886	0.011263	-0.00776	-0.00697		0.151506	0.187636	0.0276	0.010427	0.010248
	0.242416	0.073241	0.019242	-0.00757	-0.00835		0.151586	0.182929	0.027435	0.02295	0.02268
	0.237353	0.068657	0.015154	-0.02483	-0.02506		0.151578	0.177811	0.02304	0.017386	0.016567
	0.23142	0.06415	0.020846	-0.02394	-0.02579		0.151356	0.172913	0.038895	0.026598	0.025251
	0.22522	0.05974	0.01987	-0.00877	-0.00966		0.150516	0.167394	0.035976	0.016764	0.017414
	0.21892	0.055328	0.024378	-0.00761	-0.00951		0.148356	0.161464	0.03413	0.001504	-0.00038
	0.212523	0.059166	0.019609	-0.00957	-0.01138		0.146181	0.155242	0.010026	-0.02709	-0.02898
	0.206464	0.063159	0.029351	0.006175	0.004764		0.144104	0.148981	0.004156	-0.03072	-0.03014
	0.200743	0.067517	0.021724	0.011349	0.011251		0.141838	0.143383	-0.00425	-0.03254	-0.032
	0.195177	0.07239	0.019097	0.0067	0.006108		0.139451	0.139067	0.012365	-0.01046	-0.01039
	0.189685	0.077624	0.006023	-0.00326	-0.00316		0.137156	0.136595	0.015151	-0.01147	-0.01051
	0.184258	0.083341	-0.00227	0.002239	0.001469		0.134777	0.135531	0.022378	-0.00651	-0.00527
	0.178543	0.089263	0.00613	0.000928	0.000209		0.131968	0.134873	0.039801	-0.00551	-0.00551
	0.172714	0.094899	-0.00811	0.003814	0.003138		0.129282	0.134445	0.030607	-0.0071	-0.00583
	0.167027	0.100299	7.39e-05	0.010803	0.010117		0.126646	0.133662	0.026217	-0.00659	-0.00559
	0.161401	0.105072	0.000495	0.010902	0.009744		0.12456	0.132447	0.035281	0.023838	0.025533
	0.156012	0.10952	-0.01471	-0.0046	-0.00604		0.122618	0.130821	0.029948	0.012103	0.012348
	0.15104	0.112838	-0.01534	-0.01224	-0.0124		0.120676	0.12921	0.015507	0.001326	0.00294
	0.146981	0.114428	-0.01402	-0.00879	-0.00827		0.118798	0.127055	0.010672	-0.00159	-0.00115
	0.143485	0.113994	-0.0138	-0.01143	-0.01093		0.117027	0.12514	0.016333	2.34e-05	0.000476
	0.140403	0.112374	-0.00568	0.001839	0.001331		0.115302	0.12391	0.023666	0.00621	0.005531
	0.138021	0.109361	0.005051	0.009724	0.010375		0.113694	0.123532	0.019873	0.009089	0.008351
	0.135861	0.105638	0.014562	0.020949	0.020955		0.112105	0.123443	0.01122	0.006627	0.005232
	0.134064	0.101889	0.018328	0.015244	0.014648		0.110369	0.123086	0.010196	-0.00205	-0.00431
	0.13274	0.098294	0.023576	0.013585	0.013598		0.108237	0.122845	0.003586	-0.01771	-0.01761
	0.131772	0.095082	0.005093	0.006952	0.00807		0.105997	0.122766	0.01002	-0.01008	-0.01165
	0.131307	0.09208	0.00298	0.01197	0.012713		0.103574	0.122343	0.023617	-0.00399	-0.00547
	0.131269	0.089692	0.005145	0.002939	0.003888		0.10129	0.122264	0.025286	-0.0024	-0.00378
	0.131523	0.088294	0.010803	-0.00122	-7.2e-05		0.099075	0.122383	0.027672	-0.00131	-0.00382
	0.131844	0.087683	0.006251	-0.00545	-0.00392		0.096992	0.122322	0.036965	0.008007	0.008687
	0.132548	0.087578	0.005339	-0.01468	-0.01168		0.094928	0.121284	0.052215	0.019599	0.019642
	0.133301	0.088549	0.011958	-0.02181	-0.01963		0.092966	0.119326	0.05264	0.016847	0.01736
	0.133858	0.090194	0.011816	-0.01665	-0.01357		0.091023	0.116532	0.052087	0.014953	0.01411
	0.134486	0.092583	0.015252	-0.00593	-0.00397		0.089124	0.113001	0.044327	0.011115	0.012091
	0.134934	0.095144	0.029517	0.002073	0.005553		0.087304	0.108527	0.038987	0.005643	0.006077
	0.135352	0.096868	0.038035	0.018834	0.019409		0.085685	0.103383	0.042292	0.006883	0.006624
	0.13584	0.097122	0.02897	0.029081	0.031243		0.084072	0.097459	0.046684	0.008378	0.009473
	0.136575	0.096497	0.027933	0.027251	0.028119		0.082694	0.090868	0.042533	0.011405	0.0119
	0.137541	0.095129	0.030574	0.030716	0.032787		0.08156	0.084568	0.033185	-0.00984	-0.01004
	0.138867	0.093368	0.014709	0.028769	0.030282		0.080617	0.078869	0.038382	-0.00728	-0.00809
	0.139896	0.091364	0.008842	0.020676	0.021431		0.079817	0.073286	0.046335	0.003694	0.003772
	0.140488	0.088741	0.002023	0.01196	0.013838		0.079213	0.068797	0.031722	-0.00452	-0.00512
	0.140536	0.085724	-0.01304	-0.00264	-0.00148		0.079107	0.065361	0.026448	-0.00175	-0.00226
	0.139891	0.082088	-0.00356	0.014415	0.014568		0.079678	0.067307	0.007581	-0.00509	-0.00561
	0.138913	0.078222	0.001643	0.015645	0.014392		0.080887	0.06951	0.001182	-0.01186	-0.01235
	0.137868	0.074345	0.003546	0.003255	0.002844		0.082554	0.071978	0.011489	-0.00449	-0.00561
	0.137039	0.070783	-0.00903	-0.0112	-0.01187		0.084455	0.074361	0.02506	0.011662	0.010976
	0.136363	0.067453	0.000253	-0.00909	-0.00899		0.086304	0.076664	0.042808	0.030384	0.030552
	0.135924	0.065367	0.010052	-0.00827	-0.00836		0.087827	0.078976	0.042767	0.03194	0.031679
	0.13505	0.064375	-0.00519	-0.0191	-0.01879		0.089087	0.081289	0.053895	0.03309	0.031623
	0.13376	0.064155	-0.00956	-0.0247	-0.02371		0.09038	0.083563	0.055539	0.025733	0.02482
	0.132524	0.064148	-0.00647	-0.02135	-0.02021		0.0916	0.086431	0.054035	0.021651	0.020206
	0.131414	0.064929	-0.00609	-0.0033	-0.00287		0.092799	0.090561	0.04594	0.008603	0.007142
	0.130224	0.066007	-0.01061	0.003838	0.00622		0.094117	0.095796	0.042243	-0.00235	-0.00303
	0.129127	0.068313	-0.00837	0.00036	0.001838		0.095433	0.100841	0.03499	0.004749	0.004638
	0.128267	0.070428	-0.0124	-0.00439	-0.00147		0.097044	0.105694	0.017143	-0.00555	-0.00598
	0.127403	0.072878	-0.00817	-0.00257	-0.00185		0.098667	0.110341	0.014759	-0.0044	-0.00553
	0.126469	0.074976	0.00862	0.013848	0.014292		0.100331	0.114787	0.016379	-0.00133	-0.0021
	0.125784	0.076817	0.008988	0.002145	0.00211		0.101606	0.119108	0.018249	0.012248	0.013272
	0.125363	0.077506	0.008404	-0.00479	-0.00541		0.10228	0.123269	0.019484	0.014117	0.015377
	0.125067	0.077148	0.001061	-0.01464	-0.01474		0.102441	0.127335	0.029022	0.019308	0.020045
	0.125175	0.076726	0.002125	-0.02025	-0.02122		0.102088	0.131422	0.034161	0.025902	0.025091
	0.125507	0.075945	0.008473	-0.01262	-0.01346		0.101281	0.135385	0.040489	0.01926	0.019902
	0.126385	0.075002	0.028405	-0.00282	-0.00372		0.100318	0.139152	0.044837	0.006605	0.00716
	0.127271	0.074482	0.02445	-0.00637	-0.00751		0.09924	0.14276	0.036985	-0.0121	-0.01144
	0.128092	0.074138	0.019425	-0.019	-0.01959		0.098169	0.14624	0.032413	-0.01071	-0.0096
	0.128628	0.074563	0.023629	-0.02606	-0.02414		0.097048	0.149604	0.022756	-0.0183	-0.01719
	0.129267	0.075693	0.017808	-0.02866	-0.02754		0.095909	0.152991	0.021058	-0.01677	-0.01402
	0.129689	0.077308	0.00424	-0.0201	-0.02058		0.094944	0.152517	0.02535	-0.01842	-0.01514
	0.130069	0.078809	0.003547	-0.01215	-0.0134		0.094131	0.151802	0.038949	0.010049	0.012915
	0.130221	0.079435	0.013617	0.003517	0.00473		0.093398	0.150876	0.040589	0.00997	0.011791
	0.130216	0.079016	0.019599	0.006532	0.007695		0.092764	0.149828	0.035579	0.01043	0.011967
	0.129655	0.078378	0.018911	-0.00522	-0.00245		0.092317	0.148462	0.025996	-0.00222	-0.0029
	0.128432	0.077029	0.020361	-0.01612	-0.01405		0.09216	0.146677	0.025791	-0.00426	-0.00478
	0.126513	0.074932	0.024266	-0.02257	-0.02009		0.092191	0.144876	0.024326	0.006443	0.007698
	0.124522	0.072441	0.035329	-0.00861	-0.00764		0.09256	0.143099	0.010708	0.005723	0.005777
	0.122699	0.069992	0.031346	-0.00654	-0.0065		0.093378	0.141408	0.021666	0.021102	0.020544
	0.120671	0.067282	0.032833	-0.00974	-0.00971		0.09469	0.139626	0.01759	0.017625	0.018446
	0.118266	0.065095	0.03273	-0.00167	-0.0011		0.095987	0.13785	0.010189	0.024269	0.02382
	0.115829	0.063284	0.022053	-0.00047	-0.00059		0.097253	0.13607	-0.00052	0.010232	0.00987
	0.113195	0.062335	0.028673	0.003416	0.002184		0.098761	0.134091	-0.00714	-0.00893	-0.00796
	0.110428	0.061737	0.025608	0.005236	0.005616		0.100415	0.132183	-0.00014	-0.00217	-0.00121
	0.107736	0.061542	0.022146	0.007646	0.0073		0.102041	0.130243	0.012189	-0.00286	-0.00273
	0.098976	0.061767	0.016948	-0.00073	-1.7e-05		0.10063	0.127833	0.007477	-0.01431	-0.01334
	0.090421	0.062425	0.008408	0.000517	-0.00048		0.099627	0.125062	0.018892	-0.01346	-0.01308
	0.082047	0.063307	-0.00112	-0.00273	-0.00349		0.098588	0.122212	0.016022	-0.02752	-0.02719
	0.073778	0.065133	-0.00316	-0.00056	-0.00169		0.097779	0.11936	0.006	-0.02713	-0.02635
	0.065654	0.068387	-0.00401	0.00541	0.006235		0.097161	0.116536	0.005464	-0.0054	-0.00613
	0.057606	0.072613	0.006483	0.011132	0.00954		0.09641	0.113808	0.007308	-0.01394	-0.01417
	0.049628	0.077156	-0.00408	-0.00951	-0.00866		0.095651	0.111171	0.000427	-0.01558	-0.01422
	0.04176	0.082429	0.005999	0.000469	-9.2e-05		0.095277	0.108626	0.009233	-0.00127	-0.00089
	0.034076	0.088192	0.011394	0.005207	0.006052		0.09528	0.105967	0.030066	0.008284	0.009441
	0.026584	0.094927	0.02393	0.014062	0.012884		0.095686	0.10333	0.031238	0.001862	0.002758

## Sheet: Supplemental III.2
Motion task	PFC						FEF						LIP						IT						MT						V4
	ISI	SPIKE	Euclidean	Cosine	Pearson		ISI	SPIKE	Euclidean	Cosine	Pearson		ISI	SPIKE	Euclidean	Cosine	Pearson		ISI	SPIKE	Euclidean	Cosine	Pearson		ISI	SPIKE	Euclidean	Cosine	Pearson		ISI	SPIKE	Euclidean	Cosine	Pearson
	0.463438	0.437209	0.0404968	0.111271	0.0833902		0.486751	0.589623	0.00742886	-0.0560081	-0.0430762		0.18169	-0.0225868	-0.244147	-0.193783	-0.196032		0.10007	-0.0200336	-0.24187	-0.193783	-0.196032		0.0942158	0.0407167	-0.248723	-0.193783	-0.196032		0.0840178	0.168518	-0.242714	-0.193783	-0.196032
	0.46594	0.436112	-0.0184	0.0652222	0.0335177		0.483047	0.569268	0.0457399	0.0331944	0.0290689		0.180347	-0.0160505	-0.0517771	-0.0652152	-0.0685606		0.0917559	-0.0128155	-0.0573435	-0.0652152	-0.0685606		0.0847698	0.0512028	-0.0508213	-0.0652152	-0.0685606		0.0871313	0.162523	-0.0743097	-0.0652152	-0.0685606
	0.445713	0.430138	-0.0328293	0.039056	0.0290197		0.478788	0.558116	0.0434276	0.105079	0.104053		0.193398	-0.0069349	0.0167483	-0.0033876	-0.0057843		0.0827948	-0.0023083	0.00709853	-0.0033876	-0.0057843		0.092037	0.0689703	0.0100082	-0.0033876	-0.0057843		0.0771652	0.169031	0.00137754	-0.0033876	-0.0057843
	0.43018	0.41831	0.0196054	0.110259	0.116978		0.490012	0.539041	0.0520864	0.0920279	0.0876001		0.20153	-0.0011436	-0.039063	-0.199624	-0.205021		0.0785779	0.0109118	-0.047771	-0.199624	-0.205021		0.0976385	0.0859083	-0.0487901	-0.199624	-0.205021		0.0807004	0.165567	-0.0608717	-0.199624	-0.205021
	0.412244	0.404443	0.114443	0.184197	0.192511		0.495487	0.5223	-0.0188146	0.0572662	0.0513203		0.211581	0.00760659	-0.0631067	-0.162036	-0.162929		0.0901183	0.0351031	-0.0994006	-0.162036	-0.162929		0.109186	0.0909617	-0.0785196	-0.162036	-0.162929		0.0807918	0.167633	-0.110892	-0.162036	-0.162929
	0.407451	0.398469	0.0807452	0.211262	0.23681		0.498411	0.504982	-0.0211129	0.0426826	0.0403211		0.235505	0.0220005	-0.0301161	-0.0834464	-0.0911775		0.111955	0.0521677	-0.0560855	-0.0834464	-0.0911775		0.12443	0.0870399	-0.0466254	-0.0834464	-0.0911775		0.0836101	0.185035	-0.0640906	-0.0834464	-0.0911775
	0.40672	0.383808	0.0686137	0.191527	0.215985		0.507835	0.496731	-0.0159471	0.0531617	0.0469136		0.255367	0.0449336	-0.0376152	-0.0032963	-0.0028605		0.123242	0.0668356	-0.0311703	-0.0032963	-0.0028605		0.139668	0.0987771	-0.0357738	-0.0032963	-0.0028605		0.0970973	0.202233	-0.0210426	-0.0032963	-0.0028605
	0.417874	0.384026	0.151239	0.323883	0.332788		0.516923	0.481353	0.00113155	0.0431324	0.0464357		0.277934	0.0656951	0.0759965	0.100124	0.0925902		0.142795	0.0817074	0.0719974	0.100124	0.0925902		0.162847	0.112201	0.0735085	0.100124	0.0925902		0.107436	0.230627	0.0712454	0.100124	0.0925902
	0.428297	0.384103	0.0766859	0.203665	0.21316		0.518019	0.474437	-0.030854	0.067162	0.0584048		0.298183	0.0866955	0.0640906	0.0422749	0.0421765		0.150421	0.0839073	0.0497319	0.0422749	0.0421765		0.186609	0.132681	0.0528946	0.0422749	0.0421765		0.113473	0.261179	0.0440109	0.0422749	0.0421765
	0.455672	0.394505	0.0447559	0.176177	0.188603		0.522637	0.471267	0.0320207	0.057702	0.0477499		0.325466	0.109425	0.168566	0.0287737	0.0238469		0.145515	0.0862407	0.144487	0.0287737	0.0238469		0.216887	0.168237	0.157004	0.0287737	0.0238469		0.122912	0.290627	0.132194	0.0287737	0.0238469
	0.469855	0.406158	-0.0379421	0.115544	0.119628		0.519256	0.467676	0.107954	0.155268	0.132166		0.333233	0.11729	0.123191	-0.0281833	-0.0293008		0.132168	0.0820799	0.128744	-0.0281833	-0.0293008		0.241289	0.207392	0.130993	-0.0281833	-0.0293008		0.11639	0.312562	0.13296	-0.0281833	-0.0293008
	0.493435	0.42247	-0.0676967	-0.0070493	0.0131007		0.515645	0.454161	0.0999628	0.109599	0.0986626		0.345581	0.128183	0.0567953	-0.207783	-0.209821		0.115561	0.0753047	0.0692142	-0.207783	-0.209821		0.264328	0.258065	0.0620805	-0.207783	-0.209821		0.0985311	0.341955	0.0757927	-0.207783	-0.209821
	0.515412	0.434362	-0.050147	0.0252455	0.0249643		0.518736	0.450857	0.0636127	0.0782455	0.0632754		0.354303	0.142605	0.127591	-0.0623547	-0.0613285		0.0862738	0.0615082	0.133459	-0.0623547	-0.0613285		0.28653	0.289882	0.122755	-0.0623547	-0.0613285		0.0809113	0.341849	0.1419	-0.0623547	-0.0613285
	0.529546	0.445361	-0.109501	-0.125286	-0.0996817		0.540425	0.446409	0.0867849	0.151501	0.142463		0.358232	0.151243	0.147896	-0.0215838	-0.0175074		0.0850158	0.0525894	0.161102	-0.0215838	-0.0175074		0.301275	0.329437	0.156428	-0.0215838	-0.0175074		0.0819374	0.337154	0.164166	-0.0215838	-0.0175074
	0.538879	0.447645	0.0191556	0.0703036	0.061455		0.55068	0.452242	0.0925761	0.179361	0.162824		0.35547	0.158187	0.124885	-0.0528665	-0.0521988		0.0947991	0.0372537	0.133445	-0.0528665	-0.0521988		0.32437	0.3729	0.144009	-0.0528665	-0.0521988		0.0825348	0.349524	0.134282	-0.0528665	-0.0521988
	0.544769	0.448693	-0.0149	0.0593395	0.0432519		0.567456	0.457127	0.0780909	0.0965822	0.0826804		0.376857	0.16861	0.136503	0.157391	0.153581		0.119651	0.0368461	0.126199	0.157391	0.153581		0.354753	0.404309	0.131098	0.157391	0.153581		0.120698	0.371572	0.122959	0.157391	0.153581
	0.553246	0.443084	-0.0464323	0.0108024	-0.0088416		0.57142	0.470424	0.0761089	0.123304	0.110379		0.384208	0.17949	0.0880078	0.127289	0.123669		0.143118	0.0222062	0.0894556	0.127289	0.123669		0.373385	0.422955	0.0884224	0.127289	0.123669		0.186033	0.403171	0.0862226	0.127289	0.123669
	0.560575	0.443168	-0.110147	-0.0737123	-0.0662694		0.577886	0.484853	0.0118004	0.118827	0.114286		0.393113	0.186651	0.0565915	0.0310227	0.021141		0.165974	0.0216088	0.0544127	0.0310227	0.021141		0.376189	0.43205	0.0578987	0.0310227	0.021141		0.265037	0.436246	0.048994	0.0310227	0.021141
	0.563893	0.447856	-0.0713655	-0.0623687	-0.0715898		0.583628	0.492802	0.0956264	0.122629	0.115172		0.404373	0.19758	0.00699311	0.00973413	0.00112452		0.163212	0.011692	0.00144782	0.00973413	0.00112452		0.392713	0.431607	0.00418181	0.00973413	0.00112452		0.300776	0.457211	-0.0142252	0.00973413	0.00112452
	0.568742	0.44981	-0.0912729	-0.078611	-0.0879445		0.588168	0.486512	0.0650043	0.0978473	0.0900038		0.39513	0.201523	-0.067176	-0.0536115	-0.0584891		0.147413	0.00223898	-0.0854776	-0.0536115	-0.0584891		0.407634	0.417846	-0.0799745	-0.0536115	-0.0584891		0.331904	0.473538	-0.0793982	-0.0536115	-0.0584891
	0.580409	0.452959	-0.119755	-0.0614269	-0.0597472		0.596947	0.484431	0.110456	0.173907	0.157784		0.389086	0.207617	-0.0438914	-0.0074148	-0.0126509		0.125231	-0.0141158	-0.0585313	-0.0074148	-0.0126509		0.41722	0.403375	-0.0480662	-0.0074148	-0.0126509		0.34634	0.469546	-0.0529438	-0.0074148	-0.0126509
	0.586959	0.455784	-0.169508	-0.130655	-0.118384		0.601544	0.48252	0.166935	0.20564	0.189102		0.378593	0.216641	-0.0047511	0.0319575	0.0249292		0.114759	-0.032073	-0.0051939	0.0319575	0.0249292		0.420228	0.393331	-0.0074921	0.0319575	0.0249292		0.372	0.461407	-0.0070283	0.0319575	0.0249292
color task	ISI	SPIKE	Euclidean	Cosine	Pearson		ISI	SPIKE	Euclidean	Cosine	Pearson		ISI	SPIKE	Euclidean	Cosine	Pearson		ISI	SPIKE	Euclidean	Cosine	Pearson		ISI	SPIKE	Euclidean	Cosine	Pearson		ISI	SPIKE	Euclidean	Cosine	Pearson
	0.185998	0.158166	-7.03e-05	0.0523887	0.0916414		0.457359	0.474859	0.157391	0.0771772	0.0652784		0.101174	0.154652	0.105417	0.0185546	0.0205225		0.0741923	-0.0093104	0.122826	0.0185546	0.0205225		0.322923	0.33953	0.121673	0.0185546	0.0205225		0.263449	0.23043	0.123522	0.0185546	0.0205225
	0.198979	0.166445	0.0392598	0.109774	0.138899		0.464465	0.470832	0.263349	0.0392739	0.035584		0.102572	0.14037	0.0162774	0.0277546	0.0292867		0.0760196	-0.0170345	0.0556989	0.0277546	0.0292867		0.341884	0.360502	0.0378331	0.0277546	0.0292867		0.264721	0.224892	0.0714773	0.0277546	0.0292867
	0.208144	0.171505	-0.141788	0.028366	0.0418603		0.46478	0.46627	0.227252	-0.0728408	-0.0857658		0.10324	0.127762	-0.0062551	0.0195315	0.0262294		0.0751622	-0.0205767	0.0264262	0.0195315	0.0262294		0.352096	0.373947	0.0155887	0.0195315	0.0262294		0.255795	0.225103	0.0312898	0.0195315	0.0262294
	0.208017	0.173459	-0.168355	-0.0265668	-0.017662		0.445122	0.457808	0.233689	-0.0303621	-0.0387678		0.0963805	0.116833	-0.0137965	0.0220898	0.0211902		0.0817055	-0.0089449	0.028106	0.0220898	0.0211902		0.359047	0.377321	0.0125454	0.0220898	0.0211902		0.248387	0.22984	0.0263559	0.0220898	0.0211902
	0.200736	0.164512	-0.213076	-0.092513	-0.0928924		0.423792	0.446816	0.143707	-0.0949657	-0.0965893		0.0953473	0.11282	-0.0943965	0.0916133	0.0926675		0.0973222	-0.0065553	-0.0524097	0.0916133	0.0926675		0.353214	0.379225	-0.0731501	0.0916133	0.0926675		0.244775	0.229278	-0.0441515	0.0916133	0.0926675
	0.197334	0.155397	-0.15587	-0.0193277	-0.032084		0.410578	0.426399	0.134057	-0.165642	-0.163597		0.102572	0.107893	0.0722083	0.245012	0.243339		0.105405	-0.0034348	0.0187654	0.245012	0.243339		0.350381	0.374566	0.0238469	0.245012	0.243339		0.240263	0.241528	0.0156449	0.245012	0.243339
	0.185984	0.142479	-0.0426053	0.151585	0.100363		0.3878	0.409658	-0.0062551	-0.200382	-0.197466		0.115497	0.101441	0.0442358	0.230189	0.232087		0.109587	0.0137282	0.0427599	0.230189	0.232087		0.344914	0.37472	0.0447278	0.230189	0.232087		0.23826	0.237487	0.0562541	0.230189	0.232087
	0.183517	0.138775	0.0552631	0.213033	0.185989		0.379914	0.39324	0.0215697	-0.249749	-0.256693		0.126019	0.0977299	-0.0958091	0.0305448	0.0369616		0.104372	0.0270116	0.00853933	0.0305448	0.0369616		0.353643	0.373322	-0.0431113	0.0305448	0.0369616		0.227064	0.234008	0.0247324	0.0305448	0.0369616
	0.177901	0.127944	-0.0917819	0.148106	0.139778		0.384904	0.384525	0.0789062	-0.196672	-0.196475		0.139492	0.08931	-0.135589	0.00148999	0.00662764		0.100562	0.0447931	-0.0233268	0.00148999	0.00662764		0.34873	0.368711	-0.0963011	0.00148999	0.00662764		0.208987	0.216142	0.0259343	0.00148999	0.00662764
	0.170311	0.122821	0.00118075	0.19637	0.186263		0.395482	0.37822	0.0937709	-0.146272	-0.150384		0.142148	0.0893241	-0.126741	0.00154622	0.00376714		0.103577	0.0551527	-0.0047089	0.00154622	0.00376714		0.350016	0.36661	-0.077107	0.00154622	0.00376714		0.21721	0.203386	0.0445943	0.00154622	0.00376714
	0.169699	0.127234	0.00529227	0.198394	0.185159		0.404316	0.373638	0.203623	-0.0062903	-0.0182805		0.139646	0.0898372	-0.173696	-0.0535623	-0.0528173		0.113705	0.0790909	-0.0128828	-0.0535623	-0.0528173		0.345588	0.354823	-0.10522	-0.0535623	-0.0528173		0.231105	0.207209	0.0423382	-0.0535623	-0.0528173
	0.183067	0.138149	0.066164	0.200734	0.190901		0.415604	0.371276	0.245785	-0.0178588	-0.0333983		0.145297	0.106515	-0.0664732	-0.10969	-0.110969		0.115357	0.0957198	0.0759473	-0.10969	-0.110969		0.333879	0.352012	0.00990984	-0.10969	-0.110969		0.256456	0.209915	0.124702	-0.10969	-0.110969
	0.2003	0.15281	0.00234041	0.175228	0.148648		0.423546	0.3777	0.25845	-0.0423522	-0.056465		0.152494	0.118716	0.153132	0.0578144	0.0600283		0.127213	0.103999	0.2002	0.0578144	0.0600283		0.334104	0.353404	0.180928	0.0578144	0.0600283		0.269992	0.208207	0.191183	0.0578144	0.0600283
	0.233966	0.162235	0.10535	0.191619	0.135484		0.440329	0.390927	0.179509	-0.0398994	-0.0453885		0.16201	0.130945	0.138077	0.0147804	0.0166429		0.135626	0.107801	0.157524	0.0147804	0.0166429		0.332649	0.366729	0.160567	0.0147804	0.0166429		0.293656	0.209022	0.163041	0.0147804	0.0166429
	0.276957	0.183439	0.0432659	0.101594	0.0585244		0.456536	0.398511	0.276435	0.0317255	0.0312757		0.179068	0.147947	0.123599	-0.0194753	-0.0215346		0.156296	0.105482	0.196187	-0.0194753	-0.0215346		0.341835	0.388861	0.169543	-0.0194753	-0.0215346		0.297283	0.209086	0.187907	-0.0194753	-0.0215346
	0.304881	0.200891	0.0960975	0.165656	0.106928		0.464436	0.397668	0.340709	0.102142	0.113577		0.199246	0.15125	0.12511	-0.009214	-0.0138949		0.184437	0.103296	0.19003	-0.009214	-0.0138949		0.358858	0.411373	0.154804	-0.009214	-0.0138949		0.281132	0.2038	0.198991	-0.009214	-0.0138949
	0.335165	0.219213	0.144269	0.288995	0.265703		0.471464	0.395531	0.332029	0.209646	0.211037		0.231435	0.166143	0.0966314	0.096533	0.0980652		0.208228	0.0868572	0.1533	0.096533	0.0980652		0.379823	0.434763	0.139138	0.096533	0.0980652		0.28329	0.21506	0.162929	0.096533	0.0980652
	0.34764	0.231885	0.230267	0.314374	0.274242		0.475829	0.393563	0.345305	0.236817	0.243072		0.254706	0.174802	0.132975	0.119544	0.12194		0.231934	0.0861754	0.109599	0.119544	0.12194		0.394779	0.458188	0.0765236	0.119544	0.12194		0.300214	0.228779	0.135301	0.119544	0.12194
	0.358633	0.24216	0.265858	0.347294	0.310993		0.472504	0.390232	0.281334	0.174715	0.182257		0.276768	0.179201	0.0183648	0.0776833	0.0777676		0.246462	0.0818249	-0.0353451	0.0776833	0.0777676		0.409566	0.478823	-0.0540332	0.0776833	0.0777676		0.326296	0.243215	-0.0038445	0.0776833	0.0777676
	0.383435	0.244522	0.225431	0.291265	0.258534		0.475787	0.385389	0.135357	-0.022884	-0.0283309		0.279122	0.171519	-0.0312476	-0.0021858	0.0015673		0.246518	0.0927468	-0.0823149	-0.0021858	0.0015673		0.414802	0.486477	-0.116514	-0.0021858	0.0015673		0.368205	0.253371	-0.0391614	-0.0021858	0.0015673
	0.392417	0.23963	0.157742	0.237056	0.231447		0.474135	0.384806	0.0507721	-0.0811482	-0.0773459		0.290402	0.170437	0.192054	0.109135	0.10231		0.27092	0.108469	0.152611	0.109135	0.10231		0.413643	0.471633	0.12925	0.109135	0.10231		0.396838	0.270042	0.17688	0.109135	0.10231
	0.406741	0.241317	0.18142	0.249166	0.189306		0.468969	0.384764	0.128673	-0.0315639	-0.0308681		0.284084	0.16258	0.0122151	0.0481154	0.046274		0.288645	0.11601	0.110505	0.0481154	0.046274		0.414788	0.470944	0.0434416	0.0481154	0.046274		0.416475	0.275538	0.126333	0.0481154	0.046274

## Sheet: Figure 3 & Supplemental III.3
	ALL					PFC					FEF					LIP					IT					MT					V4
	dissimilarity	motion_color_mismatch	motion_color_task	MonkeyID		dissimilarity	motion_color_mismatch	motion_color_task	MonkeyID		dissimilarity	motion_color_mismatch	motion_color_task	MonkeyID		dissimilarity	motion_color_mismatch	motion_color_task	MonkeyID		dissimilarity	motion_color_mismatch	motion_color_task	MonkeyID		dissimilarity	motion_color_mismatch	motion_color_task	MonkeyID		dissimilarity	motion_color_mismatch	motion_color_task	MonkeyID
	0.37147	m	Motion	paula		0.421921	m	Motion	paula		0.385429	m	Motion	paula		0.305661	m	Motion	paula		0.401249	m	Motion	paula		0.365311	m	Motion	paula		0.407797	m	Motion	paula
	0.371409	c	Motion	paula		0.421904	c	Motion	paula		0.385108	c	Motion	paula		0.305948	c	Motion	paula		0.40273	c	Motion	paula		0.363828	c	Motion	paula		0.407347	c	Motion	paula
	0.370769	m	Color	paula		0.421972	m	Color	paula		0.3853	m	Color	paula		0.304419	m	Color	paula		0.391151	m	Color	paula		0.362976	m	Color	paula		0.408291	m	Color	paula
	0.370153	c	Color	paula		0.419845	c	Color	paula		0.385673	c	Color	paula		0.305995	c	Color	paula		0.386346	c	Color	paula		0.357644	c	Color	paula		0.406906	c	Color	paula
	0.372271	m	Motion	paula		0.422442	m	Motion	paula		0.386605	m	Motion	paula		0.306819	m	Motion	paula		0.399005	m	Motion	paula		0.366176	m	Motion	paula		0.409978	m	Motion	paula
	0.37103	c	Motion	paula		0.422332	c	Motion	paula		0.385623	c	Motion	paula		0.303644	c	Motion	paula		0.396039	c	Motion	paula		0.36278	c	Motion	paula		0.405649	c	Motion	paula
	0.370798	m	Color	paula		0.420752	m	Color	paula		0.385135	m	Color	paula		0.306628	m	Color	paula		0.389377	m	Color	paula		0.36547	m	Color	paula		0.407118	m	Color	paula
	0.37194	c	Color	paula		0.422483	c	Color	paula		0.387128	c	Color	paula		0.308857	c	Color	paula		0.394061	c	Color	paula		0.362458	c	Color	paula		0.405066	c	Color	paula
	0.372671	m	Motion	paula		0.423775	m	Motion	paula		0.384853	m	Motion	paula		0.30829	m	Motion	paula		0.404106	m	Motion	paula		0.364321	m	Motion	paula		0.407039	m	Motion	paula
	0.370796	c	Motion	paula		0.420378	c	Motion	paula		0.384065	c	Motion	paula		0.306098	c	Motion	paula		0.401675	c	Motion	paula		0.360869	c	Motion	paula		0.408002	c	Motion	paula
	0.370868	m	Color	paula		0.420822	m	Color	paula		0.386408	m	Color	paula		0.306581	m	Color	paula		0.389342	m	Color	paula		0.363689	m	Color	paula		0.405521	m	Color	paula
	0.371246	c	Color	paula		0.421066	c	Color	paula		0.387062	c	Color	paula		0.307197	c	Color	paula		0.390878	c	Color	paula		0.359204	c	Color	paula		0.40587	c	Color	paula
	0.37149	c	Motion	paula		0.422404	c	Motion	paula		0.384995	c	Motion	paula		0.305403	c	Motion	paula		0.398771	c	Motion	paula		0.363631	c	Motion	paula		0.407777	c	Motion	paula
	0.370588	c	Color	paula		0.42302	c	Color	paula		0.384521	c	Color	paula		0.304216	c	Color	paula		0.385175	c	Color	paula		0.360298	c	Color	paula		0.408056	c	Color	paula
	0.372515	m	Motion	paula		0.423297	m	Motion	paula		0.387656	m	Motion	paula		0.306555	m	Motion	paula		0.397106	m	Motion	paula		0.362398	m	Motion	paula		0.409339	m	Motion	paula
	0.370525	c	Motion	paula		0.421305	c	Motion	paula		0.385738	c	Motion	paula		0.305007	c	Motion	paula		0.397039	c	Motion	paula		0.357764	c	Motion	paula		0.400678	c	Motion	paula
	0.371459	m	Color	paula		0.423291	m	Color	paula		0.384845	m	Color	paula		0.306052	m	Color	paula		0.391104	m	Color	paula		0.366646	m	Color	paula		0.409004	m	Color	paula
	0.371451	c	Color	paula		0.423397	c	Color	paula		0.38518	c	Color	paula		0.305033	c	Color	paula		0.391423	c	Color	paula		0.364376	c	Color	paula		0.408879	c	Color	paula
	0.372934	m	Motion	paula		0.424502	m	Motion	paula		0.385932	m	Motion	paula		0.30812	m	Motion	paula		0.403175	m	Motion	paula		0.361168	m	Motion	paula		0.405831	m	Motion	paula
	0.371909	c	Motion	paula		0.423489	c	Motion	paula		0.387097	c	Motion	paula		0.304644	c	Motion	paula		0.396749	c	Motion	paula		0.358655	c	Motion	paula		0.407413	c	Motion	paula
	0.371365	m	Color	paula		0.423428	m	Color	paula		0.38578	m	Color	paula		0.30577	m	Color	paula		0.391201	m	Color	paula		0.364973	m	Color	paula		0.406764	m	Color	paula
	0.371792	c	Color	paula		0.425058	c	Color	paula		0.386104	c	Color	paula		0.305316	c	Color	paula		0.394394	c	Color	paula		0.36865	c	Color	paula		0.405106	c	Color	paula
	0.371312	m	Motion	paula		0.422121	m	Motion	paula		0.384648	m	Motion	paula		0.305524	m	Motion	paula		0.397942	m	Motion	paula		0.362883	m	Motion	paula		0.407274	m	Motion	paula
	0.370182	m	Color	paula		0.420958	m	Color	paula		0.385189	m	Color	paula		0.305846	m	Color	paula		0.381266	m	Color	paula		0.356757	m	Color	paula		0.407195	m	Color	paula
	0.371843	m	Motion	paula		0.423411	m	Motion	paula		0.385272	m	Motion	paula		0.306556	m	Motion	paula		0.398624	m	Motion	paula		0.361751	m	Motion	paula		0.406827	m	Motion	paula
	0.371193	c	Motion	paula		0.423006	c	Motion	paula		0.386113	c	Motion	paula		0.303752	c	Motion	paula		0.395587	c	Motion	paula		0.359388	c	Motion	paula		0.404973	c	Motion	paula
	0.370914	m	Color	paula		0.421126	m	Color	paula		0.386614	m	Color	paula		0.306753	m	Color	paula		0.38393	m	Color	paula		0.361181	m	Color	paula		0.409315	m	Color	paula
	0.372159	c	Color	paula		0.423241	c	Color	paula		0.387451	c	Color	paula		0.309508	c	Color	paula		0.389872	c	Color	paula		0.358999	c	Color	paula		0.406375	c	Color	paula
	0.372089	m	Motion	paula		0.42174	m	Motion	paula		0.387143	m	Motion	paula		0.307445	m	Motion	paula		0.406554	m	Motion	paula		0.356534	m	Motion	paula		0.405983	m	Motion	paula
	0.37096	c	Motion	paula		0.420931	c	Motion	paula		0.384513	c	Motion	paula		0.3063	c	Motion	paula		0.401508	c	Motion	paula		0.35727	c	Motion	paula		0.407414	c	Motion	paula
	0.37052	m	Color	paula		0.420874	m	Color	paula		0.386581	m	Color	paula		0.304719	m	Color	paula		0.383243	m	Color	paula		0.357991	m	Color	paula		0.406576	m	Color	paula
	0.371394	c	Color	paula		0.421565	c	Color	paula		0.38729	c	Color	paula		0.307686	c	Color	paula		0.387639	c	Color	paula		0.355978	c	Color	paula		0.407094	c	Color	paula
	0.371903	m	Motion	paula		0.423433	m	Motion	paula		0.384405	m	Motion	paula		0.306212	m	Motion	paula		0.397769	m	Motion	paula		0.364024	m	Motion	paula		0.408588	m	Motion	paula
	0.370605	c	Motion	paula		0.421585	c	Motion	paula		0.384331	c	Motion	paula		0.305125	c	Motion	paula		0.396947	c	Motion	paula		0.359611	c	Motion	paula		0.401573	c	Motion	paula
	0.370472	m	Color	paula		0.42095	m	Color	paula		0.385613	m	Color	paula		0.306157	m	Color	paula		0.381278	m	Color	paula		0.361448	m	Color	paula		0.408429	m	Color	paula
	0.370821	c	Color	paula		0.421502	c	Color	paula		0.385201	c	Color	paula		0.306223	c	Color	paula		0.383934	c	Color	paula		0.361832	c	Color	paula		0.406498	c	Color	paula
	0.372206	m	Motion	paula		0.422149	m	Motion	paula		0.386315	m	Motion	paula		0.307335	m	Motion	paula		0.404025	m	Motion	paula		0.358188	m	Motion	paula		0.406739	m	Motion	paula
	0.371806	c	Motion	paula		0.423321	c	Motion	paula		0.385609	c	Motion	paula		0.304544	c	Motion	paula		0.396261	c	Motion	paula		0.360917	c	Motion	paula		0.408243	c	Motion	paula
	0.370091	m	Color	paula		0.420751	m	Color	paula		0.385529	m	Color	paula		0.304118	m	Color	paula		0.380991	m	Color	paula		0.358633	m	Color	paula		0.405358	m	Color	paula
	0.371104	c	Color	paula		0.423476	c	Color	paula		0.385964	c	Color	paula		0.30615	c	Color	paula		0.386245	c	Color	paula		0.365389	c	Color	paula		0.403133	c	Color	paula
	0.371565	c	Motion	paula		0.422596	c	Motion	paula		0.384649	c	Motion	paula		0.30682	c	Motion	paula		0.395842	c	Motion	paula		0.362139	c	Motion	paula		0.409114	c	Motion	paula
	0.370984	c	Color	paula		0.421179	c	Color	paula		0.385601	c	Color	paula		0.307186	c	Color	paula		0.385844	c	Color	paula		0.36602	c	Color	paula		0.408871	c	Color	paula
	0.372032	c	Motion	paula		0.422974	c	Motion	paula		0.386209	c	Motion	paula		0.306655	c	Motion	paula		0.396662	c	Motion	paula		0.362534	c	Motion	paula		0.408944	c	Motion	paula
	0.372093	c	Color	paula		0.422137	c	Color	paula		0.385004	c	Color	paula		0.30937	c	Color	paula		0.393149	c	Color	paula		0.36865	c	Color	paula		0.407011	c	Color	paula
	0.372745	m	Motion	paula		0.423856	m	Motion	paula		0.385114	m	Motion	paula		0.308817	m	Motion	paula		0.399881	m	Motion	paula		0.361054	m	Motion	paula		0.407898	m	Motion	paula
	0.371142	c	Motion	paula		0.421866	c	Motion	paula		0.384158	c	Motion	paula		0.308235	c	Motion	paula		0.400894	c	Motion	paula		0.357709	c	Motion	paula		0.407309	c	Motion	paula
	0.371301	m	Color	paula		0.421801	m	Color	paula		0.385655	m	Color	paula		0.307927	m	Color	paula		0.388673	m	Color	paula		0.365997	m	Color	paula		0.405833	m	Color	paula
	0.371806	c	Color	paula		0.422281	c	Color	paula		0.387068	c	Color	paula		0.308811	c	Color	paula		0.388734	c	Color	paula		0.362837	c	Color	paula		0.407505	c	Color	paula
	0.372173	c	Motion	paula		0.422397	c	Motion	paula		0.384889	c	Motion	paula		0.309318	c	Motion	paula		0.407773	c	Motion	paula		0.354734	c	Motion	paula		0.403674	c	Motion	paula
	0.370663	c	Color	paula		0.421241	c	Color	paula		0.386142	c	Color	paula		0.305377	c	Color	paula		0.387139	c	Color	paula		0.361095	c	Color	paula		0.403467	c	Color	paula
	0.371983	c	Motion	paula		0.423843	c	Motion	paula		0.382281	c	Motion	paula		0.308279	c	Motion	paula		0.40715	c	Motion	paula		0.360637	c	Motion	paula		0.405036	c	Motion	paula
	0.371824	c	Color	paula		0.4229	c	Color	paula		0.385926	c	Color	paula		0.309405	c	Color	paula		0.394725	c	Color	paula		0.36067	c	Color	paula		0.405014	c	Color	paula
	0.371803	c	Motion	paula		0.422917	c	Motion	paula		0.383069	c	Motion	paula		0.307503	c	Motion	paula		0.409718	c	Motion	paula		0.365758	c	Motion	paula		0.404759	c	Motion	paula
	0.371578	c	Color	paula		0.42271	c	Color	paula		0.385664	c	Color	paula		0.308528	c	Color	paula		0.3926	c	Color	paula		0.36012	c	Color	paula		0.4055	c	Color	paula
	0.37139	c	Motion	paula		0.423349	c	Motion	paula		0.383982	c	Motion	paula		0.30605	c	Motion	paula		0.398024	c	Motion	paula		0.361618	c	Motion	paula		0.407352	c	Motion	paula
	0.372142	c	Color	paula		0.422036	c	Color	paula		0.386342	c	Color	paula		0.308871	c	Color	paula		0.39178	c	Color	paula		0.367495	c	Color	paula		0.409186	c	Color	paula
	0.371453	m	Motion	paula		0.421775	m	Motion	paula		0.384838	m	Motion	paula		0.30757	m	Motion	paula		0.404287	m	Motion	paula		0.355383	m	Motion	paula		0.405934	m	Motion	paula
	0.370633	c	Motion	paula		0.422486	c	Motion	paula		0.381779	c	Motion	paula		0.307801	c	Motion	paula		0.402095	c	Motion	paula		0.357547	c	Motion	paula		0.405807	c	Motion	paula
	0.370649	m	Color	paula		0.420724	m	Color	paula		0.386333	m	Color	paula		0.305079	m	Color	paula		0.383461	m	Color	paula		0.361847	m	Color	paula		0.408116	m	Color	paula
	0.371722	c	Color	paula		0.421885	c	Color	paula		0.38828	c	Color	paula		0.308356	c	Color	paula		0.386411	c	Color	paula		0.361605	c	Color	paula		0.409319	c	Color	paula
	0.37136	c	Motion	paula		0.421417	c	Motion	paula		0.384186	c	Motion	paula		0.307591	c	Motion	paula		0.408474	c	Motion	paula		0.35672	c	Motion	paula		0.405374	c	Motion	paula
	0.371443	c	Color	paula		0.422216	c	Color	paula		0.386029	c	Color	paula		0.307313	c	Color	paula		0.38972	c	Color	paula		0.357924	c	Color	paula		0.406075	c	Color	paula
	0.37127	c	Motion	paula		0.420622	c	Motion	paula		0.385026	c	Motion	paula		0.306756	c	Motion	paula		0.41029	c	Motion	paula		0.361228	c	Motion	paula		0.405403	c	Motion	paula
	0.371153	c	Color	paula		0.42178	c	Color	paula		0.385723	c	Color	paula		0.306407	c	Color	paula		0.390024	c	Color	paula		0.35693	c	Color	paula		0.407201	c	Color	paula
	0.371218	m	Motion	paula		0.422693	m	Motion	paula		0.383288	m	Motion	paula		0.30592	m	Motion	paula		0.403683	m	Motion	paula		0.363258	m	Motion	paula		0.406142	m	Motion	paula
	0.37188	m	Color	paula		0.422046	m	Color	paula		0.383121	m	Color	paula		0.311393	m	Color	paula		0.397861	m	Color	paula		0.363003	m	Color	paula		0.406733	m	Color	paula
	0.371904	m	Motion	paula		0.424198	m	Motion	paula		0.387382	m	Motion	paula		0.303572	m	Motion	paula		0.396012	m	Motion	paula		0.361488	m	Motion	paula		0.404318	m	Motion	paula
	0.372199	m	Color	paula		0.422907	m	Color	paula		0.384447	m	Color	paula		0.311067	m	Color	paula		0.395637	m	Color	paula		0.366316	m	Color	paula		0.404427	m	Color	paula
	0.371211	m	Motion	paula		0.422651	m	Motion	paula		0.386401	m	Motion	paula		0.305678	m	Motion	paula		0.397417	m	Motion	paula		0.35819	m	Motion	paula		0.398959	m	Motion	paula
	0.370916	c	Motion	paula		0.422764	c	Motion	paula		0.383325	c	Motion	paula		0.307294	c	Motion	paula		0.402779	c	Motion	paula		0.357083	c	Motion	paula		0.404311	c	Motion	paula
	0.371206	m	Color	paula		0.421063	m	Color	paula		0.383246	m	Color	paula		0.308488	m	Color	paula		0.393865	m	Color	paula		0.367247	m	Color	paula		0.406138	m	Color	paula
	0.371394	c	Color	paula		0.42118	c	Color	paula		0.38486	c	Color	paula		0.310285	c	Color	paula		0.392394	c	Color	paula		0.363114	c	Color	paula		0.406096	c	Color	paula
	0.371571	m	Motion	paula		0.423831	m	Motion	paula		0.385198	m	Motion	paula		0.304166	m	Motion	paula		0.398372	m	Motion	paula		0.362039	m	Motion	paula		0.404868	m	Motion	paula
	0.372003	m	Color	paula		0.423412	m	Color	paula		0.384555	m	Color	paula		0.311595	m	Color	paula		0.396276	m	Color	paula		0.360657	m	Color	paula		0.40445	m	Color	paula
	0.370781	m	Motion	paula		0.421868	m	Motion	paula		0.38445	m	Motion	paula		0.305971	m	Motion	paula		0.401578	m	Motion	paula		0.358956	m	Motion	paula		0.399538	m	Motion	paula
	0.371008	c	Motion	paula		0.421829	c	Motion	paula		0.382539	c	Motion	paula		0.305663	c	Motion	paula		0.409709	c	Motion	paula		0.367716	c	Motion	paula		0.406232	c	Motion	paula
	0.371076	m	Color	paula		0.421823	m	Color	paula		0.383469	m	Color	paula		0.308666	m	Color	paula		0.394611	m	Color	paula		0.360867	m	Color	paula		0.406672	m	Color	paula
	0.371255	c	Color	paula		0.422125	c	Color	paula		0.383158	c	Color	paula		0.310516	c	Color	paula		0.396832	c	Color	paula		0.354849	c	Color	paula		0.408023	c	Color	paula
	0.370606	m	Motion	paula		0.421591	m	Motion	paula		0.382115	m	Motion	paula		0.306889	m	Motion	paula		0.408842	m	Motion	paula		0.36302	m	Motion	paula		0.405668	m	Motion	paula
	0.371091	m	Color	paula		0.421756	m	Color	paula		0.384851	m	Color	paula		0.309536	m	Color	paula		0.391665	m	Color	paula		0.356305	m	Color	paula		0.40856	m	Color	paula
	0.370817	m	Motion	paula		0.42117	m	Motion	paula		0.383737	m	Motion	paula		0.307766	m	Motion	paula		0.403648	m	Motion	paula		0.354832	m	Motion	paula		0.406309	m	Motion	paula
	0.371119	m	Color	paula		0.421133	m	Color	paula		0.386293	m	Color	paula		0.309208	m	Color	paula		0.389523	m	Color	paula		0.357802	m	Color	paula		0.406376	m	Color	paula
	0.371874	m	Motion	paula		0.423758	m	Motion	paula		0.385611	m	Motion	paula		0.307025	m	Motion	paula		0.400663	m	Motion	paula		0.355366	m	Motion	paula		0.406036	m	Motion	paula
	0.371084	m	Color	paula		0.423079	m	Color	paula		0.385753	m	Color	paula		0.307986	m	Color	paula		0.390539	m	Color	paula		0.365411	m	Color	paula		0.402717	m	Color	paula
	0.371136	m	Motion	paula		0.421238	m	Motion	paula		0.384045	m	Motion	paula		0.3058	m	Motion	paula		0.406544	m	Motion	paula		0.363439	m	Motion	paula		0.407999	m	Motion	paula
	0.371067	m	Color	paula		0.421343	m	Color	paula		0.384272	m	Color	paula		0.308885	m	Color	paula		0.394628	m	Color	paula		0.357044	m	Color	paula		0.40821	m	Color	paula
	0.372209	m	Motion	paula		0.423459	m	Motion	paula		0.386587	m	Motion	paula		0.304647	m	Motion	paula		0.403821	m	Motion	paula		0.364626	m	Motion	paula		0.407579	m	Motion	paula
	0.37107	m	Color	paula		0.423298	m	Color	paula		0.383694	m	Color	paula		0.307939	m	Color	paula		0.396683	m	Color	paula		0.364471	m	Color	paula		0.404114	m	Color	paula
	0.370388	m	Motion	paula		0.422325	m	Motion	paula		0.38589	m	Motion	paula		0.3031	m	Motion	paula		0.393768	m	Motion	paula		0.357652	m	Motion	paula		0.398359	m	Motion	paula
	0.370498	c	Motion	paula		0.421337	c	Motion	paula		0.385015	c	Motion	paula		0.303767	c	Motion	paula		0.39646	c	Motion	paula		0.357025	c	Motion	paula		0.405256	c	Motion	paula
	0.371358	m	Color	paula		0.422164	m	Color	paula		0.38464	m	Color	paula		0.308973	m	Color	paula		0.392404	m	Color	paula		0.364421	m	Color	paula		0.404508	m	Color	paula
	0.371547	c	Color	paula		0.422408	c	Color	paula		0.385368	c	Color	paula		0.309856	c	Color	paula		0.392902	c	Color	paula		0.360535	c	Color	paula		0.40417	c	Color	paula
	0.370675	c	Motion	paula		0.422066	c	Motion	paula		0.385951	c	Motion	paula		0.304308	c	Motion	paula		0.394812	c	Motion	paula		0.355157	c	Motion	paula		0.400512	c	Motion	paula
	0.370773	c	Color	paula		0.422563	c	Color	paula		0.384248	c	Color	paula		0.306326	c	Color	paula		0.392655	c	Color	paula		0.368828	c	Color	paula		0.402521	c	Color	paula
	0.371295	m	Motion	paula		0.421785	m	Motion	paula		0.385624	m	Motion	paula		0.305264	m	Motion	paula		0.399081	m	Motion	paula		0.355423	m	Motion	paula		0.407793	m	Motion	paula
	0.371213	m	Color	paula		0.422965	m	Color	paula		0.385392	m	Color	paula		0.307456	m	Color	paula		0.393842	m	Color	paula		0.365591	m	Color	paula		0.402369	m	Color	paula
	0.37144	m	Motion	paula		0.421798	m	Motion	paula		0.385377	m	Motion	paula		0.305694	m	Motion	paula		0.40217	m	Motion	paula		0.365922	m	Motion	paula		0.407967	m	Motion	paula
	0.371466	c	Motion	paula		0.421863	c	Motion	paula		0.385049	c	Motion	paula		0.305926	c	Motion	paula		0.404843	c	Motion	paula		0.364613	c	Motion	paula		0.40788	c	Motion	paula
	0.370837	m	Color	paula		0.422048	m	Color	paula		0.385389	m	Color	paula		0.304458	m	Color	paula		0.391091	m	Color	paula		0.363784	m	Color	paula		0.408629	m	Color	paula
	0.370136	c	Color	paula		0.419766	c	Color	paula		0.385618	c	Color	paula		0.306183	c	Color	paula		0.385629	c	Color	paula		0.358384	c	Color	paula		0.407001	c	Color	paula
	0.372244	m	Motion	paula		0.422438	m	Motion	paula		0.386443	m	Motion	paula		0.306916	m	Motion	paula		0.399428	m	Motion	paula		0.366065	m	Motion	paula		0.410482	m	Motion	paula
	0.37098	c	Motion	paula		0.422269	c	Motion	paula		0.385563	c	Motion	paula		0.30364	c	Motion	paula		0.396085	c	Motion	paula		0.363339	c	Motion	paula		0.405761	c	Motion	paula
	0.370837	m	Color	paula		0.420664	m	Color	paula		0.385034	m	Color	paula		0.306747	m	Color	paula		0.389367	m	Color	paula		0.366115	m	Color	paula		0.40725	m	Color	paula
	0.371859	c	Color	paula		0.422239	c	Color	paula		0.387086	c	Color	paula		0.308889	c	Color	paula		0.394407	c	Color	paula		0.363283	c	Color	paula		0.405114	c	Color	paula
	0.372692	m	Motion	paula		0.423756	m	Motion	paula		0.384905	m	Motion	paula		0.308331	m	Motion	paula		0.404181	m	Motion	paula		0.36486	m	Motion	paula		0.407178	m	Motion	paula
	0.370788	c	Motion	paula		0.420445	c	Motion	paula		0.384033	c	Motion	paula		0.306173	c	Motion	paula		0.401903	c	Motion	paula		0.361593	c	Motion	paula		0.408038	c	Motion	paula
	0.370809	m	Color	paula		0.420758	m	Color	paula		0.386274	m	Color	paula		0.306463	m	Color	paula		0.389027	m	Color	paula		0.364868	m	Color	paula		0.405632	m	Color	paula
	0.371218	c	Color	paula		0.420905	c	Color	paula		0.386938	c	Color	paula		0.307282	c	Color	paula		0.390191	c	Color	paula		0.36001	c	Color	paula		0.406192	c	Color	paula
	0.37146	c	Motion	paula		0.422231	c	Motion	paula		0.384823	c	Motion	paula		0.305501	c	Motion	paula		0.399326	c	Motion	paula		0.364344	c	Motion	paula		0.407792	c	Motion	paula
	0.370615	c	Color	paula		0.423092	c	Color	paula		0.38461	c	Color	paula		0.304234	c	Color	paula		0.384739	c	Color	paula		0.360922	c	Color	paula		0.407935	c	Color	paula
	0.372467	m	Motion	paula		0.423155	m	Motion	paula		0.387579	m	Motion	paula		0.306633	m	Motion	paula		0.397266	m	Motion	paula		0.362747	m	Motion	paula		0.409527	m	Motion	paula
	0.370451	c	Motion	paula		0.421157	c	Motion	paula		0.385671	c	Motion	paula		0.305064	c	Motion	paula		0.397593	c	Motion	paula		0.358537	c	Motion	paula		0.400442	c	Motion	paula
	0.371538	m	Color	paula		0.423357	m	Color	paula		0.384816	m	Color	paula		0.306095	m	Color	paula		0.390668	m	Color	paula		0.367204	m	Color	paula		0.409196	m	Color	paula
	0.371488	c	Color	paula		0.423545	c	Color	paula		0.385076	c	Color	paula		0.305025	c	Color	paula		0.390683	c	Color	paula		0.365147	c	Color	paula		0.409069	c	Color	paula
	0.372931	m	Motion	paula		0.424334	m	Motion	paula		0.386043	m	Motion	paula		0.308156	m	Motion	paula		0.403006	m	Motion	paula		0.362174	m	Motion	paula		0.405671	m	Motion	paula
	0.371855	c	Motion	paula		0.42317	c	Motion	paula		0.387138	c	Motion	paula		0.30453	c	Motion	paula		0.397112	c	Motion	paula		0.360314	c	Motion	paula		0.407141	c	Motion	paula
	0.371349	m	Color	paula		0.423529	m	Color	paula		0.385698	m	Color	paula		0.305585	m	Color	paula		0.390571	m	Color	paula		0.365944	m	Color	paula		0.407	m	Color	paula
	0.371819	c	Color	paula		0.425116	c	Color	paula		0.386224	c	Color	paula		0.305156	c	Color	paula		0.39384	c	Color	paula		0.369527	c	Color	paula		0.405334	c	Color	paula
	0.371361	m	Motion	paula		0.422004	m	Motion	paula		0.384485	m	Motion	paula		0.305557	m	Motion	paula		0.399486	m	Motion	paula		0.363755	m	Motion	paula		0.407695	m	Motion	paula
	0.370144	m	Color	paula		0.420919	m	Color	paula		0.385138	m	Color	paula		0.305985	m	Color	paula		0.380453	m	Color	paula		0.357285	m	Color	paula		0.40693	m	Color	paula
	0.371917	m	Motion	paula		0.423226	m	Motion	paula		0.385282	m	Motion	paula		0.306664	m	Motion	paula		0.400449	m	Motion	paula		0.362898	m	Motion	paula		0.407076	m	Motion	paula
	0.371206	c	Motion	paula		0.422869	c	Motion	paula		0.386113	c	Motion	paula		0.303672	c	Motion	paula		0.396548	c	Motion	paula		0.360596	c	Motion	paula		0.405203	c	Motion	paula
	0.370881	m	Color	paula		0.421079	m	Color	paula		0.386491	m	Color	paula		0.306846	m	Color	paula		0.382408	m	Color	paula		0.361985	m	Color	paula		0.409225	m	Color	paula
	0.372039	c	Color	paula		0.423028	c	Color	paula		0.387356	c	Color	paula		0.309575	c	Color	paula		0.389528	c	Color	paula		0.359466	c	Color	paula		0.406262	c	Color	paula
	0.372177	m	Motion	paula		0.421652	m	Motion	paula		0.387247	m	Motion	paula		0.307338	m	Motion	paula		0.407394	m	Motion	paula		0.35785	m	Motion	paula		0.40664	m	Motion	paula
	0.37101	c	Motion	paula		0.420919	c	Motion	paula		0.384564	c	Motion	paula		0.30631	c	Motion	paula		0.402429	c	Motion	paula		0.358602	c	Motion	paula		0.407565	c	Motion	paula
	0.370428	m	Color	paula		0.420729	m	Color	paula		0.386454	m	Color	paula		0.304889	m	Color	paula		0.382139	m	Color	paula		0.358718	m	Color	paula		0.406642	m	Color	paula
	0.371342	c	Color	paula		0.42146	c	Color	paula		0.387113	c	Color	paula		0.307832	c	Color	paula		0.38614	c	Color	paula		0.356511	c	Color	paula		0.407315	c	Color	paula
	0.371908	m	Motion	paula		0.423269	m	Motion	paula		0.384256	m	Motion	paula		0.306427	m	Motion	paula		0.398185	m	Motion	paula		0.364561	m	Motion	paula		0.408629	m	Motion	paula
	0.370534	c	Motion	paula		0.421468	c	Motion	paula		0.384107	c	Motion	paula		0.305209	c	Motion	paula		0.39741	c	Motion	paula		0.359965	c	Motion	paula		0.401549	c	Motion	paula
	0.370457	m	Color	paula		0.42091	m	Color	paula		0.385544	m	Color	paula		0.30619	m	Color	paula		0.380598	m	Color	paula		0.362377	m	Color	paula		0.408028	m	Color	paula
	0.370781	c	Color	paula		0.421504	c	Color	paula		0.384991	c	Color	paula		0.306259	c	Color	paula		0.38314	c	Color	paula		0.362613	c	Color	paula		0.406253	c	Color	paula
	0.372214	m	Motion	paula		0.422057	m	Motion	paula		0.386228	m	Motion	paula		0.307317	m	Motion	paula		0.403684	m	Motion	paula		0.358911	m	Motion	paula		0.407251	m	Motion	paula
	0.371768	c	Motion	paula		0.423099	c	Motion	paula		0.385477	c	Motion	paula		0.304457	c	Motion	paula		0.396432	c	Motion	paula		0.362084	c	Motion	paula		0.40822	c	Motion	paula
	0.369994	m	Color	paula		0.420552	m	Color	paula		0.385435	m	Color	paula		0.304195	m	Color	paula		0.380802	m	Color	paula		0.359497	m	Color	paula		0.405203	m	Color	paula
	0.371052	c	Color	paula		0.42339	c	Color	paula		0.386009	c	Color	paula		0.306015	c	Color	paula		0.3857	c	Color	paula		0.366258	c	Color	paula		0.402875	c	Color	paula
	0.371532	c	Motion	paula		0.422442	c	Motion	paula		0.384523	c	Motion	paula		0.30702	c	Motion	paula		0.396108	c	Motion	paula		0.362305	c	Motion	paula		0.409315	c	Motion	paula
	0.371013	c	Color	paula		0.421128	c	Color	paula		0.385457	c	Color	paula		0.307253	c	Color	paula		0.384968	c	Color	paula		0.366825	c	Color	paula		0.4088	c	Color	paula
	0.371997	c	Motion	paula		0.422911	c	Motion	paula		0.386092	c	Motion	paula		0.306638	c	Motion	paula		0.396272	c	Motion	paula		0.362976	c	Motion	paula		0.409465	c	Motion	paula
	0.372175	c	Color	paula		0.422214	c	Color	paula		0.384825	c	Color	paula		0.309485	c	Color	paula		0.393451	c	Color	paula		0.369115	c	Color	paula		0.407239	c	Color	paula
	0.372703	m	Motion	paula		0.423734	m	Motion	paula		0.385095	m	Motion	paula		0.308863	m	Motion	paula		0.399179	m	Motion	paula		0.361268	m	Motion	paula		0.408062	m	Motion	paula
	0.371084	c	Motion	paula		0.421722	c	Motion	paula		0.38405	c	Motion	paula		0.308319	c	Motion	paula		0.400842	c	Motion	paula		0.358119	c	Motion	paula		0.407455	c	Motion	paula
	0.371269	m	Color	paula		0.421764	m	Color	paula		0.38542	m	Color	paula		0.30782	m	Color	paula		0.388116	m	Color	paula		0.366867	m	Color	paula		0.405896	m	Color	paula
	0.371888	c	Color	paula		0.422318	c	Color	paula		0.387006	c	Color	paula		0.308947	c	Color	paula		0.388511	c	Color	paula		0.363659	c	Color	paula		0.407218	c	Color	paula
	0.372182	c	Motion	paula		0.422286	c	Motion	paula		0.385034	c	Motion	paula		0.309259	c	Motion	paula		0.406635	c	Motion	paula		0.355763	c	Motion	paula		0.403901	c	Motion	paula
	0.370535	c	Color	paula		0.421098	c	Color	paula		0.38592	c	Color	paula		0.305294	c	Color	paula		0.386643	c	Color	paula		0.362403	c	Color	paula		0.403468	c	Color	paula
	0.372007	c	Motion	paula		0.423697	c	Motion	paula		0.38221	c	Motion	paula		0.308463	c	Motion	paula		0.407126	c	Motion	paula		0.361353	c	Motion	paula		0.405177	c	Motion	paula
	0.371811	c	Color	paula		0.422895	c	Color	paula		0.38584	c	Color	paula		0.309274	c	Color	paula		0.394746	c	Color	paula		0.361648	c	Color	paula		0.405218	c	Color	paula
	0.371732	c	Motion	paula		0.422695	c	Motion	paula		0.383099	c	Motion	paula		0.307565	c	Motion	paula		0.409214	c	Motion	paula		0.36627	c	Motion	paula		0.404644	c	Motion	paula
	0.371492	c	Color	paula		0.422645	c	Color	paula		0.385551	c	Color	paula		0.308407	c	Color	paula		0.392409	c	Color	paula		0.360521	c	Color	paula		0.405507	c	Color	paula
	0.371412	c	Motion	paula		0.423209	c	Motion	paula		0.383973	c	Motion	paula		0.306133	c	Motion	paula		0.39834	c	Motion	paula		0.362654	c	Motion	paula		0.407558	c	Motion	paula
	0.372182	c	Color	paula		0.422092	c	Color	paula		0.386176	c	Color	paula		0.3089	c	Color	paula		0.391534	c	Color	paula		0.368334	c	Color	paula		0.409398	c	Color	paula
	0.37147	m	Motion	paula		0.421583	m	Motion	paula		0.384886	m	Motion	paula		0.307642	m	Motion	paula		0.404102	m	Motion	paula		0.356423	m	Motion	paula		0.406282	m	Motion	paula
	0.370643	c	Motion	paula		0.42227	c	Motion	paula		0.381802	c	Motion	paula		0.30799	c	Motion	paula		0.40265	c	Motion	paula		0.358582	c	Motion	paula		0.405673	c	Motion	paula
	0.370574	m	Color	paula		0.420539	m	Color	paula		0.386168	m	Color	paula		0.305145	m	Color	paula		0.382756	m	Color	paula		0.362995	m	Color	paula		0.408082	m	Color	paula
	0.371761	c	Color	paula		0.421918	c	Color	paula		0.388229	c	Color	paula		0.308422	c	Color	paula		0.385877	c	Color	paula		0.362815	c	Color	paula		0.408935	c	Color	paula
	0.3714	c	Motion	paula		0.421273	c	Motion	paula		0.384108	c	Motion	paula		0.307701	c	Motion	paula		0.408379	c	Motion	paula		0.357594	c	Motion	paula		0.406027	c	Motion	paula
	0.371432	c	Color	paula		0.422058	c	Color	paula		0.386005	c	Color	paula		0.307432	c	Color	paula		0.390138	c	Color	paula		0.358864	c	Color	paula		0.406345	c	Color	paula
	0.371196	c	Motion	paula		0.420418	c	Motion	paula		0.385006	c	Motion	paula		0.306736	c	Motion	paula		0.40974	c	Motion	paula		0.361947	c	Motion	paula		0.405689	c	Motion	paula
	0.371057	c	Color	paula		0.421545	c	Color	paula		0.385695	c	Color	paula		0.306521	c	Color	paula		0.390131	c	Color	paula		0.357166	c	Color	paula		0.407184	c	Color	paula
	0.371254	m	Motion	paula		0.422572	m	Motion	paula		0.383144	m	Motion	paula		0.306027	m	Motion	paula		0.403982	m	Motion	paula		0.364177	m	Motion	paula		0.406711	m	Motion	paula
	0.371978	m	Color	paula		0.422163	m	Color	paula		0.383065	m	Color	paula		0.31144	m	Color	paula		0.398648	m	Color	paula		0.363747	m	Color	paula		0.407205	m	Color	paula
	0.371866	m	Motion	paula		0.424113	m	Motion	paula		0.387376	m	Motion	paula		0.303485	m	Motion	paula		0.395066	m	Motion	paula		0.362581	m	Motion	paula		0.404439	m	Motion	paula
	0.372132	m	Color	paula		0.422792	m	Color	paula		0.384298	m	Color	paula		0.311052	m	Color	paula		0.396406	m	Color	paula		0.366884	m	Color	paula		0.404543	m	Color	paula
	0.371162	m	Motion	paula		0.422577	m	Motion	paula		0.386344	m	Motion	paula		0.305647	m	Motion	paula		0.397399	m	Motion	paula		0.359056	m	Motion	paula		0.399086	m	Motion	paula
	0.3709	c	Motion	paula		0.422642	c	Motion	paula		0.383316	c	Motion	paula		0.307274	c	Motion	paula		0.402571	c	Motion	paula		0.3584	c	Motion	paula		0.404405	c	Motion	paula
	0.371215	m	Color	paula		0.421187	m	Color	paula		0.382943	m	Color	paula		0.308517	m	Color	paula		0.393453	m	Color	paula		0.368027	m	Color	paula		0.406385	m	Color	paula
	0.371478	c	Color	paula		0.421336	c	Color	paula		0.384817	c	Color	paula		0.310361	c	Color	paula		0.39272	c	Color	paula		0.364104	c	Color	paula		0.406	c	Color	paula
	0.371549	m	Motion	paula		0.423681	m	Motion	paula		0.385096	m	Motion	paula		0.304278	m	Motion	paula		0.398254	m	Motion	paula		0.36273	m	Motion	paula		0.405073	m	Motion	paula
	0.37195	m	Color	paula		0.423173	m	Color	paula		0.384562	m	Color	paula		0.311582	m	Color	paula		0.397054	m	Color	paula		0.361377	m	Color	paula		0.4045	m	Color	paula
	0.370764	m	Motion	paula		0.421727	m	Motion	paula		0.384276	m	Motion	paula		0.306187	m	Motion	paula		0.402046	m	Motion	paula		0.359561	m	Motion	paula		0.39972	m	Motion	paula
	0.370953	c	Motion	paula		0.421568	c	Motion	paula		0.382334	c	Motion	paula		0.30589	c	Motion	paula		0.410091	c	Motion	paula		0.368043	c	Motion	paula		0.406514	c	Motion	paula
	0.371107	m	Color	paula		0.421837	m	Color	paula		0.383332	m	Color	paula		0.308723	m	Color	paula		0.394337	m	Color	paula		0.361652	m	Color	paula		0.406951	m	Color	paula
	0.371279	c	Color	paula		0.422034	c	Color	paula		0.383276	c	Color	paula		0.310565	c	Color	paula		0.397394	c	Color	paula		0.354853	c	Color	paula		0.408228	c	Color	paula
	0.370518	m	Motion	paula		0.421316	m	Motion	paula		0.382074	m	Motion	paula		0.306993	m	Motion	paula		0.409039	m	Motion	paula		0.363782	m	Motion	paula		0.405521	m	Motion	paula
	0.371104	m	Color	paula		0.421731	m	Color	paula		0.384927	m	Color	paula		0.30963	m	Color	paula		0.39198	m	Color	paula		0.356676	m	Color	paula		0.40819	m	Color	paula
	0.370826	m	Motion	paula		0.421163	m	Motion	paula		0.383791	m	Motion	paula		0.307872	m	Motion	paula		0.403435	m	Motion	paula		0.356091	m	Motion	paula		0.406102	m	Motion	paula
	0.371126	m	Color	paula		0.421063	m	Color	paula		0.386182	m	Color	paula		0.309307	m	Color	paula		0.388984	m	Color	paula		0.358787	m	Color	paula		0.40631	m	Color	paula
	0.371848	m	Motion	paula		0.423475	m	Motion	paula		0.385686	m	Motion	paula		0.306933	m	Motion	paula		0.400858	m	Motion	paula		0.357076	m	Motion	paula		0.405736	m	Motion	paula
	0.371111	m	Color	paula		0.423086	m	Color	paula		0.38583	m	Color	paula		0.307921	m	Color	paula		0.390318	m	Color	paula		0.366566	m	Color	paula		0.402453	m	Color	paula
	0.371081	m	Motion	paula		0.421158	m	Motion	paula		0.384059	m	Motion	paula		0.305904	m	Motion	paula		0.406351	m	Motion	paula		0.364167	m	Motion	paula		0.40785	m	Motion	paula
	0.370995	m	Color	paula		0.421125	m	Color	paula		0.384181	m	Color	paula		0.308944	m	Color	paula		0.394523	m	Color	paula		0.356995	m	Color	paula		0.40838	m	Color	paula
	0.372125	m	Motion	paula		0.423139	m	Motion	paula		0.383766	m	Color	paula		0.304571	m	Motion	paula		0.403909	m	Motion	paula		0.365811	m	Motion	paula		0.40742	m	Motion	paula
	0.371011	m	Color	paula		0.423163	m	Color	paula		0.385821	m	Motion	paula		0.307831	m	Color	paula		0.396508	m	Color	paula		0.364705	m	Color	paula		0.404106	m	Color	paula
	0.370284	m	Motion	paula		0.422198	m	Motion	paula		0.385032	c	Motion	paula		0.303074	m	Motion	paula		0.393475	m	Motion	paula		0.35834	m	Motion	paula		0.398185	m	Motion	paula
	0.37045	c	Motion	paula		0.421308	c	Motion	paula		0.384386	m	Color	paula		0.303791	c	Motion	paula		0.395604	c	Motion	paula		0.358045	c	Motion	paula		0.405082	c	Motion	paula
	0.371229	m	Color	paula		0.421977	m	Color	paula		0.38518	c	Color	paula		0.308949	m	Color	paula		0.392167	m	Color	paula		0.365184	m	Color	paula		0.40437	m	Color	paula
	0.371396	c	Color	paula		0.422081	c	Color	paula		0.385933	c	Motion	paula		0.309831	c	Color	paula		0.392652	c	Color	paula		0.36113	c	Color	paula		0.404204	c	Color	paula
	0.370596	c	Motion	paula		0.421835	c	Motion	paula		0.384063	c	Color	paula		0.304188	c	Motion	paula		0.395045	c	Motion	paula		0.356444	c	Motion	paula		0.400168	c	Motion	paula
	0.37071	c	Color	paula		0.422508	c	Color	paula		0.385707	m	Motion	paula		0.306207	c	Color	paula		0.391676	c	Color	paula		0.369825	c	Color	paula		0.40256	c	Color	paula
	0.371275	m	Motion	paula		0.421664	m	Motion	paula		0.385293	m	Color	paula		0.305189	m	Motion	paula		0.398977	m	Motion	paula		0.35701	m	Motion	paula		0.407484	m	Motion	paula
	0.371136	m	Color	paula		0.42277	m	Color	paula		0.385281	m	Motion	paula		0.307335	m	Color	paula		0.393026	m	Color	paula		0.366393	m	Color	paula		0.402583	m	Color	paula
	0.371385	m	Motion	paula		0.421701	m	Motion	paula		0.384984	c	Motion	paula		0.305727	m	Motion	paula		0.402897	m	Motion	paula		0.366839	m	Motion	paula		0.407828	m	Motion	paula
	0.371481	c	Motion	paula		0.421748	c	Motion	paula		0.385549	m	Color	paula		0.306004	c	Motion	paula		0.406536	c	Motion	paula		0.36515	c	Motion	paula		0.408154	c	Motion	paula
	0.370914	m	Color	paula		0.422025	m	Color	paula		0.385574	c	Color	paula		0.304512	m	Color	paula		0.390843	m	Color	paula		0.364787	m	Color	paula		0.40861	m	Color	paula
	0.370145	c	Color	paula		0.419663	c	Color	paula		0.386246	m	Motion	paula		0.306375	c	Color	paula		0.385179	c	Color	paula		0.359198	c	Color	paula		0.406886	c	Color	paula
	0.372206	m	Motion	paula		0.422427	m	Motion	paula		0.385504	c	Motion	paula		0.307004	m	Motion	paula		0.399714	m	Motion	paula		0.366297	m	Motion	paula		0.410812	m	Motion	paula
	0.370977	c	Motion	paula		0.422194	c	Motion	paula		0.385033	m	Color	paula		0.303811	c	Motion	paula		0.396138	c	Motion	paula		0.364438	c	Motion	paula		0.405645	c	Motion	paula
	0.370954	m	Color	paula		0.420594	m	Color	paula		0.387053	c	Color	paula		0.307027	m	Color	paula		0.38983	m	Color	paula		0.366943	m	Color	paula		0.407584	m	Color	paula
	0.371836	c	Color	paula		0.422031	c	Color	paula		0.384888	m	Motion	paula		0.309001	c	Color	paula		0.395116	c	Color	paula		0.364249	c	Color	paula		0.405277	c	Color	paula
	0.372715	m	Motion	paula		0.423744	m	Motion	paula		0.384005	c	Motion	paula		0.308402	m	Motion	paula		0.40415	m	Motion	paula		0.365272	m	Motion	paula		0.407453	m	Motion	paula
	0.3708	c	Motion	paula		0.420526	c	Motion	paula		0.386211	m	Color	paula		0.306254	c	Motion	paula		0.402238	c	Motion	paula		0.362544	c	Motion	paula		0.407812	c	Motion	paula
	0.370805	m	Color	paula		0.42069	m	Color	paula		0.38687	c	Color	paula		0.306427	m	Color	paula		0.389057	m	Color	paula		0.366099	m	Color	paula		0.405645	m	Color	paula
	0.371242	c	Color	paula		0.420756	c	Color	paula		0.384686	c	Motion	paula		0.307394	c	Color	paula		0.389684	c	Color	paula		0.361193	c	Color	paula		0.406429	c	Color	paula
	0.371425	c	Motion	paula		0.422089	c	Motion	paula		0.384703	c	Color	paula		0.305585	c	Motion	paula		0.400041	c	Motion	paula		0.365182	c	Motion	paula		0.407583	c	Motion	paula
	0.370614	c	Color	paula		0.423072	c	Color	paula		0.387487	m	Motion	paula		0.304282	c	Color	paula		0.383961	c	Color	paula		0.361581	c	Color	paula		0.407528	c	Color	paula
	0.37238	m	Motion	paula		0.42302	m	Motion	paula		0.385577	c	Motion	paula		0.306617	m	Motion	paula		0.397513	m	Motion	paula		0.363438	m	Motion	paula		0.409374	m	Motion	paula
	0.370349	c	Motion	paula		0.42099	c	Motion	paula		0.384888	m	Color	paula		0.305069	c	Motion	paula		0.398146	c	Motion	paula		0.359608	c	Motion	paula		0.399954	c	Motion	paula
	0.371627	m	Color	paula		0.423345	m	Color	paula		0.385097	c	Color	paula		0.306248	m	Color	paula		0.390125	m	Color	paula		0.367915	m	Color	paula		0.409327	m	Color	paula
	0.371491	c	Color	paula		0.423567	c	Color	paula		0.386096	m	Motion	paula		0.305005	c	Color	paula		0.389466	c	Color	paula		0.366097	c	Color	paula		0.408768	c	Color	paula
	0.372902	m	Motion	paula		0.424188	m	Motion	paula		0.387178	c	Motion	paula		0.308125	m	Motion	paula		0.403015	m	Motion	paula		0.36306	m	Motion	paula		0.405571	m	Motion	paula
	0.371772	c	Motion	paula		0.42292	c	Motion	paula		0.385716	m	Color	paula		0.304411	c	Motion	paula		0.397847	c	Motion	paula		0.362012	c	Motion	paula		0.406517	c	Motion	paula
	0.371338	m	Color	paula		0.423543	m	Color	paula		0.386343	c	Color	paula		0.305439	m	Color	paula		0.389773	m	Color	paula		0.366957	m	Color	paula		0.406915	m	Color	paula
	0.371831	c	Color	paula		0.425121	c	Color	paula		0.384402	m	Motion	paula		0.305028	c	Color	paula		0.392141	c	Color	paula		0.370685	c	Color	paula		0.405089	c	Color	paula
	0.3714	m	Motion	paula		0.421817	m	Motion	paula		0.385054	m	Color	paula		0.305699	m	Motion	paula		0.401194	m	Motion	paula		0.36421	m	Motion	paula		0.407955	m	Motion	paula
	0.370095	m	Color	paula		0.420832	m	Color	paula		0.38531	m	Motion	paula		0.306149	m	Color	paula		0.379728	m	Color	paula		0.357765	m	Color	paula		0.406555	m	Color	paula
	0.371955	m	Motion	paula		0.422942	m	Motion	paula		0.386152	c	Motion	paula		0.30685	m	Motion	paula		0.401774	m	Motion	paula		0.364017	m	Motion	paula		0.407146	m	Motion	paula
	0.371218	c	Motion	paula		0.422642	c	Motion	paula		0.386311	m	Color	paula		0.303785	c	Motion	paula		0.397669	c	Motion	paula		0.361777	c	Motion	paula		0.405125	c	Motion	paula
	0.370818	m	Color	paula		0.420984	m	Color	paula		0.387231	c	Color	paula		0.306874	m	Color	paula		0.381136	m	Color	paula		0.362713	m	Color	paula		0.40897	m	Color	paula
	0.371936	c	Color	paula		0.422811	c	Color	paula		0.387412	m	Motion	paula		0.309653	c	Color	paula		0.389467	c	Color	paula		0.360004	c	Color	paula		0.406185	c	Color	paula
	0.372236	m	Motion	paula		0.421505	m	Motion	paula		0.384675	c	Motion	paula		0.307313	m	Motion	paula		0.408046	m	Motion	paula		0.358617	m	Motion	paula		0.406972	m	Motion	paula
	0.371043	c	Motion	paula		0.420841	c	Motion	paula		0.386296	m	Color	paula		0.306341	c	Motion	paula		0.403646	c	Motion	paula		0.359609	c	Motion	paula		0.407408	c	Motion	paula
	0.370339	m	Color	paula		0.420528	m	Color	paula		0.386951	c	Color	paula		0.305062	m	Color	paula		0.381393	m	Color	paula		0.359564	m	Color	paula		0.406574	m	Color	paula
	0.371298	c	Color	paula		0.421326	c	Color	paula		0.384133	m	Motion	paula		0.307946	c	Color	paula		0.384812	c	Color	paula		0.35728	c	Color	paula		0.407374	c	Color	paula
	0.371944	m	Motion	paula		0.4231	m	Motion	paula		0.38391	c	Motion	paula		0.306721	m	Motion	paula		0.398424	m	Motion	paula		0.365376	m	Motion	paula		0.408606	m	Motion	paula
	0.370485	c	Motion	paula		0.421335	c	Motion	paula		0.385416	m	Color	paula		0.305347	c	Motion	paula		0.39792	c	Motion	paula		0.360376	c	Motion	paula		0.401387	c	Motion	paula
	0.370413	m	Color	paula		0.420836	m	Color	paula		0.384842	c	Color	paula		0.306211	m	Color	paula		0.380164	m	Color	paula		0.363254	m	Color	paula		0.407606	m	Color	paula
	0.370727	c	Color	paula		0.421463	c	Color	paula		0.38623	m	Motion	paula		0.306326	c	Color	paula		0.382318	c	Color	paula		0.363395	c	Color	paula		0.405791	c	Color	paula
	0.372266	m	Motion	paula		0.421995	m	Motion	paula		0.385408	c	Motion	paula		0.307378	m	Motion	paula		0.403477	m	Motion	paula		0.359438	m	Motion	paula		0.40759	m	Motion	paula
	0.37175	c	Motion	paula		0.422911	c	Motion	paula		0.385309	m	Color	paula		0.304466	c	Motion	paula		0.39718	c	Motion	paula		0.363077	c	Motion	paula		0.408039	c	Motion	paula
	0.369907	m	Color	paula		0.420326	m	Color	paula		0.386007	c	Color	paula		0.304341	m	Color	paula		0.380955	m	Color	paula		0.360416	m	Color	paula		0.405028	m	Color	paula
	0.371008	c	Color	paula		0.423317	c	Color	paula		0.384378	c	Motion	paula		0.305968	c	Color	paula		0.384383	c	Color	paula		0.367339	c	Color	paula		0.402437	c	Color	paula
	0.371492	c	Motion	paula		0.422265	c	Motion	paula		0.385341	c	Color	paula		0.30718	c	Motion	paula		0.396095	c	Motion	paula		0.363024	c	Motion	paula		0.409382	c	Motion	paula
	0.371061	c	Color	paula		0.421062	c	Color	paula		0.386006	c	Motion	paula		0.307395	c	Color	paula		0.384744	c	Color	paula		0.367692	c	Color	paula		0.408922	c	Color	paula
	0.371965	c	Motion	paula		0.422869	c	Motion	paula		0.384742	c	Color	paula		0.306583	c	Motion	paula		0.396373	c	Motion	paula		0.363519	c	Motion	paula		0.409888	c	Motion	paula
	0.372291	c	Color	paula		0.4223	c	Color	paula		0.385028	m	Motion	paula		0.309721	c	Color	paula		0.394352	c	Color	paula		0.369563	c	Color	paula		0.40745	c	Color	paula
	0.37265	m	Motion	paula		0.423607	m	Motion	paula		0.38395	c	Motion	paula		0.308842	m	Motion	paula		0.398668	m	Motion	paula		0.36143	m	Motion	paula		0.408382	m	Motion	paula
	0.371026	c	Motion	paula		0.421659	c	Motion	paula		0.385313	m	Color	paula		0.308376	c	Motion	paula		0.400636	c	Motion	paula		0.358477	c	Motion	paula		0.407311	c	Motion	paula
	0.371305	m	Color	paula		0.421723	m	Color	paula		0.386945	c	Color	paula		0.307886	m	Color	paula		0.388258	m	Color	paula		0.367752	m	Color	paula		0.406123	m	Color	paula
	0.372003	c	Color	paula		0.42231	c	Color	paula		0.385183	c	Motion	paula		0.309258	c	Color	paula		0.388737	c	Color	paula		0.364801	c	Color	paula		0.407312	c	Color	paula
	0.372206	c	Motion	paula		0.422196	c	Motion	paula		0.385754	c	Color	paula		0.309216	c	Motion	paula		0.405461	c	Motion	paula		0.356339	c	Motion	paula		0.404178	c	Motion	paula
	0.370443	c	Color	paula		0.420948	c	Color	paula		0.382163	c	Motion	paula		0.305268	c	Color	paula		0.38656	c	Color	paula		0.363721	c	Color	paula		0.403386	c	Color	paula
	0.372051	c	Motion	paula		0.42359	c	Motion	paula		0.385771	c	Color	paula		0.30859	c	Motion	paula		0.40732	c	Motion	paula		0.361893	c	Motion	paula		0.405532	c	Motion	paula
	0.371852	c	Color	paula		0.42295	c	Color	paula		0.383129	c	Motion	paula		0.309203	c	Color	paula		0.395166	c	Color	paula		0.362611	c	Color	paula		0.405423	c	Color	paula
	0.37167	c	Motion	paula		0.422441	c	Motion	paula		0.385531	c	Color	paula		0.30756	c	Motion	paula		0.408371	c	Motion	paula		0.366607	c	Motion	paula		0.404861	c	Motion	paula
	0.371479	c	Color	paula		0.422622	c	Color	paula		0.384002	c	Motion	paula		0.308381	c	Color	paula		0.39207	c	Color	paula		0.361424	c	Color	paula		0.405459	c	Color	paula
	0.371457	c	Motion	paula		0.423094	c	Motion	paula		0.385996	c	Color	paula		0.306255	c	Motion	paula		0.398499	c	Motion	paula		0.363889	c	Motion	paula		0.40774	c	Motion	paula
	0.372182	c	Color	paula		0.422123	c	Color	paula		0.384969	m	Motion	paula		0.30887	c	Color	paula		0.391721	c	Color	paula		0.369017	c	Color	paula		0.409297	c	Color	paula
	0.371501	m	Motion	paula		0.421406	m	Motion	paula		0.381839	c	Motion	paula		0.307763	m	Motion	paula		0.403401	m	Motion	paula		0.357546	m	Motion	paula		0.406376	m	Motion	paula
	0.370664	c	Motion	paula		0.422121	c	Motion	paula		0.385951	m	Color	paula		0.308209	c	Motion	paula		0.402484	c	Motion	paula		0.359678	c	Motion	paula		0.4053	c	Motion	paula
	0.37048	m	Color	paula		0.420317	m	Color	paula		0.38808	c	Color	paula		0.305182	m	Color	paula		0.382433	m	Color	paula		0.36415	m	Color	paula		0.408008	m	Color	paula
	0.371765	c	Color	paula		0.421875	c	Color	paula		0.384134	c	Motion	paula		0.308483	c	Color	paula		0.385589	c	Color	paula		0.364208	c	Color	paula		0.408668	c	Color	paula
	0.371457	c	Motion	paula		0.421172	c	Motion	paula		0.385929	c	Color	paula		0.307777	c	Motion	paula		0.408202	c	Motion	paula		0.358347	c	Motion	paula		0.406466	c	Motion	paula
	0.371455	c	Color	paula		0.421951	c	Color	paula		0.385082	c	Motion	paula		0.30758	c	Color	paula		0.391004	c	Color	paula		0.359909	c	Color	paula		0.406643	c	Color	paula
	0.371136	c	Motion	paula		0.420198	c	Motion	paula		0.385673	c	Color	paula		0.306684	c	Motion	paula		0.408483	c	Motion	paula		0.36255	c	Motion	paula		0.40585	c	Motion	paula
	0.371009	c	Color	paula		0.421344	c	Color	paula		0.38309	m	Motion	paula		0.30669	c	Color	paula		0.390057	c	Color	paula		0.357981	c	Color	paula		0.407196	c	Color	paula
	0.371308	m	Motion	paula		0.42251	m	Motion	paula		0.383001	m	Color	paula		0.306103	m	Motion	paula		0.404675	m	Motion	paula		0.365063	m	Motion	paula		0.407254	m	Motion	paula
	0.372088	m	Color	paula		0.42233	m	Color	paula		0.38743	m	Motion	paula		0.311461	m	Color	paula		0.400014	m	Color	paula		0.364386	m	Color	paula		0.407485	m	Color	paula
	0.371883	m	Motion	paula		0.424041	m	Motion	paula		0.384168	m	Color	paula		0.303547	m	Motion	paula		0.394805	m	Motion	paula		0.363927	m	Motion	paula		0.404477	m	Motion	paula
	0.372086	m	Color	paula		0.422718	m	Color	paula		0.38631	m	Motion	paula		0.311057	m	Color	paula		0.397686	m	Color	paula		0.367449	m	Color	paula		0.404569	m	Color	paula
	0.371125	m	Motion	paula		0.422508	m	Motion	paula		0.38338	c	Motion	paula		0.305625	m	Motion	paula		0.397544	m	Motion	paula		0.359939	m	Motion	paula		0.399161	m	Motion	paula
	0.370916	c	Motion	paula		0.422643	c	Motion	paula		0.382756	m	Color	paula		0.307285	c	Motion	paula		0.402408	c	Motion	paula		0.359322	c	Motion	paula		0.404378	c	Motion	paula
	0.371202	m	Color	paula		0.421263	m	Color	paula		0.384726	c	Color	paula		0.308514	m	Color	paula		0.39327	m	Color	paula		0.368782	m	Color	paula		0.406113	m	Color	paula
	0.371543	c	Color	paula		0.421453	c	Color	paula		0.385075	m	Motion	paula		0.310467	c	Color	paula		0.393317	c	Color	paula		0.36521	c	Color	paula		0.405784	c	Color	paula
	0.371584	m	Motion	paula		0.423549	m	Motion	paula		0.384502	m	Color	paula		0.304493	m	Motion	paula		0.39852	m	Motion	paula		0.363856	m	Motion	paula		0.405114	m	Motion	paula
	0.371938	m	Color	paula		0.423031	m	Color	paula		0.384137	m	Motion	paula		0.311599	m	Color	paula		0.398384	m	Color	paula		0.362114	m	Color	paula		0.404786	m	Color	paula
	0.370759	m	Motion	paula		0.421594	m	Motion	paula		0.382241	c	Motion	paula		0.306369	m	Motion	paula		0.402495	m	Motion	paula		0.360336	m	Motion	paula		0.399773	m	Motion	paula
	0.370926	c	Motion	paula		0.421307	c	Motion	paula		0.383232	m	Color	paula		0.306022	c	Motion	paula		0.410181	c	Motion	paula		0.368534	c	Motion	paula		0.406864	c	Motion	paula
	0.371147	m	Color	paula		0.421867	m	Color	paula		0.38335	c	Color	paula		0.308761	m	Color	paula		0.394347	m	Color	paula		0.362529	m	Color	paula		0.40706	m	Color	paula
	0.371355	c	Color	paula		0.422037	c	Color	paula		0.382103	m	Motion	paula		0.310639	c	Color	paula		0.397896	c	Color	paula		0.355433	c	Color	paula		0.408547	c	Color	paula
	0.370448	m	Motion	paula		0.421097	m	Motion	paula		0.384952	m	Color	paula		0.307055	m	Motion	paula		0.40852	m	Motion	paula		0.364366	m	Motion	paula		0.405278	m	Motion	paula
	0.371151	m	Color	paula		0.421695	m	Color	paula		0.383895	m	Motion	paula		0.309819	m	Color	paula		0.392052	m	Color	paula		0.357838	m	Color	paula		0.408014	m	Color	paula
	0.370861	m	Motion	paula		0.42124	m	Motion	paula		0.386045	m	Color	paula		0.307974	m	Motion	paula		0.40336	m	Motion	paula		0.35717	m	Motion	paula		0.405528	m	Motion	paula
	0.371144	m	Color	paula		0.420963	m	Color	paula		0.385795	m	Motion	paula		0.309448	m	Color	paula		0.388416	m	Color	paula		0.360192	m	Color	paula		0.406346	m	Color	paula
	0.371828	m	Motion	paula		0.423312	m	Motion	paula		0.38582	m	Color	paula		0.30689	m	Motion	paula		0.401137	m	Motion	paula		0.358381	m	Motion	paula		0.405119	m	Motion	paula
	0.371139	m	Color	paula		0.423074	m	Color	paula		0.384147	m	Motion	paula		0.307944	m	Color	paula		0.389384	m	Color	paula		0.36815	m	Color	paula		0.402124	m	Color	paula
	0.371053	m	Motion	paula		0.421045	m	Motion	paula		0.384141	m	Color	paula		0.305948	m	Motion	paula		0.406131	m	Motion	paula		0.365053	m	Motion	paula		0.407582	m	Motion	paula
	0.370983	m	Color	paula		0.420971	m	Color	paula		0.386643	m	Motion	paula		0.309033	m	Color	paula		0.394013	m	Color	paula		0.357783	m	Color	paula		0.408538	m	Color	paula
	0.372038	m	Motion	paula		0.422807	m	Motion	paula		0.383826	m	Color	paula		0.304477	m	Motion	paula		0.403807	m	Motion	paula		0.366946	m	Motion	paula		0.407194	m	Motion	paula
	0.371003	m	Color	paula		0.423111	m	Color	paula		0.385755	m	Motion	paula		0.30779	m	Color	paula		0.39524	m	Color	paula		0.365713	m	Color	paula		0.403938	m	Color	paula
	0.370216	m	Motion	paula		0.422013	m	Motion	paula		0.385116	c	Motion	paula		0.30319	m	Motion	paula		0.393406	m	Motion	paula		0.359498	m	Motion	paula		0.397812	m	Motion	paula
	0.370463	c	Motion	paula		0.421265	c	Motion	paula		0.384195	m	Color	paula		0.303919	c	Motion	paula		0.395348	c	Motion	paula		0.359519	c	Motion	paula		0.404615	c	Motion	paula
	0.371103	m	Color	paula		0.42177	m	Color	paula		0.385021	c	Color	paula		0.30894	m	Color	paula		0.39216	m	Color	paula		0.366061	m	Color	paula		0.404155	m	Color	paula
	0.371285	c	Color	paula		0.4218	c	Color	paula		0.385913	c	Motion	paula		0.309834	c	Color	paula		0.392768	c	Color	paula		0.362015	c	Color	paula		0.404332	c	Color	paula
	0.370517	c	Motion	paula		0.421617	c	Motion	paula		0.383915	c	Color	paula		0.30411	c	Motion	paula		0.395576	c	Motion	paula		0.357711	c	Motion	paula		0.399653	c	Motion	paula
	0.370636	c	Color	paula		0.422434	c	Color	paula		0.385848	m	Motion	paula		0.306117	c	Color	paula		0.389859	c	Color	paula		0.371073	c	Color	paula		0.402184	c	Color	paula
	0.371274	m	Motion	paula		0.421574	m	Motion	paula		0.385208	m	Color	paula		0.305128	m	Motion	paula		0.399553	m	Motion	paula		0.358588	m	Motion	paula		0.40687	m	Motion	paula
	0.371088	m	Color	paula		0.422609	m	Color	paula		0.385262	m	Motion	paula		0.307249	m	Color	paula		0.391485	m	Color	paula		0.367647	m	Color	paula		0.402596	m	Color	paula
	0.371323	m	Motion	paula		0.421557	m	Motion	paula		0.385057	c	Motion	paula		0.305812	m	Motion	paula		0.403615	m	Motion	paula		0.367661	m	Motion	paula		0.407379	m	Motion	paula
	0.3715	c	Motion	paula		0.421586	c	Motion	paula		0.385726	m	Color	paula		0.306112	c	Motion	paula		0.407851	c	Motion	paula		0.365405	c	Motion	paula		0.408168	c	Motion	paula
	0.37098	m	Color	paula		0.421945	m	Color	paula		0.385527	c	Color	paula		0.304625	m	Color	paula		0.389764	m	Color	paula		0.365572	m	Color	paula		0.408541	m	Color	paula
	0.370141	c	Color	paula		0.419548	c	Color	paula		0.386089	m	Motion	paula		0.306596	c	Color	paula		0.384612	c	Color	paula		0.35991	c	Color	paula		0.406453	c	Color	paula
	0.37218	m	Motion	paula		0.422446	m	Motion	paula		0.385423	c	Motion	paula		0.307104	m	Motion	paula		0.400376	m	Motion	paula		0.366524	m	Motion	paula		0.410728	m	Motion	paula
	0.370969	c	Motion	paula		0.422163	c	Motion	paula		0.384998	m	Color	paula		0.303974	c	Motion	paula		0.396573	c	Motion	paula		0.365472	c	Motion	paula		0.405436	c	Motion	paula
	0.371042	m	Color	paula		0.420551	m	Color	paula		0.38699	c	Color	paula		0.307248	m	Color	paula		0.390459	m	Color	paula		0.36786	m	Color	paula		0.407926	m	Color	paula
	0.371816	c	Color	paula		0.421905	c	Color	paula		0.384894	m	Motion	paula		0.309077	c	Color	paula		0.395283	c	Color	paula		0.364901	c	Color	paula		0.405474	c	Color	paula
	0.372772	m	Motion	paula		0.423783	m	Motion	paula		0.384083	c	Motion	paula		0.30849	m	Motion	paula		0.404266	m	Motion	paula		0.365966	m	Motion	paula		0.407567	m	Motion	paula
	0.370863	c	Motion	paula		0.42065	c	Motion	paula		0.386271	m	Color	paula		0.306399	c	Motion	paula		0.403663	c	Motion	paula		0.363119	c	Motion	paula		0.407304	c	Motion	paula
	0.370886	m	Color	paula		0.420724	m	Color	paula		0.386827	c	Color	paula		0.30649	m	Color	paula		0.388896	m	Color	paula		0.367497	m	Color	paula		0.405587	m	Color	paula
	0.371263	c	Color	paula		0.42061	c	Color	paula		0.38462	c	Motion	paula		0.307463	c	Color	paula		0.388917	c	Color	paula		0.362274	c	Color	paula		0.40653	c	Color	paula
	0.371341	c	Motion	paula		0.421879	c	Motion	paula		0.384777	c	Color	paula		0.305692	c	Motion	paula		0.399859	c	Motion	paula		0.366029	c	Motion	paula		0.40694	c	Motion	paula
	0.370592	c	Color	paula		0.422915	c	Color	paula		0.387344	m	Motion	paula		0.304375	c	Color	paula		0.383165	c	Color	paula		0.362519	c	Color	paula		0.407115	c	Color	paula
	0.372252	m	Motion	paula		0.422869	m	Motion	paula		0.385532	c	Motion	paula		0.306633	m	Motion	paula		0.397899	m	Motion	paula		0.364221	m	Motion	paula		0.40886	m	Motion	paula
	0.370268	c	Motion	paula		0.420802	c	Motion	paula		0.384991	m	Color	paula		0.305064	c	Motion	paula		0.398788	c	Motion	paula		0.360876	c	Motion	paula		0.399608	c	Motion	paula
	0.371701	m	Color	paula		0.423269	m	Color	paula		0.385202	c	Color	paula		0.306423	m	Color	paula		0.389759	m	Color	paula		0.368757	m	Color	paula		0.409469	m	Color	paula
	0.371501	c	Color	paula		0.423511	c	Color	paula		0.386102	m	Motion	paula		0.305077	c	Color	paula		0.38773	c	Color	paula		0.366856	c	Color	paula		0.408477	c	Color	paula
	0.372866	m	Motion	paula		0.424041	m	Motion	paula		0.387172	c	Motion	paula		0.308124	m	Motion	paula		0.402783	m	Motion	paula		0.364326	m	Motion	paula		0.405417	m	Motion	paula
	0.371683	c	Motion	paula		0.422699	c	Motion	paula		0.385911	m	Color	paula		0.304429	c	Motion	paula		0.398359	c	Motion	paula		0.363531	c	Motion	paula		0.40574	c	Motion	paula
	0.371412	m	Color	paula		0.423543	m	Color	paula		0.386548	c	Color	paula		0.305474	m	Color	paula		0.388779	m	Color	paula		0.368091	m	Color	paula		0.406767	m	Color	paula
	0.371887	c	Color	paula		0.425089	c	Color	paula		0.384427	m	Motion	paula		0.305041	c	Color	paula		0.389816	c	Color	paula		0.37202	c	Color	paula		0.404919	c	Color	paula
	0.371396	m	Motion	paula		0.421555	m	Motion	paula		0.384935	m	Color	paula		0.30585	m	Motion	paula		0.401734	m	Motion	paula		0.364469	m	Motion	paula		0.407822	m	Motion	paula
	0.370017	m	Color	paula		0.420644	m	Color	paula		0.385419	m	Motion	paula		0.306328	m	Color	paula		0.37952	m	Color	paula		0.358573	m	Color	paula		0.405887	m	Color	paula
	0.371933	m	Motion	paula		0.422599	m	Motion	paula		0.386152	c	Motion	paula		0.30694	m	Motion	paula		0.402824	m	Motion	paula		0.364884	m	Motion	paula		0.406993	m	Motion	paula
	0.371185	c	Motion	paula		0.42241	c	Motion	paula		0.38615	m	Color	paula		0.30389	c	Motion	paula		0.398518	c	Motion	paula		0.362792	c	Motion	paula		0.405014	c	Motion	paula
	0.370739	m	Color	paula		0.420857	m	Color	paula		0.387123	c	Color	paula		0.306934	m	Color	paula		0.379883	m	Color	paula		0.363558	m	Color	paula		0.408398	m	Color	paula
	0.371839	c	Color	paula		0.422612	c	Color	paula		0.387646	m	Motion	paula		0.309753	c	Color	paula		0.389289	c	Color	paula		0.360387	c	Color	paula		0.405899	c	Color	paula
	0.372293	m	Motion	paula		0.421312	m	Motion	paula		0.384868	c	Motion	paula		0.307337	m	Motion	paula		0.408453	m	Motion	paula		0.358979	m	Motion	paula		0.407294	m	Motion	paula
	0.371091	c	Motion	paula		0.420759	c	Motion	paula		0.386204	m	Color	paula		0.306437	c	Motion	paula		0.405375	c	Motion	paula		0.360158	c	Motion	paula		0.407058	c	Motion	paula
	0.370309	m	Color	paula		0.420343	m	Color	paula		0.38685	c	Color	paula		0.305315	m	Color	paula		0.38107	m	Color	paula		0.360469	m	Color	paula		0.406357	m	Color	paula
	0.371249	c	Color	paula		0.421116	c	Color	paula		0.38407	m	Motion	paula		0.308083	c	Color	paula		0.38355	c	Color	paula		0.358125	c	Color	paula		0.407019	c	Color	paula
	0.371911	m	Motion	paula		0.422902	m	Motion	paula		0.383796	c	Motion	paula		0.30691	m	Motion	paula		0.398169	m	Motion	paula		0.366154	m	Motion	paula		0.408121	m	Motion	paula
	0.370454	c	Motion	paula		0.42121	c	Motion	paula		0.385224	m	Color	paula		0.305444	c	Motion	paula		0.398007	c	Motion	paula		0.361014	c	Motion	paula		0.40112	c	Motion	paula
	0.370337	m	Color	paula		0.420721	m	Color	paula		0.384662	c	Color	paula		0.306169	m	Color	paula		0.379953	m	Color	paula		0.364547	m	Color	paula		0.407198	m	Color	paula
	0.370655	c	Color	paula		0.421369	c	Color	paula		0.386298	m	Motion	paula		0.306383	c	Color	paula		0.381831	c	Color	paula		0.364385	c	Color	paula		0.405381	c	Color	paula
	0.372305	m	Motion	paula		0.421917	m	Motion	paula		0.385339	c	Motion	paula		0.307475	m	Motion	paula		0.402772	m	Motion	paula		0.359772	m	Motion	paula		0.407654	m	Motion	paula
	0.371724	c	Motion	paula		0.422775	c	Motion	paula		0.385165	m	Color	paula		0.304584	c	Motion	paula		0.39726	c	Motion	paula		0.363952	c	Motion	paula		0.407445	c	Motion	paula
	0.369859	m	Color	paula		0.420104	m	Color	paula		0.385972	c	Color	paula		0.304487	m	Color	paula		0.38177	m	Color	paula		0.361688	m	Color	paula		0.404992	m	Color	paula
	0.370989	c	Color	paula		0.423235	c	Color	paula		0.384176	c	Motion	paula		0.305972	c	Color	paula		0.383275	c	Color	paula		0.369017	c	Color	paula		0.402118	c	Color	paula
	0.371086	c	Color	paula		0.422102	c	Motion	paula		0.385217	c	Color	paula		0.307224	c	Motion	paula		0.396592	c	Motion	paula		0.363815	c	Motion	paula		0.409074	c	Motion	paula
	0.371874	c	Motion	paula		0.421017	c	Color	paula		0.385852	c	Motion	paula		0.307473	c	Color	paula		0.38486	c	Color	paula		0.368839	c	Color	paula		0.409041	c	Color	paula
	0.37239	c	Color	paula		0.422735	c	Motion	paula		0.38464	c	Color	paula		0.306569	c	Motion	paula		0.397169	c	Motion	paula		0.364063	c	Motion	paula		0.409958	c	Motion	paula
	0.372599	m	Motion	paula		0.422388	c	Color	paula		0.384855	m	Motion	paula		0.309902	c	Color	paula		0.395979	c	Color	paula		0.370308	c	Color	paula		0.407663	c	Color	paula
	0.370963	c	Motion	paula		0.423548	m	Motion	paula		0.383832	c	Motion	paula		0.308805	m	Motion	paula		0.39847	m	Motion	paula		0.362147	m	Motion	paula		0.408492	m	Motion	paula
	0.371409	m	Color	paula		0.421607	c	Motion	paula		0.385327	m	Color	paula		0.308393	c	Motion	paula		0.400729	c	Motion	paula		0.359226	c	Motion	paula		0.406994	c	Motion	paula
	0.372091	c	Color	paula		0.421759	m	Color	paula		0.386871	c	Color	paula		0.308023	m	Color	paula		0.389016	m	Color	paula		0.369025	m	Color	paula		0.406316	m	Color	paula
	0.372251	c	Motion	paula		0.422271	c	Color	paula		0.385291	c	Motion	paula		0.309495	c	Color	paula		0.389453	c	Color	paula		0.366123	c	Color	paula		0.407448	c	Color	paula
	0.370498	c	Color	paula		0.422147	c	Motion	paula		0.385782	c	Color	paula		0.309208	c	Motion	paula		0.404386	c	Motion	paula		0.35706	c	Motion	paula		0.404503	c	Motion	paula
	0.372139	c	Motion	paula		0.420899	c	Color	paula		0.382199	c	Motion	paula		0.305394	c	Color	paula		0.386881	c	Color	paula		0.365224	c	Color	paula		0.403382	c	Color	paula
	0.372002	c	Color	paula		0.423507	c	Motion	paula		0.385882	c	Color	paula		0.308692	c	Motion	paula		0.407355	c	Motion	paula		0.362922	c	Motion	paula		0.405897	c	Motion	paula
	0.371638	c	Motion	paula		0.423126	c	Color	paula		0.383046	c	Motion	paula		0.309288	c	Color	paula		0.395732	c	Color	paula		0.363724	c	Color	paula		0.405469	c	Color	paula
	0.371546	c	Color	paula		0.422272	c	Motion	paula		0.385679	c	Color	paula		0.307585	c	Motion	paula		0.407229	c	Motion	paula		0.367587	c	Motion	paula		0.405045	c	Motion	paula
	0.371427	c	Motion	paula		0.422652	c	Color	paula		0.384023	c	Motion	paula		0.30844	c	Color	paula		0.392137	c	Color	paula		0.362494	c	Color	paula		0.405297	c	Color	paula
	0.372168	c	Color	paula		0.422883	c	Motion	paula		0.385798	c	Color	paula		0.306328	c	Motion	paula		0.399072	c	Motion	paula		0.365005	c	Motion	paula		0.407705	c	Motion	paula
	0.371508	m	Motion	paula		0.422153	c	Color	paula		0.385089	m	Motion	paula		0.30881	c	Color	paula		0.392067	c	Color	paula		0.369905	c	Color	paula		0.409131	c	Color	paula
	0.370652	c	Motion	paula		0.42124	m	Motion	paula		0.381914	c	Motion	paula		0.307818	m	Motion	paula		0.40307	m	Motion	paula		0.35842	m	Motion	paula		0.406345	m	Motion	paula
	0.370435	m	Color	paula		0.421966	c	Motion	paula		0.385778	m	Color	paula		0.308296	c	Motion	paula		0.402469	c	Motion	paula		0.361038	c	Motion	paula		0.404793	c	Motion	paula
	0.371746	c	Color	paula		0.420152	m	Color	paula		0.387919	c	Color	paula		0.305237	m	Color	paula		0.382163	m	Color	paula		0.365378	m	Color	paula		0.408062	m	Color	paula
	0.371548	c	Motion	paula		0.421785	c	Color	paula		0.384306	c	Motion	paula		0.308499	c	Color	paula		0.385027	c	Color	paula		0.365658	c	Color	paula		0.408435	c	Color	paula
	0.371563	c	Color	paula		0.421043	c	Motion	paula		0.385947	c	Color	paula		0.307861	c	Motion	paula		0.408079	c	Motion	paula		0.35894	c	Motion	paula		0.406895	c	Motion	paula
	0.371111	c	Motion	paula		0.421951	c	Color	paula		0.385125	c	Motion	paula		0.307781	c	Color	paula		0.391944	c	Color	paula		0.360857	c	Color	paula		0.406991	c	Color	paula
	0.371018	c	Color	paula		0.420019	c	Motion	paula		0.385728	c	Color	paula		0.306695	c	Motion	paula		0.40725	c	Motion	paula		0.363127	c	Motion	paula		0.406056	c	Motion	paula
	0.371355	m	Motion	paula		0.421195	c	Color	paula		0.383142	m	Motion	paula		0.30685	c	Color	paula		0.390316	c	Color	paula		0.358734	c	Color	paula		0.407305	c	Color	paula
	0.372215	m	Color	paula		0.42232	m	Motion	paula		0.382936	m	Color	paula		0.306212	m	Motion	paula		0.405555	m	Motion	paula		0.365952	m	Motion	paula		0.407641	m	Motion	paula
	0.371842	m	Motion	paula		0.422556	m	Color	paula		0.387381	m	Motion	paula		0.311509	m	Color	paula		0.401646	m	Color	paula		0.364985	m	Color	paula		0.407638	m	Color	paula
	0.372043	m	Color	paula		0.42392	m	Motion	paula		0.383995	m	Color	paula		0.30363	m	Motion	paula		0.395085	m	Motion	paula		0.36522	m	Motion	paula		0.404444	m	Motion	paula
	0.371097	m	Motion	paula		0.422701	m	Color	paula		0.386298	m	Motion	paula		0.311029	m	Color	paula		0.398896	m	Color	paula		0.367969	m	Color	paula		0.404645	m	Color	paula
	0.370906	c	Motion	paula		0.422357	m	Motion	paula		0.383471	c	Motion	paula		0.305618	m	Motion	paula		0.398466	m	Motion	paula		0.360932	m	Motion	paula		0.399381	m	Motion	paula
	0.371181	m	Color	paula		0.422529	c	Motion	paula		0.382576	m	Color	paula		0.307319	c	Motion	paula		0.40257	c	Motion	paula		0.360376	c	Motion	paula		0.404275	c	Motion	paula
	0.371585	c	Color	paula		0.421328	m	Color	paula		0.384592	c	Color	paula		0.308518	m	Color	paula		0.393288	m	Color	paula		0.369527	m	Color	paula		0.40578	m	Color	paula
	0.371624	m	Motion	paula		0.421513	c	Color	paula		0.385067	m	Motion	paula		0.310544	c	Color	paula		0.394111	c	Color	paula		0.366332	c	Color	paula		0.405528	c	Color	paula
	0.37196	m	Color	paula		0.423433	m	Motion	paula		0.384464	m	Color	paula		0.304668	m	Motion	paula		0.399003	m	Motion	paula		0.365165	m	Motion	paula		0.40516	m	Motion	paula
	0.370828	m	Motion	paula		0.423016	m	Color	paula		0.384155	m	Motion	paula		0.311617	m	Color	paula		0.399455	m	Color	paula		0.362576	m	Color	paula		0.40508	m	Color	paula
	0.370947	c	Motion	paula		0.421459	m	Motion	paula		0.382213	c	Motion	paula		0.306481	m	Motion	paula		0.403374	m	Motion	paula		0.361418	m	Motion	paula		0.400089	m	Motion	paula
	0.37121	m	Color	paula		0.421068	c	Motion	paula		0.383184	m	Color	paula		0.306155	c	Motion	paula		0.410038	c	Motion	paula		0.369415	c	Motion	paula		0.407145	c	Motion	paula
	0.371453	c	Color	paula		0.421966	m	Color	paula		0.383477	c	Color	paula		0.308839	m	Color	paula		0.394348	m	Color	paula		0.363219	m	Color	paula		0.40708	m	Color	paula
	0.370418	m	Motion	paula		0.422121	c	Color	paula		0.382096	m	Motion	paula		0.310706	c	Color	paula		0.398789	c	Color	paula		0.35587	c	Color	paula		0.408685	c	Color	paula
	0.371186	m	Color	paula		0.420943	m	Motion	paula		0.384991	m	Color	paula		0.307124	m	Motion	paula		0.407717	m	Motion	paula		0.365482	m	Motion	paula		0.405069	m	Motion	paula
	0.37093	m	Motion	paula		0.421624	m	Color	paula		0.38406	m	Motion	paula		0.309943	m	Color	paula		0.392233	m	Color	paula		0.358888	m	Color	paula		0.407811	m	Color	paula
	0.371153	m	Color	paula		0.421342	m	Motion	paula		0.385963	m	Color	paula		0.308095	m	Motion	paula		0.404163	m	Motion	paula		0.358233	m	Motion	paula		0.404855	m	Motion	paula
	0.371838	m	Motion	paula		0.420791	m	Color	paula		0.385896	m	Motion	paula		0.30953	m	Color	paula		0.387687	m	Color	paula		0.361554	m	Color	paula		0.406274	m	Color	paula
	0.371198	m	Color	paula		0.423226	m	Motion	paula		0.385818	m	Color	paula		0.306938	m	Motion	paula		0.401256	m	Motion	paula		0.359809	m	Motion	paula		0.404495	m	Motion	paula
	0.371074	m	Motion	paula		0.423065	m	Color	paula		0.384205	m	Motion	paula		0.308019	m	Color	paula		0.388189	m	Color	paula		0.369987	m	Color	paula		0.40191	m	Color	paula
	0.370974	m	Color	paula		0.421007	m	Motion	paula		0.384177	m	Color	paula		0.306075	m	Motion	paula		0.40654	m	Motion	paula		0.365941	m	Motion	paula		0.407159	m	Motion	paula
	0.371983	m	Motion	paula		0.420808	m	Color	paula		0.386585	m	Motion	paula		0.309059	m	Color	paula		0.393614	m	Color	paula		0.358516	m	Color	paula		0.40849	m	Color	paula
	0.371033	m	Color	paula		0.422599	m	Motion	paula		0.383927	m	Color	paula		0.304512	m	Motion	paula		0.403398	m	Motion	paula		0.368162	m	Motion	paula		0.406845	m	Motion	paula
	0.370162	m	Motion	paula		0.423105	m	Color	paula		0.385635	m	Motion	paula		0.307779	m	Color	paula		0.394083	m	Color	paula		0.366887	m	Color	paula		0.403851	m	Color	paula
	0.37048	c	Motion	paula		0.421886	m	Motion	paula		0.385158	c	Motion	paula		0.30325	m	Motion	paula		0.393927	m	Motion	paula		0.360836	m	Motion	paula		0.397705	m	Motion	paula
	0.370985	m	Color	paula		0.421286	c	Motion	paula		0.384026	m	Color	paula		0.304065	c	Motion	paula		0.396278	c	Motion	paula		0.360764	c	Motion	paula		0.404036	c	Motion	paula
	0.371192	c	Color	paula		0.421611	m	Color	paula		0.384911	c	Color	paula		0.308919	m	Color	paula		0.391713	m	Color	paula		0.366695	m	Color	paula		0.404053	m	Color	paula
	0.370503	c	Motion	paula		0.421556	c	Color	paula		0.385886	c	Motion	paula		0.309783	c	Color	paula		0.392534	c	Color	paula		0.36274	c	Color	paula		0.404451	c	Color	paula
	0.370609	c	Color	paula		0.421502	c	Motion	paula		0.383816	c	Color	paula		0.304118	c	Motion	paula		0.396422	c	Motion	paula		0.359042	c	Motion	paula		0.399319	c	Motion	paula
	0.371315	m	Motion	paula		0.422405	c	Color	paula		0.385978	m	Motion	paula		0.306121	c	Color	paula		0.387836	c	Color	paula		0.372496	c	Color	paula		0.401953	c	Color	paula
	0.371083	m	Color	paula		0.421596	m	Motion	paula		0.385173	m	Color	paula		0.305213	m	Motion	paula		0.400951	m	Motion	paula		0.359788	m	Motion	paula		0.406023	m	Motion	paula
	0.371277	m	Motion	paula		0.422475	m	Color	paula		0.38531	m	Motion	paula		0.307206	m	Color	paula		0.389636	m	Color	paula		0.369175	m	Color	paula		0.402596	m	Color	paula
	0.37151	c	Motion	paula		0.42143	m	Motion	paula		0.385168	c	Motion	paula		0.305827	m	Motion	paula		0.404042	m	Motion	paula		0.368318	m	Motion	paula		0.406722	m	Motion	paula
	0.371024	m	Color	paula		0.421419	c	Motion	paula		0.385797	m	Color	paula		0.306135	c	Motion	paula		0.408926	c	Motion	paula		0.365696	c	Motion	paula		0.407945	c	Motion	paula
	0.370153	c	Color	paula		0.421925	m	Color	paula		0.385431	c	Color	paula		0.304658	m	Color	paula		0.388008	m	Color	paula		0.366531	m	Color	paula		0.408474	m	Color	paula
	0.37218	m	Motion	paula		0.419519	c	Color	paula		0.385992	m	Motion	paula		0.306817	c	Color	paula		0.384351	c	Color	paula		0.360961	c	Color	paula		0.405946	c	Color	paula
	0.371005	c	Motion	paula		0.422487	m	Motion	paula		0.385505	c	Motion	paula		0.307212	m	Motion	paula		0.401786	m	Motion	paula		0.366842	m	Motion	paula		0.410325	m	Motion	paula
	0.371161	m	Color	paula		0.422153	c	Motion	paula		0.38499	m	Color	paula		0.304103	c	Motion	paula		0.397439	c	Motion	paula		0.366541	c	Motion	paula		0.405095	c	Motion	paula
	0.371867	c	Color	paula		0.420626	m	Color	paula		0.386946	c	Color	paula		0.307475	m	Color	paula		0.390906	m	Color	paula		0.369115	m	Color	paula		0.408196	m	Color	paula
	0.37283	m	Motion	paula		0.421966	c	Color	paula		0.384995	m	Motion	paula		0.309194	c	Color	paula		0.394979	c	Color	paula		0.365763	c	Color	paula		0.405565	c	Color	paula
	0.370939	c	Motion	paula		0.423771	m	Motion	paula		0.384207	c	Motion	paula		0.30856	m	Motion	paula		0.404606	m	Motion	paula		0.367041	m	Motion	paula		0.40738	m	Motion	paula
	0.371019	m	Color	paula		0.420821	c	Motion	paula		0.386349	m	Color	paula		0.306477	c	Motion	paula		0.405511	c	Motion	paula		0.363706	c	Motion	paula		0.406493	c	Motion	paula
	0.371317	c	Color	paula		0.420845	m	Color	paula		0.386718	c	Color	paula		0.306629	m	Color	paula		0.388326	m	Color	paula		0.369006	m	Color	paula		0.405516	m	Color	paula
	0.371234	c	Motion	paula		0.420642	c	Color	paula		0.384563	c	Motion	paula		0.307509	c	Color	paula		0.387843	c	Color	paula		0.36379	c	Color	paula		0.406538	c	Color	paula
	0.370546	c	Color	paula		0.421687	c	Motion	paula		0.384793	c	Color	paula		0.305751	c	Motion	paula		0.39918	c	Motion	paula		0.3666	c	Motion	paula		0.406304	c	Motion	paula
	0.372151	m	Motion	paula		0.422729	c	Color	paula		0.38718	m	Motion	paula		0.304478	c	Color	paula		0.382199	c	Color	paula		0.363398	c	Color	paula		0.406943	c	Color	paula
	0.370256	c	Motion	paula		0.422747	m	Motion	paula		0.385575	c	Motion	paula		0.306708	m	Motion	paula		0.398314	m	Motion	paula		0.365077	m	Motion	paula		0.408307	m	Motion	paula
	0.371748	m	Color	paula		0.420628	c	Motion	paula		0.385076	m	Color	paula		0.30514	c	Motion	paula		0.398527	c	Motion	paula		0.362306	c	Motion	paula		0.399517	c	Motion	paula
	0.371451	c	Color	paula		0.423239	m	Color	paula		0.385294	c	Color	paula		0.306537	m	Color	paula		0.389065	m	Color	paula		0.369371	m	Color	paula		0.409624	m	Color	paula
	0.372827	m	Motion	paula		0.42344	c	Color	paula		0.386128	m	Motion	paula		0.305065	c	Color	paula		0.385737	c	Color	paula		0.367164	c	Color	paula		0.408024	c	Color	paula
	0.371627	c	Motion	paula		0.423856	m	Motion	paula		0.38709	c	Motion	paula		0.308148	m	Motion	paula		0.401947	m	Motion	paula		0.365932	m	Motion	paula		0.405217	m	Motion	paula
	0.371475	m	Color	paula		0.422611	c	Motion	paula		0.386096	m	Color	paula		0.304515	c	Motion	paula		0.398458	c	Motion	paula		0.364884	c	Motion	paula		0.404749	c	Motion	paula
	0.371909	c	Color	paula		0.423536	m	Color	paula		0.386696	c	Color	paula		0.305505	m	Color	paula		0.387268	m	Color	paula		0.368899	m	Color	paula		0.406636	m	Color	paula
	0.371357	m	Motion	paula		0.425087	c	Color	paula		0.384453	m	Motion	paula		0.304935	c	Color	paula		0.387459	c	Color	paula		0.373192	c	Color	paula		0.404702	c	Color	paula
	0.36995	m	Color	paula		0.421288	m	Motion	paula		0.384813	m	Color	paula		0.305942	m	Motion	paula		0.401832	m	Motion	paula		0.364702	m	Motion	paula		0.407669	m	Motion	paula
	0.371876	m	Motion	paula		0.420443	m	Color	paula		0.385507	m	Motion	paula		0.306599	m	Color	paula		0.380229	m	Color	paula		0.359504	m	Color	paula		0.405355	m	Color	paula
	0.371174	c	Motion	paula		0.42225	m	Motion	paula		0.386237	c	Motion	paula		0.306896	m	Motion	paula		0.403423	m	Motion	paula		0.365579	m	Motion	paula		0.407022	m	Motion	paula
	0.370613	m	Color	paula		0.422179	c	Motion	paula		0.385989	m	Color	paula		0.303977	c	Motion	paula		0.399138	c	Motion	paula		0.363933	c	Motion	paula		0.405015	c	Motion	paula
	0.371775	c	Color	paula		0.420594	m	Color	paula		0.387007	c	Color	paula		0.307032	m	Color	paula		0.379368	m	Color	paula		0.364148	m	Color	paula		0.407777	m	Color	paula
	0.372351	m	Motion	paula		0.422523	c	Color	paula		0.387809	m	Motion	paula		0.30988	c	Color	paula		0.389444	c	Color	paula		0.360819	c	Color	paula		0.405537	c	Color	paula
	0.371141	c	Motion	paula		0.421146	m	Motion	paula		0.385044	c	Motion	paula		0.307336	m	Motion	paula		0.408576	m	Motion	paula		0.359449	m	Motion	paula		0.407719	m	Motion	paula
	0.370307	m	Color	paula		0.420718	c	Motion	paula		0.386096	m	Color	paula		0.306479	c	Motion	paula		0.406862	c	Motion	paula		0.360863	c	Motion	paula		0.406623	c	Motion	paula
	0.371185	c	Color	paula		0.420198	m	Color	paula		0.386668	c	Color	paula		0.305597	m	Color	paula		0.381776	m	Color	paula		0.361545	m	Color	paula		0.40617	m	Color	paula
	0.371818	m	Motion	paula		0.420992	c	Color	paula		0.384022	m	Motion	paula		0.308181	c	Color	paula		0.382844	c	Color	paula		0.359183	c	Color	paula		0.406498	c	Color	paula
	0.370466	c	Motion	paula		0.422686	m	Motion	paula		0.38382	c	Motion	paula		0.306947	m	Motion	paula		0.397872	m	Motion	paula		0.366584	m	Motion	paula		0.407693	m	Motion	paula
	0.370253	m	Color	paula		0.42108	c	Motion	paula		0.385083	m	Color	paula		0.305598	c	Motion	paula		0.397778	c	Motion	paula		0.36181	c	Motion	paula		0.400981	c	Motion	paula
	0.370601	c	Color	paula		0.420473	m	Color	paula		0.384573	c	Color	paula		0.306262	m	Color	paula		0.380019	m	Color	paula		0.365601	m	Color	paula		0.406988	m	Color	paula
	0.372336	m	Motion	paula		0.421295	c	Color	paula		0.386342	m	Motion	paula		0.306538	c	Color	paula		0.381871	c	Color	paula		0.365194	c	Color	paula		0.404977	c	Color	paula
	0.371702	c	Motion	paula		0.421874	m	Motion	paula		0.385231	c	Motion	paula		0.307553	m	Motion	paula		0.402363	m	Motion	paula		0.359967	m	Motion	paula		0.407706	m	Motion	paula
	0.369877	m	Color	paula		0.422748	c	Motion	paula		0.385036	m	Color	paula		0.304767	c	Motion	paula		0.397488	c	Motion	paula		0.364672	c	Motion	paula		0.406513	c	Motion	paula
	0.371015	c	Color	paula		0.419941	m	Color	paula		0.385977	c	Color	paula		0.304765	m	Color	paula		0.383277	m	Color	paula		0.363126	m	Color	paula		0.405183	m	Color	paula
	0.371269	c	Motion	paula		0.423207	c	Color	paula		0.38396	c	Motion	paula		0.306052	c	Color	paula		0.382884	c	Color	paula		0.370762	c	Color	paula		0.401915	c	Color	paula
	0.371088	c	Color	paula		0.42193	c	Motion	paula		0.385164	c	Color	paula		0.30722	c	Motion	paula		0.397456	c	Motion	paula		0.36445	c	Motion	paula		0.40884	c	Motion	paula
	0.371805	c	Motion	paula		0.420911	c	Color	paula		0.385676	c	Motion	paula		0.307595	c	Color	paula		0.385125	c	Color	paula		0.369697	c	Color	paula		0.40906	c	Color	paula
	0.372485	c	Color	paula		0.42261	c	Motion	paula		0.384475	c	Color	paula		0.306661	c	Motion	paula		0.398825	c	Motion	paula		0.364738	c	Motion	paula		0.40976	c	Motion	paula
	0.372565	m	Motion	paula		0.422559	c	Color	paula		0.384701	m	Motion	paula		0.310105	c	Color	paula		0.39753	c	Color	paula		0.371237	c	Color	paula		0.407819	c	Color	paula
	0.370921	c	Motion	paula		0.423457	m	Motion	paula		0.383688	c	Motion	paula		0.308866	m	Motion	paula		0.398819	m	Motion	paula		0.363462	m	Motion	paula		0.408482	m	Motion	paula
	0.371551	m	Color	paula		0.421624	c	Motion	paula		0.385436	m	Color	paula		0.308448	c	Motion	paula		0.401117	c	Motion	paula		0.360045	c	Motion	paula		0.406552	c	Motion	paula
	0.372161	c	Color	paula		0.421865	m	Color	paula		0.38675	c	Color	paula		0.308226	m	Color	paula		0.389766	m	Color	paula		0.37012	m	Color	paula		0.406471	m	Color	paula
	0.372308	c	Motion	paula		0.42229	c	Color	paula		0.38538	c	Motion	paula		0.309683	c	Color	paula		0.390202	c	Color	paula		0.367313	c	Color	paula		0.407544	c	Color	paula
	0.370619	c	Color	paula		0.422093	c	Motion	paula		0.385868	c	Color	paula		0.309245	c	Motion	paula		0.403498	c	Motion	paula		0.358182	c	Motion	paula		0.404805	c	Motion	paula
	0.372192	c	Motion	paula		0.420914	c	Color	paula		0.382318	c	Motion	paula		0.305606	c	Color	paula		0.387415	c	Color	paula		0.366647	c	Color	paula		0.403445	c	Color	paula
	0.372154	c	Color	paula		0.423349	c	Motion	paula		0.385962	c	Color	paula		0.308758	c	Motion	paula		0.406975	c	Motion	paula		0.364367	c	Motion	paula		0.406145	c	Motion	paula
	0.371607	c	Motion	paula		0.423309	c	Color	paula		0.383061	c	Motion	paula		0.309413	c	Color	paula		0.396074	c	Color	paula		0.364744	c	Color	paula		0.405487	c	Color	paula
	0.371628	c	Color	paula		0.422113	c	Motion	paula		0.385846	c	Color	paula		0.307534	c	Motion	paula		0.406474	c	Motion	paula		0.368944	c	Motion	paula		0.405112	c	Motion	paula
	0.371358	c	Motion	paula		0.42267	c	Color	paula		0.38401	c	Motion	paula		0.30852	c	Color	paula		0.392061	c	Color	paula		0.363592	c	Color	paula		0.405061	c	Color	paula
	0.372113	c	Color	paula		0.422639	c	Motion	paula		0.385521	c	Color	paula		0.306342	c	Motion	paula		0.399923	c	Motion	paula		0.365902	c	Motion	paula		0.407595	c	Motion	paula
	0.371495	m	Motion	paula		0.422092	c	Color	paula		0.385138	m	Motion	paula		0.308823	c	Color	paula		0.392297	c	Color	paula		0.370682	c	Color	paula		0.408943	c	Color	paula
	0.370601	c	Motion	paula		0.421104	m	Motion	paula		0.381941	c	Motion	paula		0.307776	m	Motion	paula		0.402842	m	Motion	paula		0.359043	m	Motion	paula		0.406489	m	Motion	paula
	0.370393	m	Color	paula		0.421839	c	Motion	paula		0.385654	m	Color	paula		0.308248	c	Motion	paula		0.402137	c	Motion	paula		0.362108	c	Motion	paula		0.404368	c	Motion	paula
	0.371669	c	Color	paula		0.419914	m	Color	paula		0.387705	c	Color	paula		0.305346	m	Color	paula		0.382287	m	Color	paula		0.366439	m	Color	paula		0.408132	m	Color	paula
	0.371627	c	Motion	paula		0.421574	c	Color	paula		0.384492	c	Motion	paula		0.308501	c	Color	paula		0.384374	c	Color	paula		0.366688	c	Color	paula		0.408197	c	Color	paula
	0.371679	c	Color	paula		0.420939	c	Motion	paula		0.385915	c	Color	paula		0.307877	c	Motion	paula		0.407801	c	Motion	paula		0.3595	c	Motion	paula		0.407303	c	Motion	paula
	0.371121	c	Motion	paula		0.421988	c	Color	paula		0.385204	c	Motion	paula		0.307965	c	Color	paula		0.393111	c	Color	paula		0.361937	c	Color	paula		0.407365	c	Color	paula
	0.37105	c	Color	paula		0.419951	c	Motion	paula		0.385755	c	Color	paula		0.306617	c	Motion	paula		0.406697	c	Motion	paula		0.363628	c	Motion	paula		0.406298	c	Motion	paula
	0.371379	m	Motion	paula		0.421066	c	Color	paula		0.383244	m	Motion	paula		0.306983	c	Color	paula		0.390922	c	Color	paula		0.359781	c	Color	paula		0.407464	c	Color	paula
	0.372295	m	Color	paula		0.422115	m	Motion	paula		0.382688	m	Color	paula		0.306319	m	Motion	paula		0.406314	m	Motion	paula		0.366856	m	Motion	paula		0.407718	m	Motion	paula
	0.371836	m	Motion	paula		0.422787	m	Color	paula		0.38742	m	Motion	paula		0.311549	m	Color	paula		0.403022	m	Color	paula		0.36578	m	Color	paula		0.407716	m	Color	paula
	0.372033	m	Color	paula		0.423798	m	Motion	paula		0.383718	m	Color	paula		0.303766	m	Motion	paula		0.39604	m	Motion	paula		0.366574	m	Motion	paula		0.404299	m	Motion	paula
	0.371144	m	Motion	paula		0.422826	m	Color	paula		0.386392	m	Motion	paula		0.311078	m	Color	paula		0.399634	m	Color	paula		0.368626	m	Color	paula		0.40467	m	Color	paula
	0.370896	c	Motion	paula		0.422217	m	Motion	paula		0.383516	c	Motion	paula		0.305757	m	Motion	paula		0.399432	m	Motion	paula		0.362186	m	Motion	paula		0.39954	m	Motion	paula
	0.371135	m	Color	paula		0.422466	c	Motion	paula		0.382322	m	Color	paula		0.307373	c	Motion	paula		0.402905	c	Motion	paula		0.361348	c	Motion	paula		0.403881	c	Motion	paula
	0.371584	c	Color	paula		0.421438	m	Color	paula		0.384232	c	Color	paula		0.30855	m	Color	paula		0.393405	m	Color	paula		0.37018	m	Color	paula		0.405243	m	Color	paula
	0.371677	m	Motion	paula		0.421599	c	Color	paula		0.385204	m	Motion	paula		0.310587	c	Color	paula		0.394772	c	Color	paula		0.367472	c	Color	paula		0.405285	c	Color	paula
	0.371996	m	Color	paula		0.423311	m	Motion	paula		0.384403	m	Color	paula		0.304797	m	Motion	paula		0.39938	m	Motion	paula		0.366581	m	Motion	paula		0.40523	m	Motion	paula
	0.370934	m	Motion	paula		0.423096	m	Color	paula		0.384326	m	Motion	paula		0.311642	m	Color	paula		0.400067	m	Color	paula		0.362998	m	Color	paula		0.405244	m	Color	paula
	0.37095	c	Motion	paula		0.421313	m	Motion	paula		0.382312	c	Motion	paula		0.306601	m	Motion	paula		0.403501	m	Motion	paula		0.362736	m	Motion	paula		0.400529	m	Motion	paula
	0.371226	m	Color	paula		0.42088	c	Motion	paula		0.383149	m	Color	paula		0.306109	c	Motion	paula		0.410006	c	Motion	paula		0.370252	c	Motion	paula		0.407315	c	Motion	paula
	0.371505	c	Color	paula		0.422052	m	Color	paula		0.383518	c	Color	paula		0.308875	m	Color	paula		0.394351	m	Color	paula		0.36369	m	Color	paula		0.406808	m	Color	paula
	0.370398	m	Motion	paula		0.422157	c	Color	paula		0.382121	m	Motion	paula		0.310679	c	Color	paula		0.399586	c	Color	paula		0.356572	c	Color	paula		0.408697	c	Color	paula
	0.371172	m	Color	paula		0.420912	m	Motion	paula		0.384896	m	Color	paula		0.307057	m	Motion	paula		0.407209	m	Motion	paula		0.366466	m	Motion	paula		0.404788	m	Motion	paula
	0.37101	m	Motion	paula		0.42151	m	Color	paula		0.384201	m	Motion	paula		0.309931	m	Color	paula		0.392494	m	Color	paula		0.359994	m	Color	paula		0.407628	m	Color	paula
	0.371141	m	Color	paula		0.421537	m	Motion	paula		0.385737	m	Color	paula		0.308168	m	Motion	paula		0.404891	m	Motion	paula		0.359295	m	Motion	paula		0.40404	m	Motion	paula
	0.371877	m	Motion	paula		0.420714	m	Color	paula		0.385909	m	Motion	paula		0.309521	m	Color	paula		0.38695	m	Color	paula		0.362957	m	Color	paula		0.406171	m	Color	paula
	0.371239	m	Color	paula		0.423323	m	Motion	paula		0.385732	m	Color	paula		0.307053	m	Motion	paula		0.401184	m	Motion	paula		0.361125	m	Motion	paula		0.403564	m	Motion	paula
	0.371113	m	Motion	paula		0.423112	m	Color	paula		0.384319	m	Motion	paula		0.308008	m	Color	paula		0.387232	m	Color	paula		0.371684	m	Color	paula		0.401641	m	Color	paula
	0.370949	m	Color	paula		0.421088	m	Motion	paula		0.38413	m	Color	paula		0.30606	m	Motion	paula		0.407515	m	Motion	paula		0.366831	m	Motion	paula		0.406611	m	Motion	paula
	0.37196	m	Motion	paula		0.42071	m	Color	paula		0.386532	m	Motion	paula		0.308993	m	Color	paula		0.392975	m	Color	paula		0.359621	m	Color	paula		0.408324	m	Color	paula
	0.371059	m	Color	paula		0.422569	m	Motion	paula		0.38401	m	Color	paula		0.30453	m	Motion	paula		0.403571	m	Motion	paula		0.369247	m	Motion	paula		0.406179	m	Motion	paula
	0.370205	m	Motion	paula		0.423122	m	Color	paula		0.385697	m	Motion	paula		0.307696	m	Color	paula		0.393272	m	Color	paula		0.368265	m	Color	paula		0.403586	m	Color	paula
	0.37053	c	Motion	paula		0.421775	m	Motion	paula		0.385279	c	Motion	paula		0.303409	m	Motion	paula		0.394316	m	Motion	paula		0.362531	m	Motion	paula		0.397841	m	Motion	paula
	0.370892	m	Color	paula		0.421345	c	Motion	paula		0.383931	m	Color	paula		0.304188	c	Motion	paula		0.397601	c	Motion	paula		0.362186	c	Motion	paula		0.403431	c	Motion	paula
	0.371143	c	Color	paula		0.421567	m	Color	paula		0.384785	c	Color	paula		0.308929	m	Color	paula		0.391121	m	Color	paula		0.367033	m	Color	paula		0.403685	m	Color	paula
	0.370577	c	Motion	paula		0.421512	c	Color	paula		0.385904	c	Motion	paula		0.309723	c	Color	paula		0.391957	c	Color	paula		0.363553	c	Color	paula		0.404443	c	Color	paula
	0.370573	c	Color	paula		0.421501	c	Motion	paula		0.383786	c	Color	paula		0.304295	c	Motion	paula		0.396969	c	Motion	paula		0.360544	c	Motion	paula		0.398908	c	Motion	paula
	0.371388	m	Motion	paula		0.422437	c	Color	paula		0.386057	m	Motion	paula		0.306086	c	Color	paula		0.386179	c	Color	paula		0.373683	c	Color	paula		0.401387	c	Color	paula
	0.371093	m	Color	paula		0.421765	m	Motion	paula		0.385105	m	Color	paula		0.305349	m	Motion	paula		0.402524	m	Motion	paula		0.361014	m	Motion	paula		0.404829	m	Motion	paula
	0.37121	m	Motion	paula		0.422487	m	Color	paula		0.385282	m	Motion	paula		0.307103	m	Color	paula		0.388029	m	Color	paula		0.370895	m	Color	paula		0.402436	m	Color	paula
	0.37152	c	Motion	paula		0.421347	m	Motion	paula		0.385231	c	Motion	paula		0.305832	m	Motion	paula		0.403566	m	Motion	paula		0.368843	m	Motion	paula		0.405651	m	Motion	paula
	0.371008	m	Color	paula		0.42129	c	Motion	paula		0.385818	m	Color	paula		0.306269	c	Motion	paula		0.409298	c	Motion	paula		0.366282	c	Motion	paula		0.407298	c	Motion	paula
	0.370163	c	Color	paula		0.421911	m	Color	paula		0.385406	c	Color	paula		0.304667	m	Color	paula		0.38648	m	Color	paula		0.366913	m	Color	paula		0.408011	m	Color	paula
	0.372177	m	Motion	paula		0.419591	c	Color	paula		0.38589	m	Motion	paula		0.306886	c	Color	paula		0.384547	c	Color	paula		0.361742	c	Color	paula		0.405282	c	Color	paula
	0.371055	c	Motion	paula		0.422551	m	Motion	paula		0.385606	c	Motion	paula		0.307326	m	Motion	paula		0.402817	m	Motion	paula		0.367305	m	Motion	paula		0.409692	m	Motion	paula
	0.371241	m	Color	paula		0.422123	c	Motion	paula		0.385029	m	Color	paula		0.304316	c	Motion	paula		0.398627	c	Motion	paula		0.367589	c	Motion	paula		0.404365	c	Motion	paula
	0.37192	c	Color	paula		0.420696	m	Color	paula		0.386878	c	Color	paula		0.307654	m	Color	paula		0.391968	m	Color	paula		0.370208	m	Color	paula		0.408117	m	Color	paula
	0.37282	m	Motion	paula		0.422132	c	Color	paula		0.385124	m	Motion	paula		0.309204	c	Color	paula		0.394757	c	Color	paula		0.366409	c	Color	paula		0.405441	c	Color	paula
	0.37099	c	Motion	paula		0.423677	m	Motion	paula		0.384297	c	Motion	paula		0.308607	m	Motion	paula		0.40476	m	Motion	paula		0.367754	m	Motion	paula		0.406763	m	Motion	paula
	0.371091	m	Color	paula		0.420967	c	Motion	paula		0.38636	m	Color	paula		0.306572	c	Motion	paula		0.406642	c	Motion	paula		0.364142	c	Motion	paula		0.405357	c	Motion	paula
	0.371387	c	Color	paula		0.421	m	Color	paula		0.386607	c	Color	paula		0.306705	m	Color	paula		0.388074	m	Color	paula		0.369716	m	Color	paula		0.405286	m	Color	paula
	0.371114	c	Motion	paula		0.420788	c	Color	paula		0.384525	c	Motion	paula		0.307519	c	Color	paula		0.387226	c	Color	paula		0.365051	c	Color	paula		0.406459	c	Color	paula
	0.370479	c	Color	paula		0.421571	c	Motion	paula		0.384798	c	Color	paula		0.305728	c	Motion	paula		0.397666	c	Motion	paula		0.367018	c	Motion	paula		0.405369	c	Motion	paula
	0.372092	m	Motion	paula		0.422584	c	Color	paula		0.387014	m	Motion	paula		0.304564	c	Color	paula		0.380864	c	Color	paula		0.363853	c	Color	paula		0.406597	c	Color	paula
	0.370239	c	Motion	paula		0.422706	m	Motion	paula		0.385626	c	Motion	paula		0.306791	m	Motion	paula		0.398128	m	Motion	paula		0.366065	m	Motion	paula		0.407615	m	Motion	paula
	0.371716	m	Color	paula		0.420461	c	Motion	paula		0.385187	m	Color	paula		0.305251	c	Motion	paula		0.396793	c	Motion	paula		0.36375	c	Motion	paula		0.399012	c	Motion	paula
	0.371335	c	Color	paula		0.423097	m	Color	paula		0.385344	c	Color	paula		0.306632	m	Color	paula		0.388717	m	Color	paula		0.369754	m	Color	paula		0.4092	m	Color	paula
	0.372758	m	Motion	paula		0.423305	c	Color	paula		0.386184	m	Motion	paula		0.305041	c	Color	paula		0.384049	c	Color	paula		0.36714	c	Color	paula		0.407077	c	Color	paula
	0.371571	c	Motion	paula		0.423654	m	Motion	paula		0.386882	c	Motion	paula		0.308143	m	Motion	paula		0.400608	m	Motion	paula		0.367106	m	Motion	paula		0.404625	m	Motion	paula
	0.371441	m	Color	paula		0.422639	c	Motion	paula		0.386198	m	Color	paula		0.304633	c	Motion	paula		0.397827	c	Motion	paula		0.365934	c	Motion	paula		0.403555	c	Motion	paula
	0.371881	c	Color	paula		0.423451	m	Color	paula		0.386794	c	Color	paula		0.305487	m	Color	paula		0.38594	m	Color	paula		0.368999	m	Color	paula		0.406133	m	Color	paula
	0.37133	m	Motion	paula		0.425003	c	Color	paula		0.384517	m	Motion	paula		0.304895	c	Color	paula		0.385159	c	Color	paula		0.37393	c	Color	paula		0.404189	c	Color	paula
	0.369921	m	Color	paula		0.421069	m	Motion	paula		0.384808	m	Color	paula		0.306086	m	Motion	paula		0.401369	m	Motion	paula		0.365268	m	Motion	paula		0.407229	m	Motion	paula
	0.371876	m	Motion	paula		0.420374	m	Color	paula		0.385579	m	Motion	paula		0.306748	m	Color	paula		0.380724	m	Color	paula		0.360329	m	Color	paula		0.404852	m	Color	paula
	0.371236	c	Motion	paula		0.421944	m	Motion	paula		0.386375	c	Motion	paula		0.307058	m	Motion	paula		0.403383	m	Motion	paula		0.366428	m	Motion	paula		0.406906	m	Motion	paula
	0.370503	m	Color	paula		0.42197	c	Motion	paula		0.38587	m	Color	paula		0.304253	c	Motion	paula		0.399913	c	Motion	paula		0.365424	c	Motion	paula		0.404715	c	Motion	paula
	0.371725	c	Color	paula		0.420339	m	Color	paula		0.386948	c	Color	paula		0.307113	m	Color	paula		0.379064	m	Color	paula		0.364684	m	Color	paula		0.407114	m	Color	paula
	0.372407	m	Motion	paula		0.422494	c	Color	paula		0.387913	m	Motion	paula		0.30985	c	Color	paula		0.389578	c	Color	paula		0.36129	c	Color	paula		0.404943	c	Color	paula
	0.371224	c	Motion	paula		0.420974	m	Motion	paula		0.385208	c	Motion	paula		0.307562	m	Motion	paula		0.408013	m	Motion	paula		0.360364	m	Motion	paula		0.407638	m	Motion	paula
	0.370294	m	Color	paula		0.420705	c	Motion	paula		0.386032	m	Color	paula		0.306645	c	Motion	paula		0.407559	c	Motion	paula		0.36179	c	Motion	paula		0.405914	c	Motion	paula
	0.371148	c	Color	paula		0.420093	m	Color	paula		0.386571	c	Color	paula		0.305785	m	Color	paula		0.382714	m	Color	paula		0.362259	m	Color	paula		0.405869	m	Color	paula
	0.371729	m	Motion	paula		0.420934	c	Color	paula		0.384014	m	Motion	paula		0.30817	c	Color	paula		0.382555	c	Color	paula		0.360259	c	Color	paula		0.405865	c	Color	paula
	0.370443	c	Motion	paula		0.422486	m	Motion	paula		0.383933	c	Motion	paula		0.307013	m	Motion	paula		0.39725	m	Motion	paula		0.366718	m	Motion	paula		0.407115	m	Motion	paula
	0.37021	m	Color	paula		0.420923	c	Motion	paula		0.384936	m	Color	paula		0.305737	c	Motion	paula		0.396473	c	Motion	paula		0.362604	c	Motion	paula		0.400447	c	Motion	paula
	0.370566	c	Color	paula		0.420299	m	Color	paula		0.384534	c	Color	paula		0.30644	m	Color	paula		0.379573	m	Color	paula		0.366448	m	Color	paula		0.407007	m	Color	paula
	0.372323	m	Motion	paula		0.421306	c	Color	paula		0.386391	m	Motion	paula		0.306652	c	Color	paula		0.381795	c	Color	paula		0.365843	c	Color	paula		0.404536	c	Color	paula
	0.371656	c	Motion	paula		0.421815	m	Motion	paula		0.385099	c	Motion	paula		0.307703	m	Motion	paula		0.401545	m	Motion	paula		0.360147	m	Motion	paula		0.407268	m	Motion	paula
	0.369922	m	Color	paula		0.422784	c	Motion	paula		0.384945	m	Color	paula		0.304936	c	Motion	paula		0.397516	c	Motion	paula		0.365118	c	Motion	paula		0.405392	c	Motion	paula
	0.371076	c	Color	paula		0.419896	m	Color	paula		0.385996	c	Color	paula		0.305059	m	Color	paula		0.384332	m	Color	paula		0.364067	m	Color	paula		0.405509	m	Color	paula
	0.371195	c	Motion	paula		0.423256	c	Color	paula		0.383784	c	Motion	paula		0.306175	c	Color	paula		0.382152	c	Color	paula		0.372252	c	Color	paula		0.40188	c	Color	paula
	0.371074	c	Color	paula		0.421776	c	Motion	paula		0.38513	c	Color	paula		0.307318	c	Motion	paula		0.39802	c	Motion	paula		0.365038	c	Motion	paula		0.408592	c	Motion	paula
	0.37179	c	Motion	paula		0.42074	c	Color	paula		0.385547	c	Motion	paula		0.307764	c	Color	paula		0.385668	c	Color	paula		0.370605	c	Color	paula		0.408864	c	Color	paula
	0.372521	c	Color	paula		0.422551	c	Motion	paula		0.384416	c	Color	paula		0.306842	c	Motion	paula		0.400367	c	Motion	paula		0.365588	c	Motion	paula		0.409282	c	Motion	paula
	0.372528	m	Motion	paula		0.42268	c	Color	paula		0.384658	m	Motion	paula		0.310243	c	Color	paula		0.398887	c	Color	paula		0.37198	c	Color	paula		0.407491	c	Color	paula
	0.370914	c	Motion	paula		0.423332	m	Motion	paula		0.383569	c	Motion	paula		0.308934	m	Motion	paula		0.399126	m	Motion	paula		0.364616	m	Motion	paula		0.408267	m	Motion	paula
	0.371615	m	Color	paula		0.421621	c	Motion	paula		0.385547	m	Color	paula		0.308518	c	Motion	paula		0.401539	c	Motion	paula		0.361071	c	Motion	paula		0.406232	c	Motion	paula
	0.372188	c	Color	paula		0.421889	m	Color	paula		0.386712	c	Color	paula		0.308374	m	Color	paula		0.390901	m	Color	paula		0.370799	m	Color	paula		0.406315	m	Color	paula
	0.372302	c	Motion	paula		0.42225	c	Color	paula		0.385493	c	Motion	paula		0.309836	c	Color	paula		0.39092	c	Color	paula		0.368483	c	Color	paula		0.407474	c	Color	paula
	0.370671	c	Color	paula		0.421928	c	Motion	paula		0.38587	c	Color	paula		0.309385	c	Motion	paula		0.402461	c	Motion	paula		0.359034	c	Motion	paula		0.404565	c	Motion	paula
	0.372155	c	Motion	paula		0.423141	c	Motion	paula		0.382424	c	Motion	paula		0.305774	c	Color	paula		0.388048	c	Color	paula		0.367236	c	Color	paula		0.403435	c	Color	paula
	0.372228	c	Color	paula		0.423388	c	Color	paula		0.386016	c	Color	paula		0.308718	c	Motion	paula		0.406727	c	Motion	paula		0.365551	c	Motion	paula		0.405958	c	Motion	paula
	0.371582	c	Motion	paula		0.421941	c	Motion	paula		0.38325	c	Motion	paula		0.309501	c	Color	paula		0.396172	c	Color	paula		0.36517	c	Color	paula		0.405112	c	Color	paula
	0.371667	c	Color	paula		0.422766	c	Color	paula		0.385921	c	Color	paula		0.307537	c	Motion	paula		0.406002	c	Motion	paula		0.370005	c	Motion	paula		0.404885	c	Motion	paula
	0.37133	c	Motion	paula		0.422426	c	Motion	paula		0.383989	c	Motion	paula		0.308566	c	Color	paula		0.3918	c	Color	paula		0.364323	c	Color	paula		0.404792	c	Color	paula
	0.372048	c	Color	paula		0.422046	c	Color	paula		0.385271	c	Color	paula		0.306523	c	Motion	paula		0.400451	c	Motion	paula		0.366589	c	Motion	paula		0.407191	c	Motion	paula
	0.371476	m	Motion	paula		0.420939	m	Motion	paula		0.385124	m	Motion	paula		0.308864	c	Color	paula		0.392085	c	Color	paula		0.371217	c	Color	paula		0.408619	c	Color	paula
	0.370568	c	Motion	paula		0.421652	c	Motion	paula		0.381927	c	Motion	paula		0.307944	m	Motion	paula		0.402083	m	Motion	paula		0.359429	m	Motion	paula		0.406286	m	Motion	paula
	0.370352	m	Color	paula		0.419681	m	Color	paula		0.385486	m	Color	paula		0.308304	c	Motion	paula		0.401674	c	Motion	paula		0.362918	c	Motion	paula		0.404103	c	Motion	paula
	0.371595	c	Color	paula		0.42137	c	Color	paula		0.387486	c	Color	paula		0.30554	m	Color	paula		0.382403	m	Color	paula		0.367143	m	Color	paula		0.408225	m	Color	paula
	0.371629	c	Motion	paula		0.420812	c	Motion	paula		0.384573	c	Motion	paula		0.308571	c	Color	paula		0.383226	c	Color	paula		0.367595	c	Color	paula		0.40814	c	Color	paula
	0.371755	c	Color	paula		0.421976	c	Color	paula		0.3859	c	Color	paula		0.307956	c	Motion	paula		0.407205	c	Motion	paula		0.360176	c	Motion	paula		0.407119	c	Motion	paula
	0.371148	c	Motion	paula		0.419903	c	Motion	paula		0.385351	c	Motion	paula		0.308162	c	Color	paula		0.393945	c	Color	paula		0.362507	c	Color	paula		0.407391	c	Color	paula
	0.37108	c	Color	paula		0.421064	c	Color	paula		0.385714	c	Color	paula		0.30676	c	Motion	paula		0.406084	c	Motion	paula		0.364142	c	Motion	paula		0.406082	c	Motion	paula
	0.371379	m	Motion	paula		0.421957	m	Motion	paula		0.383299	m	Motion	paula		0.307144	c	Color	paula		0.391185	c	Color	paula		0.360606	c	Color	paula		0.407648	c	Color	paula
	0.37232	m	Color	paula		0.422969	m	Color	paula		0.382519	m	Color	paula		0.306422	m	Motion	paula		0.407052	m	Motion	paula		0.367828	m	Motion	paula		0.407244	m	Motion	paula
	0.371894	m	Motion	paula		0.423706	m	Motion	paula		0.38752	m	Motion	paula		0.311554	m	Color	paula		0.403577	m	Color	paula		0.366191	m	Color	paula		0.407197	m	Color	paula
	0.371999	m	Color	paula		0.422998	m	Color	paula		0.383465	m	Color	paula		0.304059	m	Motion	paula		0.397611	m	Motion	paula		0.367894	m	Motion	paula		0.403687	m	Motion	paula
	0.371216	m	Motion	paula		0.422097	m	Motion	paula		0.386561	m	Motion	paula		0.311009	m	Color	paula		0.399813	m	Color	paula		0.369062	m	Color	paula		0.404326	m	Color	paula
	0.370913	c	Motion	paula		0.422389	c	Motion	paula		0.383564	c	Motion	paula		0.306029	m	Motion	paula		0.399483	m	Motion	paula		0.363536	m	Motion	paula		0.399082	m	Motion	paula
	0.371046	m	Color	paula		0.421555	m	Color	paula		0.382126	m	Color	paula		0.307505	c	Motion	paula		0.403462	c	Motion	paula		0.362327	c	Motion	paula		0.403281	c	Motion	paula
	0.371545	c	Color	paula		0.421713	c	Color	paula		0.383956	c	Color	paula		0.308496	m	Color	paula		0.393375	m	Color	paula		0.370575	m	Color	paula		0.404294	m	Color	paula
	0.371723	m	Motion	paula		0.423183	m	Motion	paula		0.385322	m	Motion	paula		0.310551	c	Color	paula		0.394655	c	Color	paula		0.368278	c	Color	paula		0.404966	c	Color	paula
	0.372013	m	Color	paula		0.423145	m	Color	paula		0.384346	m	Color	paula		0.304951	m	Motion	paula		0.400256	m	Motion	paula		0.368054	m	Motion	paula		0.404893	m	Motion	paula
	0.370974	m	Motion	paula		0.421139	m	Motion	paula		0.384472	m	Motion	paula		0.311617	m	Color	paula		0.400178	m	Color	paula		0.363339	m	Color	paula		0.404899	m	Color	paula
	0.370941	c	Motion	paula		0.420761	c	Motion	paula		0.382452	c	Motion	paula		0.306694	m	Motion	paula		0.402894	m	Motion	paula		0.364156	m	Motion	paula		0.400431	m	Motion	paula
	0.371194	m	Color	paula		0.422059	m	Color	paula		0.383146	m	Color	paula		0.306063	c	Motion	paula		0.410298	c	Motion	paula		0.371121	c	Motion	paula		0.407132	c	Motion	paula
	0.371534	c	Color	paula		0.422236	c	Color	paula		0.383541	c	Color	paula		0.308879	m	Color	paula		0.394232	m	Color	paula		0.363947	m	Color	paula		0.406002	m	Color	paula
	0.370422	m	Motion	paula		0.420885	m	Motion	paula		0.38223	m	Motion	paula		0.310687	c	Color	paula		0.399563	c	Color	paula		0.357248	c	Color	paula		0.408336	c	Color	paula
	0.371152	m	Color	paula		0.421502	m	Color	paula		0.384778	m	Color	paula		0.307077	m	Motion	paula		0.407087	m	Motion	paula		0.367496	m	Motion	paula		0.404555	m	Motion	paula
	0.371103	m	Motion	paula		0.421679	m	Motion	paula		0.384337	m	Motion	paula		0.30992	m	Color	paula		0.391979	m	Color	paula		0.361096	m	Color	paula		0.407663	m	Color	paula
	0.371129	m	Color	paula		0.420676	m	Color	paula		0.385526	m	Color	paula		0.308277	m	Motion	paula		0.405281	m	Motion	paula		0.360245	m	Motion	paula		0.403247	m	Motion	paula
	0.371911	m	Motion	paula		0.423426	m	Motion	paula		0.385818	m	Motion	paula		0.309495	m	Color	paula		0.38591	m	Color	paula		0.364295	m	Color	paula		0.406193	m	Color	paula
	0.371258	m	Color	paula		0.423138	m	Color	paula		0.385649	m	Color	paula		0.307212	m	Motion	paula		0.401143	m	Motion	paula		0.362224	m	Motion	paula		0.402738	m	Motion	paula
	0.371195	m	Motion	paula		0.421216	m	Motion	paula		0.384528	m	Motion	paula		0.30801	m	Color	paula		0.385895	m	Color	paula		0.37315	m	Color	paula		0.401522	m	Color	paula
	0.370957	m	Color	paula		0.420752	m	Color	paula		0.384036	m	Color	paula		0.30614	m	Motion	paula		0.408303	m	Motion	paula		0.367604	m	Motion	paula		0.40587	m	Motion	paula
	0.37197	m	Motion	paula		0.422642	m	Motion	paula		0.386488	m	Motion	paula		0.308959	m	Color	paula		0.392015	m	Color	paula		0.360868	m	Color	paula		0.408242	m	Color	paula
	0.371098	m	Color	paula		0.423224	m	Color	paula		0.384045	m	Color	paula		0.304686	m	Motion	paula		0.403962	m	Motion	paula		0.370118	m	Motion	paula		0.405394	m	Motion	paula
	0.370275	m	Motion	paula		0.421617	m	Motion	paula		0.38586	m	Motion	paula		0.30768	m	Color	paula		0.392191	m	Color	paula		0.369663	m	Color	paula		0.40337	m	Color	paula
	0.370621	c	Motion	paula		0.421399	c	Motion	paula		0.385447	c	Motion	paula		0.3037	m	Motion	paula		0.394368	m	Motion	paula		0.36426	m	Motion	paula		0.397544	m	Motion	paula
	0.370791	m	Color	paula		0.421553	m	Color	paula		0.383824	m	Color	paula		0.304414	c	Motion	paula		0.398909	c	Motion	paula		0.363479	c	Motion	paula		0.402516	c	Motion	paula
	0.37112	c	Color	paula		0.421531	c	Color	paula		0.384627	c	Color	paula		0.308851	m	Color	paula		0.39071	m	Color	paula		0.36733	m	Color	paula		0.402989	m	Color	paula
	0.370624	c	Motion	paula		0.421512	c	Motion	paula		0.385877	c	Motion	paula		0.309602	c	Color	paula		0.391411	c	Color	paula		0.364445	c	Color	paula		0.404294	c	Color	paula
	0.370519	c	Color	paula		0.422442	c	Color	paula		0.383761	c	Color	paula		0.30456	c	Motion	paula		0.396511	c	Motion	paula		0.361889	c	Motion	paula		0.398202	c	Motion	paula
	0.371462	m	Motion	paula		0.421988	m	Motion	paula		0.386058	m	Motion	paula		0.306052	c	Color	paula		0.384973	c	Color	paula		0.374674	c	Color	paula		0.400618	c	Color	paula
	0.371127	m	Color	paula		0.422514	m	Color	paula		0.385042	m	Color	paula		0.305543	m	Motion	paula		0.403466	m	Motion	paula		0.361947	m	Motion	paula		0.403503	m	Motion	paula
	0.371136	m	Motion	paula		0.421211	m	Motion	paula		0.385328	m	Motion	paula		0.307048	m	Color	paula		0.386696	m	Color	paula		0.372546	m	Color	paula		0.402293	m	Color	paula
	0.371419	c	Motion	paula		0.421093	c	Motion	paula		0.385304	c	Motion	paula		0.305901	m	Motion	paula		0.402742	m	Motion	paula		0.369124	m	Motion	paula		0.4047	m	Motion	paula
	0.370997	m	Color	paula		0.421988	m	Color	paula		0.385842	m	Color	paula		0.306273	c	Motion	paula		0.40843	c	Motion	paula		0.36672	c	Motion	paula		0.40644	c	Motion	paula
	0.370172	c	Color	paula		0.419698	c	Color	paula		0.385426	c	Color	paula		0.304795	m	Color	paula		0.385537	m	Color	paula		0.366978	m	Color	paula		0.407197	m	Color	paula
	0.372109	m	Motion	paula		0.422435	m	Motion	paula		0.385942	m	Motion	paula		0.307013	c	Color	paula		0.384736	c	Color	paula		0.362074	c	Color	paula		0.404394	c	Color	paula
	0.371038	c	Motion	paula		0.421977	c	Motion	paula		0.385807	c	Motion	paula		0.307474	m	Motion	paula		0.40312	m	Motion	paula		0.367233	m	Motion	paula		0.408914	m	Motion	paula
	0.37131	m	Color	paula		0.42083	m	Color	paula		0.385111	m	Color	paula		0.304566	c	Motion	paula		0.399583	c	Motion	paula		0.367554	c	Motion	paula		0.403531	c	Motion	paula
	0.371957	c	Color	paula		0.422381	c	Color	paula		0.386852	c	Color	paula		0.307812	m	Color	paula		0.392972	m	Color	paula		0.37082	m	Color	paula		0.407829	m	Color	paula
	0.372695	m	Motion	paula		0.423473	m	Motion	paula		0.385244	m	Motion	paula		0.309242	c	Color	paula		0.394734	c	Color	paula		0.366476	c	Color	paula		0.405	c	Color	paula
	0.370993	c	Motion	paula		0.421003	c	Motion	paula		0.384443	c	Motion	paula		0.308639	m	Motion	paula		0.404074	m	Motion	paula		0.367881	m	Motion	paula		0.406008	m	Motion	paula
	0.371192	m	Color	paula		0.421278	m	Color	paula		0.386442	m	Color	paula		0.306721	c	Motion	paula		0.407244	c	Motion	paula		0.364247	c	Motion	paula		0.404086	c	Motion	paula
	0.371423	c	Color	paula		0.420969	c	Color	paula		0.386523	c	Color	paula		0.306872	m	Color	paula		0.387321	m	Color	paula		0.369656	m	Color	paula		0.404905	m	Color	paula
	0.371027	c	Motion	paula		0.421444	c	Motion	paula		0.384564	c	Motion	paula		0.307601	c	Color	paula		0.386929	c	Color	paula		0.365594	c	Color	paula		0.406165	c	Color	paula
	0.370389	c	Color	paula		0.422382	c	Color	paula		0.38481	c	Color	paula		0.305762	c	Motion	paula		0.395939	c	Motion	paula		0.367535	c	Motion	paula		0.404442	c	Motion	paula
	0.37206	m	Motion	paula		0.422625	m	Motion	paula		0.386995	m	Motion	paula		0.304714	c	Color	paula		0.379517	c	Color	paula		0.364481	c	Color	paula		0.405932	c	Color	paula
	0.37027	c	Motion	paula		0.420279	c	Motion	paula		0.385736	c	Motion	paula		0.306935	m	Motion	paula		0.397693	m	Motion	paula		0.366879	m	Motion	paula		0.406853	m	Motion	paula
	0.371662	m	Color	paula		0.422959	m	Color	paula		0.385339	m	Color	paula		0.305402	c	Motion	paula		0.394903	c	Motion	paula		0.365233	c	Motion	paula		0.398596	c	Motion	paula
	0.371202	c	Color	paula		0.423153	c	Color	paula		0.385412	c	Color	paula		0.306704	m	Color	paula		0.388365	m	Color	paula		0.370256	m	Color	paula		0.408335	m	Color	paula
	0.372677	m	Motion	paula		0.423491	m	Motion	paula		0.386251	m	Motion	paula		0.305089	c	Color	paula		0.382642	c	Color	paula		0.36701	c	Color	paula		0.405891	c	Color	paula
	0.371506	c	Motion	paula		0.422621	c	Motion	paula		0.386774	c	Motion	paula		0.308159	m	Motion	paula		0.39902	m	Motion	paula		0.368003	m	Motion	paula		0.403938	m	Motion	paula
	0.371425	m	Color	paula		0.423422	m	Color	paula		0.386369	m	Color	paula		0.304718	c	Motion	paula		0.396802	c	Motion	paula		0.366722	c	Motion	paula		0.402445	c	Motion	paula
	0.371815	c	Color	paula		0.424935	c	Color	paula		0.386839	c	Color	paula		0.305571	m	Color	paula		0.384135	m	Color	paula		0.368948	m	Color	paula		0.405252	m	Color	paula
	0.371226	m	Motion	paula		0.42084	m	Motion	paula		0.384575	m	Motion	paula		0.304937	c	Color	paula		0.38307	c	Color	paula		0.374449	c	Color	paula		0.403317	c	Color	paula
	0.369872	m	Color	paula		0.420207	m	Color	paula		0.384841	m	Color	paula		0.306081	m	Motion	paula		0.399877	m	Motion	paula		0.36596	m	Motion	paula		0.406471	m	Motion	paula
	0.371833	m	Motion	paula		0.421699	m	Motion	paula		0.385749	m	Motion	paula		0.306904	m	Color	paula		0.380795	m	Color	paula		0.361271	m	Color	paula		0.404095	m	Color	paula
	0.371207	c	Motion	paula		0.421754	c	Motion	paula		0.386545	c	Motion	paula		0.307042	m	Motion	paula		0.40203	m	Motion	paula		0.367095	m	Motion	paula		0.406516	m	Motion	paula
	0.370363	m	Color	paula		0.420029	m	Color	paula		0.385812	m	Color	paula		0.304399	c	Motion	paula		0.400165	c	Motion	paula		0.366245	c	Motion	paula		0.404035	c	Motion	paula
	0.371657	c	Color	paula		0.422426	c	Color	paula		0.386999	c	Color	paula		0.307211	m	Color	paula		0.378382	m	Color	paula		0.365099	m	Color	paula		0.406198	m	Color	paula
	0.372385	m	Motion	paula		0.420831	m	Motion	paula		0.387906	m	Motion	paula		0.30981	c	Color	paula		0.389392	c	Color	paula		0.361694	c	Color	paula		0.403927	c	Color	paula
	0.371248	c	Motion	paula		0.420707	c	Motion	paula		0.385359	c	Motion	paula		0.307728	m	Motion	paula		0.406885	m	Motion	paula		0.36159	m	Motion	paula		0.407074	m	Motion	paula
	0.370268	m	Color	paula		0.419951	m	Color	paula		0.386106	m	Color	paula		0.306695	c	Motion	paula		0.407464	c	Motion	paula		0.362754	c	Motion	paula		0.404865	c	Motion	paula
	0.371074	c	Color	paula		0.420791	c	Color	paula		0.386564	c	Color	paula		0.305964	m	Color	paula		0.383061	m	Color	paula		0.362475	m	Color	paula		0.40514	m	Color	paula
	0.371662	m	Motion	paula		0.422262	m	Motion	paula		0.384188	m	Motion	paula		0.308176	c	Color	paula		0.382207	c	Color	paula		0.361145	c	Color	paula		0.404907	c	Color	paula
	0.370431	c	Motion	paula		0.420685	c	Motion	paula		0.384109	c	Motion	paula		0.307076	m	Motion	paula		0.395929	m	Motion	paula		0.366648	m	Motion	paula		0.406468	m	Motion	paula
	0.370117	m	Color	paula		0.420048	m	Color	paula		0.384813	m	Color	paula		0.3059	c	Motion	paula		0.394772	c	Motion	paula		0.363497	c	Motion	paula		0.399877	c	Motion	paula
	0.370499	c	Color	paula		0.421229	c	Color	paula		0.384514	c	Color	paula		0.306635	m	Color	paula		0.378673	m	Color	paula		0.36711	m	Color	paula		0.406856	m	Color	paula
	0.372293	m	Motion	paula		0.421705	m	Motion	paula		0.386428	m	Motion	paula		0.306791	c	Color	paula		0.381369	c	Color	paula		0.366325	c	Color	paula		0.404067	c	Color	paula
	0.371561	c	Motion	paula		0.422702	c	Motion	paula		0.38506	c	Motion	paula		0.307963	m	Motion	paula		0.400743	m	Motion	paula		0.360603	m	Motion	paula		0.406538	m	Motion	paula
	0.369948	m	Color	paula		0.419821	m	Color	paula		0.384956	m	Color	paula		0.305056	c	Motion	paula		0.396932	c	Motion	paula		0.3654	c	Motion	paula		0.404171	c	Motion	paula
	0.371085	c	Color	paula		0.423263	c	Color	paula		0.385973	c	Color	paula		0.305343	m	Color	paula		0.384576	m	Color	paula		0.364568	m	Color	paula		0.405533	m	Color	paula
	0.371141	c	Motion	paula		0.420542	c	Color	paula		0.38387	c	Motion	paula		0.30632	c	Color	paula		0.380954	c	Color	paula		0.373475	c	Color	paula		0.401708	c	Color	paula
	0.371013	c	Color	paula		0.422387	c	Motion	paula		0.385155	c	Color	paula		0.30741	c	Motion	paula		0.397816	c	Motion	paula		0.365079	c	Motion	paula		0.408224	c	Motion	paula
	0.371755	c	Motion	paula		0.42269	c	Color	paula		0.385577	c	Motion	paula		0.307883	c	Color	paula		0.385687	c	Color	paula		0.371275	c	Color	paula		0.408385	c	Color	paula
	0.372488	c	Color	paula		0.423145	m	Motion	paula		0.384403	c	Color	paula		0.307136	c	Motion	paula		0.401594	c	Motion	paula		0.365844	c	Motion	paula		0.408299	c	Motion	paula
	0.372423	m	Motion	paula		0.421514	c	Motion	paula		0.384692	m	Motion	paula		0.310273	c	Color	paula		0.399727	c	Color	paula		0.372624	c	Color	paula		0.406854	c	Color	paula
	0.370921	c	Motion	paula		0.421959	m	Color	paula		0.383652	c	Motion	paula		0.308991	m	Motion	paula		0.3988	m	Motion	paula		0.365179	m	Motion	paula		0.40772	m	Motion	paula
	0.371689	m	Color	paula		0.422189	c	Color	paula		0.385776	m	Color	paula		0.30867	c	Motion	paula		0.401929	c	Motion	paula		0.361912	c	Motion	paula		0.405729	c	Motion	paula
	0.372209	c	Color	paula		0.421744	c	Motion	paula		0.386801	c	Color	paula		0.308488	m	Color	paula		0.390958	m	Color	paula		0.37123	m	Color	paula		0.405945	m	Color	paula
	0.372227	c	Motion	paula		0.420973	c	Color	paula		0.38553	c	Motion	paula		0.310015	c	Color	paula		0.391253	c	Color	paula		0.36928	c	Color	paula		0.407313	c	Color	paula
	0.370732	c	Color	paula		0.422993	c	Motion	paula		0.386021	c	Color	paula		0.309574	c	Motion	paula		0.401319	c	Motion	paula		0.359744	c	Motion	paula		0.40399	c	Motion	paula
	0.372057	c	Motion	paula		0.423419	c	Color	paula		0.382421	c	Motion	paula		0.305955	c	Color	paula		0.387561	c	Color	paula		0.367134	c	Color	paula		0.40311	c	Color	paula
	0.37223	c	Color	paula		0.421817	c	Motion	paula		0.386115	c	Color	paula		0.308698	c	Motion	paula		0.406038	c	Motion	paula		0.366307	c	Motion	paula		0.405543	c	Motion	paula
	0.371518	c	Motion	paula		0.422946	c	Color	paula		0.383426	c	Motion	paula		0.309599	c	Color	paula		0.39496	c	Color	paula		0.365095	c	Color	paula		0.404372	c	Color	paula
	0.371702	c	Color	paula		0.422199	c	Motion	paula		0.386	c	Color	paula		0.307559	c	Motion	paula		0.405496	c	Motion	paula		0.370504	c	Motion	paula		0.404204	c	Motion	paula
	0.371319	c	Motion	paula		0.42188	c	Color	paula		0.384172	c	Motion	paula		0.308637	c	Color	paula		0.390707	c	Color	paula		0.364628	c	Color	paula		0.404354	c	Color	paula
	0.371904	c	Color	paula		0.420785	m	Motion	paula		0.385054	c	Color	paula		0.306749	c	Motion	paula		0.400435	c	Motion	paula		0.36663	c	Motion	paula		0.406465	c	Motion	paula
	0.37147	m	Motion	paula		0.421468	c	Motion	paula		0.38521	m	Motion	paula		0.308886	c	Color	paula		0.391554	c	Color	paula		0.371474	c	Color	paula		0.407996	c	Color	paula
	0.370588	c	Motion	paula		0.419445	m	Color	paula		0.382143	c	Motion	paula		0.308174	m	Motion	paula		0.401019	m	Motion	paula		0.359706	m	Motion	paula		0.405859	m	Motion	paula
	0.370277	m	Color	paula		0.421146	c	Color	paula		0.38542	m	Color	paula		0.308407	c	Motion	paula		0.400834	c	Motion	paula		0.363461	c	Motion	paula		0.40378	c	Motion	paula
	0.37151	c	Color	paula		0.420747	c	Motion	paula		0.387371	c	Color	paula		0.305737	m	Color	paula		0.381966	m	Color	paula		0.367162	m	Color	paula		0.408019	m	Color	paula
	0.371621	c	Motion	paula		0.421878	c	Color	paula		0.384493	c	Motion	paula		0.308768	c	Color	paula		0.381896	c	Color	paula		0.367948	c	Color	paula		0.40803	c	Color	paula
	0.371727	c	Color	paula		0.419874	c	Motion	paula		0.385947	c	Color	paula		0.308186	c	Motion	paula		0.393759	c	Color	paula		0.36099	c	Motion	paula		0.40668	c	Motion	paula
	0.371178	c	Motion	paula		0.42112	c	Color	paula		0.385457	c	Motion	paula		0.308311	c	Color	paula		0.406059	c	Motion	paula		0.362324	c	Color	paula		0.40693	c	Color	paula
	0.371076	c	Color	paula		0.421849	m	Motion	paula		0.385676	c	Color	paula		0.307043	c	Motion	paula		0.391004	c	Color	paula		0.364604	c	Motion	paula		0.405404	c	Motion	paula
	0.37137	m	Motion	paula		0.422904	m	Color	paula		0.383305	m	Motion	paula		0.30729	c	Color	paula		0.407535	m	Motion	paula		0.3608	c	Color	paula		0.407536	c	Color	paula
	0.372187	m	Color	paula		0.423568	m	Motion	paula		0.382328	m	Color	paula		0.306668	m	Motion	paula		0.403315	m	Color	paula		0.36842	m	Motion	paula		0.406314	m	Motion	paula
	0.371924	m	Motion	paula		0.423053	m	Color	paula		0.387741	m	Motion	paula		0.311487	m	Color	paula		0.39935	m	Motion	paula		0.366246	m	Color	paula		0.406327	m	Color	paula
	0.371896	m	Color	paula		0.421912	m	Motion	paula		0.383275	m	Color	paula		0.30443	m	Motion	paula		0.39986	m	Color	paula		0.368124	m	Motion	paula		0.402642	m	Motion	paula
	0.371299	m	Motion	paula		0.422271	c	Motion	paula		0.38681	m	Motion	paula		0.310883	m	Color	paula		0.399266	m	Motion	paula		0.369285	m	Color	paula		0.403588	m	Color	paula
	0.370955	c	Motion	paula		0.421528	m	Color	paula		0.38377	c	Motion	paula		0.30639	m	Motion	paula		0.403977	c	Motion	paula		0.364648	m	Motion	paula		0.398267	m	Motion	paula
	0.370893	m	Color	paula		0.421693	c	Color	paula		0.381954	m	Color	paula		0.307785	c	Motion	paula		0.393119	m	Color	paula		0.363033	c	Motion	paula		0.402279	c	Motion	paula
	0.37147	c	Color	paula		0.423082	m	Motion	paula		0.383772	c	Color	paula		0.308435	m	Color	paula		0.394377	c	Color	paula		0.370691	m	Color	paula		0.403216	m	Color	paula
	0.371739	m	Motion	paula		0.423086	m	Color	paula		0.385408	m	Motion	paula		0.310613	c	Color	paula		0.401235	m	Motion	paula		0.368617	c	Color	paula		0.40452	c	Color	paula
	0.371915	m	Color	paula		0.420994	m	Motion	paula		0.384315	m	Color	paula		0.305176	m	Motion	paula		0.39973	m	Color	paula		0.368619	m	Motion	paula		0.404361	m	Motion	paula
	0.371028	m	Motion	paula		0.42077	c	Motion	paula		0.38455	m	Motion	paula		0.311526	m	Color	paula		0.402083	m	Motion	paula		0.363264	m	Color	paula		0.404139	m	Color	paula
	0.370954	c	Motion	paula		0.421928	m	Color	paula		0.382512	c	Motion	paula		0.306861	m	Motion	paula		0.410739	c	Motion	paula		0.365515	m	Motion	paula		0.400223	m	Motion	paula
	0.371048	m	Color	paula		0.422236	c	Color	paula		0.383128	m	Color	paula		0.306135	c	Motion	paula		0.393473	m	Color	paula		0.371677	c	Motion	paula		0.406562	c	Motion	paula
	0.37143	c	Color	paula		0.420886	m	Motion	paula		0.38345	c	Color	paula		0.308869	m	Color	paula		0.398878	c	Color	paula		0.363754	m	Color	paula		0.404976	m	Color	paula
	0.370501	m	Motion	paula		0.421516	m	Color	paula		0.382449	m	Motion	paula		0.310654	c	Color	paula		0.407317	m	Motion	paula		0.357457	c	Color	paula		0.407654	c	Color	paula
	0.371125	m	Color	paula		0.421779	m	Motion	paula		0.384671	m	Color	paula		0.307233	m	Motion	paula		0.391356	m	Color	paula		0.368394	m	Motion	paula		0.403971	m	Motion	paula
	0.371212	m	Motion	paula		0.420564	m	Color	paula		0.38456	m	Motion	paula		0.310029	m	Color	paula		0.405706	m	Motion	paula		0.361653	m	Color	paula		0.407748	m	Color	paula
	0.371095	m	Color	paula		0.423451	m	Motion	paula		0.385446	m	Color	paula		0.308468	m	Motion	paula		0.384966	m	Color	paula		0.361177	m	Motion	paula		0.402284	m	Motion	paula
	0.371926	m	Motion	paula		0.423152	m	Color	paula		0.385848	m	Motion	paula		0.309602	m	Color	paula		0.400839	m	Motion	paula		0.365064	m	Color	paula		0.406137	m	Color	paula
	0.371259	m	Color	paula		0.421369	m	Motion	paula		0.385599	m	Color	paula		0.307373	m	Motion	paula		0.384439	m	Color	paula		0.363123	m	Motion	paula		0.401855	m	Motion	paula
	0.371293	m	Motion	paula		0.420792	m	Color	paula		0.384759	m	Motion	paula		0.308134	m	Color	paula		0.409266	m	Motion	paula		0.374049	m	Color	paula		0.401426	m	Color	paula
	0.370905	m	Color	paula		0.422687	m	Motion	paula		0.383904	m	Color	paula		0.306305	m	Motion	paula		0.391053	m	Color	paula		0.368089	m	Motion	paula		0.404755	m	Motion	paula
	0.371959	m	Motion	paula		0.423373	m	Color	paula		0.386502	m	Motion	paula		0.308924	m	Color	paula		0.40432	m	Motion	paula		0.361742	m	Color	paula		0.408004	m	Color	paula
	0.371082	m	Color	paula		0.421406	m	Motion	paula		0.383955	m	Color	paula		0.304837	m	Motion	paula		0.391022	m	Color	paula		0.370574	m	Motion	paula		0.404303	m	Motion	paula
	0.370335	m	Motion	paula		0.421419	c	Motion	paula		0.386118	m	Motion	paula		0.307665	m	Color	paula		0.394449	m	Motion	paula		0.370671	m	Color	paula		0.403064	m	Color	paula
	0.370686	c	Motion	paula		0.421523	m	Color	paula		0.385684	c	Motion	paula		0.304011	m	Motion	paula		0.400207	c	Motion	paula		0.365231	m	Motion	paula		0.397076	m	Motion	paula
	0.370668	m	Color	paula		0.421511	c	Color	paula		0.38379	m	Color	paula		0.304682	c	Motion	paula		0.390201	m	Color	paula		0.363921	c	Motion	paula		0.401343	c	Motion	paula
	0.37105	c	Color	paula		0.421417	c	Motion	paula		0.384562	c	Color	paula		0.308768	m	Color	paula		0.390862	c	Color	paula		0.367334	m	Color	paula		0.4021	m	Color	paula
	0.370637	c	Motion	paula		0.422442	c	Color	paula		0.385917	c	Motion	paula		0.309478	c	Color	paula		0.395483	c	Motion	paula		0.364987	c	Color	paula		0.403807	c	Color	paula
	0.370429	c	Color	paula		0.422126	m	Motion	paula		0.383715	c	Color	paula		0.304774	c	Motion	paula		0.383725	c	Color	paula		0.363023	c	Motion	paula		0.397426	c	Motion	paula
	0.371491	m	Motion	paula		0.422514	m	Color	paula		0.386116	m	Motion	paula		0.306051	c	Color	paula		0.403827	m	Motion	paula		0.37515	c	Color	paula		0.399815	c	Color	paula
	0.371099	m	Color	paula		0.421029	m	Motion	paula		0.384974	m	Color	paula		0.305717	m	Motion	paula		0.385345	m	Color	paula		0.362577	m	Motion	paula		0.402092	m	Motion	paula
	0.371079	m	Motion	paula		0.421002	c	Motion	paula		0.385448	m	Motion	paula		0.30702	m	Color	paula		0.401098	m	Motion	paula		0.373738	m	Color	paula		0.40195	m	Color	paula
	0.371345	c	Motion	paula		0.42214	m	Color	paula		0.385497	c	Motion	paula		0.306109	m	Motion	paula		0.406162	c	Motion	paula		0.369646	m	Motion	paula		0.403936	m	Motion	paula
	0.371009	m	Color	paula		0.419813	c	Color	paula		0.385907	m	Color	paula		0.306313	c	Motion	paula		0.384349	m	Color	paula		0.367551	c	Motion	paula		0.40539	c	Motion	paula
	0.37018	c	Color	paula		0.422288	m	Motion	paula		0.385437	c	Color	paula		0.305	m	Color	paula		0.38433	c	Color	paula		0.367617	m	Color	paula		0.406309	m	Color	paula
	0.372032	m	Motion	paula		0.421839	c	Motion	paula		0.386077	m	Motion	paula		0.307192	c	Color	paula		0.402921	m	Motion	paula		0.362862	c	Color	paula		0.403682	c	Color	paula
	0.370972	c	Motion	paula		0.420947	m	Color	paula		0.386036	c	Motion	paula		0.307666	m	Motion	paula		0.400041	c	Motion	paula		0.36751	m	Motion	paula		0.408082	m	Motion	paula
	0.37132	m	Color	paula		0.422494	c	Color	paula		0.385179	m	Color	paula		0.304709	c	Motion	paula		0.393268	m	Color	paula		0.367507	c	Motion	paula		0.402668	c	Motion	paula
	0.371941	c	Color	paula		0.423232	m	Motion	paula		0.386861	c	Color	paula		0.307882	m	Color	paula		0.393843	c	Color	paula		0.371859	m	Color	paula		0.406994	m	Color	paula
	0.372508	m	Motion	paula		0.421034	c	Motion	paula		0.385356	m	Motion	paula		0.309354	c	Color	paula		0.40288	m	Motion	paula		0.367319	c	Color	paula		0.404118	c	Color	paula
	0.370964	c	Motion	paula		0.421567	m	Color	paula		0.38457	c	Motion	paula		0.308676	m	Motion	paula		0.406638	c	Motion	paula		0.368239	m	Motion	paula		0.405018	m	Motion	paula
	0.371284	m	Color	paula		0.421115	c	Color	paula		0.386564	m	Color	paula		0.306902	c	Motion	paula		0.385783	m	Color	paula		0.364888	c	Motion	paula		0.40283	c	Motion	paula
	0.371397	c	Color	paula		0.421327	c	Motion	paula		0.386423	c	Color	paula		0.307119	m	Color	paula		0.385938	c	Color	paula		0.369739	m	Color	paula		0.404314	m	Color	paula
	0.370975	c	Motion	paula		0.422281	c	Color	paula		0.384623	c	Motion	paula		0.307727	c	Color	paula		0.393551	c	Motion	paula		0.366071	c	Color	paula		0.405599	c	Color	paula
	0.370337	c	Color	paula		0.422473	m	Motion	paula		0.384845	c	Color	paula		0.305914	c	Motion	paula		0.378094	c	Color	paula		0.368548	c	Motion	paula		0.403544	c	Motion	paula
	0.372065	m	Motion	paula		0.420083	c	Motion	paula		0.38703	m	Motion	paula		0.304909	c	Color	paula		0.396446	m	Motion	paula		0.365474	c	Color	paula		0.405053	c	Color	paula
	0.370305	c	Motion	paula		0.42293	m	Color	paula		0.385865	c	Motion	paula		0.307281	m	Motion	paula		0.391848	c	Motion	paula		0.367927	m	Motion	paula		0.406302	m	Motion	paula
	0.3716	m	Color	paula		0.423126	c	Color	paula		0.385505	m	Color	paula		0.305695	c	Motion	paula		0.38767	m	Color	paula		0.366739	c	Motion	paula		0.39819	c	Motion	paula
	0.371128	c	Color	paula		0.423262	m	Motion	paula		0.385517	c	Color	paula		0.30668	m	Color	paula		0.3813	c	Color	paula		0.371093	m	Color	paula		0.407102	m	Color	paula
	0.372582	m	Motion	paula		0.422515	c	Motion	paula		0.386302	m	Motion	paula		0.305182	c	Color	paula		0.39655	m	Motion	paula		0.367423	c	Color	paula		0.404849	c	Color	paula
	0.371455	c	Motion	paula		0.423522	m	Color	paula		0.386665	c	Motion	paula		0.308333	m	Motion	paula		0.394868	c	Motion	paula		0.369004	m	Motion	paula		0.403272	m	Motion	paula
	0.371447	m	Color	paula		0.424953	c	Color	paula		0.386603	m	Color	paula		0.304923	c	Motion	paula		0.38176	m	Color	paula		0.367705	c	Motion	paula		0.401608	c	Motion	paula
	0.371769	c	Color	paula		0.420789	m	Motion	paula		0.386943	c	Color	paula		0.305734	m	Color	paula		0.381219	c	Color	paula		0.368993	m	Color	paula		0.404336	m	Color	paula
	0.371165	m	Motion	paula		0.420088	m	Color	paula		0.384692	m	Motion	paula		0.304983	c	Color	paula		0.396872	m	Motion	paula		0.374969	c	Color	paula		0.402496	c	Color	paula
	0.369832	m	Color	paula		0.421494	m	Motion	paula		0.384827	m	Color	paula		0.306078	m	Motion	paula		0.38046	m	Color	paula		0.367333	m	Motion	paula		0.405411	m	Motion	paula
	0.371817	m	Motion	paula		0.421654	c	Motion	paula		0.386038	m	Motion	paula		0.307083	m	Color	paula		0.399415	m	Motion	paula		0.362469	m	Color	paula		0.403361	m	Color	paula
	0.371179	c	Motion	paula		0.419776	m	Color	paula		0.386764	c	Motion	paula		0.307096	m	Motion	paula		0.39884	c	Motion	paula		0.367952	m	Motion	paula		0.406078	m	Motion	paula
	0.370245	m	Color	paula		0.422309	c	Color	paula		0.385827	m	Color	paula		0.304483	c	Motion	paula		0.377018	m	Color	paula		0.367116	c	Motion	paula		0.403187	c	Motion	paula
	0.371582	c	Color	paula		0.420772	m	Motion	paula		0.387088	c	Color	paula		0.307304	m	Color	paula		0.388221	c	Color	paula		0.365823	m	Color	paula		0.405616	m	Color	paula
	0.372384	m	Motion	paula		0.420813	c	Motion	paula		0.387997	m	Motion	paula		0.309844	c	Color	paula		0.40398	m	Motion	paula		0.362639	c	Color	paula		0.402887	c	Color	paula
	0.371284	c	Motion	paula		0.419898	m	Color	paula		0.385496	c	Motion	paula		0.307919	m	Motion	paula		0.405194	c	Motion	paula		0.363201	m	Motion	paula		0.406424	m	Motion	paula
	0.370263	m	Color	paula		0.420698	c	Color	paula		0.386257	m	Color	paula		0.306821	c	Motion	paula		0.382191	m	Color	paula		0.364342	c	Motion	paula		0.403705	c	Motion	paula
	0.370984	c	Color	paula		0.422031	m	Motion	paula		0.386557	c	Color	paula		0.306206	m	Color	paula		0.381168	c	Color	paula		0.362713	m	Color	paula		0.40443	m	Color	paula
	0.371589	m	Motion	paula		0.420535	c	Motion	paula		0.384403	m	Motion	paula		0.308221	c	Color	paula		0.394513	m	Motion	paula		0.361682	c	Color	paula		0.404089	c	Color	paula
	0.370402	c	Motion	paula		0.41979	m	Color	paula		0.384261	c	Motion	paula		0.307124	m	Motion	paula		0.392547	c	Motion	paula		0.367072	m	Motion	paula		0.405774	m	Motion	paula
	0.370021	m	Color	paula		0.421167	c	Color	paula		0.384749	m	Color	paula		0.306026	c	Motion	paula		0.377385	m	Color	paula		0.364898	c	Motion	paula		0.399059	c	Motion	paula
	0.370443	c	Color	paula		0.421643	m	Motion	paula		0.384458	c	Color	paula		0.30681	m	Color	paula		0.38087	c	Color	paula		0.368087	m	Color	paula		0.406515	m	Color	paula
	0.372252	m	Motion	paula		0.422634	c	Motion	paula		0.386477	m	Motion	paula		0.306951	c	Color	paula		0.39929	m	Motion	paula		0.367314	c	Color	paula		0.403413	c	Color	paula
	0.371454	c	Motion	paula		0.419803	m	Color	paula		0.384976	c	Motion	paula		0.308173	m	Motion	paula		0.39588	c	Motion	paula		0.361766	m	Motion	paula		0.405653	m	Motion	paula
	0.369981	m	Color	paula		0.423262	c	Color	paula		0.385937	c	Color	paula		0.305126	c	Motion	paula		0.383962	m	Color	paula		0.366344	c	Motion	paula		0.402829	c	Motion	paula
	0.37107	c	Color	paula		0.421278	c	Motion	paula		0.38403	c	Motion	paula		0.30569	m	Color	paula		0.379924	c	Color	paula		0.365136	m	Color	paula		0.405055	m	Color	paula
	0.37107	c	Motion	paula		0.420352	c	Color	paula		0.385235	c	Color	paula		0.306438	c	Color	paula		0.397217	c	Motion	paula		0.374524	c	Color	paula		0.401296	c	Color	paula
	0.370905	c	Color	paula		0.422193	c	Motion	paula		0.38561	c	Motion	paula		0.30758	c	Motion	paula		0.384972	c	Color	paula		0.365211	c	Motion	paula		0.407899	c	Motion	paula
	0.371723	c	Motion	paula		0.42271	c	Color	paula		0.384414	c	Color	paula		0.307863	c	Color	paula		0.401702	c	Motion	paula		0.372125	c	Color	paula		0.407542	c	Color	paula
	0.372416	c	Color	paula		0.422907	m	Motion	paula		0.384718	m	Motion	paula		0.307514	c	Motion	paula		0.399601	c	Color	paula		0.366355	c	Motion	paula		0.407189	c	Motion	paula
	0.372273	m	Motion	paula		0.421344	c	Motion	paula		0.383744	c	Motion	paula		0.310266	c	Color	paula		0.397866	m	Motion	paula		0.373306	c	Color	paula		0.405821	c	Color	paula
	0.370918	c	Motion	paula		0.422075	m	Color	paula		0.386016	m	Color	paula		0.309096	m	Motion	paula		0.401949	c	Motion	paula		0.365963	m	Motion	paula		0.406925	m	Motion	paula
	0.371723	m	Color	paula		0.422122	c	Color	paula		0.386926	c	Color	paula		0.308912	c	Motion	paula		0.390051	m	Color	paula		0.363111	c	Motion	paula		0.405047	c	Motion	paula
	0.372186	c	Color	paula		0.421507	c	Motion	paula		0.385547	c	Motion	paula		0.308533	m	Color	paula		0.390576	c	Color	paula		0.371584	m	Color	paula		0.405101	m	Color	paula
	0.372086	c	Motion	paula		0.4211	c	Color	paula		0.386265	c	Color	paula		0.310118	c	Color	paula		0.399371	c	Motion	paula		0.370033	c	Color	paula		0.406548	c	Color	paula
	0.370798	c	Color	paula		0.42281	c	Motion	paula		0.382317	c	Motion	paula		0.309746	c	Motion	paula		0.385642	c	Color	paula		0.360703	c	Motion	paula		0.403278	c	Motion	paula
	0.371906	c	Motion	paula		0.42339	c	Color	paula		0.386241	c	Color	paula		0.306243	c	Color	paula		0.404747	c	Motion	paula		0.366817	c	Color	paula		0.402469	c	Color	paula
	0.372184	c	Color	paula		0.42169	c	Motion	paula		0.383541	c	Motion	paula		0.308753	c	Motion	paula		0.392683	c	Color	paula		0.367097	c	Motion	paula		0.404912	c	Motion	paula
	0.371412	c	Motion	paula		0.423104	c	Color	paula		0.386085	c	Color	paula		0.309774	c	Color	paula		0.40449	c	Motion	paula		0.364881	c	Color	paula		0.40328	c	Color	paula
	0.371706	c	Color	paula		0.421882	c	Motion	paula		0.384369	c	Motion	paula		0.307618	c	Motion	paula		0.389388	c	Color	paula		0.370935	c	Motion	paula		0.403249	c	Motion	paula
	0.371282	c	Motion	paula		0.421741	c	Color	paula		0.38496	c	Color	paula		0.308776	c	Color	paula		0.399663	c	Motion	paula		0.364519	c	Color	paula		0.403685	c	Color	paula
	0.371775	c	Color	paula		0.420528	m	Motion	paula		0.385356	m	Motion	paula		0.307034	c	Motion	paula		0.39007	c	Color	paula		0.366702	c	Motion	paula		0.405667	c	Motion	paula
	0.371431	m	Motion	paula		0.421182	c	Motion	paula		0.38238	c	Motion	paula		0.30897	c	Color	paula		0.399518	m	Motion	paula		0.371834	c	Color	paula		0.407468	c	Color	paula
	0.370581	c	Motion	paula		0.419266	m	Color	paula		0.385512	m	Color	paula		0.308412	m	Motion	paula		0.39993	c	Motion	paula		0.360164	m	Motion	paula		0.405576	m	Motion	paula
	0.370221	m	Color	paula		0.420913	c	Color	paula		0.387375	c	Color	paula		0.308587	c	Motion	paula		0.380422	m	Color	paula		0.364177	c	Motion	paula		0.403426	c	Motion	paula
	0.371424	c	Color	paula		0.42066	c	Motion	paula		0.384378	c	Motion	paula		0.305966	m	Color	paula		0.379719	c	Color	paula		0.36733	m	Color	paula		0.407628	m	Color	paula
	0.371595	c	Motion	paula		0.421725	c	Color	paula		0.386068	c	Color	paula		0.308999	c	Color	paula		0.405611	c	Motion	paula		0.368343	c	Color	paula		0.407749	c	Color	paula
	0.371648	c	Color	paula		0.419837	c	Motion	paula		0.385572	c	Motion	paula		0.308468	c	Motion	paula		0.392221	c	Color	paula		0.362011	c	Motion	paula		0.406275	c	Motion	paula
	0.371201	c	Motion	paula		0.421173	c	Color	paula		0.385708	c	Color	paula		0.308528	c	Color	paula		0.405484	c	Motion	paula		0.362096	c	Color	paula		0.405885	c	Color	paula
	0.371056	c	Color	paula		0.421728	m	Motion	paula		0.383229	m	Motion	paula		0.307344	c	Motion	paula		0.39039	c	Color	paula		0.365168	c	Motion	paula		0.404718	c	Motion	paula
	0.371355	m	Motion	paula		0.422741	m	Color	paula		0.382164	m	Color	paula		0.307525	c	Color	paula		0.40696	m	Motion	paula		0.360769	c	Color	paula		0.406971	c	Color	paula
	0.372002	m	Color	paula		0.423423	m	Motion	paula		0.387942	m	Motion	paula		0.307013	m	Motion	paula		0.401785	m	Color	paula		0.369141	m	Motion	paula		0.40517	m	Motion	paula
	0.371917	m	Motion	paula		0.423	m	Color	paula		0.383182	m	Color	paula		0.311551	m	Color	paula		0.400042	m	Motion	paula		0.366283	m	Color	paula		0.405124	m	Color	paula
	0.37177	m	Color	paula		0.421744	m	Motion	paula		0.387013	m	Motion	paula		0.304739	m	Motion	paula		0.398662	m	Color	paula		0.368283	m	Motion	paula		0.401396	m	Motion	paula
	0.371353	m	Motion	paula		0.422091	c	Motion	paula		0.383933	c	Motion	paula		0.310907	m	Color	paula		0.397683	m	Motion	paula		0.369842	m	Color	paula		0.402543	m	Color	paula
	0.37098	c	Motion	paula		0.421519	m	Color	paula		0.381809	m	Color	paula		0.306783	m	Motion	paula		0.40367	c	Motion	paula		0.365905	m	Motion	paula		0.397092	m	Motion	paula
	0.370764	m	Color	paula		0.421642	c	Color	paula		0.383671	c	Color	paula		0.308147	c	Motion	paula		0.392273	m	Color	paula		0.364094	c	Motion	paula		0.400964	c	Motion	paula
	0.371394	c	Color	paula		0.422994	m	Motion	paula		0.385423	m	Motion	paula		0.3085	m	Color	paula		0.392853	c	Color	paula		0.37107	m	Color	paula		0.402214	m	Color	paula
	0.371723	m	Motion	paula		0.422823	m	Color	paula		0.384319	m	Color	paula		0.310839	c	Color	paula		0.401754	m	Motion	paula		0.368749	c	Color	paula		0.403873	c	Color	paula
	0.371733	m	Color	paula		0.420884	m	Motion	paula		0.384545	m	Motion	paula		0.305371	m	Motion	paula		0.398304	m	Color	paula		0.369043	m	Motion	paula		0.403778	m	Motion	paula
	0.371062	m	Motion	paula		0.420808	c	Motion	paula		0.382479	c	Motion	paula		0.311507	m	Color	paula		0.400629	m	Motion	paula		0.363683	m	Color	paula		0.40277	m	Color	paula
	0.370967	c	Motion	paula		0.421716	m	Color	paula		0.383092	m	Color	paula		0.307098	m	Motion	paula		0.410819	c	Motion	paula		0.366921	m	Motion	paula		0.399822	m	Motion	paula
	0.370867	m	Color	paula		0.422094	c	Color	paula		0.383329	c	Color	paula		0.306324	c	Motion	paula		0.392219	m	Color	paula		0.37209	c	Motion	paula		0.405821	c	Motion	paula
	0.371238	c	Color	paula		0.420869	m	Motion	paula		0.382626	m	Motion	paula		0.308908	m	Color	paula		0.397943	c	Color	paula		0.363984	m	Color	paula		0.403661	m	Color	paula
	0.370577	m	Motion	paula		0.421451	m	Color	paula		0.384576	m	Color	paula		0.310678	c	Color	paula		0.407436	m	Motion	paula		0.357475	c	Color	paula		0.406383	c	Color	paula
	0.371056	m	Color	paula		0.421848	m	Motion	paula		0.384686	m	Motion	paula		0.307474	m	Motion	paula		0.390484	m	Color	paula		0.369416	m	Motion	paula		0.40315	m	Motion	paula
	0.371301	m	Motion	paula		0.420427	m	Color	paula		0.385402	m	Color	paula		0.310216	m	Color	paula		0.405131	m	Motion	paula		0.36188	m	Color	paula		0.407384	m	Color	paula
	0.371021	m	Color	paula		0.423411	m	Motion	paula		0.385811	m	Motion	paula		0.308743	m	Motion	paula		0.38313	m	Color	paula		0.362783	m	Motion	paula		0.40131	m	Motion	paula
	0.371923	m	Motion	paula		0.423121	m	Color	paula		0.385581	m	Color	paula		0.309787	m	Color	paula		0.400214	m	Motion	paula		0.365341	m	Color	paula		0.405712	m	Color	paula
	0.371236	m	Color	paula		0.421545	m	Motion	paula		0.384893	m	Motion	paula		0.307572	m	Motion	paula		0.382691	m	Color	paula		0.364456	m	Motion	paula		0.400842	m	Motion	paula
	0.371373	m	Motion	paula		0.420774	m	Color	paula		0.383744	m	Color	paula		0.30829	m	Color	paula		0.409055	m	Motion	paula		0.374614	m	Color	paula		0.401176	m	Color	paula
	0.370779	m	Color	paula		0.422719	m	Motion	paula		0.386466	m	Motion	paula		0.30654	m	Motion	paula		0.390188	m	Color	paula		0.368903	m	Motion	paula		0.403598	m	Motion	paula
	0.371941	m	Motion	paula		0.423447	m	Color	paula		0.383864	m	Color	paula		0.308918	m	Color	paula		0.404209	m	Motion	paula		0.361979	m	Color	paula		0.407409	m	Color	paula
	0.371016	m	Color	paula		0.421249	m	Motion	paula		0.386353	m	Motion	paula		0.305016	m	Motion	paula		0.390437	m	Color	paula		0.37112	m	Motion	paula		0.40315	m	Motion	paula
	0.370344	m	Motion	paula		0.42145	c	Motion	paula		0.385823	c	Motion	paula		0.307657	m	Color	paula		0.393685	m	Motion	paula		0.371255	m	Color	paula		0.40258	m	Color	paula
	0.370695	c	Motion	paula		0.421425	m	Color	paula		0.383802	m	Color	paula		0.304233	m	Motion	paula		0.400223	c	Motion	paula		0.366103	m	Motion	paula		0.396407	m	Motion	paula
	0.370543	m	Color	paula		0.421391	c	Color	paula		0.384541	c	Color	paula		0.304913	c	Motion	paula		0.389174	m	Color	paula		0.364596	c	Motion	paula		0.400161	c	Motion	paula
	0.370914	c	Color	paula		0.421314	c	Motion	paula		0.385897	c	Motion	paula		0.308756	m	Color	paula		0.389364	c	Color	paula		0.368067	m	Color	paula		0.400997	m	Color	paula
	0.37061	c	Motion	paula		0.422446	c	Color	paula		0.383685	c	Color	paula		0.309412	c	Color	paula		0.393532	c	Motion	paula		0.365547	c	Color	paula		0.402856	c	Color	paula
	0.370336	c	Color	paula		0.422222	m	Motion	paula		0.386042	m	Motion	paula		0.304978	c	Motion	paula		0.382735	c	Color	paula		0.364363	c	Motion	paula		0.396486	c	Motion	paula
	0.371481	m	Motion	paula		0.422503	m	Color	paula		0.384908	m	Color	paula		0.306034	c	Color	paula		0.402784	m	Motion	paula		0.375705	c	Color	paula		0.399091	c	Color	paula
	0.37101	m	Color	paula		0.420924	m	Motion	paula		0.385535	m	Motion	paula		0.305915	m	Motion	paula		0.383771	m	Color	paula		0.363756	m	Motion	paula		0.400795	m	Motion	paula
	0.371067	m	Motion	paula		0.420971	c	Motion	paula		0.385607	c	Motion	paula		0.306965	m	Color	paula		0.398233	m	Motion	paula		0.37426	m	Color	paula		0.401488	m	Color	paula
	0.371258	c	Motion	paula		0.422327	m	Color	paula		0.385887	m	Color	paula		0.306427	m	Motion	paula		0.402868	c	Motion	paula		0.370748	m	Motion	paula		0.403456	m	Motion	paula
	0.370985	m	Color	paula		0.419953	c	Color	paula		0.38542	c	Color	paula		0.306365	c	Motion	paula		0.382619	m	Color	paula		0.368968	c	Motion	paula		0.404472	c	Motion	paula
	0.370174	c	Color	paula		0.422151	m	Motion	paula		0.38621	m	Motion	paula		0.305171	m	Color	paula		0.383692	c	Color	paula		0.368872	m	Color	paula		0.405069	m	Color	paula
	0.37198	m	Motion	paula		0.421737	c	Motion	paula		0.386268	c	Motion	paula		0.307324	c	Color	paula		0.4014	m	Motion	paula		0.364674	c	Color	paula		0.402717	c	Color	paula
	0.37094	c	Motion	paula		0.421029	m	Color	paula		0.385231	m	Color	paula		0.307918	m	Motion	paula		0.399034	c	Motion	paula		0.368587	m	Motion	paula		0.407441	m	Motion	paula
	0.371314	m	Color	paula		0.422646	c	Color	paula		0.386868	c	Color	paula		0.304905	c	Motion	paula		0.392661	m	Color	paula		0.368312	c	Motion	paula		0.401902	c	Motion	paula
	0.371939	c	Color	paula		0.423047	m	Motion	paula		0.385463	m	Motion	paula		0.308049	m	Color	paula		0.392492	c	Color	paula		0.373283	m	Color	paula		0.405674	m	Color	paula
	0.372359	m	Motion	paula		0.421074	c	Motion	paula		0.384605	c	Motion	paula		0.309495	c	Color	paula		0.400934	m	Motion	paula		0.368967	c	Color	paula		0.402904	c	Color	paula
	0.370928	c	Motion	paula		0.421775	m	Color	paula		0.386581	m	Color	paula		0.308777	m	Motion	paula		0.404575	c	Motion	paula		0.36901	m	Motion	paula		0.404318	m	Motion	paula
	0.371328	m	Color	paula		0.421254	c	Color	paula		0.386399	c	Color	paula		0.307075	c	Motion	paula		0.384248	m	Color	paula		0.366451	c	Motion	paula		0.401788	c	Motion	paula
	0.371391	c	Color	paula		0.42127	c	Motion	paula		0.384676	c	Motion	paula		0.307384	m	Color	paula		0.384392	c	Color	paula		0.370301	m	Color	paula		0.403477	m	Color	paula
	0.370974	c	Motion	paula		0.422308	c	Color	paula		0.384831	c	Color	paula		0.307939	c	Color	paula		0.390556	c	Motion	paula		0.367266	c	Color	paula		0.404699	c	Color	paula
	0.37028	c	Color	paula		0.422355	m	Motion	paula		0.387113	m	Motion	paula		0.306204	c	Motion	paula		0.375829	c	Color	paula		0.370071	c	Motion	paula		0.402838	c	Motion	paula
	0.372106	m	Motion	paula		0.419975	c	Motion	paula		0.385988	c	Motion	paula		0.305137	c	Color	paula		0.393908	m	Motion	paula		0.36667	c	Color	paula		0.403886	c	Color	paula
	0.37034	c	Motion	paula		0.422971	m	Color	paula		0.385608	m	Color	paula		0.307736	m	Motion	paula		0.388006	c	Motion	paula		0.369321	m	Motion	paula		0.405838	m	Motion	paula
	0.371507	m	Color	paula		0.423145	c	Color	paula		0.385567	c	Color	paula		0.306047	c	Motion	paula		0.385619	m	Color	paula		0.368308	c	Motion	paula		0.397561	c	Motion	paula
	0.371007	c	Color	paula		0.423114	m	Motion	paula		0.386367	m	Motion	paula		0.306695	m	Color	paula		0.379272	c	Color	paula		0.372011	m	Color	paula		0.405545	m	Color	paula
	0.372522	m	Motion	paula		0.422476	c	Motion	paula		0.386464	c	Motion	paula		0.305198	c	Color	paula		0.39339	m	Motion	paula		0.368209	c	Color	paula		0.403427	c	Color	paula
	0.371425	c	Motion	paula		0.423661	m	Color	paula		0.38668	m	Color	paula		0.308616	m	Motion	paula		0.392189	c	Motion	paula		0.369976	m	Motion	paula		0.402724	m	Motion	paula
	0.371421	m	Color	paula		0.425053	c	Color	paula		0.386918	c	Color	paula		0.305216	c	Motion	paula		0.378939	m	Color	paula		0.368849	c	Motion	paula		0.400911	c	Motion	paula
	0.371683	c	Color	paula		0.420803	m	Motion	paula		0.384735	m	Motion	paula		0.30588	m	Color	paula		0.378899	c	Color	paula		0.369206	m	Color	paula		0.403347	m	Color	paula
	0.371101	m	Motion	paula		0.420062	m	Color	paula		0.384818	m	Color	paula		0.304997	c	Color	paula		0.393513	m	Motion	paula		0.375671	c	Color	paula		0.401384	c	Color	paula
	0.369813	m	Color	paula		0.421417	m	Motion	paula		0.386201	m	Motion	paula		0.306107	m	Motion	paula		0.379639	m	Color	paula		0.36931	m	Motion	paula		0.404446	m	Motion	paula
	0.371808	m	Motion	paula		0.421606	c	Motion	paula		0.386972	c	Motion	paula		0.307284	m	Color	paula		0.396088	m	Motion	paula		0.364479	m	Color	paula		0.402552	m	Color	paula
	0.371143	c	Motion	paula		0.419608	m	Color	paula		0.385886	m	Color	paula		0.307249	m	Motion	paula		0.396175	c	Motion	paula		0.369355	m	Motion	paula		0.405599	m	Motion	paula
	0.370141	m	Color	paula		0.422333	c	Color	paula		0.387173	c	Color	paula		0.304571	c	Motion	paula		0.375794	m	Color	paula		0.368437	c	Motion	paula		0.402251	c	Motion	paula
	0.37153	c	Color	paula		0.42078	m	Motion	paula		0.388044	m	Motion	paula		0.307311	m	Color	paula		0.38656	c	Color	paula		0.36749	m	Color	paula		0.404748	m	Color	paula
	0.372345	m	Motion	paula		0.420931	c	Motion	paula		0.385531	c	Motion	paula		0.309834	c	Color	paula		0.400418	m	Motion	paula		0.36445	c	Color	paula		0.401854	c	Color	paula
	0.371267	c	Motion	paula		0.419877	m	Color	paula		0.386449	m	Color	paula		0.308065	m	Motion	paula		0.401722	c	Motion	paula		0.365468	m	Motion	paula		0.405533	m	Motion	paula
	0.370225	m	Color	paula		0.420722	c	Color	paula		0.386628	c	Color	paula		0.306892	c	Motion	paula		0.380432	m	Color	paula		0.366522	c	Motion	paula		0.402546	c	Motion	paula
	0.370927	c	Color	paula		0.421903	m	Motion	paula		0.384551	m	Motion	paula		0.30638	m	Color	paula		0.379616	c	Color	paula		0.363492	m	Color	paula		0.40344	m	Color	paula
	0.37158	m	Motion	paula		0.42045	c	Motion	paula		0.38441	c	Motion	paula		0.308271	c	Color	paula		0.392925	m	Motion	paula		0.362963	c	Color	paula		0.403255	c	Color	paula
	0.370387	c	Motion	paula		0.419569	m	Color	paula		0.384768	m	Color	paula		0.307347	m	Motion	paula		0.390108	c	Motion	paula		0.368431	m	Motion	paula		0.405179	m	Motion	paula
	0.369942	m	Color	paula		0.42109	c	Color	paula		0.384465	c	Color	paula		0.306195	c	Motion	paula		0.376147	m	Color	paula		0.366824	c	Motion	paula		0.398168	c	Motion	paula
	0.370381	c	Color	paula		0.421636	m	Motion	paula		0.386542	m	Motion	paula		0.307033	m	Color	paula		0.379914	c	Color	paula		0.369595	m	Color	paula		0.405559	m	Color	paula
	0.372239	m	Motion	paula		0.422602	c	Motion	paula		0.384783	c	Motion	paula		0.307163	c	Color	paula		0.397533	m	Motion	paula		0.368648	c	Color	paula		0.402271	c	Color	paula
	0.371371	c	Motion	paula		0.419789	m	Color	paula		0.385209	m	Color	paula		0.308426	m	Motion	paula		0.394618	c	Motion	paula		0.363931	m	Motion	paula		0.404736	m	Motion	paula
	0.370001	m	Color	paula		0.423281	c	Color	paula		0.385875	c	Color	paula		0.30526	c	Motion	paula		0.382268	m	Color	paula		0.367825	c	Motion	paula		0.40178	c	Motion	paula
	0.371045	c	Color	paula		0.421061	c	Motion	paula		0.384194	c	Motion	paula		0.306099	m	Color	paula		0.378663	c	Color	paula		0.365885	m	Color	paula		0.404041	m	Color	paula
	0.371046	c	Motion	paula		0.420157	c	Color	paula		0.38534	c	Color	paula		0.306637	c	Color	paula		0.395682	c	Motion	paula		0.375694	c	Color	paula		0.400499	c	Color	paula
	0.370771	c	Color	paula		0.422025	c	Motion	paula		0.385709	c	Motion	paula		0.307895	c	Motion	paula		0.383706	c	Color	paula		0.365962	c	Motion	paula		0.407557	c	Motion	paula
	0.371729	c	Motion	paula		0.42272	c	Color	paula		0.384445	c	Color	paula		0.307899	c	Color	paula		0.400734	c	Motion	paula		0.37321	c	Color	paula		0.406018	c	Color	paula
	0.372336	c	Color	paula		0.422689	m	Motion	paula		0.384803	m	Motion	paula		0.307933	c	Motion	paula		0.398137	c	Color	paula		0.367491	c	Motion	paula		0.406045	c	Motion	paula
	0.372146	m	Motion	paula		0.421193	c	Motion	paula		0.383851	c	Motion	paula		0.310376	c	Color	paula		0.396029	m	Motion	paula		0.374259	c	Color	paula		0.404371	c	Color	paula
	0.370938	c	Motion	paula		0.422146	m	Color	paula		0.38616	m	Color	paula		0.309261	m	Motion	paula		0.400957	c	Motion	paula		0.36691	m	Motion	paula		0.406269	m	Motion	paula
	0.371715	m	Color	paula		0.422092	c	Color	paula		0.387028	c	Color	paula		0.309228	c	Motion	paula		0.388434	m	Color	paula		0.364726	c	Motion	paula		0.404532	c	Motion	paula
	0.372124	c	Color	paula		0.421338	c	Motion	paula		0.385591	c	Motion	paula		0.30867	m	Color	paula		0.389071	c	Color	paula		0.371887	m	Color	paula		0.404043	m	Color	paula
	0.37195	c	Motion	paula		0.421179	c	Color	paula		0.386456	c	Color	paula		0.310238	c	Color	paula		0.396985	c	Motion	paula		0.371027	c	Color	paula		0.405241	c	Color	paula
	0.370795	c	Color	paula		0.422702	c	Motion	paula		0.382133	c	Motion	paula		0.309923	c	Motion	paula		0.382956	c	Color	paula		0.362092	c	Motion	paula		0.402423	c	Motion	paula
	0.371729	c	Motion	paula		0.42325	c	Color	paula		0.386284	c	Color	paula		0.30652	c	Color	paula		0.402852	c	Motion	paula		0.366546	c	Color	paula		0.401501	c	Color	paula
	0.372091	c	Color	paula		0.421641	c	Motion	paula		0.383697	c	Motion	paula		0.30881	c	Motion	paula		0.390047	c	Color	paula		0.367816	c	Motion	paula		0.404377	c	Motion	paula
	0.37134	c	Motion	paula		0.423207	c	Color	paula		0.38607	c	Color	paula		0.309992	c	Color	paula		0.40272	c	Motion	paula		0.364646	c	Color	paula		0.402164	c	Color	paula
	0.371669	c	Color	paula		0.421674	c	Motion	paula		0.384533	c	Motion	paula		0.307731	c	Motion	paula		0.387651	c	Color	paula		0.37112	c	Motion	paula		0.40258	c	Motion	paula
	0.371305	c	Motion	paula		0.421622	c	Color	paula		0.384937	c	Color	paula		0.308886	c	Color	paula		0.398359	c	Motion	paula		0.364677	c	Color	paula		0.402979	c	Color	paula
	0.371656	c	Color	paula		0.420375	m	Motion	paula		0.385454	m	Motion	paula		0.307439	c	Motion	paula		0.388373	c	Color	paula		0.367571	c	Motion	paula		0.404744	c	Motion	paula
	0.371418	m	Motion	paula		0.420991	c	Motion	paula		0.382537	c	Motion	paula		0.309049	c	Color	paula		0.397486	m	Motion	paula		0.373017	c	Color	paula		0.40636	c	Color	paula
	0.370625	c	Motion	paula		0.419083	m	Color	paula		0.385696	m	Color	paula		0.308747	m	Motion	paula		0.398642	c	Motion	paula		0.361558	m	Motion	paula		0.405106	m	Motion	paula
	0.370135	m	Color	paula		0.420758	c	Color	paula		0.387426	c	Color	paula		0.308915	c	Motion	paula		0.378436	m	Color	paula		0.36548	c	Motion	paula		0.403223	c	Motion	paula
	0.371323	c	Color	paula		0.420662	c	Motion	paula		0.384183	c	Motion	paula		0.306142	m	Color	paula		0.37786	c	Color	paula		0.368	m	Color	paula		0.40649	m	Color	paula
	0.371529	c	Motion	paula		0.42147	c	Color	paula		0.386242	c	Color	paula		0.309115	c	Color	paula		0.403828	c	Motion	paula		0.369569	c	Color	paula		0.406704	c	Color	paula
	0.371515	c	Color	paula		0.419868	c	Motion	paula		0.385713	c	Motion	paula		0.308703	c	Motion	paula		0.389674	c	Color	paula		0.363613	c	Motion	paula		0.405667	c	Motion	paula
	0.37123	c	Motion	paula		0.421164	c	Color	paula		0.385773	c	Color	paula		0.308767	c	Color	paula		0.404004	c	Motion	paula		0.361876	c	Color	paula		0.404409	c	Color	paula
	0.370994	c	Color	paula		0.421685	m	Motion	paula		0.383092	m	Motion	paula		0.307642	c	Motion	paula		0.388702	c	Color	paula		0.366122	c	Motion	paula		0.404005	c	Motion	paula
	0.371321	m	Motion	paula		0.422495	m	Color	paula		0.382025	m	Color	paula		0.307712	c	Color	paula		0.40563	m	Motion	paula		0.36113	c	Color	paula		0.406046	c	Color	paula
	0.371803	m	Color	paula		0.423323	m	Motion	paula		0.38821	m	Motion	paula		0.307326	m	Motion	paula		0.399216	m	Color	paula		0.370206	m	Motion	paula		0.403966	m	Motion	paula
	0.371955	m	Motion	paula		0.423015	m	Color	paula		0.383126	m	Color	paula		0.311684	m	Color	paula		0.399555	m	Motion	paula		0.366634	m	Color	paula		0.403699	m	Color	paula
	0.371677	m	Color	paula		0.421646	m	Motion	paula		0.387244	m	Motion	paula		0.305087	m	Motion	paula		0.396717	m	Color	paula		0.369129	m	Motion	paula		0.400058	m	Motion	paula
	0.371406	m	Motion	paula		0.421946	c	Motion	paula		0.384081	c	Motion	paula		0.310973	m	Color	paula		0.395402	m	Motion	paula		0.371038	m	Color	paula		0.401243	m	Color	paula
	0.371025	c	Motion	paula		0.421469	m	Color	paula		0.381702	m	Color	paula		0.307174	m	Motion	paula		0.402747	c	Motion	paula		0.367528	m	Motion	paula		0.395551	m	Motion	paula
	0.370618	m	Color	paula		0.421644	c	Color	paula		0.383584	c	Color	paula		0.308549	c	Motion	paula		0.39057	m	Color	paula		0.365716	c	Motion	paula		0.39963	c	Motion	paula
	0.371302	c	Color	paula		0.422981	m	Motion	paula		0.3854	m	Motion	paula		0.308575	m	Color	paula		0.390655	c	Color	paula		0.372006	m	Color	paula		0.400761	m	Color	paula
	0.371693	m	Motion	paula		0.422547	m	Color	paula		0.384313	m	Color	paula		0.311018	c	Color	paula		0.400968	m	Motion	paula		0.369695	c	Color	paula		0.402736	c	Color	paula
	0.371549	m	Color	paula		0.420875	m	Motion	paula		0.384451	m	Motion	paula		0.305564	m	Motion	paula		0.396216	m	Color	paula		0.369836	m	Motion	paula		0.403117	m	Motion	paula
	0.371038	m	Motion	paula		0.420944	c	Motion	paula		0.382364	c	Motion	paula		0.311527	m	Color	paula		0.398415	m	Motion	paula		0.364378	m	Color	paula		0.401283	m	Color	paula
	0.370948	c	Motion	paula		0.421373	m	Color	paula		0.383067	m	Color	paula		0.307303	m	Motion	paula		0.409854	c	Motion	paula		0.368324	m	Motion	paula		0.39916	m	Motion	paula
	0.370635	m	Color	paula		0.421822	c	Color	paula		0.383186	c	Color	paula		0.306512	c	Motion	paula		0.390248	m	Color	paula		0.372365	c	Motion	paula		0.405151	c	Motion	paula
	0.371005	c	Color	paula		0.420882	m	Motion	paula		0.382811	m	Motion	paula		0.308962	m	Color	paula		0.396122	c	Color	paula		0.364376	m	Color	paula		0.401993	m	Color	paula
	0.370677	m	Motion	paula		0.421396	m	Color	paula		0.384453	m	Color	paula		0.310707	c	Color	paula		0.406808	m	Motion	paula		0.357691	c	Color	paula		0.405022	c	Color	paula
	0.370952	m	Color	paula		0.421904	m	Motion	paula		0.384737	m	Motion	paula		0.307773	m	Motion	paula		0.389255	m	Color	paula		0.370509	m	Motion	paula		0.402637	m	Motion	paula
	0.371381	m	Motion	paula		0.420395	m	Color	paula		0.385409	m	Color	paula		0.310274	m	Color	paula		0.40353	m	Motion	paula		0.362847	m	Color	paula		0.406695	m	Color	paula
	0.370964	m	Color	paula		0.423396	m	Motion	paula		0.385646	m	Motion	paula		0.309012	m	Motion	paula		0.381077	m	Color	paula		0.365085	m	Motion	paula		0.400553	m	Motion	paula
	0.371924	m	Motion	paula		0.423136	m	Color	paula		0.385484	m	Color	paula		0.309955	m	Color	paula		0.399306	m	Motion	paula		0.366298	m	Color	paula		0.404983	m	Color	paula
	0.371167	m	Color	paula		0.421731	m	Motion	paula		0.384991	m	Motion	paula		0.307809	m	Motion	paula		0.381102	m	Color	paula		0.366115	m	Motion	paula		0.400024	m	Motion	paula
	0.371437	m	Motion	paula		0.420744	m	Color	paula		0.383641	m	Color	paula		0.308367	m	Color	paula		0.407494	m	Motion	paula		0.375608	m	Color	paula		0.400325	m	Color	paula
	0.370665	m	Color	paula		0.422798	m	Motion	paula		0.38636	m	Motion	paula		0.306765	m	Motion	paula		0.388645	m	Color	paula		0.370045	m	Motion	paula		0.402629	m	Motion	paula
	0.371935	m	Motion	paula		0.423478	m	Color	paula		0.383709	m	Color	paula		0.308939	m	Color	paula		0.403279	m	Motion	paula		0.362835	m	Color	paula		0.406738	m	Color	paula
	0.370914	m	Color	paula		0.421146	m	Motion	paula		0.386613	m	Motion	paula		0.305232	m	Motion	paula		0.389513	m	Color	paula		0.371658	m	Motion	paula		0.402292	m	Motion	paula
	0.370352	m	Motion	paula		0.421488	c	Motion	paula		0.385955	c	Motion	paula		0.307632	m	Color	paula		0.391632	m	Motion	paula		0.372135	m	Color	paula		0.401858	m	Color	paula
	0.3707	c	Motion	paula		0.421359	m	Color	paula		0.383822	m	Color	paula		0.304469	m	Motion	paula		0.398613	c	Motion	paula		0.367336	m	Motion	paula		0.395497	m	Motion	paula
	0.370414	m	Color	paula		0.421373	c	Color	paula		0.38459	c	Color	paula		0.305136	c	Motion	paula		0.387725	m	Color	paula		0.366003	c	Motion	paula		0.398959	c	Motion	paula
	0.370821	c	Color	paula		0.421274	c	Motion	paula		0.385768	c	Motion	paula		0.308724	m	Color	paula		0.387259	c	Color	paula		0.369302	m	Color	paula		0.39953	m	Color	paula
	0.370549	c	Motion	paula		0.422399	c	Color	paula		0.383622	c	Color	paula		0.309415	c	Color	paula		0.390998	c	Motion	paula		0.366687	c	Color	paula		0.401717	c	Color	paula
	0.370188	c	Color	paula		0.422305	m	Motion	paula		0.385818	m	Motion	paula		0.305169	c	Motion	paula		0.381662	c	Color	paula		0.36577	c	Motion	paula		0.395341	c	Motion	paula
	0.371438	m	Motion	paula		0.422519	m	Color	paula		0.384856	m	Color	paula		0.305982	c	Color	paula		0.400687	m	Motion	paula		0.376438	c	Color	paula		0.397818	c	Color	paula
	0.37093	m	Color	paula		0.420863	m	Motion	paula		0.385622	m	Motion	paula		0.306083	m	Motion	paula		0.382161	m	Color	paula		0.365491	m	Motion	paula		0.399617	m	Motion	paula
	0.371028	m	Motion	paula		0.420966	c	Motion	paula		0.385733	c	Motion	paula		0.30697	m	Color	paula		0.395193	m	Motion	paula		0.375095	m	Color	paula		0.400797	m	Color	paula
	0.371167	c	Motion	paula		0.422496	m	Color	paula		0.385974	m	Color	paula		0.306778	m	Motion	paula		0.399348	c	Motion	paula		0.371585	m	Motion	paula		0.402937	m	Motion	paula
	0.37093	m	Color	paula		0.420095	c	Color	paula		0.385487	c	Color	paula		0.306465	c	Motion	paula		0.380985	m	Color	paula		0.370235	c	Motion	paula		0.403574	c	Motion	paula
	0.37016	c	Color	paula		0.421978	m	Motion	paula		0.386358	m	Motion	paula		0.305319	m	Color	paula		0.382698	c	Color	paula		0.370163	m	Color	paula		0.403175	m	Color	paula
	0.371912	m	Motion	paula		0.421631	c	Motion	paula		0.386414	c	Motion	paula		0.307494	c	Color	paula		0.39866	m	Motion	paula		0.366427	c	Color	paula		0.401132	c	Color	paula
	0.370858	c	Motion	paula		0.421104	m	Color	paula		0.385298	m	Color	paula		0.308193	m	Motion	paula		0.39702	c	Motion	paula		0.369714	m	Motion	paula		0.406822	m	Motion	paula
	0.37127	m	Color	paula		0.422848	c	Color	paula		0.386958	c	Color	paula		0.305171	c	Motion	paula		0.391437	m	Color	paula		0.369016	c	Motion	paula		0.401148	c	Motion	paula
	0.371954	c	Color	paula		0.422854	m	Motion	paula		0.38548	m	Motion	paula		0.308276	m	Color	paula		0.391247	c	Color	paula		0.374321	m	Color	paula		0.403771	m	Color	paula
	0.372187	m	Motion	paula		0.421041	c	Motion	paula		0.384616	c	Motion	paula		0.309716	c	Color	paula		0.39818	m	Motion	paula		0.370563	c	Color	paula		0.401328	c	Color	paula
	0.370864	c	Motion	paula		0.421981	m	Color	paula		0.386606	m	Color	paula		0.308969	m	Motion	paula		0.401582	c	Motion	paula		0.36965	m	Motion	paula		0.403883	m	Motion	paula
	0.371346	m	Color	paula		0.421429	c	Color	paula		0.386436	c	Color	paula		0.307306	c	Motion	paula		0.382525	m	Color	paula		0.368042	c	Motion	paula		0.400931	c	Motion	paula
	0.371405	c	Color	paula		0.421292	c	Motion	paula		0.384741	c	Motion	paula		0.307703	m	Color	paula		0.383188	c	Color	paula		0.370967	m	Color	paula		0.402189	m	Color	paula
	0.370954	c	Motion	paula		0.422313	c	Color	paula		0.384909	c	Color	paula		0.308256	c	Color	paula		0.387417	c	Motion	paula		0.36856	c	Color	paula		0.403277	c	Color	paula
	0.370193	c	Color	paula		0.422311	m	Motion	paula		0.38725	m	Motion	paula		0.306518	c	Motion	paula		0.373753	c	Color	paula		0.371082	c	Motion	paula		0.401772	c	Motion	paula
	0.372117	m	Motion	paula		0.419938	c	Motion	paula		0.386108	c	Motion	paula		0.305222	c	Color	paula		0.39096	m	Motion	paula		0.368159	c	Color	paula		0.402073	c	Color	paula
	0.370333	c	Motion	paula		0.423024	m	Color	paula		0.385782	m	Color	paula		0.308165	m	Motion	paula		0.38465	c	Motion	paula		0.370405	m	Motion	paula		0.404987	m	Motion	paula
	0.371403	m	Color	paula		0.42316	c	Color	paula		0.385735	c	Color	paula		0.306412	c	Motion	paula		0.383448	m	Color	paula		0.369321	c	Motion	paula		0.396459	c	Motion	paula
	0.370902	c	Color	paula		0.42306	m	Motion	paula		0.386366	m	Motion	paula		0.306702	m	Color	paula		0.377164	c	Color	paula		0.373101	m	Color	paula		0.40332	m	Color	paula
	0.372429	m	Motion	paula		0.422464	c	Motion	paula		0.386256	c	Motion	paula		0.305138	c	Color	paula		0.390278	m	Motion	paula		0.36964	c	Color	paula		0.401667	c	Color	paula
	0.371339	c	Motion	paula		0.423822	m	Color	paula		0.386811	m	Color	paula		0.308946	m	Motion	paula		0.389736	c	Motion	paula		0.370509	m	Motion	paula		0.402114	m	Motion	paula
	0.371394	m	Color	paula		0.425154	c	Color	paula		0.386893	c	Color	paula		0.305542	c	Motion	paula		0.376329	m	Color	paula		0.369798	c	Motion	paula		0.400016	c	Motion	paula
	0.37155	c	Color	paula		0.420905	m	Motion	paula		0.384814	m	Motion	paula		0.306022	m	Color	paula		0.376731	c	Color	paula		0.369885	m	Color	paula		0.401957	m	Color	paula
	0.371058	m	Motion	paula		0.420035	m	Color	paula		0.384878	m	Color	paula		0.304989	c	Color	paula		0.390098	m	Motion	paula		0.376684	c	Color	paula		0.399827	c	Color	paula
	0.369802	m	Color	paula		0.421441	m	Motion	paula		0.386358	m	Motion	paula		0.306171	m	Motion	paula		0.378361	m	Color	paula		0.370932	m	Motion	paula		0.40326	m	Motion	paula
	0.371808	m	Motion	paula		0.421639	c	Motion	paula		0.38713	c	Motion	paula		0.307413	m	Color	paula		0.392852	m	Motion	paula		0.366826	m	Color	paula		0.401278	m	Color	paula
	0.371069	c	Motion	paula		0.419548	m	Color	paula		0.386012	m	Color	paula		0.307449	m	Motion	paula		0.393284	c	Motion	paula		0.371253	m	Motion	paula		0.404752	m	Motion	paula
	0.370071	m	Color	paula		0.422437	c	Color	paula		0.387385	c	Color	paula		0.304708	c	Motion	paula		0.374734	m	Color	paula		0.369526	c	Motion	paula		0.401088	c	Motion	paula
	0.371551	c	Color	paula		0.42083	m	Motion	paula		0.38808	m	Motion	paula		0.307304	m	Color	paula		0.384942	c	Color	paula		0.369543	m	Color	paula		0.403607	m	Color	paula
	0.372235	m	Motion	paula		0.421066	c	Motion	paula		0.385561	c	Motion	paula		0.309911	c	Color	paula		0.397102	m	Motion	paula		0.366491	c	Color	paula		0.400549	c	Color	paula
	0.371228	c	Motion	paula		0.419955	m	Color	paula		0.386695	m	Color	paula		0.308192	m	Motion	paula		0.398154	c	Motion	paula		0.367593	m	Motion	paula		0.404169	m	Motion	paula
	0.37021	m	Color	paula		0.420843	c	Color	paula		0.386788	c	Color	paula		0.30699	c	Motion	paula		0.37786	m	Color	paula		0.368586	c	Motion	paula		0.401308	c	Motion	paula
	0.370954	c	Color	paula		0.421845	m	Motion	paula		0.384672	m	Motion	paula		0.306569	m	Color	paula		0.378228	c	Color	paula		0.364487	m	Color	paula		0.401917	m	Color	paula
	0.371589	m	Motion	paula		0.420403	c	Motion	paula		0.384528	c	Motion	paula		0.308432	c	Color	paula		0.390763	m	Motion	paula		0.364626	c	Color	paula		0.402031	c	Color	paula
	0.370366	c	Motion	paula		0.419394	m	Color	paula		0.384798	m	Color	paula		0.307634	m	Motion	paula		0.387335	c	Motion	paula		0.370152	m	Motion	paula		0.404207	m	Motion	paula
	0.369838	m	Color	paula		0.420959	c	Color	paula		0.384509	c	Color	paula		0.306408	c	Motion	paula		0.375116	m	Color	paula		0.368289	c	Motion	paula		0.396896	c	Motion	paula
	0.370302	c	Color	paula		0.421634	m	Motion	paula		0.386561	m	Motion	paula		0.307147	m	Color	paula		0.378477	c	Color	paula		0.371441	m	Color	paula		0.404175	m	Color	paula
	0.372164	m	Motion	paula		0.422559	c	Motion	paula		0.384567	c	Motion	paula		0.307251	c	Color	paula		0.395233	m	Motion	paula		0.370421	c	Color	paula		0.40084	c	Color	paula
	0.371261	c	Motion	paula		0.419789	m	Color	paula		0.385397	m	Color	paula		0.308687	m	Motion	paula		0.392755	c	Motion	paula		0.365999	m	Motion	paula		0.403342	m	Motion	paula
	0.369991	m	Color	paula		0.423257	c	Color	paula		0.38574	c	Color	paula		0.305458	c	Motion	paula		0.37987	m	Color	paula		0.369198	c	Motion	paula		0.400624	c	Motion	paula
	0.370947	c	Color	paula		0.420909	c	Motion	paula		0.384367	c	Motion	paula		0.30642	m	Color	paula		0.377181	c	Color	paula		0.366861	m	Color	paula		0.402427	m	Color	paula
	0.371023	c	Motion	paula		0.420032	c	Color	paula		0.385423	c	Color	paula		0.306766	c	Color	paula		0.393348	c	Motion	paula		0.37704	c	Color	paula		0.399342	c	Color	paula
	0.370617	c	Color	paula		0.421869	c	Motion	paula		0.385874	c	Motion	paula		0.308227	c	Motion	paula		0.382312	c	Color	paula		0.367303	c	Motion	paula		0.406752	c	Motion	paula
	0.371725	c	Motion	paula		0.422739	c	Color	paula		0.384569	c	Color	paula		0.307936	c	Color	paula		0.398321	c	Motion	paula		0.374285	c	Color	paula		0.404068	c	Color	paula
	0.372265	c	Color	paula		0.422507	m	Motion	paula		0.384837	m	Motion	paula		0.308275	c	Motion	paula		0.396267	c	Color	paula		0.368895	c	Motion	paula		0.404702	c	Motion	paula
	0.371989	m	Motion	paula		0.420996	c	Motion	paula		0.384001	c	Motion	paula		0.310516	c	Color	paula		0.393172	m	Motion	paula		0.375281	c	Color	paula		0.402473	c	Color	paula
	0.370913	c	Motion	paula		0.422241	m	Color	paula		0.386262	m	Color	paula		0.30945	m	Motion	paula		0.398668	c	Motion	paula		0.367619	m	Motion	paula		0.405565	m	Motion	paula
	0.371697	m	Color	paula		0.422148	c	Color	paula		0.387221	c	Color	paula		0.309546	c	Motion	paula		0.386379	m	Color	paula		0.366127	c	Motion	paula		0.403859	c	Motion	paula
	0.372086	c	Color	paula		0.421168	c	Motion	paula		0.385529	c	Motion	paula		0.30887	m	Color	paula		0.387052	c	Color	paula		0.372389	m	Color	paula		0.402559	m	Color	paula
	0.371715	c	Motion	paula		0.421326	c	Color	paula		0.386631	c	Color	paula		0.31039	c	Color	paula		0.39425	c	Motion	paula		0.372045	c	Color	paula		0.40353	c	Color	paula
	0.370783	c	Color	paula		0.422636	c	Motion	paula		0.381923	c	Motion	paula		0.310115	c	Motion	paula		0.37969	c	Color	paula		0.363355	c	Motion	paula		0.401292	c	Motion	paula
	0.371549	c	Motion	paula		0.423154	c	Color	paula		0.386354	c	Color	paula		0.306836	c	Color	paula		0.400697	c	Motion	paula		0.366519	c	Color	paula		0.40008	c	Color	paula
	0.371997	c	Color	paula		0.421601	c	Motion	paula		0.383721	c	Motion	paula		0.308918	c	Motion	paula		0.387324	c	Color	paula		0.368532	c	Motion	paula		0.403929	c	Motion	paula
	0.37125	c	Motion	paula		0.423379	c	Color	paula		0.386123	c	Color	paula		0.310243	c	Color	paula		0.400264	c	Motion	paula		0.36432	c	Color	paula		0.400826	c	Color	paula
	0.371659	c	Color	paula		0.421535	c	Motion	paula		0.384696	c	Motion	paula		0.307961	c	Motion	paula		0.385819	c	Color	paula		0.371124	c	Motion	paula		0.402086	c	Motion	paula
	0.371346	c	Motion	paula		0.421572	c	Color	paula		0.385018	c	Color	paula		0.309069	c	Color	paula		0.396168	c	Motion	paula		0.365023	c	Color	paula		0.401951	c	Color	paula
	0.371555	c	Color	paula		0.420249	m	Motion	paula		0.385501	m	Motion	paula		0.307821	c	Motion	paula		0.387064	c	Color	paula		0.369306	c	Motion	paula		0.403592	c	Motion	paula
	0.371338	m	Motion	paula		0.420799	c	Motion	paula		0.382693	c	Motion	paula		0.309096	c	Color	paula		0.395214	m	Motion	paula		0.374587	c	Color	paula		0.404985	c	Color	paula
	0.370652	c	Motion	paula		0.419038	m	Color	paula		0.385879	m	Color	paula		0.309087	m	Motion	paula		0.396624	c	Motion	paula		0.36364	m	Motion	paula		0.404003	m	Motion	paula
	0.370042	m	Color	paula		0.420771	c	Color	paula		0.387572	c	Color	paula		0.309317	c	Motion	paula		0.376191	m	Color	paula		0.367189	c	Motion	paula		0.40278	c	Motion	paula
	0.371398	c	Motion	paula		0.420654	c	Motion	paula		0.383994	c	Motion	paula		0.306299	m	Color	paula		0.376324	c	Color	paula		0.368909	m	Color	paula		0.404881	m	Color	paula
	0.371382	c	Color	paula		0.421296	c	Color	paula		0.386467	c	Color	paula		0.309202	c	Color	paula		0.401973	c	Motion	paula		0.371172	c	Color	paula		0.405432	c	Color	paula
	0.371177	c	Motion	paula		0.41985	c	Motion	paula		0.385771	c	Motion	paula		0.30891	c	Motion	paula		0.386549	c	Color	paula		0.365455	c	Motion	paula		0.404663	c	Motion	paula
	0.370963	c	Color	paula		0.421272	c	Color	paula		0.385932	c	Color	paula		0.309006	c	Color	paula		0.401907	c	Motion	paula		0.361455	c	Color	paula		0.40258	c	Color	paula
	0.371286	m	Motion	paula		0.421656	m	Motion	paula		0.383021	m	Motion	paula		0.307981	c	Motion	paula		0.386395	c	Color	paula		0.367161	c	Motion	paula		0.402969	c	Motion	paula
	0.371628	m	Color	paula		0.422281	m	Color	paula		0.382032	m	Color	paula		0.307945	c	Color	paula		0.403616	m	Motion	paula		0.361585	c	Color	paula		0.404623	c	Color	paula
	0.371948	m	Motion	paula		0.423247	m	Motion	paula		0.388429	m	Motion	paula		0.307566	m	Motion	paula		0.396824	m	Color	paula		0.371656	m	Motion	paula		0.402696	m	Motion	paula
	0.371644	m	Color	paula		0.42308	m	Color	paula		0.383233	m	Color	paula		0.3118	m	Color	paula		0.397802	m	Motion	paula		0.366939	m	Color	paula		0.402048	m	Color	paula
	0.371427	m	Motion	paula		0.421547	m	Motion	paula		0.387464	m	Motion	paula		0.305424	m	Motion	paula		0.395053	m	Color	paula		0.370182	m	Motion	paula		0.398612	m	Motion	paula
	0.371029	c	Motion	paula		0.42173	c	Motion	paula		0.384259	c	Motion	paula		0.311083	m	Color	paula		0.392493	m	Motion	paula		0.372563	m	Color	paula		0.399757	m	Color	paula
	0.370506	m	Color	paula		0.421412	m	Color	paula		0.381737	m	Color	paula		0.307523	m	Motion	paula		0.40044	c	Motion	paula		0.369179	m	Motion	paula		0.393687	m	Motion	paula
	0.37128	c	Color	paula		0.421764	c	Color	paula		0.383708	c	Color	paula		0.308931	c	Motion	paula		0.3885	m	Color	paula		0.367504	c	Motion	paula		0.398279	c	Motion	paula
	0.371635	m	Motion	paula		0.423004	m	Motion	paula		0.385365	m	Motion	paula		0.308611	m	Color	paula		0.38821	c	Color	paula		0.373518	m	Color	paula		0.399116	m	Color	paula
	0.371408	m	Color	paula		0.422349	m	Color	paula		0.384396	m	Color	paula		0.311202	c	Color	paula		0.39966	m	Motion	paula		0.371041	c	Color	paula		0.401355	c	Color	paula
	0.371012	m	Motion	paula		0.420892	m	Motion	paula		0.384406	m	Motion	paula		0.305798	m	Motion	paula		0.394427	m	Color	paula		0.370712	m	Motion	paula		0.402241	m	Motion	paula
	0.37093	c	Motion	paula		0.421072	c	Motion	paula		0.382252	c	Motion	paula		0.311613	m	Color	paula		0.396392	m	Motion	paula		0.364931	m	Color	paula		0.399666	m	Color	paula
	0.370419	m	Color	paula		0.421045	m	Color	paula		0.38311	m	Color	paula		0.307538	m	Motion	paula		0.408383	c	Motion	paula		0.36962	m	Motion	paula		0.398133	m	Motion	paula
	0.370806	c	Color	paula		0.421625	c	Color	paula		0.383185	c	Color	paula		0.30677	c	Motion	paula		0.388055	m	Color	paula		0.372845	c	Motion	paula		0.404297	c	Motion	paula
	0.370738	m	Motion	paula		0.420804	m	Motion	paula		0.38297	m	Motion	paula		0.308985	m	Color	paula		0.394117	c	Color	paula		0.364831	m	Color	paula		0.400215	m	Color	paula
	0.370933	m	Color	paula		0.421504	m	Color	paula		0.384526	m	Color	paula		0.310785	c	Color	paula		0.405021	m	Motion	paula		0.357546	c	Color	paula		0.403358	c	Color	paula
	0.371406	m	Motion	paula		0.421867	m	Motion	paula		0.38477	m	Motion	paula		0.308183	m	Motion	paula		0.387719	m	Color	paula		0.371447	m	Motion	paula		0.402113	m	Motion	paula
	0.370998	m	Color	paula		0.420533	m	Color	paula		0.385529	m	Color	paula		0.310407	m	Color	paula		0.400938	m	Motion	paula		0.364022	m	Color	paula		0.405697	m	Color	paula
	0.371857	m	Motion	paula		0.423274	m	Motion	paula		0.385465	m	Motion	paula		0.309325	m	Motion	paula		0.379302	m	Color	paula		0.367286	m	Motion	paula		0.399875	m	Motion	paula
	0.371089	m	Color	paula		0.423225	m	Color	paula		0.385414	m	Color	paula		0.310208	m	Color	paula		0.39767	m	Motion	paula		0.36774	m	Color	paula		0.403994	m	Color	paula
	0.37148	m	Motion	paula		0.421853	m	Motion	paula		0.385033	m	Motion	paula		0.308128	m	Motion	paula		0.379323	m	Color	paula		0.367726	m	Motion	paula		0.399153	m	Motion	paula
	0.370636	m	Color	paula		0.42082	m	Color	paula		0.383645	m	Color	paula		0.308471	m	Color	paula		0.404985	m	Motion	paula		0.376904	m	Color	paula		0.399194	m	Color	paula
	0.371898	m	Motion	paula		0.422824	m	Motion	paula		0.386193	m	Motion	paula		0.30709	m	Motion	paula		0.387557	m	Color	paula		0.371306	m	Motion	paula		0.401646	m	Motion	paula
	0.370804	m	Color	paula		0.423534	m	Color	paula		0.383565	m	Color	paula		0.309104	m	Color	paula		0.40163	m	Motion	paula		0.36401	m	Color	paula		0.405656	m	Color	paula
	0.370302	m	Motion	paula		0.421071	m	Motion	paula		0.386795	m	Motion	paula		0.305555	m	Motion	paula		0.388408	m	Color	paula		0.372391	m	Motion	paula		0.401401	m	Motion	paula
	0.370649	c	Motion	paula		0.421524	c	Motion	paula		0.386018	c	Motion	paula		0.307682	m	Color	paula		0.389021	m	Motion	paula		0.373187	m	Color	paula		0.400872	m	Color	paula
	0.370344	m	Color	paula		0.421345	m	Color	paula		0.383915	m	Color	paula		0.304756	m	Motion	paula		0.396059	c	Motion	paula		0.368224	m	Motion	paula		0.394258	m	Motion	paula
	0.370806	c	Color	paula		0.421465	c	Color	paula		0.384688	c	Color	paula		0.305416	c	Motion	paula		0.386219	m	Color	paula		0.367309	c	Motion	paula		0.397632	c	Motion	paula
	0.370429	c	Motion	paula		0.421189	c	Motion	paula		0.385589	c	Motion	paula		0.308723	m	Color	paula		0.385792	c	Color	paula		0.370965	m	Color	paula		0.398007	m	Color	paula
	0.370012	c	Color	paula		0.422338	c	Color	paula		0.383507	c	Color	paula		0.309575	c	Color	paula		0.388514	c	Motion	paula		0.368214	c	Color	paula		0.400269	c	Color	paula
	0.371345	m	Motion	paula		0.422314	m	Motion	paula		0.385534	m	Motion	paula		0.305422	c	Motion	paula		0.380267	c	Color	paula		0.367067	c	Motion	paula		0.393823	c	Motion	paula
	0.370857	m	Color	paula		0.422576	m	Color	paula		0.384742	m	Color	paula		0.305934	c	Color	paula		0.398066	m	Motion	paula		0.377605	c	Color	paula		0.396361	c	Color	paula
	0.371086	m	Motion	paula		0.420798	m	Motion	paula		0.385913	m	Motion	paula		0.306314	m	Motion	paula		0.38093	m	Color	paula		0.367394	m	Motion	paula		0.398512	m	Motion	paula
	0.371133	c	Motion	paula		0.421009	c	Motion	paula		0.385993	c	Motion	paula		0.307087	m	Color	paula		0.393067	m	Motion	paula		0.376317	m	Color	paula		0.399858	m	Color	paula
	0.370925	m	Color	paula		0.422649	m	Color	paula		0.386096	m	Color	paula		0.307172	m	Motion	paula		0.396462	c	Motion	paula		0.372485	m	Motion	paula		0.402766	m	Motion	paula
	0.370183	c	Color	paula		0.420196	c	Color	paula		0.385525	c	Color	paula		0.306634	c	Motion	paula		0.379805	m	Color	paula		0.371233	c	Motion	paula		0.40295	c	Motion	paula
	0.371933	m	Motion	paula		0.421782	m	Motion	paula		0.386658	m	Motion	paula		0.305592	m	Color	paula		0.381381	c	Color	paula		0.371739	m	Color	paula		0.401149	m	Color	paula
	0.370855	c	Motion	paula		0.421563	c	Motion	paula		0.386639	c	Motion	paula		0.307909	c	Color	paula		0.396513	m	Motion	paula		0.368247	c	Color	paula		0.399302	c	Color	paula
	0.37127	m	Color	paula		0.421152	m	Color	paula		0.385409	m	Color	paula		0.308589	m	Motion	paula		0.394921	c	Motion	paula		0.371174	m	Motion	paula		0.406342	m	Motion	paula
	0.371993	c	Color	paula		0.422976	c	Color	paula		0.387115	c	Color	paula		0.305532	c	Motion	paula		0.390191	m	Color	paula		0.369776	c	Motion	paula		0.400876	c	Motion	paula
	0.372146	m	Motion	paula		0.422702	m	Motion	paula		0.385633	m	Motion	paula		0.308656	m	Color	paula		0.390533	c	Color	paula		0.37542	m	Color	paula		0.401722	m	Color	paula
	0.370838	c	Motion	paula		0.420936	c	Motion	paula		0.384723	c	Motion	paula		0.310092	c	Color	paula		0.395828	m	Motion	paula		0.372245	c	Color	paula		0.399561	c	Color	paula
	0.371429	m	Color	paula		0.422156	m	Color	paula		0.386696	m	Color	paula		0.309314	m	Motion	paula		0.398706	c	Motion	paula		0.370673	m	Motion	paula		0.403993	m	Motion	paula
	0.371424	c	Color	paula		0.421524	c	Color	paula		0.386533	c	Color	paula		0.307592	c	Motion	paula		0.381054	m	Color	paula		0.369593	c	Motion	paula		0.400466	c	Motion	paula
	0.370959	c	Motion	paula		0.4213	c	Motion	paula		0.384888	c	Motion	paula		0.308145	m	Color	paula		0.382477	c	Color	paula		0.372437	m	Color	paula		0.400764	m	Color	paula
	0.370155	c	Color	paula		0.422361	c	Color	paula		0.385048	c	Color	paula		0.308649	c	Color	paula		0.38548	c	Motion	paula		0.370023	c	Color	paula		0.401492	c	Color	paula
	0.372138	m	Motion	paula		0.422206	m	Motion	paula		0.387485	m	Motion	paula		0.306845	c	Motion	paula		0.372455	c	Color	paula		0.371715	c	Motion	paula		0.400696	c	Motion	paula
	0.370336	c	Motion	paula		0.419894	c	Motion	paula		0.386299	c	Motion	paula		0.305347	c	Color	paula		0.38878	m	Motion	paula		0.369816	c	Color	paula		0.400104	c	Color	paula
	0.371376	m	Color	paula		0.423118	m	Color	paula		0.385988	m	Color	paula		0.30859	m	Motion	paula		0.382089	c	Motion	paula		0.37157	m	Motion	paula		0.4039	m	Motion	paula
	0.370847	c	Color	paula		0.423219	c	Color	paula		0.385911	c	Color	paula		0.306738	c	Motion	paula		0.381884	m	Color	paula		0.370035	c	Motion	paula		0.395474	c	Motion	paula
	0.3724	m	Motion	paula		0.423001	m	Motion	paula		0.386436	m	Motion	paula		0.306848	m	Color	paula		0.375587	c	Color	paula		0.374252	m	Color	paula		0.40122	m	Color	paula
	0.371273	c	Motion	paula		0.422397	c	Motion	paula		0.386191	c	Motion	paula		0.305168	c	Color	paula		0.387698	m	Motion	paula		0.370824	c	Color	paula		0.400192	c	Color	paula
	0.37146	m	Color	paula		0.424045	m	Color	paula		0.386986	m	Color	paula		0.309318	m	Motion	paula		0.387934	c	Motion	paula		0.371381	m	Motion	paula		0.401792	m	Motion	paula
	0.371499	c	Color	paula		0.425396	c	Color	paula		0.386891	c	Color	paula		0.305868	c	Motion	paula		0.374364	m	Color	paula		0.370548	c	Motion	paula		0.399187	c	Motion	paula
	0.371007	m	Motion	paula		0.421066	m	Motion	paula		0.384909	m	Motion	paula		0.306271	m	Color	paula		0.375431	c	Color	paula		0.371211	m	Color	paula		0.400658	m	Color	paula
	0.369826	m	Color	paula		0.420026	m	Color	paula		0.384935	m	Color	paula		0.305091	c	Color	paula		0.387671	m	Motion	paula		0.377845	c	Color	paula		0.398188	c	Color	paula
	0.371775	m	Motion	paula		0.421497	m	Motion	paula		0.386514	m	Motion	paula		0.306271	m	Motion	paula		0.377015	m	Color	paula		0.371886	m	Motion	paula		0.402049	m	Motion	paula
	0.370983	c	Motion	paula		0.421721	c	Motion	paula		0.387254	c	Motion	paula		0.307687	m	Color	paula		0.390341	m	Motion	paula		0.369118	m	Color	paula		0.399801	m	Color	paula
	0.370081	m	Color	paula		0.419564	m	Color	paula		0.386189	m	Color	paula		0.307609	m	Motion	paula		0.390389	c	Motion	paula		0.373111	m	Motion	paula		0.403988	m	Motion	paula
	0.371616	c	Color	paula		0.422552	c	Color	paula		0.387586	c	Color	paula		0.304866	c	Motion	paula		0.373834	m	Color	paula		0.370256	c	Motion	paula		0.40011	c	Motion	paula
	0.372155	m	Motion	paula		0.420956	m	Motion	paula		0.388152	m	Motion	paula		0.307509	m	Color	paula		0.383586	c	Color	paula		0.371728	m	Color	paula		0.402502	m	Color	paula
	0.371122	c	Motion	paula		0.421134	c	Motion	paula		0.385553	c	Motion	paula		0.310213	c	Color	paula		0.394698	m	Motion	paula		0.368313	c	Color	paula		0.399231	c	Color	paula
	0.370268	m	Color	paula		0.420113	m	Color	paula		0.386988	m	Color	paula		0.308326	m	Motion	paula		0.394649	c	Motion	paula		0.369399	m	Motion	paula		0.403123	m	Motion	paula
	0.371006	c	Color	paula		0.420971	c	Color	paula		0.386924	c	Color	paula		0.307075	c	Motion	paula		0.375168	m	Color	paula		0.370176	c	Motion	paula		0.400162	c	Motion	paula
	0.371599	m	Motion	paula		0.421816	m	Motion	paula		0.384821	m	Motion	paula		0.30691	m	Color	paula		0.376939	c	Color	paula		0.366113	m	Color	paula		0.400195	m	Color	paula
	0.370366	c	Motion	paula		0.420403	c	Motion	paula		0.384659	c	Motion	paula		0.308755	c	Color	paula		0.389516	m	Motion	paula		0.366222	c	Color	paula		0.400629	c	Color	paula
	0.369779	m	Color	paula		0.419266	m	Color	paula		0.384954	m	Color	paula		0.307933	m	Motion	paula		0.385445	c	Motion	paula		0.37181	m	Motion	paula		0.403237	m	Motion	paula
	0.370235	c	Color	paula		0.420831	c	Color	paula		0.384593	c	Color	paula		0.306669	c	Motion	paula		0.374773	m	Color	paula		0.369242	c	Motion	paula		0.395774	c	Motion	paula
	0.372156	m	Motion	paula		0.421685	m	Motion	paula		0.386622	m	Motion	paula		0.307302	m	Color	paula		0.377272	c	Color	paula		0.373546	m	Color	paula		0.4026	m	Color	paula
	0.371178	c	Motion	paula		0.42253	c	Motion	paula		0.384428	c	Motion	paula		0.307374	c	Color	paula		0.394106	m	Motion	paula		0.371856	c	Color	paula		0.399394	c	Color	paula
	0.370019	m	Color	paula		0.419834	m	Color	paula		0.385694	m	Color	paula		0.309003	m	Motion	paula		0.391515	c	Motion	paula		0.367955	m	Motion	paula		0.402244	m	Motion	paula
	0.370891	c	Color	paula		0.423325	c	Color	paula		0.385665	c	Color	paula		0.305736	c	Motion	paula		0.377955	m	Color	paula		0.370134	c	Motion	paula		0.399516	c	Motion	paula
	0.37098	c	Motion	paula		0.420738	c	Motion	paula		0.384541	c	Motion	paula		0.306714	m	Color	paula		0.376327	c	Color	paula		0.368665	m	Color	paula		0.400429	m	Color	paula
	0.370535	c	Color	paula		0.419969	c	Color	paula		0.385604	c	Color	paula		0.308556	c	Motion	paula		0.391605	c	Motion	paula		0.378445	c	Color	paula		0.397792	c	Color	paula
	0.371682	c	Motion	paula		0.421647	c	Motion	paula		0.386035	c	Motion	paula		0.308129	c	Color	paula		0.381305	c	Color	paula		0.368988	c	Motion	paula		0.405746	c	Motion	paula
	0.372253	c	Color	paula		0.422741	c	Color	paula		0.384753	c	Color	paula		0.308608	c	Motion	paula		0.395994	c	Motion	paula		0.375436	c	Color	paula		0.402162	c	Color	paula
	0.371876	m	Motion	paula		0.422304	m	Motion	paula		0.384886	m	Motion	paula		0.310735	c	Color	paula		0.394239	c	Color	paula		0.370506	c	Motion	paula		0.403173	c	Motion	paula
	0.370901	c	Motion	paula		0.420814	c	Motion	paula		0.384203	c	Motion	paula		0.309751	m	Motion	paula		0.390607	m	Motion	paula		0.376422	c	Color	paula		0.40075	c	Color	paula
	0.371763	m	Color	paula		0.422384	m	Color	paula		0.386414	m	Color	paula		0.30994	c	Motion	paula		0.39643	c	Motion	paula		0.368849	m	Motion	paula		0.404877	m	Motion	paula
	0.372089	c	Color	paula		0.422226	c	Color	paula		0.387386	c	Color	paula		0.309206	m	Color	paula		0.384474	m	Color	paula		0.36789	c	Motion	paula		0.402838	c	Motion	paula
	0.371569	c	Motion	paula		0.421057	c	Motion	paula		0.385492	c	Motion	paula		0.310674	c	Color	paula		0.385502	c	Color	paula		0.373399	m	Color	paula		0.401089	m	Color	paula
	0.370863	c	Color	paula		0.421542	c	Color	paula		0.38693	c	Color	paula		0.310383	c	Motion	paula		0.392033	c	Motion	paula		0.373107	c	Color	paula		0.401605	c	Color	paula
	0.371446	c	Motion	paula		0.422574	c	Motion	paula		0.381826	c	Motion	paula		0.30722	c	Color	paula		0.376587	c	Color	paula		0.365035	c	Motion	paula		0.400685	c	Motion	paula
	0.371986	c	Color	paula		0.423125	c	Color	paula		0.386441	c	Color	paula		0.30911	c	Motion	paula		0.398216	c	Motion	paula		0.367685	c	Color	paula		0.398519	c	Color	paula
	0.371192	c	Motion	paula		0.421531	c	Motion	paula		0.383737	c	Motion	paula		0.310588	c	Color	paula		0.384988	c	Color	paula		0.36964	c	Motion	paula		0.403884	c	Motion	paula
	0.371686	c	Color	paula		0.423464	c	Color	paula		0.386218	c	Color	paula		0.308208	c	Motion	paula		0.397789	c	Motion	paula		0.364852	c	Color	paula		0.399727	c	Color	paula
	0.371334	c	Motion	paula		0.421372	c	Motion	paula		0.384824	c	Motion	paula		0.309383	c	Color	paula		0.384545	c	Color	paula		0.371676	c	Motion	paula		0.402003	c	Motion	paula
	0.371522	c	Color	paula		0.421524	c	Color	paula		0.385231	c	Color	paula		0.308115	c	Motion	paula		0.394267	c	Motion	paula		0.365881	c	Color	paula		0.400866	c	Color	paula
	0.371291	m	Motion	paula		0.420163	m	Motion	paula		0.385571	m	Motion	paula		0.309201	c	Color	paula		0.385992	c	Color	paula		0.371311	c	Motion	paula		0.402624	c	Motion	paula
	0.370676	c	Motion	paula		0.420666	c	Motion	paula		0.382894	c	Motion	paula		0.309395	m	Motion	paula		0.393957	m	Motion	paula		0.376548	c	Color	paula		0.403793	c	Color	paula
	0.370037	m	Color	paula		0.419093	m	Color	paula		0.386225	m	Color	paula		0.309693	c	Motion	paula		0.394773	c	Motion	paula		0.3662	m	Motion	paula		0.403279	m	Motion	paula
	0.37125	c	Color	paula		0.420827	c	Color	paula		0.387766	c	Color	paula		0.306508	m	Color	paula		0.374467	m	Color	paula		0.369313	c	Motion	paula		0.402299	c	Motion	paula
	0.371346	c	Motion	paula		0.420666	c	Motion	paula		0.383927	c	Motion	paula		0.309389	c	Color	paula		0.375751	c	Color	paula		0.37071	m	Color	paula		0.40316	m	Color	paula
	0.371322	c	Color	paula		0.421221	c	Color	paula		0.386749	c	Color	paula		0.309135	c	Motion	paula		0.400461	c	Motion	paula		0.373025	c	Color	paula		0.403908	c	Color	paula
	0.371154	c	Motion	paula		0.419811	c	Motion	paula		0.38584	c	Motion	paula		0.30927	c	Color	paula		0.383699	c	Color	paula		0.367509	c	Motion	paula		0.404162	c	Motion	paula
	0.370966	c	Color	paula		0.421326	c	Color	paula		0.386194	c	Color	paula		0.308258	c	Motion	paula		0.400328	c	Motion	paula		0.362075	c	Color	paula		0.400851	c	Color	paula
	0.371249	m	Motion	paula		0.421594	m	Motion	paula		0.383011	m	Motion	paula		0.308245	c	Color	paula		0.384539	c	Color	paula		0.368598	c	Motion	paula		0.402424	c	Motion	paula
	0.371511	m	Color	paula		0.422068	m	Color	paula		0.382066	m	Color	paula		0.307767	m	Motion	paula		0.40119	m	Motion	paula		0.362728	c	Color	paula		0.403032	c	Color	paula
	0.371919	m	Motion	paula		0.423155	m	Motion	paula		0.388576	m	Motion	paula		0.311938	m	Color	paula		0.394556	m	Color	paula		0.373358	m	Motion	paula		0.401669	m	Motion	paula
	0.371665	m	Color	paula		0.423099	m	Color	paula		0.383428	m	Color	paula		0.305749	m	Motion	paula		0.395566	m	Motion	paula		0.367908	m	Color	paula		0.400815	m	Color	paula
	0.371407	m	Motion	paula		0.421444	m	Motion	paula		0.387638	m	Motion	paula		0.311259	m	Color	paula		0.393655	m	Color	paula		0.371405	m	Motion	paula		0.397499	m	Motion	paula
	0.371012	c	Motion	paula		0.421541	c	Motion	paula		0.384427	c	Motion	paula		0.307834	m	Motion	paula		0.389676	m	Motion	paula		0.374337	m	Color	paula		0.398493	m	Color	paula
	0.370432	m	Color	paula		0.421325	m	Color	paula		0.381814	m	Color	paula		0.309304	c	Motion	paula		0.39774	c	Motion	paula		0.370656	m	Motion	paula		0.391964	m	Motion	paula
	0.371283	c	Color	paula		0.421843	c	Color	paula		0.383817	c	Color	paula		0.308691	m	Color	paula		0.386337	m	Color	paula		0.369643	c	Motion	paula		0.396891	c	Motion	paula
	0.371607	m	Motion	paula		0.423033	m	Motion	paula		0.385398	m	Motion	paula		0.311423	c	Color	paula		0.386141	c	Color	paula		0.374935	m	Color	paula		0.39783	m	Color	paula
	0.371317	m	Color	paula		0.42218	m	Color	paula		0.384489	m	Color	paula		0.306051	m	Motion	paula		0.397755	m	Motion	paula		0.372685	c	Color	paula		0.399829	c	Color	paula
	0.37102	m	Motion	paula		0.420919	m	Motion	paula		0.384477	m	Motion	paula		0.311801	m	Color	paula		0.393336	m	Color	paula		0.371722	m	Motion	paula		0.40167	m	Motion	paula
	0.370917	c	Motion	paula		0.421132	c	Motion	paula		0.382237	c	Motion	paula		0.307794	m	Motion	paula		0.394273	m	Motion	paula		0.365756	m	Color	paula		0.398385	m	Color	paula
	0.370243	m	Color	paula		0.420759	m	Color	paula		0.383114	m	Color	paula		0.306968	c	Motion	paula		0.406467	c	Motion	paula		0.370801	m	Motion	paula		0.39733	m	Motion	paula
	0.370625	c	Color	paula		0.421361	c	Color	paula		0.383158	c	Color	paula		0.309093	m	Color	paula		0.38612	m	Color	paula		0.373677	c	Motion	paula		0.403641	c	Motion	paula
	0.370802	m	Motion	paula		0.420722	m	Motion	paula		0.383164	m	Motion	paula		0.310993	c	Color	paula		0.392783	c	Color	paula		0.365326	m	Color	paula		0.398902	m	Color	paula
	0.370908	m	Color	paula		0.421502	m	Color	paula		0.384553	m	Color	paula		0.308546	m	Motion	paula		0.402955	m	Motion	paula		0.3577	c	Color	paula		0.401891	c	Color	paula
	0.371414	m	Motion	paula		0.421785	m	Motion	paula		0.384798	m	Motion	paula		0.310675	m	Color	paula		0.387086	m	Color	paula		0.372919	m	Motion	paula		0.401672	m	Motion	paula
	0.371033	m	Color	paula		0.420654	m	Color	paula		0.385627	m	Color	paula		0.309649	m	Motion	paula		0.39807	m	Motion	paula		0.365312	m	Color	paula		0.404366	m	Color	paula
	0.371816	m	Motion	paula		0.423173	m	Motion	paula		0.385397	m	Motion	paula		0.310491	m	Color	paula		0.378548	m	Color	paula		0.369776	m	Motion	paula		0.399249	m	Motion	paula
	0.371051	m	Color	paula		0.42341	m	Color	paula		0.385302	m	Color	paula		0.308523	m	Motion	paula		0.395925	m	Motion	paula		0.369407	m	Color	paula		0.402568	m	Color	paula
	0.371471	m	Motion	paula		0.421836	m	Motion	paula		0.385045	m	Motion	paula		0.308679	m	Color	paula		0.378419	m	Color	paula		0.36959	m	Motion	paula		0.398176	m	Motion	paula
	0.370585	m	Color	paula		0.420767	m	Color	paula		0.38367	m	Color	paula		0.307335	m	Motion	paula		0.402289	m	Motion	paula		0.378405	m	Color	paula		0.397571	m	Color	paula
	0.371861	m	Motion	paula		0.422798	m	Motion	paula		0.386092	m	Motion	paula		0.309344	m	Color	paula		0.387388	m	Color	paula		0.372745	m	Motion	paula		0.400889	m	Motion	paula
	0.370718	m	Color	paula		0.42357	m	Color	paula		0.383426	m	Color	paula		0.305825	m	Motion	paula		0.400003	m	Motion	paula		0.3652	m	Color	paula		0.40436	m	Color	paula
	0.370259	m	Motion	paula		0.421045	m	Motion	paula		0.386948	m	Motion	paula		0.30789	m	Color	paula		0.38795	m	Color	paula		0.373297	m	Motion	paula		0.400716	m	Motion	paula
	0.370567	c	Motion	paula		0.421505	c	Motion	paula		0.386026	c	Motion	paula		0.305066	m	Motion	paula		0.386329	m	Motion	paula		0.374216	m	Color	paula		0.399656	m	Color	paula
	0.370295	m	Color	paula		0.421333	m	Color	paula		0.384024	m	Color	paula		0.305695	c	Motion	paula		0.393073	c	Motion	paula		0.368879	m	Motion	paula		0.393271	m	Motion	paula
	0.370799	c	Color	paula		0.421538	c	Color	paula		0.384836	c	Color	paula		0.308835	m	Color	paula		0.385157	m	Color	paula		0.368514	c	Motion	paula		0.396583	c	Motion	paula
	0.370323	c	Motion	paula		0.42111	c	Motion	paula		0.385485	c	Motion	paula		0.309805	c	Color	paula		0.385206	c	Color	paula		0.372199	m	Color	paula		0.396678	m	Color	paula
	0.36988	c	Color	paula		0.422377	c	Color	paula		0.383387	c	Color	paula		0.305709	c	Motion	paula		0.386559	c	Motion	paula		0.369619	c	Color	paula		0.398662	c	Color	paula
	0.37122	m	Motion	paula		0.42221	m	Motion	paula		0.385282	m	Motion	paula		0.306001	c	Color	paula		0.379069	c	Color	paula		0.368074	c	Motion	paula		0.392403	c	Motion	paula
	0.370816	m	Color	paula		0.42272	m	Color	paula		0.384656	m	Color	paula		0.306556	m	Motion	paula		0.395391	m	Motion	paula		0.378483	c	Color	paula		0.394914	c	Color	paula
	0.371317	m	Motion	paula		0.420866	m	Motion	paula		0.386338	m	Motion	paula		0.307261	m	Color	paula		0.380445	m	Color	paula		0.369124	m	Motion	paula		0.397576	m	Motion	paula
	0.371277	c	Motion	paula		0.421173	c	Motion	paula		0.386372	c	Motion	paula		0.307712	m	Motion	paula		0.392161	m	Motion	paula		0.377564	m	Color	paula		0.3986	m	Color	paula
	0.371006	m	Color	paula		0.422691	m	Color	paula		0.386334	m	Color	paula		0.306994	c	Motion	paula		0.394656	c	Motion	paula		0.373745	m	Motion	paula		0.402814	m	Motion	paula
	0.370293	c	Color	paula		0.42024	c	Color	paula		0.385651	c	Color	paula		0.305966	m	Color	paula		0.37878	m	Color	paula		0.372404	c	Motion	paula		0.402656	c	Motion	paula
	0.372181	m	Motion	paula		0.4218	m	Motion	paula		0.387038	m	Motion	paula		0.308447	c	Color	paula		0.38018	c	Color	paula		0.373496	m	Color	paula		0.399767	m	Color	paula
	0.371007	c	Motion	paula		0.421632	c	Motion	paula		0.386867	c	Motion	paula		0.309136	m	Motion	paula		0.395845	m	Motion	paula		0.370562	c	Color	paula		0.397992	c	Color	paula
	0.371346	m	Color	paula		0.421172	m	Color	paula		0.385517	m	Color	paula		0.30604	c	Motion	paula		0.393151	c	Motion	paula		0.373543	m	Motion	paula		0.406164	m	Motion	paula
	0.37215	c	Color	paula		0.42312	c	Color	paula		0.387362	c	Color	paula		0.309146	m	Color	paula		0.389742	m	Color	paula		0.371411	c	Motion	paula		0.401052	c	Motion	paula
	0.372348	m	Motion	paula		0.422704	m	Motion	paula		0.38597	m	Motion	paula		0.310613	c	Color	paula		0.389373	c	Color	paula		0.37724	m	Color	paula		0.400044	m	Color	paula
	0.371637	m	Color	paula		0.420911	c	Motion	paula		0.384909	c	Motion	paula		0.309853	m	Motion	paula		0.394547	m	Motion	paula		0.374365	c	Color	paula		0.398302	c	Color	paula
	0.371539	c	Color	paula		0.422217	m	Color	paula		0.386882	m	Color	paula		0.307968	c	Motion	paula		0.396745	c	Motion	paula		0.372346	m	Motion	paula		0.404657	m	Motion	paula
	0.371047	c	Motion	paula		0.421596	c	Color	paula		0.386781	c	Color	paula		0.308756	m	Color	paula		0.380264	m	Color	paula		0.371308	c	Motion	paula		0.400499	c	Motion	paula
	0.370197	c	Color	paula		0.421453	c	Motion	paula		0.385073	c	Motion	paula		0.309114	c	Color	paula		0.382119	c	Color	paula		0.374809	m	Color	paula		0.400086	m	Color	paula
	0.372273	m	Motion	paula		0.42239	c	Color	paula		0.385296	c	Color	paula		0.307224	c	Motion	paula		0.38481	c	Motion	paula		0.372035	c	Color	paula		0.400167	c	Color	paula
	0.370415	c	Motion	paula		0.422206	m	Motion	paula		0.387765	m	Motion	paula		0.305552	c	Color	paula		0.372332	c	Color	paula		0.37227	c	Motion	paula		0.399746	c	Motion	paula
	0.371428	m	Color	paula		0.419918	c	Motion	paula		0.386591	c	Motion	paula		0.309094	m	Motion	paula		0.388429	m	Motion	paula		0.371173	c	Color	paula		0.398642	c	Color	paula
	0.370882	c	Color	paula		0.423209	m	Color	paula		0.386183	m	Color	paula		0.30708	c	Motion	paula		0.381093	c	Motion	paula		0.373058	m	Motion	paula		0.402855	m	Motion	paula
	0.372508	m	Motion	paula		0.423298	c	Color	paula		0.386164	c	Color	paula		0.307102	m	Color	paula		0.381785	m	Color	paula		0.370874	c	Motion	paula		0.394661	c	Motion	paula
	0.37126	c	Motion	paula		0.422982	m	Motion	paula		0.386645	m	Motion	paula		0.305269	c	Color	paula		0.37453	c	Color	paula		0.375569	m	Color	paula		0.399497	m	Color	paula
	0.371667	m	Color	paula		0.422392	c	Motion	paula		0.38623	c	Motion	paula		0.309803	m	Motion	paula		0.386539	m	Motion	paula		0.371916	c	Color	paula		0.399233	c	Color	paula
	0.371565	c	Color	paula		0.424202	m	Color	paula		0.387245	m	Color	paula		0.306202	c	Motion	paula		0.387689	c	Motion	paula		0.372616	m	Motion	paula		0.401787	m	Motion	paula
	0.371068	m	Motion	paula		0.425628	c	Color	paula		0.38504	m	Motion	paula		0.306683	m	Color	paula		0.373893	m	Color	paula		0.371043	c	Motion	paula		0.398358	c	Motion	paula
	0.369939	m	Color	paula		0.421357	m	Motion	paula		0.385058	m	Color	paula		0.305319	c	Color	paula		0.374881	c	Color	paula		0.372915	m	Color	paula		0.400096	m	Color	paula
	0.371821	m	Motion	paula		0.420045	m	Color	paula		0.386655	m	Motion	paula		0.306472	m	Motion	paula		0.386562	m	Motion	paula		0.379172	c	Color	paula		0.397127	c	Color	paula
	0.370979	c	Motion	paula		0.421588	m	Motion	paula		0.38734	c	Motion	paula		0.308066	m	Color	paula		0.376912	m	Color	paula		0.372667	m	Motion	paula		0.401214	m	Motion	paula
	0.370232	m	Color	paula		0.421847	c	Motion	paula		0.386386	m	Color	paula		0.307896	m	Motion	paula		0.389836	m	Motion	paula		0.371456	m	Color	paula		0.39881	m	Color	paula
	0.371827	c	Color	paula		0.419678	m	Color	paula		0.387838	c	Color	paula		0.305129	c	Motion	paula		0.3881	c	Motion	paula		0.375138	m	Motion	paula		0.403451	m	Motion	paula
	0.372199	m	Motion	paula		0.422782	c	Color	paula		0.388337	m	Motion	paula		0.307871	m	Color	paula		0.374606	m	Color	paula		0.371339	c	Motion	paula		0.399582	c	Motion	paula
	0.37108	c	Motion	paula		0.42114	m	Motion	paula		0.385585	c	Motion	paula		0.310668	c	Color	paula		0.382542	c	Color	paula		0.374442	m	Color	paula		0.401762	m	Color	paula
	0.370437	m	Color	paula		0.421171	c	Motion	paula		0.387233	m	Color	paula		0.308494	m	Motion	paula		0.393669	m	Motion	paula		0.37051	c	Color	paula		0.398457	c	Color	paula
	0.371181	c	Color	paula		0.420327	m	Color	paula		0.387161	c	Color	paula		0.307217	c	Motion	paula		0.392314	c	Motion	paula		0.371079	m	Motion	paula		0.402531	m	Motion	paula
	0.371681	m	Motion	paula		0.421158	c	Color	paula		0.384896	m	Motion	paula		0.307327	m	Color	paula		0.373763	m	Color	paula		0.371449	c	Motion	paula		0.399507	c	Motion	paula
	0.370451	c	Motion	paula		0.421945	m	Motion	paula		0.384812	c	Motion	paula		0.309162	c	Color	paula		0.376864	c	Color	paula		0.368271	m	Color	paula		0.399232	m	Color	paula
	0.369853	m	Color	paula		0.420569	c	Motion	paula		0.385163	m	Color	paula		0.308308	m	Motion	paula		0.389833	m	Motion	paula		0.368326	c	Color	paula		0.399783	c	Color	paula
	0.370257	c	Color	paula		0.419249	m	Color	paula		0.384791	c	Color	paula		0.306932	c	Motion	paula		0.384678	c	Motion	paula		0.373786	m	Motion	paula		0.40241	m	Motion	paula
	0.372281	m	Motion	paula		0.420792	c	Color	paula		0.386729	m	Motion	paula		0.307582	m	Color	paula		0.376305	m	Color	paula		0.370253	c	Motion	paula		0.394979	c	Motion	paula
	0.371166	c	Motion	paula		0.42191	m	Motion	paula		0.384311	c	Motion	paula		0.307547	c	Color	paula		0.377017	c	Color	paula		0.375882	m	Color	paula		0.401302	m	Color	paula
	0.370153	m	Color	paula		0.422677	c	Motion	paula		0.385973	m	Color	paula		0.309301	m	Motion	paula		0.394278	m	Motion	paula		0.373123	c	Color	paula		0.398308	c	Color	paula
	0.370948	c	Color	paula		0.419947	m	Color	paula		0.385659	c	Color	paula		0.306003	c	Motion	paula		0.391432	c	Motion	paula		0.369954	m	Motion	paula		0.401603	m	Motion	paula
	0.371012	c	Motion	paula		0.42345	c	Color	paula		0.384611	c	Motion	paula		0.307047	m	Color	paula		0.377601	m	Color	paula		0.370785	c	Motion	paula		0.398636	c	Motion	paula
	0.370555	c	Color	paula		0.42067	c	Motion	paula		0.385732	c	Color	paula		0.30726	c	Color	paula		0.37662	c	Color	paula		0.370765	m	Color	paula		0.399096	m	Color	paula
	0.371748	c	Motion	paula		0.42001	c	Color	paula		0.386183	c	Motion	paula		0.308969	c	Motion	paula		0.391566	c	Motion	paula		0.379918	c	Color	paula		0.396655	c	Color	paula
	0.372325	c	Color	paula		0.421558	c	Motion	paula		0.385037	c	Color	paula		0.308459	c	Color	paula		0.38189	c	Color	paula		0.371216	c	Motion	paula		0.40473	c	Motion	paula
	0.371941	m	Motion	paula		0.422751	c	Color	paula		0.384996	m	Motion	paula		0.308939	c	Motion	paula		0.394941	c	Motion	paula		0.377076	c	Color	paula		0.400349	c	Color	paula
	0.370965	c	Motion	paula		0.422199	m	Motion	paula		0.384343	c	Motion	paula		0.311051	c	Color	paula		0.392972	c	Color	paula		0.372761	c	Motion	paula		0.402059	c	Motion	paula
	0.371941	m	Color	paula		0.420746	c	Motion	paula		0.386536	m	Color	paula		0.31016	m	Motion	paula		0.389883	m	Motion	paula		0.378194	c	Color	paula		0.399298	c	Color	paula
	0.372116	c	Color	paula		0.422507	m	Color	paula		0.387397	c	Color	paula		0.310372	c	Motion	paula		0.395398	c	Motion	paula		0.370899	m	Motion	paula		0.404598	m	Motion	paula
	0.371583	c	Motion	paula		0.42231	c	Color	paula		0.385574	c	Motion	paula		0.30972	m	Color	paula		0.384468	m	Color	paula		0.36988	c	Motion	paula		0.402124	c	Motion	paula
	0.371084	c	Color	paula		0.421024	c	Motion	paula		0.387216	c	Color	paula		0.311029	c	Color	paula		0.385069	c	Color	paula		0.375129	m	Color	paula		0.400054	m	Color	paula
	0.3715	c	Motion	paula		0.421759	c	Color	paula		0.381933	c	Motion	paula		0.310686	c	Motion	paula		0.391055	c	Motion	paula		0.374678	c	Color	paula		0.399701	c	Color	paula
	0.372136	c	Color	paula		0.422544	c	Motion	paula		0.386629	c	Color	paula		0.307726	c	Color	paula		0.375011	c	Color	paula		0.367149	c	Motion	paula		0.40057	c	Motion	paula
	0.371257	c	Motion	paula		0.42307	c	Color	paula		0.383842	c	Motion	paula		0.309403	c	Motion	paula		0.396518	c	Motion	paula		0.369604	c	Color	paula		0.397778	c	Color	paula
	0.371819	c	Color	paula		0.421479	c	Motion	paula		0.386357	c	Color	paula		0.31108	c	Color	paula		0.383768	c	Color	paula		0.371259	c	Motion	paula		0.404458	c	Motion	paula
	0.371372	c	Motion	paula		0.423464	c	Color	paula		0.384879	c	Motion	paula		0.308533	c	Motion	paula		0.396077	c	Motion	paula		0.366558	c	Color	paula		0.399498	c	Color	paula
	0.371638	c	Color	paula		0.42128	c	Motion	paula		0.385628	c	Color	paula		0.309836	c	Color	paula		0.38434	c	Color	paula		0.372952	c	Motion	paula		0.402584	c	Motion	paula
	0.371334	m	Motion	paula		0.421538	c	Color	paula		0.385606	m	Motion	paula		0.308434	c	Motion	paula		0.393577	c	Motion	paula		0.367735	c	Color	paula		0.400375	c	Color	paula
	0.37072	c	Motion	paula		0.420153	m	Motion	paula		0.382994	c	Motion	paula		0.309437	c	Color	paula		0.385689	c	Color	paula		0.374024	c	Motion	paula		0.402006	c	Motion	paula
	0.370175	m	Color	paula		0.420577	c	Motion	paula		0.386512	m	Color	paula		0.309715	m	Motion	paula		0.394754	m	Motion	paula		0.379185	c	Color	paula		0.402966	c	Color	paula
	0.371325	c	Color	paula		0.419261	m	Color	paula		0.387882	c	Color	paula		0.310107	c	Motion	paula		0.394226	c	Motion	paula		0.369203	m	Motion	paula		0.402813	m	Motion	paula
	0.371416	c	Motion	paula		0.420942	c	Color	paula		0.384032	c	Motion	paula		0.3068	m	Color	paula		0.374579	m	Color	paula		0.371712	c	Motion	paula		0.402089	c	Motion	paula
	0.3714	c	Color	paula		0.420728	c	Motion	paula		0.387037	c	Color	paula		0.309682	c	Color	paula		0.376323	c	Color	paula		0.373168	m	Color	paula		0.40198	m	Color	paula
	0.371228	c	Motion	paula		0.421217	c	Color	paula		0.385954	c	Motion	paula		0.309347	c	Motion	paula		0.399792	c	Motion	paula		0.375437	c	Color	paula		0.402487	c	Color	paula
	0.371053	c	Color	paula		0.419826	c	Motion	paula		0.386429	c	Color	paula		0.309573	c	Color	paula		0.381775	c	Color	paula		0.369737	c	Motion	paula		0.404194	c	Motion	paula
	0.371322	m	Motion	paula		0.421377	c	Color	paula		0.383119	m	Motion	paula		0.308479	c	Motion	paula		0.399581	c	Motion	paula		0.363672	c	Color	paula		0.400033	c	Color	paula
	0.37153	m	Color	paula		0.421593	m	Motion	paula		0.382316	m	Color	paula		0.308564	c	Color	paula		0.383528	c	Color	paula		0.370546	c	Motion	paula		0.402457	c	Motion	paula
	0.37197	m	Motion	paula		0.421851	m	Color	paula		0.388644	m	Motion	paula		0.307953	m	Motion	paula		0.399551	m	Motion	paula		0.364706	c	Color	paula		0.402109	c	Color	paula
	0.371835	m	Color	paula		0.423142	m	Motion	paula		0.383795	m	Color	paula		0.312149	m	Color	paula		0.392571	m	Color	paula		0.375631	m	Motion	paula		0.401464	m	Motion	paula
	0.371465	m	Motion	paula		0.423179	m	Color	paula		0.38785	m	Motion	paula		0.306086	m	Motion	paula		0.393823	m	Motion	paula		0.370041	m	Color	paula		0.400335	m	Color	paula
	0.371036	c	Motion	paula		0.421441	m	Motion	paula		0.384539	c	Motion	paula		0.311564	m	Color	paula		0.392215	m	Color	paula		0.373557	m	Motion	paula		0.39706	m	Motion	paula
	0.370463	m	Color	paula		0.421418	c	Motion	paula		0.382083	m	Color	paula		0.30808	m	Motion	paula		0.388135	m	Motion	paula		0.3768	m	Color	paula		0.397808	m	Color	paula
	0.371344	c	Color	paula		0.421269	m	Color	paula		0.384	c	Color	paula		0.309633	c	Motion	paula		0.395943	c	Motion	paula		0.372596	m	Motion	paula		0.390754	m	Motion	paula
	0.371669	m	Motion	paula		0.421881	c	Color	paula		0.385451	m	Motion	paula		0.308826	m	Color	paula		0.3844	m	Color	paula		0.372129	c	Motion	paula		0.396122	c	Motion	paula
	0.371385	m	Color	paula		0.422113	m	Color	paula		0.384633	m	Color	paula		0.311692	c	Color	paula		0.384198	c	Color	paula		0.376812	m	Color	paula		0.397014	m	Color	paula
	0.371125	m	Motion	paula		0.421004	m	Motion	paula		0.384696	m	Motion	paula		0.30636	m	Motion	paula		0.396041	m	Motion	paula		0.375005	c	Color	paula		0.398623	c	Color	paula
	0.370968	c	Motion	paula		0.421177	c	Motion	paula		0.382324	c	Motion	paula		0.312105	m	Color	paula		0.392302	m	Color	paula		0.373374	m	Motion	paula		0.401799	m	Motion	paula
	0.37018	m	Color	paula		0.420546	m	Color	paula		0.383183	m	Color	paula		0.308054	m	Motion	paula		0.393052	m	Motion	paula		0.367565	m	Color	paula		0.397874	m	Color	paula
	0.370524	c	Color	paula		0.421057	c	Color	paula		0.383183	c	Color	paula		0.307183	c	Motion	paula		0.404865	c	Motion	paula		0.37213	m	Motion	paula		0.397149	m	Motion	paula
	0.370896	m	Motion	paula		0.420653	m	Motion	paula		0.383308	m	Motion	paula		0.309236	m	Color	paula		0.384418	m	Color	paula		0.375033	c	Motion	paula		0.403568	c	Motion	paula
	0.3709	m	Color	paula		0.421436	m	Color	paula		0.384475	m	Color	paula		0.311244	c	Color	paula		0.391884	c	Color	paula		0.366564	m	Color	paula		0.398269	m	Color	paula
	0.371453	m	Motion	paula		0.421694	m	Motion	paula		0.384791	m	Motion	paula		0.308866	m	Motion	paula		0.401515	m	Motion	paula		0.359081	c	Color	paula		0.400999	c	Color	paula
	0.371145	m	Color	paula		0.420813	m	Color	paula		0.385685	m	Color	paula		0.310955	m	Color	paula		0.387092	m	Color	paula		0.374816	m	Motion	paula		0.401938	m	Motion	paula
	0.371799	m	Motion	paula		0.423125	m	Motion	paula		0.385349	m	Motion	paula		0.309953	m	Motion	paula		0.396148	m	Motion	paula		0.367418	m	Color	paula		0.403263	m	Color	paula
	0.371073	m	Color	paula		0.423597	m	Color	paula		0.385071	m	Color	paula		0.310798	m	Color	paula		0.378866	m	Color	paula		0.372089	m	Motion	paula		0.399259	m	Motion	paula
	0.371502	m	Motion	paula		0.421773	m	Motion	paula		0.38505	m	Motion	paula		0.308876	m	Motion	paula		0.395196	m	Motion	paula		0.371716	m	Color	paula		0.40153	m	Color	paula
	0.370611	m	Color	paula		0.420706	m	Color	paula		0.383757	m	Color	paula		0.308978	m	Color	paula		0.378143	m	Color	paula		0.371277	m	Motion	paula		0.397471	m	Motion	paula
	0.371872	m	Motion	paula		0.422801	m	Motion	paula		0.386043	m	Motion	paula		0.307551	m	Motion	paula		0.400277	m	Motion	paula		0.380437	m	Color	paula		0.396175	m	Color	paula
	0.370706	m	Color	paula		0.423577	m	Color	paula		0.383264	m	Color	paula		0.309618	m	Color	paula		0.388112	m	Color	paula		0.37438	m	Motion	paula		0.400927	m	Motion	paula
	0.370291	m	Motion	paula		0.421095	m	Motion	paula		0.38705	m	Motion	paula		0.306061	m	Motion	paula		0.399235	m	Motion	paula		0.367215	m	Color	paula		0.403567	m	Color	paula
	0.370533	c	Motion	paula		0.421481	c	Motion	paula		0.385963	c	Motion	paula		0.308199	m	Color	paula		0.387933	m	Color	paula		0.374393	m	Motion	paula		0.400485	m	Motion	paula
	0.37036	m	Color	paula		0.421451	m	Color	paula		0.384167	m	Color	paula		0.305407	m	Motion	paula		0.384403	m	Motion	paula		0.375922	m	Color	paula		0.398864	m	Color	paula
	0.370935	c	Color	paula		0.421746	c	Color	paula		0.385052	c	Color	paula		0.305999	c	Motion	paula		0.390682	c	Motion	paula		0.370174	m	Motion	paula		0.392757	m	Motion	paula
	0.370274	c	Motion	paula		0.421114	c	Motion	paula		0.38546	c	Motion	paula		0.309032	m	Color	paula		0.383972	m	Color	paula		0.370082	c	Motion	paula		0.396084	c	Motion	paula
	0.369833	c	Color	paula		0.42248	c	Color	paula		0.383267	c	Color	paula		0.310139	c	Color	paula		0.38523	c	Color	paula		0.373625	m	Color	paula		0.395803	m	Color	paula
	0.371138	m	Motion	paula		0.422115	m	Motion	paula		0.385076	m	Motion	paula		0.30596	c	Motion	paula		0.386025	c	Motion	paula		0.371467	c	Color	paula		0.397545	c	Color	paula
	0.370899	m	Color	paula		0.422926	m	Color	paula		0.384619	m	Color	paula		0.306165	c	Color	paula		0.377999	c	Color	paula		0.368942	c	Motion	paula		0.391215	c	Motion	paula
	0.371587	m	Motion	paula		0.421027	m	Motion	paula		0.386701	m	Motion	paula		0.306767	m	Motion	paula		0.393941	m	Motion	paula		0.379577	c	Color	paula		0.393826	c	Color	paula
	0.371466	c	Motion	paula		0.421358	c	Motion	paula		0.386691	c	Motion	paula		0.307536	m	Color	paula		0.380875	m	Color	paula		0.370478	m	Motion	paula		0.397034	m	Motion	paula
	0.371213	m	Color	paula		0.422781	m	Color	paula		0.38677	m	Color	paula		0.30828	m	Motion	paula		0.391752	m	Motion	paula		0.37924	m	Color	paula		0.397871	m	Color	paula
	0.370528	c	Color	paula		0.420341	c	Color	paula		0.385992	c	Color	paula		0.307407	c	Motion	paula		0.394083	c	Motion	paula		0.374648	m	Motion	paula		0.402843	m	Motion	paula
	0.372529	m	Motion	paula		0.421938	m	Motion	paula		0.387333	m	Motion	paula		0.306461	m	Color	paula		0.378275	m	Color	paula		0.373554	c	Motion	paula		0.402694	c	Motion	paula
	0.371233	c	Motion	paula		0.421778	c	Motion	paula		0.387081	c	Motion	paula		0.309062	c	Color	paula		0.379852	c	Color	paula		0.374899	m	Color	paula		0.398647	m	Color	paula
	0.371569	m	Color	paula		0.421282	m	Color	paula		0.38576	m	Color	paula		0.309759	m	Motion	paula		0.395358	m	Motion	paula		0.372678	c	Color	paula		0.396781	c	Color	paula
	0.372406	c	Color	paula		0.423345	c	Color	paula		0.387787	c	Color	paula		0.306549	c	Motion	paula		0.392194	c	Motion	paula		0.376192	m	Motion	paula		0.406614	m	Motion	paula
	0.37262	m	Motion	paula		0.422761	m	Motion	paula		0.386247	m	Motion	paula		0.309785	m	Color	paula		0.389741	m	Color	paula		0.373069	c	Motion	paula		0.401516	c	Motion	paula
	0.371105	c	Motion	paula		0.420934	c	Motion	paula		0.3851	c	Motion	paula		0.311151	c	Color	paula		0.388473	c	Color	paula		0.37894	m	Color	paula		0.398938	m	Color	paula
	0.371947	m	Color	paula		0.422236	m	Color	paula		0.387187	m	Color	paula		0.310451	m	Motion	paula		0.393746	m	Motion	paula		0.376086	c	Color	paula		0.397421	c	Color	paula
	0.371794	c	Color	paula		0.421765	c	Color	paula		0.387157	c	Color	paula		0.308369	c	Motion	paula		0.395359	c	Motion	paula		0.374133	m	Motion	paula		0.405703	m	Motion	paula
	0.371204	c	Motion	paula		0.421771	c	Motion	paula		0.385301	c	Motion	paula		0.309453	m	Color	paula		0.380118	m	Color	paula		0.372695	c	Motion	paula		0.400676	c	Motion	paula
	0.370355	c	Color	paula		0.422525	c	Color	paula		0.385725	c	Color	paula		0.309703	c	Color	paula		0.382955	c	Color	paula		0.377377	m	Color	paula		0.399985	m	Color	paula
	0.372535	m	Motion	paula		0.4224	m	Motion	paula		0.388051	m	Motion	paula		0.307714	c	Motion	paula		0.38465	c	Motion	paula		0.374238	c	Color	paula		0.399174	c	Color	paula
	0.3706	c	Motion	paula		0.420045	c	Motion	paula		0.386898	c	Motion	paula		0.305871	c	Color	paula		0.371821	c	Color	paula		0.372067	c	Motion	paula		0.398788	c	Motion	paula
	0.371638	m	Color	paula		0.423414	m	Color	paula		0.386482	m	Color	paula		0.309702	m	Motion	paula		0.38865	m	Motion	paula		0.372208	c	Color	paula		0.397544	c	Color	paula
	0.371028	c	Color	paula		0.423457	c	Color	paula		0.386558	c	Color	paula		0.307595	c	Motion	paula		0.380995	c	Motion	paula		0.374487	m	Motion	paula		0.402231	m	Motion	paula
	0.372717	m	Motion	paula		0.42309	m	Motion	paula		0.386877	m	Motion	paula		0.307638	m	Color	paula		0.381362	m	Color	paula		0.371287	c	Motion	paula		0.394149	c	Motion	paula
	0.371381	c	Motion	paula		0.422547	c	Motion	paula		0.386446	c	Motion	paula		0.305499	c	Color	paula		0.372968	c	Color	paula		0.37663	m	Color	paula		0.398252	m	Color	paula
	0.371993	m	Color	paula		0.424347	m	Color	paula		0.387615	m	Color	paula		0.310378	m	Motion	paula		0.386556	m	Motion	paula		0.372978	c	Color	paula		0.398779	c	Color	paula
	0.371741	c	Color	paula		0.425859	c	Color	paula		0.387159	c	Color	paula		0.306648	c	Motion	paula		0.388219	c	Motion	paula		0.373633	m	Motion	paula		0.401901	m	Motion	paula
	0.371221	m	Motion	paula		0.421744	m	Motion	paula		0.385239	m	Motion	paula		0.307295	m	Color	paula		0.373341	m	Color	paula		0.371034	c	Motion	paula		0.397862	c	Motion	paula
	0.370179	m	Color	paula		0.420183	m	Color	paula		0.385365	m	Color	paula		0.305763	c	Color	paula		0.373833	c	Color	paula		0.374809	m	Color	paula		0.399976	m	Color	paula
	0.37198	m	Motion	paula		0.421792	m	Motion	paula		0.386856	m	Motion	paula		0.306795	m	Motion	paula		0.387072	m	Motion	paula		0.380538	c	Color	paula		0.396436	c	Color	paula
	0.371091	c	Motion	paula		0.422061	c	Motion	paula		0.387504	c	Motion	paula		0.308503	m	Color	paula		0.376778	m	Color	paula		0.373102	m	Motion	paula		0.400722	m	Motion	paula
	0.370547	m	Color	paula		0.419938	m	Color	paula		0.386647	m	Color	paula		0.308238	m	Motion	paula		0.391157	m	Motion	paula		0.373766	m	Color	paula		0.398047	m	Color	paula
	0.372159	c	Color	paula		0.423135	c	Color	paula		0.388247	c	Color	paula		0.30541	c	Motion	paula		0.387919	c	Motion	paula		0.377269	m	Motion	paula		0.40315	m	Motion	paula
	0.372294	m	Motion	paula		0.421315	m	Motion	paula		0.388523	m	Motion	paula		0.30842	m	Color	paula		0.375959	m	Color	paula		0.372461	c	Motion	paula		0.399558	c	Motion	paula
	0.371115	c	Motion	paula		0.421253	c	Motion	paula		0.385721	c	Motion	paula		0.311206	c	Color	paula		0.381627	c	Color	paula		0.37758	m	Color	paula		0.401108	m	Color	paula
	0.370719	m	Color	paula		0.420611	m	Color	paula		0.387522	m	Color	paula		0.308772	m	Motion	paula		0.39376	m	Motion	paula		0.372615	c	Color	paula		0.397814	c	Color	paula
	0.371521	c	Color	paula		0.422256	m	Motion	paula		0.387497	c	Color	paula		0.3074	c	Motion	paula		0.391836	c	Motion	paula		0.372637	m	Motion	paula		0.402387	m	Motion	paula
	0.371876	m	Motion	paula		0.420831	c	Motion	paula		0.385066	m	Motion	paula		0.307774	m	Color	paula		0.372885	m	Color	paula		0.372337	c	Motion	paula		0.399219	c	Motion	paula
	0.370654	c	Motion	paula		0.419427	m	Color	paula		0.385023	c	Motion	paula		0.309765	c	Color	paula		0.377726	c	Color	paula		0.370706	m	Color	paula		0.398676	m	Color	paula
	0.370075	m	Color	paula		0.420891	c	Color	paula		0.385458	m	Color	paula		0.308796	m	Motion	paula		0.390702	m	Motion	paula		0.370891	c	Color	paula		0.39911	c	Color	paula
	0.370375	c	Color	paula		0.422185	m	Motion	paula		0.385145	c	Color	paula		0.30741	c	Motion	paula		0.384453	c	Motion	paula		0.375422	m	Motion	paula		0.401737	m	Motion	paula
	0.372477	m	Motion	paula		0.423004	c	Motion	paula		0.386891	m	Motion	paula		0.307991	m	Color	paula		0.377721	m	Color	paula		0.370761	c	Motion	paula		0.394754	c	Motion	paula
	0.371314	c	Motion	paula		0.420158	m	Color	paula		0.384414	c	Motion	paula		0.307701	c	Color	paula		0.376137	c	Color	paula		0.378208	m	Color	paula		0.40044	m	Color	paula
	0.370385	m	Color	paula		0.423616	c	Color	paula		0.386299	m	Color	paula		0.309751	m	Motion	paula		0.394663	m	Motion	paula		0.374383	c	Color	paula		0.397929	c	Color	paula
	0.371101	c	Color	paula		0.420798	c	Motion	paula		0.385821	c	Color	paula		0.306421	c	Motion	paula		0.391839	c	Motion	paula		0.371438	m	Motion	paula		0.401401	m	Motion	paula
	0.371195	c	Motion	paula		0.420207	c	Color	paula		0.384697	c	Motion	paula		0.307339	m	Color	paula		0.377049	m	Color	paula		0.370892	c	Motion	paula		0.398398	c	Motion	paula
	0.37074	c	Color	paula		0.421619	c	Motion	paula		0.385871	c	Color	paula		0.307644	c	Color	paula		0.376218	c	Color	paula		0.372952	m	Color	paula		0.398533	m	Color	paula
	0.371941	c	Motion	paula		0.422838	c	Color	paula		0.386309	c	Motion	paula		0.309476	c	Motion	paula		0.392334	c	Motion	paula		0.381493	c	Color	paula		0.396088	c	Color	paula
	0.372537	c	Color	paula		0.422238	m	Motion	paula		0.385353	c	Color	paula		0.309047	c	Color	paula		0.382398	c	Color	paula		0.37372	c	Motion	paula		0.404276	c	Motion	paula
	0.372167	m	Motion	paula		0.420804	c	Motion	paula		0.385106	m	Motion	paula		0.309332	c	Motion	paula		0.394847	c	Motion	paula		0.378774	c	Color	paula		0.39913	c	Color	paula
	0.371159	c	Motion	paula		0.422652	m	Color	paula		0.384517	c	Motion	paula		0.311496	c	Color	paula		0.3917	c	Color	paula		0.375086	c	Motion	paula		0.401871	c	Motion	paula
	0.372249	m	Color	paula		0.422528	c	Color	paula		0.386699	m	Color	paula		0.310703	m	Motion	paula		0.390129	m	Motion	paula		0.380232	c	Color	paula		0.398729	c	Color	paula
	0.372273	c	Color	paula		0.421018	c	Motion	paula		0.387444	c	Color	paula		0.310917	c	Motion	paula		0.394664	c	Motion	paula		0.373285	m	Motion	paula		0.405134	m	Motion	paula
	0.371662	c	Motion	paula		0.421953	c	Color	paula		0.385648	c	Motion	paula		0.310439	m	Color	paula		0.384452	m	Color	paula		0.372236	c	Motion	paula		0.402185	c	Motion	paula
	0.371379	c	Color	paula		0.422635	c	Motion	paula		0.387505	c	Color	paula		0.311516	c	Color	paula		0.384622	c	Color	paula		0.377125	m	Color	paula		0.399853	m	Color	paula
	0.371663	c	Motion	paula		0.423077	c	Color	paula		0.382117	c	Motion	paula		0.311104	c	Motion	paula		0.390421	c	Motion	paula		0.376227	c	Color	paula		0.39853	c	Color	paula
	0.372436	c	Color	paula		0.421513	c	Motion	paula		0.386976	c	Color	paula		0.308249	c	Color	paula		0.373614	c	Color	paula		0.369164	c	Motion	paula		0.400829	c	Motion	paula
	0.371398	c	Motion	paula		0.423496	c	Color	paula		0.383987	c	Motion	paula		0.309756	c	Motion	paula		0.395667	c	Motion	paula		0.371862	c	Color	paula		0.397751	c	Color	paula
	0.372062	c	Color	paula		0.421335	c	Motion	paula		0.38656	c	Color	paula		0.311649	c	Color	paula		0.382608	c	Color	paula		0.373001	c	Motion	paula		0.405482	c	Motion	paula
	0.371516	c	Motion	paula		0.421649	c	Color	paula		0.384948	c	Motion	paula		0.308963	c	Motion	paula		0.395455	c	Motion	paula		0.36923	c	Color	paula		0.399965	c	Color	paula
	0.371901	c	Color	paula		0.420218	m	Motion	paula		0.386053	c	Color	paula		0.310383	c	Color	paula		0.383213	c	Color	paula		0.374316	c	Motion	paula		0.403477	c	Motion	paula
	0.371461	m	Motion	paula		0.420593	c	Motion	paula		0.385666	m	Motion	paula		0.308759	c	Motion	paula		0.394408	c	Motion	paula		0.370086	c	Color	paula		0.400629	c	Color	paula
	0.370856	c	Motion	paula		0.419531	m	Color	paula		0.383161	c	Motion	paula		0.309793	c	Color	paula		0.385412	c	Color	paula		0.37675	c	Motion	paula		0.401841	c	Motion	paula
	0.370435	m	Color	paula		0.421231	c	Color	paula		0.386763	m	Color	paula		0.310125	m	Motion	paula		0.396172	m	Motion	paula		0.382279	c	Color	paula		0.402847	c	Color	paula
	0.371548	c	Color	paula		0.420855	c	Motion	paula		0.388041	c	Color	paula		0.310555	c	Motion	paula		0.394345	c	Motion	paula		0.372133	m	Motion	paula		0.402661	m	Motion	paula
	0.371553	c	Motion	paula		0.421368	c	Color	paula		0.384199	c	Motion	paula		0.307175	m	Color	paula		0.375078	m	Color	paula		0.374284	c	Motion	paula		0.402096	c	Motion	paula
	0.371635	c	Color	paula		0.419868	c	Motion	paula		0.387448	c	Color	paula		0.310102	c	Color	paula		0.377053	c	Color	paula		0.375888	m	Color	paula		0.401443	m	Color	paula
	0.371338	c	Motion	paula		0.421538	c	Color	paula		0.386089	c	Motion	paula		0.309633	c	Motion	paula		0.399375	c	Motion	paula		0.377993	c	Color	paula		0.401614	c	Color	paula
	0.371244	c	Color	paula		0.421736	m	Motion	paula		0.386666	c	Color	paula		0.309847	c	Color	paula		0.380087	c	Color	paula		0.371861	c	Motion	paula		0.404763	c	Motion	paula
	0.3715	m	Motion	paula		0.421755	m	Color	paula		0.383264	m	Motion	paula		0.308837	c	Motion	paula		0.399171	c	Motion	paula		0.366086	c	Color	paula		0.400029	c	Color	paula
	0.371699	m	Color	paula		0.423279	m	Motion	paula		0.382658	m	Color	paula		0.308849	c	Color	paula		0.381837	c	Color	paula		0.372365	c	Motion	paula		0.40287	c	Motion	paula
	0.372131	m	Motion	paula		0.423325	m	Color	paula		0.388715	m	Motion	paula		0.308129	m	Motion	paula		0.399204	m	Motion	paula		0.366995	c	Color	paula		0.402059	c	Color	paula
	0.372083	m	Color	paula		0.421502	m	Motion	paula		0.384161	m	Color	paula		0.312308	m	Color	paula		0.390882	m	Color	paula		0.377895	m	Motion	paula		0.402127	m	Motion	paula
	0.371632	m	Motion	paula		0.421366	c	Motion	paula		0.388033	m	Motion	paula		0.3064	m	Motion	paula		0.393414	m	Motion	paula		0.373321	m	Color	paula		0.400869	m	Color	paula
	0.371126	c	Motion	paula		0.421278	m	Color	paula		0.384651	c	Motion	paula		0.311851	m	Color	paula		0.390975	m	Color	paula		0.375607	m	Motion	paula		0.397313	m	Motion	paula
	0.370576	m	Color	paula		0.421993	c	Color	paula		0.382357	m	Color	paula		0.308468	m	Motion	paula		0.387724	m	Motion	paula		0.379534	m	Color	paula		0.397735	m	Color	paula
	0.371485	c	Color	paula		0.423314	m	Motion	paula		0.384159	c	Color	paula		0.309972	c	Motion	paula		0.394928	c	Motion	paula		0.374418	m	Motion	paula		0.390374	m	Motion	paula
	0.371851	m	Motion	paula		0.422231	m	Color	paula		0.385595	m	Motion	paula		0.308924	m	Color	paula		0.382413	m	Color	paula		0.374631	c	Motion	paula		0.39589	c	Motion	paula
	0.371585	m	Color	paula		0.421179	m	Motion	paula		0.384892	m	Color	paula		0.311905	c	Color	paula		0.382486	c	Color	paula		0.379288	m	Color	paula		0.397096	m	Color	paula
	0.371356	m	Motion	paula		0.421351	c	Motion	paula		0.384974	m	Motion	paula		0.306661	m	Motion	paula		0.395528	m	Motion	paula		0.377701	c	Color	paula		0.398219	c	Color	paula
	0.371088	c	Motion	paula		0.420502	m	Color	paula		0.382506	c	Motion	paula		0.312415	m	Color	paula		0.390759	m	Color	paula		0.37501	m	Motion	paula		0.402576	m	Motion	paula
	0.370242	m	Color	paula		0.420952	c	Color	paula		0.383353	m	Color	paula		0.308468	m	Motion	paula		0.392601	m	Motion	paula		0.369958	m	Color	paula		0.397934	m	Color	paula
	0.370577	c	Color	paula		0.420636	m	Motion	paula		0.383305	c	Color	paula		0.307458	c	Motion	paula		0.404207	c	Motion	paula		0.373342	m	Motion	paula		0.397735	m	Motion	paula
	0.37105	m	Motion	paula		0.421515	m	Color	paula		0.383522	m	Motion	paula		0.309359	m	Color	paula		0.382388	m	Color	paula		0.37641	c	Motion	paula		0.403897	c	Motion	paula
	0.370991	m	Color	paula		0.421657	m	Motion	paula		0.384372	m	Color	paula		0.311488	c	Color	paula		0.389952	c	Color	paula		0.368466	m	Color	paula		0.398502	m	Color	paula
	0.371549	m	Motion	paula		0.421127	m	Color	paula		0.384874	m	Motion	paula		0.309267	m	Motion	paula		0.400969	m	Motion	paula		0.361374	c	Color	paula		0.400956	c	Color	paula
	0.371385	m	Color	paula		0.423173	m	Motion	paula		0.385695	m	Color	paula		0.311228	m	Color	paula		0.386273	m	Color	paula		0.376865	m	Motion	paula		0.402685	m	Motion	paula
	0.37192	m	Motion	paula		0.423818	m	Color	paula		0.385515	m	Motion	paula		0.310305	m	Motion	paula		0.39493	m	Motion	paula		0.369761	m	Color	paula		0.403046	m	Color	paula
	0.371178	m	Color	paula		0.421782	m	Motion	paula		0.38488	m	Color	paula		0.311211	m	Color	paula		0.380073	m	Color	paula		0.374024	m	Motion	paula		0.399612	m	Motion	paula
	0.371588	m	Motion	paula		0.420808	m	Color	paula		0.38514	m	Motion	paula		0.309321	m	Motion	paula		0.394939	m	Motion	paula		0.374505	m	Color	paula		0.401084	m	Color	paula
	0.370779	m	Color	paula		0.42293	m	Motion	paula		0.383812	m	Color	paula		0.309362	m	Color	paula		0.377765	m	Color	paula		0.372963	m	Motion	paula		0.397468	m	Motion	paula
	0.372031	m	Motion	paula		0.423626	m	Color	paula		0.386195	m	Motion	paula		0.307827	m	Motion	paula		0.399272	m	Motion	paula		0.382723	m	Color	paula		0.395364	m	Color	paula
	0.370788	m	Color	paula		0.421228	m	Motion	paula		0.383109	m	Color	paula		0.310023	m	Color	paula		0.388383	m	Color	paula		0.375615	m	Motion	paula		0.401423	m	Motion	paula
	0.370448	m	Motion	paula		0.421568	c	Motion	paula		0.387153	m	Motion	paula		0.306427	m	Motion	paula		0.399452	m	Motion	paula		0.369876	m	Color	paula		0.403532	m	Color	paula
	0.370587	c	Motion	paula		0.421676	m	Color	paula		0.38599	c	Motion	paula		0.308611	m	Color	paula		0.386566	m	Color	paula		0.375414	m	Motion	paula		0.401097	m	Motion	paula
	0.370486	m	Color	paula		0.422094	c	Color	paula		0.384333	m	Color	paula		0.305869	m	Motion	paula		0.383567	m	Motion	paula		0.378004	m	Color	paula		0.398876	m	Color	paula
	0.371182	c	Color	paula		0.421204	c	Motion	paula		0.385248	c	Color	paula		0.306281	c	Motion	paula		0.389583	c	Motion	paula		0.371403	m	Motion	paula		0.392897	m	Motion	paula
	0.370383	c	Motion	paula		0.422593	c	Color	paula		0.385583	c	Motion	paula		0.309215	m	Color	paula		0.38221	m	Color	paula		0.371302	c	Motion	paula		0.39599	c	Motion	paula
	0.369849	c	Color	paula		0.422135	m	Motion	paula		0.383184	c	Color	paula		0.310605	c	Color	paula		0.385457	c	Color	paula		0.375041	m	Color	paula		0.395517	m	Color	paula
	0.371189	m	Motion	paula		0.423176	m	Color	paula		0.385092	m	Motion	paula		0.306403	c	Motion	paula		0.386098	c	Motion	paula		0.373594	c	Color	paula		0.396836	c	Color	paula
	0.371106	m	Color	paula		0.421219	m	Motion	paula		0.38458	m	Color	paula		0.306405	c	Color	paula		0.376198	c	Color	paula		0.369476	c	Motion	paula		0.390941	c	Motion	paula
	0.371929	m	Motion	paula		0.421553	c	Motion	paula		0.387073	m	Motion	paula		0.30706	m	Motion	paula		0.393448	m	Motion	paula		0.381056	c	Color	paula		0.393376	c	Color	paula
	0.371716	c	Motion	paula		0.423046	m	Color	paula		0.386973	c	Motion	paula		0.308025	m	Color	paula		0.38153	m	Color	paula		0.371328	m	Motion	paula		0.397122	m	Motion	paula
	0.371563	m	Color	paula		0.420603	c	Color	paula		0.387282	m	Color	paula		0.30902	m	Motion	paula		0.391491	m	Motion	paula		0.38161	m	Color	paula		0.397675	m	Color	paula
	0.370863	c	Color	paula		0.422064	m	Motion	paula		0.386316	c	Color	paula		0.308016	c	Motion	paula		0.393841	c	Motion	paula		0.375579	m	Motion	paula		0.40262	m	Motion	paula
	0.372888	m	Motion	paula		0.42191	c	Motion	paula		0.387644	m	Motion	paula		0.307236	m	Color	paula		0.37789	m	Color	paula		0.375028	c	Motion	paula		0.402424	c	Motion	paula
	0.371483	c	Motion	paula		0.421575	m	Color	paula		0.387367	c	Motion	paula		0.309973	c	Color	paula		0.379482	c	Color	paula		0.375391	m	Color	paula		0.397986	m	Color	paula
	0.371962	m	Color	paula		0.423594	c	Color	paula		0.386051	m	Color	paula		0.310485	m	Motion	paula		0.394649	m	Motion	paula		0.373664	c	Color	paula		0.395775	c	Color	paula
	0.372753	c	Color	paula		0.422848	m	Motion	paula		0.388371	c	Color	paula		0.307135	c	Motion	paula		0.391505	c	Motion	paula		0.378855	m	Motion	paula		0.406961	m	Motion	paula
	0.372907	m	Motion	paula		0.420986	c	Motion	paula		0.386491	m	Motion	paula		0.310662	m	Color	paula		0.389525	m	Color	paula		0.374419	c	Motion	paula		0.401871	c	Motion	paula
	0.371284	c	Motion	paula		0.422427	m	Color	paula		0.385376	c	Motion	paula		0.311831	c	Color	paula		0.388099	c	Color	paula		0.38031	m	Color	paula		0.398667	m	Color	paula
	0.372386	m	Color	paula		0.422023	c	Color	paula		0.3876	m	Color	paula		0.311151	m	Motion	paula		0.392947	m	Motion	paula		0.377003	c	Color	paula		0.396934	c	Color	paula
	0.372109	c	Color	paula		0.422204	c	Motion	paula		0.387536	c	Color	paula		0.308887	c	Motion	paula		0.394155	c	Motion	paula		0.375998	m	Motion	paula		0.406536	m	Motion	paula
	0.37149	c	Motion	paula		0.422836	c	Color	paula		0.385663	c	Motion	paula		0.3104	m	Color	paula		0.379918	m	Color	paula		0.373849	c	Motion	paula		0.400554	c	Motion	paula
	0.370612	c	Color	paula		0.422609	m	Motion	paula		0.386166	c	Color	paula		0.310406	c	Color	paula		0.383713	c	Color	paula		0.37922	m	Color	paula		0.400028	m	Color	paula
	0.372861	m	Motion	paula		0.420213	c	Motion	paula		0.388366	m	Motion	paula		0.308304	c	Motion	paula		0.384106	c	Motion	paula		0.375961	c	Color	paula		0.398581	c	Color	paula
	0.370898	c	Motion	paula		0.423757	m	Color	paula		0.387249	c	Motion	paula		0.306435	c	Color	paula		0.371439	c	Color	paula		0.371771	c	Motion	paula		0.397914	c	Motion	paula
	0.372	m	Color	paula		0.423683	c	Color	paula		0.386773	m	Color	paula		0.310425	m	Motion	paula		0.388754	m	Motion	paula		0.372324	c	Color	paula		0.39677	c	Color	paula
	0.37129	c	Color	paula		0.423253	m	Motion	paula		0.387023	c	Color	paula		0.308267	c	Motion	paula		0.380591	c	Motion	paula		0.375973	m	Motion	paula		0.401763	m	Motion	paula
	0.373009	m	Motion	paula		0.422689	c	Motion	paula		0.387112	m	Motion	paula		0.3084	m	Color	paula		0.381219	m	Color	paula		0.371486	c	Motion	paula		0.394219	c	Motion	paula
	0.371602	c	Motion	paula		0.424623	m	Color	paula		0.386754	c	Motion	paula		0.305935	c	Color	paula		0.371896	c	Color	paula		0.377282	m	Color	paula		0.397902	m	Color	paula
	0.372458	m	Color	paula		0.426132	c	Color	paula		0.388074	m	Color	paula		0.311075	m	Motion	paula		0.386798	m	Motion	paula		0.373359	c	Color	paula		0.39917	c	Color	paula
	0.372051	c	Color	paula		0.422208	m	Motion	paula		0.387563	c	Color	paula		0.307238	c	Motion	paula		0.387996	c	Motion	paula		0.374735	m	Motion	paula		0.402125	m	Motion	paula
	0.371491	m	Motion	paula		0.420499	m	Color	paula		0.385554	m	Motion	paula		0.308149	m	Color	paula		0.373217	m	Color	paula		0.371215	c	Motion	paula		0.397591	c	Motion	paula
	0.370484	m	Color	paula		0.422028	m	Motion	paula		0.385602	m	Color	paula		0.306394	c	Color	paula		0.372698	c	Color	paula		0.376104	m	Color	paula		0.400177	m	Color	paula
	0.372231	m	Motion	paula		0.422261	c	Motion	paula		0.387175	m	Motion	paula		0.307249	m	Motion	paula		0.387358	m	Motion	paula		0.381222	c	Color	paula		0.396519	c	Color	paula
	0.371279	c	Motion	paula		0.420387	m	Color	paula		0.387747	c	Motion	paula		0.309188	m	Color	paula		0.376516	m	Color	paula		0.373814	m	Motion	paula		0.400141	m	Motion	paula
	0.370994	m	Color	paula		0.423472	c	Color	paula		0.386932	m	Color	paula		0.308659	m	Motion	paula		0.392489	m	Motion	paula		0.375106	m	Color	paula		0.397323	m	Color	paula
	0.37255	c	Color	paula		0.421526	m	Motion	paula		0.388722	c	Color	paula		0.305819	c	Motion	paula		0.388656	c	Motion	paula		0.379759	m	Motion	paula		0.402667	m	Motion	paula
	0.372477	m	Motion	paula		0.421357	c	Motion	paula		0.388698	m	Motion	paula		0.309253	m	Color	paula		0.37687	m	Color	paula		0.373687	c	Motion	paula		0.39954	c	Motion	paula
	0.371218	c	Motion	paula		0.421021	m	Color	paula		0.385919	c	Motion	paula		0.311901	c	Color	paula		0.381543	c	Color	paula		0.380138	m	Color	paula		0.40057	m	Color	paula
	0.371079	m	Color	paula		0.421805	c	Color	paula		0.387716	m	Color	paula		0.30925	m	Motion	paula		0.393953	m	Motion	paula		0.373843	c	Color	paula		0.397422	c	Color	paula
	0.371875	c	Color	paula		0.422695	m	Motion	paula		0.387735	c	Color	paula		0.307734	c	Motion	paula		0.391992	c	Motion	paula		0.374214	m	Motion	paula		0.402467	m	Motion	paula
	0.372192	m	Motion	paula		0.421185	c	Motion	paula		0.385511	m	Motion	paula		0.308389	m	Color	paula		0.372307	m	Color	paula		0.373302	c	Motion	paula		0.398808	c	Motion	paula
	0.370976	c	Motion	paula		0.419864	m	Color	paula		0.385409	c	Motion	paula		0.310473	c	Color	paula		0.378659	c	Color	paula		0.372684	m	Color	paula		0.398517	m	Color	paula
	0.370451	m	Color	paula		0.421135	c	Color	paula		0.38588	m	Color	paula		0.309253	m	Motion	paula		0.39085	m	Motion	paula		0.372954	c	Color	paula		0.398726	c	Color	paula
	0.370591	c	Color	paula		0.422565	m	Motion	paula		0.385585	c	Color	paula		0.307955	c	Motion	paula		0.383248	c	Motion	paula		0.376969	m	Motion	paula		0.401073	m	Motion	paula
	0.372768	m	Motion	paula		0.423385	c	Motion	paula		0.387181	m	Motion	paula		0.308648	m	Color	paula		0.378424	m	Color	paula		0.370923	c	Motion	paula		0.395195	c	Motion	paula
	0.37158	c	Motion	paula		0.42056	m	Color	paula		0.384767	c	Motion	paula		0.308	c	Color	paula		0.375164	c	Color	paula		0.379927	m	Color	paula		0.399873	m	Color	paula
	0.370715	m	Color	paula		0.423885	c	Color	paula		0.386623	m	Color	paula		0.310293	m	Motion	paula		0.394206	m	Motion	paula		0.375031	c	Color	paula		0.398225	c	Color	paula
	0.37137	c	Color	paula		0.420929	c	Motion	paula		0.386209	c	Color	paula		0.306901	c	Motion	paula		0.390838	c	Motion	paula		0.372483	m	Motion	paula		0.401565	m	Motion	paula
	0.371404	c	Motion	paula		0.420623	c	Color	paula		0.384889	c	Motion	paula		0.307768	m	Color	paula		0.376343	m	Color	paula		0.371043	c	Motion	paula		0.398442	c	Motion	paula
	0.371128	c	Color	paula		0.421728	c	Motion	paula		0.386119	c	Color	paula		0.308173	c	Color	paula		0.375216	c	Color	paula		0.37466	m	Color	paula		0.39854	m	Color	paula
	0.372168	c	Motion	paula		0.42306	c	Color	paula		0.386466	c	Motion	paula		0.309954	c	Motion	paula		0.392881	c	Motion	paula		0.382452	c	Color	paula		0.396105	c	Color	paula
	0.372884	c	Color	paula		0.422268	m	Motion	paula		0.385694	c	Color	paula		0.309851	c	Color	paula		0.382499	c	Color	paula		0.376128	c	Motion	paula		0.403894	c	Motion	paula
	0.372402	m	Motion	paula		0.420875	c	Motion	paula		0.385193	m	Motion	paula		0.309769	c	Motion	paula		0.394123	c	Motion	paula		0.380197	c	Color	paula		0.398802	c	Color	paula
	0.371396	c	Motion	paula		0.422951	m	Color	paula		0.384737	c	Motion	paula		0.312086	c	Color	paula		0.390474	c	Color	paula		0.377033	c	Motion	paula		0.402268	c	Motion	paula
	0.372706	m	Color	paula		0.422771	c	Color	paula		0.386916	m	Color	paula		0.311312	m	Motion	paula		0.390239	m	Motion	paula		0.382011	c	Color	paula		0.399163	c	Color	paula
	0.372557	c	Color	paula		0.421051	c	Motion	paula		0.387534	c	Color	paula		0.311569	c	Motion	paula		0.393199	c	Motion	paula		0.375817	m	Motion	paula		0.405901	m	Motion	paula
	0.371779	c	Motion	paula		0.422287	c	Color	paula		0.385711	c	Motion	paula		0.311323	m	Color	paula		0.384568	m	Color	paula		0.374512	c	Motion	paula		0.402535	c	Motion	paula
	0.371776	c	Color	paula		0.422764	c	Motion	paula		0.387839	c	Color	paula		0.312162	c	Color	paula		0.384197	c	Color	paula		0.379018	m	Color	paula		0.400283	m	Color	paula
	0.371851	c	Motion	paula		0.423265	c	Color	paula		0.382356	c	Motion	paula		0.311615	c	Motion	paula		0.389409	c	Motion	paula		0.377568	c	Color	paula		0.398527	c	Color	paula
	0.372856	c	Color	paula		0.421551	c	Motion	paula		0.387421	c	Color	paula		0.308906	c	Color	paula		0.372323	c	Color	paula		0.370941	c	Motion	paula		0.401481	c	Motion	paula
	0.371521	c	Motion	paula		0.423675	c	Color	paula		0.384161	c	Motion	paula		0.310147	c	Motion	paula		0.394387	c	Motion	paula		0.373644	c	Color	paula		0.398132	c	Color	paula
	0.372423	c	Color	paula		0.421484	c	Motion	paula		0.386851	c	Color	paula		0.312363	c	Color	paula		0.381262	c	Color	paula		0.374445	c	Motion	paula		0.40669	c	Motion	paula
	0.371733	c	Motion	paula		0.421933	c	Color	paula		0.385145	c	Motion	paula		0.309399	c	Motion	paula		0.394974	c	Motion	paula		0.371625	c	Color	paula		0.400907	c	Color	paula
	0.372328	c	Color	paula		0.420336	m	Motion	paula		0.386649	c	Color	paula		0.311119	c	Color	paula		0.381846	c	Color	paula		0.375787	c	Motion	paula		0.404201	c	Motion	paula
	0.371658	m	Motion	paula		0.420693	c	Motion	paula		0.385842	m	Motion	paula		0.309051	c	Motion	paula		0.394871	c	Motion	paula		0.372077	c	Color	paula		0.401279	c	Color	paula
	0.371072	c	Motion	paula		0.420009	m	Color	paula		0.383465	c	Motion	paula		0.310389	c	Color	paula		0.384544	c	Color	paula		0.379008	c	Motion	paula		0.402103	c	Motion	paula
	0.370868	m	Color	paula		0.421573	c	Color	paula		0.387118	m	Color	paula		0.310548	m	Motion	paula		0.396958	m	Motion	paula		0.384713	c	Color	paula		0.403485	c	Color	paula
	0.371924	c	Color	paula		0.421024	c	Motion	paula		0.388386	c	Color	paula		0.311031	c	Motion	paula		0.393634	c	Motion	paula		0.374801	m	Motion	paula		0.4028	m	Motion	paula
	0.371739	c	Motion	paula		0.421714	c	Color	paula		0.384445	c	Motion	paula		0.307743	m	Color	paula		0.3752	m	Color	paula		0.376656	c	Motion	paula		0.402252	c	Motion	paula
	0.371996	c	Color	paula		0.419924	c	Motion	paula		0.387913	c	Color	paula		0.310767	c	Color	paula		0.377242	c	Color	paula		0.378309	m	Color	paula		0.401591	m	Color	paula
	0.371462	c	Motion	paula		0.42187	c	Color	paula		0.386282	c	Motion	paula		0.309994	c	Motion	paula		0.39803	c	Motion	paula		0.379957	c	Color	paula		0.401647	c	Color	paula
	0.371551	c	Color	paula		0.42197	m	Motion	paula		0.386951	c	Color	paula		0.310212	c	Color	paula		0.378223	c	Color	paula		0.373313	c	Motion	paula		0.405868	c	Motion	paula
	0.37174	m	Motion	paula		0.421797	m	Color	paula		0.383444	m	Motion	paula		0.309267	c	Motion	paula		0.398478	c	Motion	paula		0.368404	c	Color	paula		0.400871	c	Color	paula
	0.371972	m	Color	paula		0.423473	m	Motion	paula		0.383046	m	Color	paula		0.309254	c	Color	paula		0.379922	c	Color	paula		0.373955	c	Motion	paula		0.403427	c	Motion	paula
	0.37234	m	Motion	paula		0.423422	m	Color	paula		0.388824	m	Motion	paula		0.30835	m	Motion	paula		0.398051	m	Motion	paula		0.369005	c	Color	paula		0.402732	c	Color	paula
	0.372375	m	Color	paula		0.421651	m	Motion	paula		0.384613	m	Color	paula		0.312576	m	Color	paula		0.38915	m	Color	paula		0.379593	m	Motion	paula		0.403461	m	Motion	paula
	0.371883	m	Motion	paula		0.421442	c	Motion	paula		0.388235	m	Motion	paula		0.306744	m	Motion	paula		0.392997	m	Motion	paula		0.376598	m	Color	paula		0.40229	m	Color	paula
	0.371303	c	Motion	paula		0.421328	m	Color	paula		0.384787	c	Motion	paula		0.312208	m	Color	paula		0.390206	m	Color	paula		0.377052	m	Motion	paula		0.398025	m	Motion	paula
	0.370754	m	Color	paula		0.422041	c	Color	paula		0.382669	m	Color	paula		0.308933	m	Motion	paula		0.386499	m	Motion	paula		0.381794	m	Color	paula		0.39829	m	Color	paula
	0.372066	m	Motion	paula		0.423526	m	Motion	paula		0.384346	c	Color	paula		0.31042	c	Motion	paula		0.393009	c	Motion	paula		0.375743	m	Motion	paula		0.390939	m	Motion	paula
	0.371865	m	Color	paula		0.422402	m	Color	paula		0.385832	m	Motion	paula		0.30914	m	Color	paula		0.38067	m	Color	paula		0.376684	c	Motion	paula		0.396293	c	Motion	paula
	0.371657	m	Motion	paula		0.421388	m	Motion	paula		0.385262	m	Color	paula		0.312261	c	Color	paula		0.380805	c	Color	paula		0.381353	m	Color	paula		0.398016	m	Color	paula
	0.371213	c	Motion	paula		0.421526	c	Motion	paula		0.385322	m	Motion	paula		0.306999	m	Motion	paula		0.395015	m	Motion	paula		0.379808	c	Color	paula		0.398738	c	Color	paula
	0.370419	m	Color	paula		0.420606	m	Color	paula		0.382771	c	Motion	paula		0.312791	m	Color	paula		0.389558	m	Color	paula		0.37609	m	Motion	paula		0.403704	m	Motion	paula
	0.370746	c	Color	paula		0.421047	c	Color	paula		0.383587	m	Color	paula		0.308961	m	Motion	paula		0.391227	m	Motion	paula		0.372109	m	Color	paula		0.398599	m	Color	paula
	0.37124	m	Motion	paula		0.420657	m	Motion	paula		0.383473	c	Color	paula		0.307719	c	Motion	paula		0.403152	c	Motion	paula		0.374149	m	Motion	paula		0.398999	m	Motion	paula
	0.371165	m	Color	paula		0.421592	m	Color	paula		0.383778	m	Motion	paula		0.309592	m	Color	paula		0.380449	m	Color	paula		0.377586	c	Motion	paula		0.404459	c	Motion	paula
	0.371719	m	Motion	paula		0.42171	m	Motion	paula		0.384297	m	Color	paula		0.31186	c	Color	paula		0.387394	c	Color	paula		0.370181	m	Color	paula		0.399687	m	Color	paula
	0.371622	m	Color	paula		0.421319	m	Color	paula		0.385038	m	Motion	paula		0.309731	m	Motion	paula		0.400103	m	Motion	paula		0.363637	c	Color	paula		0.401668	c	Color	paula
	0.372133	m	Motion	paula		0.423238	m	Motion	paula		0.385659	m	Color	paula		0.31168	m	Color	paula		0.385148	m	Color	paula		0.379003	m	Motion	paula		0.403553	m	Motion	paula
	0.371367	m	Color	paula		0.423934	m	Color	paula		0.385792	m	Motion	paula		0.310808	m	Motion	paula		0.393519	m	Motion	paula		0.371895	m	Color	paula		0.403857	m	Color	paula
	0.371686	m	Motion	paula		0.421813	m	Motion	paula		0.384852	m	Color	paula		0.311678	m	Color	paula		0.381106	m	Color	paula		0.375696	m	Motion	paula		0.399997	m	Motion	paula
	0.370976	m	Color	paula		0.420971	m	Color	paula		0.385317	m	Motion	paula		0.309916	m	Motion	paula		0.393023	m	Motion	paula		0.377191	m	Color	paula		0.401407	m	Color	paula
	0.372232	m	Motion	paula		0.423011	m	Motion	paula		0.383809	m	Color	paula		0.309876	m	Color	paula		0.376937	m	Color	paula		0.374753	m	Motion	paula		0.397869	m	Motion	paula
	0.370988	m	Color	paula		0.423742	m	Color	paula		0.386472	m	Motion	paula		0.308142	m	Motion	paula		0.398703	m	Motion	paula		0.384636	m	Color	paula		0.395659	m	Color	paula
	0.370664	m	Motion	paula		0.42136	m	Motion	paula		0.383092	m	Color	paula		0.310484	m	Color	paula		0.388299	m	Color	paula		0.376825	m	Motion	paula		0.401816	m	Motion	paula
	0.37067	c	Motion	paula		0.421666	c	Motion	paula		0.387318	m	Motion	paula		0.306841	m	Motion	paula		0.398921	m	Motion	paula		0.372362	m	Color	paula		0.404042	m	Color	paula
	0.37067	m	Color	paula		0.42185	m	Color	paula		0.386096	c	Motion	paula		0.309156	m	Color	paula		0.384554	m	Color	paula		0.376718	m	Motion	paula		0.401942	m	Motion	paula
	0.371413	c	Color	paula		0.422342	c	Color	paula		0.384602	m	Color	paula		0.306405	m	Motion	paula		0.382695	m	Motion	paula		0.379744	m	Color	paula		0.399766	m	Color	paula
	0.370562	c	Motion	paula		0.421262	c	Motion	paula		0.385441	c	Color	paula		0.306636	c	Motion	paula		0.389152	c	Motion	paula		0.372294	m	Motion	paula		0.39356	m	Motion	paula
	0.369957	c	Color	paula		0.422702	c	Color	paula		0.385802	c	Motion	paula		0.309467	m	Color	paula		0.381265	m	Color	paula		0.372056	c	Motion	paula		0.395906	c	Motion	paula
	0.371307	m	Motion	paula		0.422159	m	Motion	paula		0.383254	c	Color	paula		0.311051	c	Color	paula		0.386173	c	Color	paula		0.37589	m	Color	paula		0.395952	m	Color	paula
	0.371352	m	Color	paula		0.423386	m	Color	paula		0.38525	m	Motion	paula		0.306936	c	Motion	paula		0.384837	c	Motion	paula		0.375346	c	Color	paula		0.396558	c	Color	paula
	0.372378	m	Motion	paula		0.421552	m	Motion	paula		0.384615	m	Color	paula		0.306743	c	Color	paula		0.3742	c	Color	paula		0.369917	c	Motion	paula		0.39135	c	Motion	paula
	0.372006	c	Motion	paula		0.421855	c	Motion	paula		0.387357	m	Motion	paula		0.30746	m	Motion	paula		0.392477	m	Motion	paula		0.38214	c	Color	paula		0.393853	c	Color	paula
	0.372046	m	Color	paula		0.42342	m	Color	paula		0.387174	c	Motion	paula		0.308511	m	Color	paula		0.381511	m	Color	paula		0.372107	m	Motion	paula		0.397392	m	Motion	paula
	0.371306	c	Color	paula		0.421037	c	Color	paula		0.387685	m	Color	paula		0.309891	m	Motion	paula		0.390892	m	Motion	paula		0.383805	m	Color	paula		0.398217	m	Color	paula
	0.373332	m	Motion	paula		0.422354	m	Motion	paula		0.386677	c	Color	paula		0.308648	c	Motion	paula		0.393151	c	Motion	paula		0.376859	m	Motion	paula		0.40255	m	Motion	paula
	0.371791	c	Motion	paula		0.422158	c	Motion	paula		0.387904	m	Motion	paula		0.308298	m	Color	paula		0.377538	m	Color	paula		0.376762	c	Motion	paula		0.402067	c	Motion	paula
	0.372522	m	Color	paula		0.422006	m	Color	paula		0.387578	c	Motion	paula		0.310998	c	Color	paula		0.379634	c	Color	paula		0.3757	m	Color	paula		0.398008	m	Color	paula
	0.373135	c	Color	paula		0.423853	c	Color	paula		0.386442	m	Color	paula		0.311243	m	Motion	paula		0.394356	m	Motion	paula		0.37457	c	Color	paula		0.39498	c	Color	paula
	0.373292	m	Motion	paula		0.423163	m	Motion	paula		0.388884	c	Color	paula		0.307799	c	Motion	paula		0.390445	c	Motion	paula		0.381807	m	Motion	paula		0.407553	m	Motion	paula
	0.371496	c	Motion	paula		0.421115	c	Motion	paula		0.386638	m	Motion	paula		0.311686	m	Color	paula		0.389194	m	Color	paula		0.375903	c	Motion	paula		0.40218	c	Motion	paula
	0.372865	m	Color	paula		0.422709	m	Color	paula		0.385568	c	Motion	paula		0.312519	c	Color	paula		0.387302	c	Color	paula		0.38207	m	Color	paula		0.398932	m	Color	paula
	0.372461	c	Color	paula		0.422315	c	Color	paula		0.38802	m	Color	paula		0.311887	m	Motion	paula		0.393389	m	Motion	paula		0.378162	c	Color	paula		0.39682	c	Color	paula
	0.371908	c	Motion	paula		0.422707	c	Motion	paula		0.387907	c	Color	paula		0.309467	c	Motion	paula		0.393215	c	Motion	paula		0.37806	m	Motion	paula		0.407308	m	Motion	paula
	0.370994	c	Color	paula		0.423232	c	Color	paula		0.385938	c	Motion	paula		0.311383	m	Color	paula		0.379459	m	Color	paula		0.374877	c	Motion	paula		0.400255	c	Motion	paula
	0.373306	m	Motion	paula		0.422862	m	Motion	paula		0.386463	c	Color	paula		0.311103	c	Color	paula		0.384504	c	Color	paula		0.380718	m	Color	paula		0.400596	m	Color	paula
	0.371244	c	Motion	paula		0.420341	c	Motion	paula		0.38875	m	Motion	paula		0.30909	c	Motion	paula		0.383533	c	Motion	paula		0.377308	c	Color	paula		0.398606	c	Color	paula
	0.372543	m	Color	paula		0.424226	m	Color	paula		0.387567	c	Motion	paula		0.307345	c	Color	paula		0.371459	c	Color	paula		0.371986	c	Motion	paula		0.397449	c	Motion	paula
	0.371654	c	Color	paula		0.423986	c	Color	paula		0.387049	m	Color	paula		0.311213	m	Motion	paula		0.388458	m	Motion	paula		0.37195	c	Color	paula		0.396711	c	Color	paula
	0.373435	m	Motion	paula		0.42354	m	Motion	paula		0.387419	c	Color	paula		0.308979	c	Motion	paula		0.379868	c	Motion	paula		0.378008	m	Motion	paula		0.40194	m	Motion	paula
	0.371984	c	Motion	paula		0.422884	c	Motion	paula		0.387383	m	Motion	paula		0.309427	m	Color	paula		0.380971	m	Color	paula		0.372015	c	Motion	paula		0.394926	c	Motion	paula
	0.372992	m	Color	paula		0.424983	m	Color	paula		0.387161	c	Motion	paula		0.306646	c	Color	paula		0.370923	c	Color	paula		0.377912	m	Color	paula		0.398413	m	Color	paula
	0.372522	c	Color	paula		0.426498	c	Color	paula		0.388455	m	Color	paula		0.311846	m	Motion	paula		0.387341	m	Motion	paula		0.373277	c	Color	paula		0.400025	c	Color	paula
	0.371827	m	Motion	paula		0.422696	m	Motion	paula		0.388025	c	Color	paula		0.308025	c	Motion	paula		0.387142	c	Motion	paula		0.376211	m	Motion	paula		0.40271	m	Motion	paula
	0.370879	m	Color	paula		0.420948	m	Color	paula		0.385815	m	Motion	paula		0.309164	m	Color	paula		0.372747	m	Color	paula		0.371742	c	Motion	paula		0.397829	c	Motion	paula
	0.372503	m	Motion	paula		0.422235	m	Motion	paula		0.385852	m	Color	paula		0.307293	c	Color	paula		0.371773	c	Color	paula		0.376773	m	Color	paula		0.401185	m	Color	paula
	0.371511	c	Motion	paula		0.422462	c	Motion	paula		0.387523	m	Motion	paula		0.307805	m	Motion	paula		0.387289	m	Motion	paula		0.381193	c	Color	paula		0.397206	c	Color	paula
	0.371573	m	Color	paula		0.42106	m	Color	paula		0.388051	c	Motion	paula		0.310034	m	Color	paula		0.377522	m	Color	paula		0.375002	m	Motion	paula		0.399631	m	Motion	paula
	0.372974	c	Color	paula		0.423882	c	Color	paula		0.387333	m	Color	paula		0.309109	m	Motion	paula		0.392836	m	Motion	paula		0.376114	m	Color	paula		0.396652	m	Color	paula
	0.372752	m	Motion	paula		0.421813	m	Motion	paula		0.389158	c	Color	paula		0.30626	c	Motion	paula		0.388244	c	Motion	paula		0.382097	m	Motion	paula		0.40243	m	Motion	paula
	0.371335	c	Motion	paula		0.421408	c	Motion	paula		0.388941	m	Motion	paula		0.310252	m	Color	paula		0.377751	m	Color	paula		0.375191	c	Motion	paula		0.399582	c	Motion	paula
	0.371547	m	Color	paula		0.421572	m	Color	paula		0.386175	c	Motion	paula		0.312546	c	Color	paula		0.381643	c	Color	paula		0.382322	m	Color	paula		0.399984	m	Color	paula
	0.37226	c	Color	paula		0.422221	c	Color	paula		0.387975	m	Color	paula		0.309771	m	Motion	paula		0.393537	m	Motion	paula		0.375194	c	Color	paula		0.397213	c	Color	paula
	0.372614	m	Motion	paula		0.423203	m	Motion	paula		0.388005	c	Color	paula		0.308079	c	Motion	paula		0.391535	c	Motion	paula		0.375768	m	Motion	paula		0.402671	m	Motion	paula
	0.371354	c	Motion	paula		0.421548	c	Motion	paula		0.385866	m	Motion	paula		0.309119	m	Color	paula		0.373091	m	Color	paula		0.374272	c	Motion	paula		0.398296	c	Motion	paula
	0.37095	m	Color	paula		0.420444	m	Color	paula		0.385657	c	Motion	paula		0.311145	c	Color	paula		0.380317	c	Color	paula		0.374354	m	Color	paula		0.398708	m	Color	paula
	0.370896	c	Color	paula		0.421466	c	Color	paula		0.38636	m	Color	paula		0.309913	m	Motion	paula		0.391208	m	Motion	paula		0.374558	c	Color	paula		0.398646	c	Color	paula
	0.373226	m	Motion	paula		0.423115	m	Motion	paula		0.386009	c	Color	paula		0.308584	c	Motion	paula		0.382784	c	Motion	paula		0.378402	m	Motion	paula		0.400997	m	Motion	paula
	0.372015	c	Motion	paula		0.423859	c	Motion	paula		0.387441	m	Motion	paula		0.309524	m	Color	paula		0.378792	m	Color	paula		0.371269	c	Motion	paula		0.396304	c	Motion	paula
	0.371155	m	Color	paula		0.421052	m	Color	paula		0.385126	c	Motion	paula		0.308498	c	Color	paula		0.374858	c	Color	paula		0.381201	m	Color	paula		0.39962	m	Color	paula
	0.371777	c	Color	paula		0.424241	c	Color	paula		0.386944	m	Color	paula		0.311013	m	Motion	paula		0.393942	m	Motion	paula		0.375352	c	Color	paula		0.398953	c	Color	paula
	0.371666	c	Motion	paula		0.42107	c	Motion	paula		0.38671	c	Color	paula		0.307616	c	Motion	paula		0.390322	c	Motion	paula		0.373468	m	Motion	paula		0.402225	m	Motion	paula
	0.371697	c	Color	paula		0.421226	c	Color	paula		0.385094	c	Motion	paula		0.308398	m	Color	paula		0.376813	m	Color	paula		0.371447	c	Motion	paula		0.398944	c	Motion	paula
	0.372437	c	Motion	paula		0.42194	c	Motion	paula		0.386519	c	Color	paula		0.308881	c	Color	paula		0.375067	c	Color	paula		0.375891	m	Color	paula		0.399232	m	Color	paula
	0.373357	c	Color	paula		0.423345	c	Color	paula		0.386582	c	Motion	paula		0.310468	c	Motion	paula		0.393372	c	Motion	paula		0.382756	c	Color	paula		0.39663	c	Color	paula
	0.37274	m	Motion	paula		0.422423	m	Motion	paula		0.386093	c	Color	paula		0.310829	c	Color	paula		0.381938	c	Color	paula		0.378277	c	Motion	paula		0.404225	c	Motion	paula
	0.371722	c	Motion	paula		0.421028	c	Motion	paula		0.385322	m	Motion	paula		0.31018	c	Motion	paula		0.393699	c	Motion	paula		0.381475	c	Color	paula		0.398978	c	Color	paula
	0.373262	m	Color	paula		0.423345	m	Color	paula		0.384975	c	Motion	paula		0.312812	c	Color	paula		0.389173	c	Color	paula		0.378732	c	Motion	paula		0.403251	c	Motion	paula
	0.372977	c	Color	paula		0.423072	c	Color	paula		0.38723	m	Color	paula		0.311906	m	Motion	paula		0.391425	m	Motion	paula		0.383794	c	Color	paula		0.400341	c	Color	paula
	0.372024	c	Motion	paula		0.421286	c	Motion	paula		0.387794	c	Color	paula		0.312229	c	Motion	paula		0.392532	c	Motion	paula		0.37865	m	Motion	paula		0.407108	m	Motion	paula
	0.372204	c	Color	paula		0.422698	c	Color	paula		0.385781	c	Motion	paula		0.312241	m	Color	paula		0.384329	m	Color	paula		0.376765	c	Motion	paula		0.403343	c	Motion	paula
	0.372081	c	Motion	paula		0.423008	c	Motion	paula		0.388184	c	Color	paula		0.312893	c	Color	paula		0.383869	c	Color	paula		0.380739	m	Color	paula		0.401507	m	Color	paula
	0.373281	c	Color	paula		0.423467	c	Color	paula		0.382552	c	Motion	paula		0.312158	c	Motion	paula		0.388984	c	Motion	paula		0.378884	c	Color	paula		0.399124	c	Color	paula
	0.371688	c	Motion	paula		0.421704	c	Motion	paula		0.387892	c	Color	paula		0.309597	c	Color	paula		0.37155	c	Color	paula		0.372295	c	Motion	paula		0.402436	c	Motion	paula
	0.372791	c	Color	paula		0.423923	c	Color	paula		0.384354	c	Motion	paula		0.310515	c	Motion	paula		0.393778	c	Motion	paula		0.374542	c	Color	paula		0.399203	c	Color	paula
	0.371959	c	Motion	paula		0.42168	c	Motion	paula		0.387143	c	Color	paula		0.313086	c	Color	paula		0.37953	c	Color	paula		0.375397	c	Motion	paula		0.408073	c	Motion	paula
	0.372861	c	Color	paula		0.422323	c	Color	paula		0.38525	c	Motion	paula		0.309768	c	Motion	paula		0.39538	c	Motion	paula		0.373502	c	Color	paula		0.402568	c	Color	paula
	0.371946	m	Motion	paula		0.420531	m	Motion	paula		0.387271	c	Color	paula		0.311873	c	Color	paula		0.379894	c	Color	paula		0.377064	c	Motion	paula		0.405127	c	Motion	paula
	0.371337	c	Motion	paula		0.420829	c	Motion	paula		0.386022	m	Motion	paula		0.309365	c	Motion	paula		0.395425	c	Motion	paula		0.373279	c	Color	paula		0.40261	c	Color	paula
	0.371441	m	Color	paula		0.420636	m	Color	paula		0.383709	c	Motion	paula		0.311188	c	Color	paula		0.38308	c	Color	paula		0.380451	c	Motion	paula		0.403008	c	Motion	paula
	0.372411	c	Color	paula		0.421997	c	Color	paula		0.387559	m	Color	paula		0.311061	m	Motion	paula		0.397416	m	Motion	paula		0.38663	c	Color	paula		0.404634	c	Color	paula
	0.371997	c	Motion	paula		0.421311	c	Motion	paula		0.388858	c	Color	paula		0.311559	c	Motion	paula		0.393347	c	Motion	paula		0.376761	m	Motion	paula		0.403545	m	Motion	paula
	0.372409	c	Color	paula		0.422075	c	Color	paula		0.384661	c	Motion	paula		0.308498	m	Color	paula		0.37546	m	Color	paula		0.378463	c	Motion	paula		0.402922	c	Motion	paula
	0.371658	c	Motion	paula		0.420107	c	Motion	paula		0.388386	c	Color	paula		0.31159	c	Color	paula		0.376825	c	Color	paula		0.380191	m	Color	paula		0.402361	m	Color	paula
	0.371916	c	Color	paula		0.422274	c	Color	paula		0.38648	c	Motion	paula		0.310399	c	Motion	paula		0.396403	c	Motion	paula		0.381362	c	Color	paula		0.402136	c	Color	paula
	0.371972	m	Motion	paula		0.422275	m	Motion	paula		0.387243	c	Color	paula		0.310701	c	Color	paula		0.376966	c	Color	paula		0.373861	c	Motion	paula		0.407375	c	Motion	paula
	0.372256	m	Color	paula		0.421748	m	Color	paula		0.383499	m	Motion	paula		0.309679	c	Motion	paula		0.397798	c	Motion	paula		0.370183	c	Color	paula		0.402381	c	Color	paula
	0.372578	m	Motion	paula		0.423753	m	Motion	paula		0.383351	m	Color	paula		0.309778	c	Color	paula		0.378586	c	Color	paula		0.374918	c	Motion	paula		0.404451	c	Motion	paula
	0.37266	m	Color	paula		0.423461	m	Color	paula		0.388882	m	Motion	paula		0.30853	m	Motion	paula		0.397178	m	Motion	paula		0.370132	c	Color	paula		0.404068	c	Color	paula
	0.372125	m	Motion	paula		0.421827	m	Motion	paula		0.384926	m	Color	paula		0.312984	m	Color	paula		0.387108	m	Color	paula		0.380658	m	Motion	paula		0.40517	m	Motion	paula
	0.37152	c	Motion	paula		0.421642	c	Motion	paula		0.388337	m	Motion	paula		0.307103	m	Motion	paula		0.392118	m	Motion	paula		0.379735	m	Color	paula		0.404426	m	Color	paula
	0.370965	m	Color	paula		0.421364	m	Color	paula		0.384808	c	Motion	paula		0.312574	m	Color	paula		0.388915	m	Color	paula		0.378265	m	Motion	paula		0.39899	m	Motion	paula
	0.371871	c	Color	paula		0.422003	c	Color	paula		0.382948	m	Color	paula		0.309335	m	Motion	paula		0.385861	m	Motion	paula		0.384112	m	Color	paula		0.399413	m	Color	paula
	0.372305	m	Motion	paula		0.423773	m	Motion	paula		0.384544	c	Color	paula		0.310853	c	Motion	paula		0.392038	c	Motion	paula		0.376786	m	Motion	paula		0.392118	m	Motion	paula
	0.372118	m	Color	paula		0.422499	m	Color	paula		0.386046	m	Motion	paula		0.309518	m	Color	paula		0.379185	m	Color	paula		0.378098	c	Motion	paula		0.397056	c	Motion	paula
	0.371949	m	Motion	paula		0.421567	m	Motion	paula		0.385511	m	Color	paula		0.312718	c	Color	paula		0.379411	c	Color	paula		0.383069	m	Color	paula		0.399266	m	Color	paula
	0.371342	c	Motion	paula		0.421723	c	Motion	paula		0.385596	m	Motion	paula		0.307374	m	Motion	paula		0.393871	m	Motion	paula		0.381319	c	Color	paula		0.399786	c	Color	paula
	0.370627	m	Color	paula		0.420696	m	Color	paula		0.383003	c	Motion	paula		0.313112	m	Color	paula		0.387685	m	Color	paula		0.376911	m	Motion	paula		0.404976	m	Motion	paula
	0.37091	c	Color	paula		0.421109	c	Color	paula		0.38382	m	Color	paula		0.309409	m	Motion	paula		0.390232	m	Motion	paula		0.374565	m	Color	paula		0.399763	m	Color	paula
	0.371488	m	Motion	paula		0.42074	m	Motion	paula		0.38359	c	Color	paula		0.307923	c	Motion	paula		0.402175	c	Motion	paula		0.374795	m	Motion	paula		0.400747	m	Motion	paula
	0.371375	m	Color	paula		0.421644	m	Color	paula		0.384016	m	Motion	paula		0.309934	m	Color	paula		0.378499	m	Color	paula		0.378119	c	Motion	paula		0.405616	c	Motion	paula
	0.371936	m	Motion	paula		0.421777	m	Motion	paula		0.384257	m	Color	paula		0.312303	c	Color	paula		0.384527	c	Color	paula		0.371899	m	Color	paula		0.40117	m	Color	paula
	0.371856	m	Color	paula		0.421433	m	Color	paula		0.385209	m	Motion	paula		0.310165	m	Motion	paula		0.400235	m	Motion	paula		0.36549	c	Color	paula		0.403014	c	Color	paula
	0.372501	m	Motion	paula		0.423413	m	Motion	paula		0.385668	m	Color	paula		0.312183	m	Color	paula		0.384256	m	Color	paula		0.380972	m	Motion	paula		0.404863	m	Motion	paula
	0.371652	m	Color	paula		0.424053	m	Color	paula		0.386142	m	Motion	paula		0.311367	m	Motion	paula		0.392724	m	Motion	paula		0.373719	m	Color	paula		0.405301	m	Color	paula
	0.371779	m	Motion	paula		0.421818	m	Motion	paula		0.385019	m	Color	paula		0.312108	m	Color	paula		0.382355	m	Color	paula		0.377126	m	Motion	paula		0.400287	m	Motion	paula
	0.371153	m	Color	paula		0.421128	m	Color	paula		0.385516	m	Motion	paula		0.310641	m	Motion	paula		0.391968	m	Motion	paula		0.379412	m	Color	paula		0.402291	m	Color	paula
	0.372547	m	Motion	paula		0.423153	m	Motion	paula		0.383743	m	Color	paula		0.310453	m	Color	paula		0.376579	m	Color	paula		0.376496	m	Motion	paula		0.398732	m	Motion	paula
	0.371259	m	Color	paula		0.423923	m	Color	paula		0.386852	m	Motion	paula		0.308426	m	Motion	paula		0.398375	m	Motion	paula		0.385978	m	Color	paula		0.396383	m	Color	paula
	0.370889	m	Motion	paula		0.421466	m	Motion	paula		0.383163	m	Color	paula		0.310914	m	Color	paula		0.388038	m	Color	paula		0.377808	m	Motion	paula		0.402257	m	Motion	paula
	0.37077	c	Motion	paula		0.421735	c	Motion	paula		0.38745	m	Motion	paula		0.307331	m	Motion	paula		0.39881	m	Motion	paula		0.374164	m	Color	paula		0.405232	m	Color	paula
	0.370849	m	Color	paula		0.422011	m	Color	paula		0.386216	c	Motion	paula		0.309773	m	Color	paula		0.382569	m	Color	paula		0.378037	m	Motion	paula		0.403386	m	Motion	paula
	0.371593	c	Color	paula		0.422514	c	Color	paula		0.384798	m	Color	paula		0.306946	m	Motion	paula		0.381537	m	Motion	paula		0.380751	m	Color	paula		0.401098	m	Color	paula
	0.370835	c	Motion	paula		0.421331	c	Motion	paula		0.385527	c	Color	paula		0.307055	c	Motion	paula		0.388176	c	Motion	paula		0.373338	m	Motion	paula		0.394532	m	Motion	paula
	0.370153	c	Color	paula		0.422877	c	Color	paula		0.386067	c	Motion	paula		0.309708	m	Color	paula		0.379802	m	Color	paula		0.372714	c	Motion	paula		0.39573	c	Motion	paula
	0.371518	m	Motion	paula		0.422191	m	Motion	paula		0.383469	c	Color	paula		0.311355	c	Color	paula		0.386479	c	Color	paula		0.376889	m	Color	paula		0.396545	m	Color	paula
	0.371639	m	Color	paula		0.423618	m	Color	paula		0.385523	m	Motion	paula		0.307543	c	Motion	paula		0.384029	c	Motion	paula		0.376933	c	Color	paula		0.396815	c	Color	paula
	0.372897	m	Motion	paula		0.422052	m	Motion	paula		0.384733	m	Color	paula		0.307185	c	Color	paula		0.372583	c	Color	paula		0.370492	c	Motion	paula		0.392466	c	Motion	paula
	0.372375	c	Motion	paula		0.422308	c	Motion	paula		0.387582	m	Motion	paula		0.307994	m	Motion	paula		0.391667	m	Motion	paula		0.382642	c	Color	paula		0.394449	c	Color	paula
	0.37262	m	Color	paula		0.423871	m	Color	paula		0.387351	c	Motion	paula		0.308965	m	Color	paula		0.381796	m	Color	paula		0.372763	m	Motion	paula		0.397713	m	Motion	paula
	0.371822	c	Color	paula		0.422837	m	Motion	paula		0.388053	m	Color	paula		0.310894	m	Motion	paula		0.390291	m	Motion	paula		0.38523	m	Color	paula		0.399221	m	Color	paula
	0.373848	m	Motion	paula		0.422593	c	Motion	paula		0.38706	c	Color	paula		0.309348	c	Motion	paula		0.392549	c	Motion	paula		0.378092	m	Motion	paula		0.402432	m	Motion	paula
	0.372135	c	Motion	paula		0.422513	m	Color	paula		0.388117	m	Motion	paula		0.309427	m	Color	paula		0.377012	m	Color	paula		0.378639	c	Motion	paula		0.401655	c	Motion	paula
	0.373124	m	Color	paula		0.424158	c	Color	paula		0.38771	c	Motion	paula		0.312016	c	Color	paula		0.379604	c	Color	paula		0.376215	m	Color	paula		0.398696	m	Color	paula
	0.373544	c	Color	paula		0.423666	m	Motion	paula		0.386831	m	Color	paula		0.311981	m	Motion	paula		0.394212	m	Motion	paula		0.375848	c	Color	paula		0.394641	c	Color	paula
	0.373723	m	Motion	paula		0.421443	c	Motion	paula		0.389365	c	Color	paula		0.308435	c	Motion	paula		0.389773	c	Motion	paula		0.384601	m	Motion	paula		0.408149	m	Motion	paula
	0.371789	c	Motion	paula		0.423066	m	Color	paula		0.386734	m	Motion	paula		0.312724	m	Color	paula		0.38872	m	Color	paula		0.377512	c	Motion	paula		0.402233	c	Motion	paula
	0.373383	m	Color	paula		0.422685	c	Color	paula		0.385775	c	Motion	paula		0.313133	c	Color	paula		0.385958	c	Color	paula		0.383841	m	Color	paula		0.399813	m	Color	paula
	0.372912	c	Color	paula		0.423301	c	Motion	paula		0.388462	m	Color	paula		0.312642	m	Motion	paula		0.393733	m	Motion	paula		0.379506	c	Color	paula		0.397111	c	Color	paula
	0.372425	c	Motion	paula		0.423706	c	Color	paula		0.388328	c	Color	paula		0.310104	c	Motion	paula		0.392703	c	Motion	paula		0.380001	m	Motion	paula		0.407775	m	Motion	paula
	0.371457	c	Color	paula		0.423281	m	Motion	paula		0.386181	c	Motion	paula		0.312393	m	Color	paula		0.378702	m	Color	paula		0.376047	c	Motion	paula		0.399952	c	Motion	paula
	0.37386	m	Motion	paula		0.420637	c	Motion	paula		0.386667	c	Color	paula		0.311794	c	Color	paula		0.384783	c	Color	paula		0.3821	m	Color	paula		0.401544	m	Color	paula
	0.371708	c	Motion	paula		0.424746	m	Color	paula		0.389141	m	Motion	paula		0.31008	c	Motion	paula		0.382334	c	Motion	paula		0.379079	c	Color	paula		0.399238	c	Color	paula
	0.373143	m	Color	paula		0.424341	c	Color	paula		0.387881	c	Motion	paula		0.308378	c	Color	paula		0.371211	c	Color	paula		0.372446	c	Motion	paula		0.397322	c	Motion	paula
	0.372094	c	Color	paula		0.423991	m	Motion	paula		0.387345	m	Color	paula		0.312107	m	Motion	paula		0.387852	m	Motion	paula		0.371411	c	Color	paula		0.397153	c	Color	paula
	0.373949	m	Motion	paula		0.423201	c	Motion	paula		0.387888	c	Color	paula		0.309819	c	Motion	paula		0.378925	c	Motion	paula		0.379995	m	Motion	paula		0.402485	m	Motion	paula
	0.372453	c	Motion	paula		0.425378	m	Color	paula		0.387699	m	Motion	paula		0.310521	m	Color	paula		0.380319	m	Color	paula		0.372391	c	Motion	paula		0.396158	c	Motion	paula
	0.37358	m	Color	paula		0.426852	c	Color	paula		0.38753	c	Motion	paula		0.307326	c	Color	paula		0.369816	c	Color	paula		0.378372	m	Color	paula		0.3996	m	Color	paula
	0.37303	c	Color	paula		0.423265	m	Motion	paula		0.388879	m	Color	paula		0.312746	m	Motion	paula		0.387505	m	Motion	paula		0.373135	c	Color	paula		0.401151	c	Color	paula
	0.372278	m	Motion	paula		0.421509	m	Color	paula		0.388505	c	Color	paula		0.308929	c	Motion	paula		0.386326	c	Motion	paula		0.377591	m	Motion	paula		0.403307	m	Motion	paula
	0.371345	m	Color	paula		0.422613	m	Motion	paula		0.386116	m	Motion	paula		0.31028	m	Color	paula		0.371806	m	Color	paula		0.372272	c	Motion	paula		0.398322	c	Motion	paula
	0.372882	m	Motion	paula		0.422834	c	Motion	paula		0.386077	m	Color	paula		0.30818	c	Color	paula		0.370599	c	Color	paula		0.377201	m	Color	paula		0.40257	m	Color	paula
	0.371837	c	Motion	paula		0.421891	m	Color	paula		0.387976	m	Motion	paula		0.308493	m	Motion	paula		0.387029	m	Motion	paula		0.381152	c	Color	paula		0.398321	c	Color	paula
	0.37221	m	Color	paula		0.424321	c	Color	paula		0.38838	c	Motion	paula		0.310944	m	Color	paula		0.378363	m	Color	paula		0.376721	m	Motion	paula		0.399362	m	Motion	paula
	0.373415	c	Color	paula		0.422229	m	Motion	paula		0.387732	m	Color	paula		0.309593	m	Motion	paula		0.392641	m	Motion	paula		0.377334	m	Color	paula		0.39614	m	Color	paula
	0.373107	m	Motion	paula		0.421643	c	Motion	paula		0.389603	c	Color	paula		0.306691	c	Motion	paula		0.388127	c	Motion	paula		0.384359	m	Motion	paula		0.402238	m	Motion	paula
	0.371594	c	Motion	paula		0.422203	m	Color	paula		0.389232	m	Motion	paula		0.311243	m	Color	paula		0.377819	m	Color	paula		0.377246	c	Motion	paula		0.399778	c	Motion	paula
	0.372068	m	Color	paula		0.422693	c	Color	paula		0.386562	c	Motion	paula		0.313109	c	Color	paula		0.380969	c	Color	paula		0.38453	m	Color	paula		0.399609	m	Color	paula
	0.372738	c	Color	paula		0.423805	m	Motion	paula		0.38823	m	Color	paula		0.310277	m	Motion	paula		0.393009	m	Motion	paula		0.37692	c	Color	paula		0.397237	c	Color	paula
	0.373119	m	Motion	paula		0.422016	c	Motion	paula		0.388371	c	Color	paula		0.308502	c	Motion	paula		0.39162	c	Motion	paula		0.377605	m	Motion	paula		0.403042	m	Motion	paula
	0.371842	c	Motion	paula		0.421218	m	Color	paula		0.386244	m	Motion	paula		0.309892	m	Color	paula		0.373717	m	Color	paula		0.375792	c	Motion	paula		0.398129	c	Motion	paula
	0.371509	m	Color	paula		0.421894	c	Color	paula		0.385881	c	Motion	paula		0.311819	c	Color	paula		0.381426	c	Color	paula		0.376055	m	Color	paula		0.399243	m	Color	paula
	0.37126	c	Color	paula		0.423758	m	Motion	paula		0.386723	m	Color	paula		0.310632	m	Motion	paula		0.390514	m	Motion	paula		0.376681	c	Color	paula		0.398929	c	Color	paula
	0.373752	m	Motion	paula		0.424393	c	Motion	paula		0.386403	c	Color	paula		0.309302	c	Motion	paula		0.382017	c	Motion	paula		0.379892	m	Motion	paula		0.401032	m	Motion	paula
	0.372529	c	Motion	paula		0.421652	m	Color	paula		0.387692	m	Motion	paula		0.310415	m	Color	paula		0.378732	m	Color	paula		0.37169	c	Motion	paula		0.397915	c	Motion	paula
	0.371642	m	Color	paula		0.424644	c	Color	paula		0.385434	c	Motion	paula		0.308949	c	Color	paula		0.374827	c	Color	paula		0.382189	m	Color	paula		0.399687	m	Color	paula
	0.372195	c	Color	paula		0.421392	c	Motion	paula		0.38714	m	Color	paula		0.311761	m	Motion	paula		0.392968	m	Motion	paula		0.375445	c	Color	paula		0.399935	c	Color	paula
	0.372011	c	Motion	paula		0.421963	c	Color	paula		0.387136	c	Color	paula		0.308391	c	Motion	paula		0.3897	c	Motion	paula		0.374623	m	Motion	paula		0.403122	m	Motion	paula
	0.372298	c	Color	paula		0.422264	c	Motion	paula		0.385342	c	Motion	paula		0.309114	m	Color	paula		0.377239	m	Color	paula		0.372189	c	Motion	paula		0.399742	c	Motion	paula
	0.372785	c	Motion	paula		0.423689	c	Color	paula		0.38691	c	Color	paula		0.309542	c	Color	paula		0.375024	c	Color	paula		0.376744	m	Color	paula		0.400314	m	Color	paula
	0.373891	c	Color	paula		0.422754	m	Motion	paula		0.386682	c	Motion	paula		0.310919	c	Motion	paula		0.393086	c	Motion	paula		0.382816	c	Color	paula		0.397555	c	Color	paula
	0.373157	m	Motion	paula		0.421244	c	Motion	paula		0.386559	c	Color	paula		0.311791	c	Color	paula		0.38099	c	Color	paula		0.380072	c	Motion	paula		0.40477	c	Motion	paula
	0.37212	c	Motion	paula		0.423767	m	Color	paula		0.385481	m	Motion	paula		0.310563	c	Motion	paula		0.393608	c	Motion	paula		0.382303	c	Color	paula		0.399617	c	Color	paula
	0.373818	m	Color	paula		0.423442	c	Color	paula		0.38523	c	Motion	paula		0.313585	c	Color	paula		0.387867	c	Color	paula		0.380226	c	Motion	paula		0.404849	c	Motion	paula
	0.373454	c	Color	paula		0.421673	c	Motion	paula		0.387593	m	Color	paula		0.312465	m	Motion	paula		0.392476	m	Motion	paula		0.385515	c	Color	paula		0.401981	c	Color	paula
	0.372295	c	Motion	paula		0.423171	c	Color	paula		0.388197	c	Color	paula		0.312766	c	Motion	paula		0.392723	c	Motion	paula		0.38124	m	Motion	paula		0.408427	m	Motion	paula
	0.372652	c	Color	paula		0.423306	c	Motion	paula		0.385847	c	Motion	paula		0.313211	m	Color	paula		0.383736	m	Color	paula		0.378674	c	Motion	paula		0.404767	c	Motion	paula
	0.372352	c	Motion	paula		0.423756	c	Color	paula		0.388511	c	Color	paula		0.313573	c	Color	paula		0.383871	c	Color	paula		0.381929	m	Color	paula		0.403152	m	Color	paula
	0.373713	c	Color	paula		0.421982	c	Motion	paula		0.382737	c	Motion	paula		0.312619	c	Motion	paula		0.388108	c	Motion	paula		0.380031	c	Color	paula		0.400286	c	Color	paula
	0.371884	c	Motion	paula		0.424226	c	Color	paula		0.388411	c	Color	paula		0.310351	c	Color	paula		0.370665	c	Color	paula		0.373157	c	Motion	paula		0.403451	c	Motion	paula
	0.373177	c	Color	paula		0.421998	c	Motion	paula		0.384532	c	Motion	paula		0.310913	c	Motion	paula		0.393103	c	Motion	paula		0.374884	c	Color	paula		0.40062	c	Color	paula
	0.372262	c	Motion	paula		0.422907	c	Color	paula		0.387554	c	Color	paula		0.313763	c	Color	paula		0.377893	c	Color	paula		0.376167	c	Motion	paula		0.409526	c	Motion	paula
	0.373483	c	Color	paula		0.420863	m	Motion	paula		0.385396	c	Motion	paula		0.310125	c	Motion	paula		0.395266	c	Motion	paula		0.374753	c	Color	paula		0.404503	c	Color	paula
	0.372269	m	Motion	paula		0.421036	c	Motion	paula		0.387848	c	Color	paula		0.312513	c	Color	paula		0.378054	c	Color	paula		0.377656	c	Motion	paula		0.406154	c	Motion	paula
	0.371672	c	Motion	paula		0.421422	m	Color	paula		0.386245	m	Motion	paula		0.309664	c	Motion	paula		0.395629	c	Motion	paula		0.374	c	Color	paula		0.404259	c	Color	paula
	0.372055	m	Color	paula		0.422615	c	Color	paula		0.384014	c	Motion	paula		0.312014	c	Color	paula		0.381297	c	Color	paula		0.381596	c	Motion	paula		0.404278	c	Motion	paula
	0.372988	c	Color	paula		0.421635	c	Motion	paula		0.387907	m	Color	paula		0.311475	m	Motion	paula		0.39683	m	Motion	paula		0.388483	c	Color	paula		0.406067	c	Color	paula
	0.372277	c	Motion	paula		0.422541	c	Color	paula		0.38937	c	Color	paula		0.311986	c	Motion	paula		0.393312	c	Motion	paula		0.378231	m	Motion	paula		0.404276	m	Motion	paula
	0.372836	c	Color	paula		0.420383	c	Motion	paula		0.384854	c	Motion	paula		0.30928	m	Color	paula		0.375251	m	Color	paula		0.379896	c	Motion	paula		0.403957	c	Motion	paula
	0.371859	c	Motion	paula		0.422732	c	Color	paula		0.388785	c	Color	paula		0.312358	c	Color	paula		0.37632	c	Color	paula		0.381607	m	Color	paula		0.403579	m	Color	paula
	0.372299	c	Color	paula		0.422551	m	Motion	paula		0.386655	c	Motion	paula		0.310761	c	Motion	paula		0.394457	c	Motion	paula		0.38264	c	Color	paula		0.403107	c	Color	paula
	0.372241	m	Motion	paula		0.421784	m	Color	paula		0.387558	c	Color	paula		0.311155	c	Color	paula		0.376069	c	Color	paula		0.374157	c	Motion	paula		0.40918	c	Motion	paula
	0.372579	m	Color	paula		0.424149	m	Motion	paula		0.383538	m	Motion	paula		0.309982	c	Motion	paula		0.396312	c	Motion	paula		0.371408	c	Color	paula		0.404297	c	Color	paula
	0.372865	m	Motion	paula		0.423511	m	Color	paula		0.383639	m	Color	paula		0.31017	c	Color	paula		0.377636	c	Color	paula		0.375164	c	Motion	paula		0.405807	c	Motion	paula
	0.372966	m	Color	paula		0.422112	m	Motion	paula		0.388948	m	Motion	paula		0.308753	m	Motion	paula		0.396713	m	Motion	paula		0.370807	c	Color	paula		0.405865	c	Color	paula
	0.372457	m	Motion	paula		0.42184	c	Motion	paula		0.385234	m	Color	paula		0.313358	m	Color	paula		0.385345	m	Color	paula		0.381659	m	Motion	paula		0.407225	m	Motion	paula
	0.371793	c	Motion	paula		0.42146	m	Color	paula		0.388455	m	Motion	paula		0.307434	m	Motion	paula		0.391685	m	Motion	paula		0.382689	m	Color	paula		0.406825	m	Color	paula
	0.371238	m	Color	paula		0.422044	c	Color	paula		0.384856	c	Motion	paula		0.312894	m	Color	paula		0.387046	m	Color	paula		0.379644	m	Motion	paula		0.400039	m	Motion	paula
	0.37216	c	Color	paula		0.424103	m	Motion	paula		0.383284	m	Color	paula		0.309747	m	Motion	paula		0.385441	m	Motion	paula		0.386579	m	Color	paula		0.400693	m	Color	paula
	0.372598	m	Motion	paula		0.422623	m	Color	paula		0.38485	c	Color	paula		0.311224	c	Motion	paula		0.39221	c	Motion	paula		0.377643	m	Motion	paula		0.393857	m	Motion	paula
	0.372339	m	Color	paula		0.421918	c	Motion	paula		0.386249	m	Motion	paula		0.309849	m	Color	paula		0.377896	m	Color	paula		0.379156	c	Motion	paula		0.398477	c	Motion	paula
	0.372328	m	Motion	paula		0.420864	m	Color	paula		0.385735	m	Color	paula		0.313153	c	Color	paula		0.378392	c	Color	paula		0.384784	m	Color	paula		0.400485	m	Color	paula
	0.371498	c	Motion	paula		0.421212	c	Color	paula		0.385875	m	Motion	paula		0.307744	m	Motion	paula		0.393268	m	Motion	paula		0.383007	c	Color	paula		0.401156	c	Color	paula
	0.37085	m	Color	paula		0.42082	m	Motion	paula		0.383208	c	Motion	paula		0.31327	m	Color	paula		0.385649	m	Color	paula		0.378189	m	Motion	paula		0.406192	m	Motion	paula
	0.371044	c	Color	paula		0.421736	m	Color	paula		0.384092	m	Color	paula		0.309888	m	Motion	paula		0.38942	m	Motion	paula		0.376869	m	Color	paula		0.401016	m	Color	paula
	0.371765	m	Motion	paula		0.421924	m	Motion	paula		0.383739	c	Color	paula		0.308146	c	Motion	paula		0.400912	c	Motion	paula		0.375418	m	Motion	paula		0.402907	m	Motion	paula
	0.371619	m	Color	paula		0.421594	m	Color	paula		0.384265	m	Motion	paula		0.31011	m	Color	paula		0.377071	m	Color	paula		0.378163	c	Motion	paula		0.40722	c	Motion	paula
	0.372244	m	Motion	paula		0.423637	m	Motion	paula		0.384391	m	Color	paula		0.312452	c	Color	paula		0.382247	c	Color	paula		0.373305	m	Color	paula		0.402686	m	Color	paula
	0.372191	m	Color	paula		0.424189	m	Color	paula		0.38551	m	Motion	paula		0.310513	m	Motion	paula		0.400956	m	Motion	paula		0.366813	c	Color	paula		0.404748	c	Color	paula
	0.372936	m	Motion	paula		0.421959	m	Motion	paula		0.385867	m	Color	paula		0.312425	m	Color	paula		0.383961	m	Color	paula		0.382254	m	Motion	paula		0.406697	m	Motion	paula
	0.371963	m	Color	paula		0.421288	m	Color	paula		0.386493	m	Motion	paula		0.3119	m	Motion	paula		0.392913	m	Motion	paula		0.375455	m	Color	paula		0.407257	m	Color	paula
	0.371949	m	Motion	paula		0.423377	m	Motion	paula		0.385287	m	Color	paula		0.31248	m	Color	paula		0.383438	m	Color	paula		0.378662	m	Motion	paula		0.400982	m	Motion	paula
	0.371386	m	Color	paula		0.42407	m	Color	paula		0.385791	m	Motion	paula		0.311285	m	Motion	paula		0.392056	m	Motion	paula		0.381909	m	Color	paula		0.403606	m	Color	paula
	0.372905	m	Motion	paula		0.421745	m	Motion	paula		0.383858	m	Color	paula		0.310898	m	Color	paula		0.376488	m	Color	paula		0.377984	m	Motion	paula		0.400046	m	Motion	paula
	0.371505	m	Color	paula		0.42198	c	Motion	paula		0.387204	m	Motion	paula		0.308763	m	Motion	paula		0.398174	m	Motion	paula		0.387215	m	Color	paula		0.39757	m	Color	paula
	0.371195	m	Motion	paula		0.422158	m	Color	paula		0.383307	m	Color	paula		0.311151	m	Color	paula		0.387812	m	Color	paula		0.378652	m	Motion	paula		0.402973	m	Motion	paula
	0.370957	c	Motion	paula		0.422658	c	Color	paula		0.387598	m	Motion	paula		0.307809	m	Motion	paula		0.398725	m	Motion	paula		0.376084	m	Color	paula		0.406811	m	Color	paula
	0.371027	m	Color	paula		0.42154	c	Motion	paula		0.38643	c	Motion	paula		0.310115	m	Color	paula		0.381126	m	Color	paula		0.378875	m	Motion	paula		0.405094	m	Motion	paula
	0.371801	c	Color	paula		0.423035	c	Color	paula		0.385044	m	Color	paula		0.307434	m	Motion	paula		0.380784	m	Motion	paula		0.381542	m	Color	paula		0.402852	m	Color	paula
	0.3712	c	Motion	paula		0.422379	m	Motion	paula		0.385688	c	Color	paula		0.307456	c	Motion	paula		0.387902	c	Motion	paula		0.374573	m	Motion	paula		0.395629	m	Motion	paula
	0.370342	c	Color	paula		0.42381	m	Color	paula		0.386335	c	Motion	paula		0.309798	m	Color	paula		0.37804	m	Color	paula		0.373906	c	Motion	paula		0.395562	c	Motion	paula
	0.371833	m	Motion	paula		0.422591	m	Motion	paula		0.383727	c	Color	paula		0.31156	c	Color	paula		0.385962	c	Color	paula		0.377999	m	Color	paula		0.397034	m	Color	paula
	0.371945	m	Color	paula		0.422864	c	Motion	paula		0.385876	m	Motion	paula		0.308141	c	Motion	paula		0.383458	c	Motion	paula		0.37886	c	Color	paula		0.397266	c	Color	paula
	0.373351	m	Motion	paula		0.424476	m	Color	paula		0.384917	m	Color	paula		0.307458	c	Color	paula		0.371239	c	Color	paula		0.37094	c	Motion	paula		0.39391	c	Motion	paula
	0.372724	c	Motion	paula		0.422279	c	Color	paula		0.387644	m	Motion	paula		0.308561	m	Motion	paula		0.391543	m	Motion	paula		0.38299	c	Color	paula		0.395161	c	Color	paula
	0.373156	m	Color	paula		0.423299	m	Motion	paula		0.387425	c	Motion	paula		0.309324	m	Color	paula		0.381708	m	Color	paula		0.373702	m	Motion	paula		0.398186	m	Motion	paula
	0.372305	c	Color	paula		0.423106	c	Motion	paula		0.388268	m	Color	paula		0.311855	m	Motion	paula		0.388279	m	Motion	paula		0.38686	m	Color	paula		0.400542	m	Color	paula
	0.374278	m	Motion	paula		0.423099	m	Color	paula		0.387314	c	Color	paula		0.310001	c	Motion	paula		0.390981	c	Motion	paula		0.379146	m	Motion	paula		0.401945	m	Motion	paula
	0.372446	c	Motion	paula		0.424502	c	Color	paula		0.388212	m	Motion	paula		0.310479	m	Color	paula		0.377026	m	Color	paula		0.380316	c	Motion	paula		0.400998	c	Motion	paula
	0.373696	m	Color	paula		0.424135	m	Motion	paula		0.387835	c	Motion	paula		0.312886	c	Color	paula		0.378926	c	Color	paula		0.376582	m	Color	paula		0.399006	m	Color	paula
	0.373852	c	Color	paula		0.421831	c	Motion	paula		0.387193	m	Color	paula		0.312673	m	Motion	paula		0.392572	m	Motion	paula		0.376847	c	Color	paula		0.394124	c	Color	paula
	0.374055	m	Motion	paula		0.423515	m	Color	paula		0.389628	c	Color	paula		0.308971	c	Motion	paula		0.38822	c	Motion	paula		0.386859	m	Motion	paula		0.408687	m	Motion	paula
	0.372046	c	Motion	paula		0.42314	c	Color	paula		0.386747	m	Motion	paula		0.313713	m	Color	paula		0.387678	m	Color	paula		0.37889	c	Motion	paula		0.401981	c	Motion	paula
	0.373816	m	Color	paula		0.423858	c	Motion	paula		0.385882	c	Motion	paula		0.313509	c	Color	paula		0.384961	c	Color	paula		0.385271	m	Color	paula		0.400588	m	Color	paula
	0.37333	c	Color	paula		0.42442	c	Color	paula		0.388797	m	Color	paula		0.313241	m	Motion	paula		0.392752	m	Motion	paula		0.380635	c	Color	paula		0.397026	c	Color	paula
	0.37291	c	Motion	paula		0.423736	m	Motion	paula		0.388559	c	Color	paula		0.310704	c	Motion	paula		0.391017	c	Motion	paula		0.38163	m	Motion	paula		0.407842	m	Motion	paula
	0.371984	c	Color	paula		0.421034	c	Motion	paula		0.386361	c	Motion	paula		0.313279	m	Color	paula		0.377472	m	Color	paula		0.377181	c	Motion	paula		0.399311	c	Motion	paula
	0.374387	m	Motion	paula		0.425344	m	Color	paula		0.386753	c	Color	paula		0.312405	c	Color	paula		0.384692	c	Color	paula		0.382783	m	Color	paula		0.401897	m	Color	paula
	0.372176	c	Motion	paula		0.424754	c	Color	paula		0.389412	m	Motion	paula		0.31116	c	Motion	paula		0.379418	c	Motion	paula		0.380508	c	Color	paula		0.399574	c	Color	paula
	0.373766	m	Color	paula		0.42445	m	Motion	paula		0.388084	c	Motion	paula		0.309485	c	Color	paula		0.370765	c	Color	paula		0.37292	c	Motion	paula		0.397021	c	Motion	paula
	0.372548	c	Color	paula		0.423606	c	Motion	paula		0.387676	m	Color	paula		0.313036	m	Motion	paula		0.385548	m	Motion	paula		0.371083	c	Color	paula		0.397473	c	Color	paula
	0.374415	m	Motion	paula		0.42584	m	Color	paula		0.388329	c	Color	paula		0.310712	c	Motion	paula		0.376666	c	Motion	paula		0.381766	m	Motion	paula		0.403189	m	Motion	paula
	0.372953	c	Motion	paula		0.427254	c	Color	paula		0.387963	m	Motion	paula		0.311661	m	Color	paula		0.379595	m	Color	paula		0.37262	c	Motion	paula		0.397373	c	Motion	paula
	0.37411	m	Color	paula		0.42386	m	Motion	paula		0.387802	c	Motion	paula		0.307996	c	Color	paula		0.369189	c	Color	paula		0.378852	m	Color	paula		0.400918	m	Color	paula
	0.373521	c	Color	paula		0.422334	m	Color	paula		0.38925	m	Color	paula		0.313564	m	Motion	paula		0.385954	m	Motion	paula		0.373094	c	Color	paula		0.402383	c	Color	paula
	0.372722	m	Motion	paula		0.423101	m	Motion	paula		0.388961	c	Color	paula		0.309941	c	Motion	paula		0.384061	c	Motion	paula		0.378838	m	Motion	paula		0.403697	m	Motion	paula
	0.371871	m	Color	paula		0.423381	c	Motion	paula		0.386423	m	Motion	paula		0.311343	m	Color	paula		0.370504	m	Color	paula		0.372816	c	Motion	paula		0.398874	c	Motion	paula
	0.373242	m	Motion	paula		0.422759	m	Color	paula		0.38622	m	Color	paula		0.309005	c	Color	paula		0.369491	c	Color	paula		0.377205	m	Color	paula		0.403609	m	Color	paula
	0.372211	c	Motion	paula		0.424801	c	Color	paula		0.388382	m	Motion	paula		0.309262	m	Motion	paula		0.385475	m	Motion	paula		0.381274	c	Color	paula		0.399454	c	Color	paula
	0.372785	m	Color	paula		0.422757	m	Motion	paula		0.388783	c	Motion	paula		0.31187	m	Color	paula		0.377919	m	Color	paula		0.378548	m	Motion	paula		0.398868	m	Motion	paula
	0.373785	c	Color	paula		0.422026	c	Motion	paula		0.38809	m	Color	paula		0.309998	m	Motion	paula		0.390858	m	Motion	paula		0.37863	m	Color	paula		0.39558	m	Color	paula
	0.373444	m	Motion	paula		0.422938	m	Color	paula		0.38989	c	Color	paula		0.307092	c	Motion	paula		0.387109	c	Motion	paula		0.38627	m	Motion	paula		0.402058	m	Motion	paula
	0.371884	c	Motion	paula		0.423261	c	Color	paula		0.389532	m	Motion	paula		0.312121	m	Color	paula		0.376193	m	Color	paula		0.379318	c	Motion	paula		0.399891	c	Motion	paula
	0.372592	m	Color	paula		0.424328	m	Motion	paula		0.386915	c	Motion	paula		0.313475	c	Color	paula		0.379972	c	Color	paula		0.386637	m	Color	paula		0.399288	m	Color	paula
	0.373205	c	Color	paula		0.422464	c	Motion	paula		0.388448	m	Color	paula		0.310723	m	Motion	paula		0.391585	m	Motion	paula		0.37855	c	Color	paula		0.397193	c	Color	paula
	0.373553	m	Motion	paula		0.422094	m	Color	paula		0.388616	c	Color	paula		0.308952	c	Motion	paula		0.390418	c	Motion	paula		0.379258	m	Motion	paula		0.403151	m	Motion	paula
	0.372308	c	Motion	paula		0.422463	c	Color	paula		0.386608	m	Motion	paula		0.310701	m	Color	paula		0.373573	m	Color	paula		0.377476	c	Motion	paula		0.397812	c	Motion	paula
	0.372065	m	Color	paula		0.42432	m	Motion	paula		0.386087	c	Motion	paula		0.312445	c	Color	paula		0.381336	c	Color	paula		0.377906	m	Color	paula		0.399533	m	Color	paula
	0.371691	c	Color	paula		0.424889	c	Motion	paula		0.387021	m	Color	paula		0.311322	m	Motion	paula		0.38798	m	Motion	paula		0.378483	c	Color	paula		0.399149	c	Color	paula
	0.374182	m	Motion	paula		0.422412	m	Color	paula		0.386727	c	Color	paula		0.31012	c	Motion	paula		0.379838	c	Motion	paula		0.381071	m	Motion	paula		0.401011	m	Motion	paula
	0.373044	c	Motion	paula		0.425173	c	Color	paula		0.387999	m	Motion	paula		0.311294	m	Color	paula		0.377124	m	Color	paula		0.371995	c	Motion	paula		0.399506	c	Motion	paula
	0.372181	m	Color	paula		0.421688	c	Motion	paula		0.385751	c	Motion	paula		0.309461	c	Color	paula		0.374211	c	Color	paula		0.383273	m	Color	paula		0.399774	m	Color	paula
	0.372651	c	Color	paula		0.422681	c	Color	paula		0.38729	m	Color	paula		0.312499	m	Motion	paula		0.39029	m	Motion	paula		0.375785	c	Color	paula		0.401084	c	Color	paula
	0.372291	c	Motion	paula		0.422574	c	Motion	paula		0.387505	c	Color	paula		0.309329	c	Motion	paula		0.387439	c	Motion	paula		0.375617	m	Motion	paula		0.403558	m	Motion	paula
	0.372886	c	Color	paula		0.424082	c	Color	paula		0.385538	c	Motion	paula		0.309982	m	Color	paula		0.376807	m	Color	paula		0.372954	c	Motion	paula		0.400495	c	Motion	paula
	0.373101	c	Motion	paula		0.423018	m	Motion	paula		0.387342	c	Color	paula		0.310204	c	Color	paula		0.373932	c	Color	paula		0.377897	m	Color	paula		0.40109	m	Color	paula
	0.374408	c	Color	paula		0.421483	c	Motion	paula		0.386789	c	Motion	paula		0.31127	c	Motion	paula		0.391281	c	Motion	paula		0.383125	c	Color	paula		0.398525	c	Color	paula
	0.373486	m	Motion	paula		0.424222	m	Color	paula		0.387011	c	Color	paula		0.31273	c	Color	paula		0.37939	c	Color	paula		0.381382	c	Motion	paula		0.405606	c	Motion	paula
	0.372443	c	Motion	paula		0.423869	c	Color	paula		0.38564	m	Motion	paula		0.310894	c	Motion	paula		0.392211	c	Motion	paula		0.383059	c	Color	paula		0.400643	c	Color	paula
	0.374338	m	Color	paula		0.42202	c	Motion	paula		0.385436	c	Motion	paula		0.314302	c	Color	paula		0.386313	c	Color	paula		0.381609	c	Motion	paula		0.40687	c	Motion	paula
	0.37399	c	Color	paula		0.423665	c	Color	paula		0.387991	m	Color	paula		0.312909	m	Motion	paula		0.391509	m	Motion	paula		0.386899	c	Color	paula		0.403981	c	Color	paula
	0.372462	c	Motion	paula		0.423496	c	Motion	paula		0.388746	c	Color	paula		0.313141	c	Motion	paula		0.391551	c	Motion	paula		0.383336	m	Motion	paula		0.409752	m	Motion	paula
	0.373043	c	Color	paula		0.424143	c	Color	paula		0.385945	c	Motion	paula		0.314187	m	Color	paula		0.382049	m	Color	paula		0.380548	c	Motion	paula		0.406302	c	Motion	paula
	0.372507	c	Motion	paula		0.422222	c	Motion	paula		0.388784	c	Color	paula		0.314241	c	Color	paula		0.383272	c	Color	paula		0.38266	m	Color	paula		0.404635	m	Color	paula
	0.374061	c	Color	paula		0.424528	c	Color	paula		0.382858	c	Motion	paula		0.312873	c	Motion	paula		0.385659	c	Motion	paula		0.38097	c	Color	paula		0.4019	c	Color	paula
	0.371991	c	Motion	paula		0.422313	c	Motion	paula		0.388861	c	Color	paula		0.311145	c	Color	paula		0.369075	c	Color	paula		0.373544	c	Motion	paula		0.404224	c	Motion	paula
	0.373506	c	Color	paula		0.4235	c	Color	paula		0.384658	c	Motion	paula		0.311125	c	Motion	paula		0.390962	c	Motion	paula		0.374954	c	Color	paula		0.401559	c	Color	paula
	0.372521	c	Motion	paula		0.421192	m	Motion	paula		0.387974	c	Color	paula		0.31434	c	Color	paula		0.375925	c	Color	paula		0.376866	c	Motion	paula		0.410817	c	Motion	paula
	0.374016	c	Color	paula		0.421285	c	Motion	paula		0.385552	c	Motion	paula		0.31035	c	Motion	paula		0.393976	c	Motion	paula		0.375025	c	Color	paula		0.405888	c	Color	paula
	0.372484	m	Motion	paula		0.422174	m	Color	paula		0.388288	c	Color	paula		0.313104	c	Color	paula		0.375481	c	Color	paula		0.377885	c	Motion	paula		0.406949	c	Motion	paula
	0.371911	c	Motion	paula		0.423227	c	Color	paula		0.386456	m	Motion	paula		0.309796	c	Motion	paula		0.394689	c	Motion	paula		0.373856	c	Color	paula		0.405641	c	Color	paula
	0.372604	m	Color	paula		0.421892	c	Motion	paula		0.384252	c	Motion	paula		0.31266	c	Color	paula		0.37896	c	Color	paula		0.382317	c	Motion	paula		0.405942	c	Motion	paula
	0.373543	c	Color	paula		0.423097	c	Color	paula		0.388228	m	Color	paula		0.311685	m	Motion	paula		0.394488	m	Motion	paula		0.390045	c	Color	paula		0.40782	c	Color	paula
	0.372443	c	Motion	paula		0.420684	c	Motion	paula		0.389929	c	Color	paula		0.312135	c	Motion	paula		0.391948	c	Motion	paula		0.379115	m	Motion	paula		0.404847	m	Motion	paula
	0.373231	c	Color	paula		0.423191	c	Color	paula		0.385002	c	Motion	paula		0.310078	m	Color	paula		0.374047	m	Color	paula		0.381022	c	Motion	paula		0.404983	c	Motion	paula
	0.371985	c	Motion	paula		0.422751	m	Motion	paula		0.389134	c	Color	paula		0.312982	c	Color	paula		0.374964	c	Color	paula		0.38305	m	Color	paula		0.404637	m	Color	paula
	0.372682	c	Color	paula		0.421948	m	Color	paula		0.386815	c	Motion	paula		0.31096	c	Motion	paula		0.391389	c	Motion	paula		0.383718	c	Color	paula		0.404442	c	Color	paula
	0.372441	m	Motion	paula		0.424603	m	Motion	paula		0.387897	c	Color	paula		0.311633	c	Color	paula		0.37537	c	Color	paula		0.374296	c	Motion	paula		0.410814	c	Motion	paula
	0.372811	m	Color	paula		0.423569	m	Color	paula		0.383601	m	Motion	paula		0.310186	c	Motion	paula		0.394014	c	Motion	paula		0.372421	c	Color	paula		0.405804	c	Color	paula
	0.373169	m	Motion	paula		0.422437	m	Motion	paula		0.383802	m	Color	paula		0.310636	c	Color	paula		0.376473	c	Color	paula		0.374917	c	Motion	paula		0.406999	c	Motion	paula
	0.373147	m	Color	paula		0.422087	c	Motion	paula		0.389175	m	Motion	paula		0.30886	m	Motion	paula		0.39534	m	Motion	paula		0.371372	c	Color	paula		0.407498	c	Color	paula
	0.372798	m	Motion	paula		0.421577	m	Color	paula		0.385333	m	Color	paula		0.313533	m	Color	paula		0.383971	m	Color	paula		0.382582	m	Motion	paula		0.409379	m	Motion	paula
	0.372023	c	Motion	paula		0.422153	c	Color	paula		0.388629	m	Motion	paula		0.307686	m	Motion	paula		0.390111	m	Motion	paula		0.384843	m	Color	paula		0.408928	m	Color	paula
	0.371455	m	Color	paula		0.424443	m	Motion	paula		0.384957	c	Motion	paula		0.312922	m	Color	paula		0.385236	m	Color	paula		0.381169	m	Motion	paula		0.401111	m	Motion	paula
	0.372405	c	Color	paula		0.422793	m	Color	paula		0.383518	m	Color	paula		0.310156	m	Motion	paula		0.38384	m	Motion	paula		0.38878	m	Color	paula		0.401862	m	Color	paula
	0.372862	m	Motion	paula		0.422036	m	Motion	paula		0.385101	c	Color	paula		0.311374	c	Motion	paula		0.391311	c	Motion	paula		0.378477	m	Motion	paula		0.395888	m	Motion	paula
	0.372456	m	Color	paula		0.422057	c	Motion	paula		0.386509	m	Motion	paula		0.310034	m	Color	paula		0.376755	m	Color	paula		0.380231	c	Motion	paula		0.400104	c	Motion	paula
	0.372659	m	Motion	paula		0.421091	m	Color	paula		0.385835	m	Color	paula		0.313344	c	Color	paula		0.377078	c	Color	paula		0.386165	m	Color	paula		0.401942	m	Color	paula
	0.371587	c	Motion	paula		0.421368	c	Color	paula		0.386099	m	Motion	paula		0.308041	m	Motion	paula		0.391909	m	Motion	paula		0.384296	c	Color	paula		0.402817	c	Color	paula
	0.371043	m	Color	paula		0.42096	m	Motion	paula		0.383328	c	Motion	paula		0.313213	m	Color	paula		0.384275	m	Color	paula		0.379779	m	Motion	paula		0.407005	m	Motion	paula
	0.37115	c	Color	paula		0.421838	m	Color	paula		0.384345	m	Color	paula		0.310346	m	Motion	paula		0.38758	m	Motion	paula		0.378747	m	Color	paula		0.401706	m	Color	paula
	0.371963	m	Motion	paula		0.422166	m	Motion	paula		0.383903	c	Color	paula		0.308299	c	Motion	paula		0.399024	c	Motion	paula		0.376202	m	Motion	paula		0.404985	m	Motion	paula
	0.371884	m	Color	paula		0.421772	m	Color	paula		0.384461	m	Motion	paula		0.310212	m	Color	paula		0.376302	m	Color	paula		0.378095	c	Motion	paula		0.408895	c	Motion	paula
	0.372529	m	Motion	paula		0.423968	m	Motion	paula		0.38465	m	Color	paula		0.312508	c	Color	paula		0.380218	c	Color	paula		0.374321	m	Color	paula		0.403987	m	Color	paula
	0.372513	m	Color	paula		0.424324	m	Color	paula		0.385843	m	Motion	paula		0.310694	m	Motion	paula		0.400855	m	Motion	paula		0.367326	c	Color	paula		0.40635	c	Color	paula
	0.373376	m	Motion	paula		0.422164	m	Motion	paula		0.38607	m	Color	paula		0.312553	m	Color	paula		0.382994	m	Color	paula		0.383333	m	Motion	paula		0.408264	m	Motion	paula
	0.372272	m	Color	paula		0.421422	m	Color	paula		0.386814	m	Motion	paula		0.3123	m	Motion	paula		0.391861	m	Motion	paula		0.376749	m	Color	paula		0.409421	m	Color	paula
	0.372114	m	Motion	paula		0.423677	m	Motion	paula		0.385648	m	Color	paula		0.312727	m	Color	paula		0.38343	m	Color	paula		0.380509	m	Motion	paula		0.401375	m	Motion	paula
	0.37161	m	Color	paula		0.42416	m	Color	paula		0.386062	m	Motion	paula		0.311891	m	Motion	paula		0.390909	m	Motion	paula		0.383991	m	Color	paula		0.404834	m	Color	paula
	0.373276	m	Motion	paula		0.422135	m	Motion	paula		0.383943	m	Color	paula		0.311169	m	Color	paula		0.375722	m	Color	paula		0.379629	m	Motion	paula		0.401394	m	Motion	paula
	0.371737	m	Color	paula		0.422335	c	Motion	paula		0.3875	m	Motion	paula		0.309132	m	Motion	paula		0.397282	m	Motion	paula		0.388418	m	Color	paula		0.399048	m	Color	paula
	0.371526	m	Motion	paula		0.422259	m	Color	paula		0.383527	m	Color	paula		0.311361	m	Color	paula		0.387224	m	Color	paula		0.379536	m	Motion	paula		0.408214	m	Color	paula
	0.371166	c	Motion	paula		0.422743	c	Color	paula		0.387839	m	Motion	paula		0.30841	m	Motion	paula		0.397836	m	Motion	paula		0.377569	m	Color	paula		0.406761	m	Motion	paula
	0.371157	m	Color	paula		0.421854	c	Motion	paula		0.38673	c	Motion	paula		0.310378	m	Color	paula		0.379312	m	Color	paula		0.379496	m	Motion	paula		0.404784	m	Color	paula
	0.371921	c	Color	paula		0.42314	c	Color	paula		0.385197	m	Color	paula		0.307892	m	Motion	paula		0.378943	m	Motion	paula		0.382225	m	Color	paula		0.396547	m	Motion	paula
	0.371605	c	Motion	paula		0.42267	m	Motion	paula		0.385687	c	Color	paula		0.307812	c	Motion	paula		0.386486	c	Motion	paula		0.375898	m	Motion	paula		0.395089	c	Motion	paula
	0.370525	c	Color	paula		0.423973	m	Color	paula		0.386577	c	Motion	paula		0.309736	m	Color	paula		0.376849	m	Color	paula		0.375278	c	Motion	paula		0.397499	m	Color	paula
	0.372188	m	Motion	paula		0.423116	m	Motion	paula		0.384032	c	Color	paula		0.311591	c	Color	paula		0.385154	c	Color	paula		0.379238	m	Color	paula		0.39742	c	Color	paula
	0.372222	m	Color	paula		0.423456	c	Motion	paula		0.386231	m	Motion	paula		0.308856	c	Motion	paula		0.381561	c	Motion	paula		0.380601	c	Color	paula		0.395489	c	Motion	paula
	0.373789	m	Motion	paula		0.425062	m	Color	paula		0.385062	m	Color	paula		0.307644	c	Color	paula		0.369944	c	Color	paula		0.371309	c	Motion	paula		0.396081	c	Color	paula
	0.373053	c	Motion	paula		0.422934	c	Color	paula		0.387686	m	Motion	paula		0.309208	m	Motion	paula		0.390076	m	Motion	paula		0.383532	c	Color	paula		0.398517	m	Motion	paula
	0.373593	m	Color	paula		0.423723	m	Motion	paula		0.387472	c	Motion	paula		0.309607	m	Color	paula		0.38092	m	Color	paula		0.374872	m	Motion	paula		0.401722	m	Color	paula
	0.372716	c	Color	paula		0.423644	c	Motion	paula		0.388272	m	Color	paula		0.312826	m	Motion	paula		0.386032	m	Motion	paula		0.388541	m	Color	paula		0.40133	m	Motion	paula
	0.374614	m	Motion	paula		0.423631	m	Color	paula		0.387446	c	Color	paula		0.310628	c	Motion	paula		0.388473	c	Motion	paula		0.379849	m	Motion	paula		0.40006	c	Motion	paula
	0.372754	c	Motion	paula		0.42483	c	Color	paula		0.388292	m	Motion	paula		0.311421	m	Color	paula		0.376559	m	Color	paula		0.381394	c	Motion	paula		0.399286	m	Color	paula
	0.37414	m	Color	paula		0.424533	m	Motion	paula		0.387943	c	Motion	paula		0.313695	c	Color	paula		0.377735	c	Color	paula		0.376772	m	Color	paula		0.393636	c	Color	paula
	0.374071	c	Color	paula		0.422317	c	Motion	paula		0.387395	m	Color	paula		0.313278	m	Motion	paula		0.390655	m	Motion	paula		0.377492	c	Color	paula		0.408628	m	Motion	paula
	0.37435	m	Motion	paula		0.423974	m	Color	paula		0.389746	c	Color	paula		0.309573	c	Motion	paula		0.385564	c	Motion	paula		0.388206	m	Motion	paula		0.401478	c	Motion	paula
	0.372311	c	Motion	paula		0.423495	c	Color	paula		0.386878	m	Motion	paula		0.314528	m	Color	paula		0.386499	m	Color	paula		0.380019	c	Motion	paula		0.401307	m	Color	paula
	0.374153	m	Color	paula		0.424332	c	Motion	paula		0.385927	c	Motion	paula		0.313757	c	Color	paula		0.383895	c	Color	paula		0.386289	m	Color	paula		0.396938	c	Color	paula
	0.373607	c	Color	paula		0.425094	c	Color	paula		0.38907	m	Color	paula		0.313741	m	Motion	paula		0.391315	m	Motion	paula		0.380899	c	Color	paula		0.407668	m	Motion	paula
	0.373393	c	Motion	paula		0.424153	m	Motion	paula		0.388672	c	Color	paula		0.311297	c	Motion	paula		0.38919	c	Motion	paula		0.382815	m	Motion	paula		0.398379	c	Motion	paula
	0.372433	c	Color	paula		0.421485	c	Motion	paula		0.386537	c	Motion	paula		0.313958	m	Color	paula		0.376289	m	Color	paula		0.377942	c	Motion	paula		0.401815	m	Color	paula
	0.374817	m	Motion	paula		0.425892	m	Color	paula		0.386604	c	Color	paula		0.312807	c	Color	paula		0.383379	c	Color	paula		0.383041	m	Color	paula		0.399843	c	Color	paula
	0.372624	c	Motion	paula		0.425153	c	Color	paula		0.389632	m	Motion	paula		0.312176	c	Motion	paula		0.376576	c	Motion	paula		0.381198	c	Color	paula		0.397032	c	Motion	paula
	0.374303	m	Color	paula		0.424835	m	Motion	paula		0.388305	c	Motion	paula		0.310617	c	Color	paula		0.370858	c	Color	paula		0.373556	c	Motion	paula		0.397913	c	Color	paula
	0.372975	c	Color	paula		0.424095	c	Motion	paula		0.387871	m	Color	paula		0.313823	m	Motion	paula		0.383252	m	Motion	paula		0.37057	c	Color	paula		0.403571	m	Motion	paula
	0.37483	m	Motion	paula		0.426294	m	Color	paula		0.388631	c	Color	paula		0.311455	c	Motion	paula		0.374246	c	Motion	paula		0.382874	m	Motion	paula		0.398565	c	Motion	paula
	0.373409	c	Motion	paula		0.427677	c	Color	paula		0.388326	m	Motion	paula		0.312725	m	Color	paula		0.379984	m	Color	paula		0.373005	c	Motion	paula		0.402331	m	Color	paula
	0.374558	m	Color	paula		0.424405	m	Motion	paula		0.387934	c	Motion	paula		0.308689	c	Color	paula		0.369889	c	Color	paula		0.379225	m	Color	paula		0.403651	c	Color	paula
	0.373981	c	Color	paula		0.42307	m	Color	paula		0.389543	m	Color	paula		0.31423	m	Motion	paula		0.383517	m	Motion	paula		0.372666	c	Color	paula		0.404106	m	Motion	paula
	0.373127	m	Motion	paula		0.42358	m	Motion	paula		0.389284	c	Color	paula		0.310873	c	Motion	paula		0.381798	c	Motion	paula		0.379913	m	Motion	paula		0.399211	c	Motion	paula
	0.37234	m	Color	paula		0.423994	c	Motion	paula		0.386703	m	Motion	paula		0.312285	m	Color	paula		0.370177	m	Color	paula		0.373243	c	Motion	paula		0.404307	m	Color	paula
	0.37353	m	Motion	paula		0.423493	m	Color	paula		0.386257	m	Color	paula		0.309866	c	Color	paula		0.369328	c	Color	paula		0.377011	m	Color	paula		0.400543	c	Color	paula
	0.372551	c	Motion	paula		0.425219	c	Color	paula		0.388713	m	Motion	paula		0.309925	m	Motion	paula		0.38285	m	Motion	paula		0.381107	c	Color	paula		0.398373	m	Motion	paula
	0.373268	m	Color	paula		0.423391	m	Motion	paula		0.389118	c	Motion	paula		0.312869	m	Color	paula		0.378116	m	Color	paula		0.380239	m	Motion	paula		0.395125	m	Color	paula
	0.374111	c	Color	paula		0.422545	c	Motion	paula		0.38843	m	Color	paula		0.310366	m	Motion	paula		0.38797	m	Motion	paula		0.379451	m	Color	paula		0.401736	m	Motion	paula
	0.37376	m	Motion	paula		0.423647	m	Color	paula		0.390107	c	Color	paula		0.307458	c	Motion	paula		0.383964	c	Motion	paula		0.387756	m	Motion	paula		0.399803	c	Motion	paula
	0.372162	c	Motion	paula		0.423676	c	Color	paula		0.389757	m	Motion	paula		0.312934	m	Color	paula		0.374737	m	Color	paula		0.381101	c	Motion	paula		0.398897	m	Color	paula
	0.373065	m	Color	paula		0.424734	m	Motion	paula		0.387148	c	Motion	paula		0.31387	c	Color	paula		0.379801	c	Color	paula		0.387966	m	Color	paula		0.397261	c	Color	paula
	0.373565	c	Color	paula		0.422906	c	Motion	paula		0.388575	m	Color	paula		0.311037	m	Motion	paula		0.389615	m	Motion	paula		0.379355	c	Color	paula		0.403107	m	Motion	paula
	0.37393	m	Motion	paula		0.422838	m	Color	paula		0.388807	c	Color	paula		0.30932	c	Motion	paula		0.388067	c	Motion	paula		0.380475	m	Motion	paula		0.397297	c	Motion	paula
	0.372758	c	Motion	paula		0.422961	c	Color	paula		0.386922	m	Motion	paula		0.311513	m	Color	paula		0.373535	m	Color	paula		0.378807	c	Motion	paula		0.399683	m	Color	paula
	0.372513	m	Color	paula		0.42486	m	Motion	paula		0.386348	c	Motion	paula		0.313002	c	Color	paula		0.380829	c	Color	paula		0.379401	m	Color	paula		0.399365	c	Color	paula
	0.372101	c	Color	paula		0.425382	c	Motion	paula		0.387201	m	Color	paula		0.311995	m	Motion	paula		0.385343	m	Motion	paula		0.379641	c	Color	paula		0.401082	m	Motion	paula
	0.374577	m	Motion	paula		0.423159	m	Color	paula		0.386956	c	Color	paula		0.310776	c	Motion	paula		0.377432	c	Motion	paula		0.382323	m	Motion	paula		0.401171	c	Motion	paula
	0.373516	c	Motion	paula		0.42571	c	Color	paula		0.388239	m	Motion	paula		0.312087	m	Color	paula		0.375816	m	Color	paula		0.372622	c	Motion	paula		0.399778	m	Color	paula
	0.372626	m	Color	paula		0.421878	c	Motion	paula		0.38597	c	Motion	paula		0.310021	c	Color	paula		0.374913	c	Color	paula		0.383977	m	Color	paula		0.402354	c	Color	paula
	0.37309	c	Color	paula		0.423273	c	Color	paula		0.387263	m	Color	paula		0.31312	m	Motion	paula		0.387727	m	Motion	paula		0.375575	c	Color	paula		0.403927	m	Motion	paula
	0.372406	c	Motion	paula		0.422778	c	Motion	paula		0.387757	c	Color	paula		0.310201	c	Motion	paula		0.385035	c	Motion	paula		0.376628	m	Motion	paula		0.401128	c	Motion	paula
	0.373345	c	Color	paula		0.424368	c	Color	paula		0.385642	c	Motion	paula		0.310797	m	Color	paula		0.376227	m	Color	paula		0.373775	c	Motion	paula		0.401664	m	Color	paula
	0.373256	c	Motion	paula		0.423159	m	Motion	paula		0.387698	c	Color	paula		0.31093	c	Color	paula		0.373751	c	Color	paula		0.378689	m	Color	paula		0.399481	c	Color	paula
	0.374762	c	Color	paula		0.421676	c	Motion	paula		0.38741	c	Color	paula		0.31146	c	Motion	paula		0.388954	c	Motion	paula		0.383	c	Color	paula		0.405968	c	Motion	paula
	0.373657	m	Motion	paula		0.424639	m	Color	paula		0.385866	m	Motion	paula		0.313486	c	Color	paula		0.37857	c	Color	paula		0.382098	c	Motion	paula		0.401553	c	Color	paula
	0.37263	c	Motion	paula		0.424268	c	Color	paula		0.385594	c	Motion	paula		0.31099	c	Motion	paula		0.389682	c	Motion	paula		0.383233	c	Color	paula		0.408326	c	Motion	paula
	0.37475	m	Color	paula		0.42234	c	Motion	paula		0.388355	m	Color	paula		0.314793	c	Color	paula		0.385692	c	Color	paula		0.38241	c	Motion	paula		0.405602	c	Color	paula
	0.374426	c	Color	paula		0.424175	c	Color	paula		0.389207	c	Color	paula		0.313057	m	Motion	paula		0.389304	m	Motion	paula		0.387785	c	Color	paula		0.410605	m	Motion	paula
	0.372577	c	Motion	paula		0.423496	c	Motion	paula		0.38606	c	Motion	paula		0.313218	c	Motion	paula		0.390599	c	Motion	paula		0.384777	m	Motion	paula		0.407527	c	Motion	paula
	0.373357	c	Color	paula		0.424486	c	Color	paula		0.388981	c	Color	paula		0.314982	m	Color	paula		0.381491	m	Color	paula		0.381651	c	Motion	paula		0.405682	m	Color	paula
	0.372567	c	Motion	paula		0.422343	c	Motion	paula		0.383106	c	Motion	paula		0.314717	c	Color	paula		0.383194	c	Color	paula		0.383038	m	Color	paula		0.403442	c	Color	paula
	0.37428	c	Color	paula		0.424766	c	Color	paula		0.389249	c	Color	paula		0.312916	c	Motion	paula		0.382917	c	Motion	paula		0.381652	c	Color	paula		0.405048	c	Motion	paula
	0.372037	c	Motion	paula		0.422521	c	Motion	paula		0.384898	c	Motion	paula		0.311785	c	Color	paula		0.367877	c	Color	paula		0.373661	c	Motion	paula		0.402027	c	Color	paula
	0.373706	c	Color	paula		0.423927	c	Color	paula		0.388352	c	Color	paula		0.311113	c	Motion	paula		0.387924	c	Motion	paula		0.374784	c	Color	paula		0.411889	c	Motion	paula
	0.372668	c	Motion	paula		0.421517	m	Motion	paula		0.385706	c	Motion	paula		0.314724	c	Color	paula		0.374961	c	Color	paula		0.377496	c	Motion	paula		0.406763	c	Color	paula
	0.374381	c	Color	paula		0.421485	c	Motion	paula		0.388685	c	Color	paula		0.310259	c	Motion	paula		0.391463	c	Motion	paula		0.3744	c	Color	paula		0.407816	c	Motion	paula
	0.372611	m	Motion	paula		0.422869	m	Color	paula		0.386515	m	Motion	paula		0.313453	c	Color	paula		0.374365	c	Color	paula		0.378105	c	Motion	paula		0.406509	c	Color	paula
	0.372064	c	Motion	paula		0.423752	c	Color	paula		0.384409	c	Motion	paula		0.309865	c	Motion	paula		0.392528	c	Motion	paula		0.373157	c	Color	paula		0.407491	c	Motion	paula
	0.373032	m	Color	paula		0.423618	c	Color	paula		0.388441	m	Color	paula		0.313038	c	Color	paula		0.377222	c	Color	paula		0.382652	c	Motion	paula		0.40911	c	Color	paula
	0.373975	c	Color	paula		0.421016	c	Motion	paula		0.390396	c	Color	paula		0.311798	m	Motion	paula		0.392144	m	Motion	paula		0.391061	c	Color	paula		0.405253	m	Motion	paula
	0.372536	c	Motion	paula		0.4236	c	Color	paula		0.385081	c	Motion	paula		0.312141	c	Motion	paula		0.390877	c	Motion	paula		0.379807	m	Motion	paula		0.40614	c	Motion	paula
	0.373509	c	Color	paula		0.422785	m	Motion	paula		0.389302	c	Color	paula		0.310715	m	Color	paula		0.372634	m	Color	paula		0.381815	c	Motion	paula		0.405309	m	Color	paula
	0.372083	c	Motion	paula		0.421957	m	Color	paula		0.386891	c	Motion	paula		0.313345	c	Color	paula		0.373533	c	Color	paula		0.383931	m	Color	paula		0.405611	c	Color	paula
	0.372946	c	Color	paula		0.425023	m	Motion	paula		0.388091	c	Color	paula		0.310989	c	Motion	paula		0.388348	c	Motion	paula		0.384466	c	Color	paula		0.412155	c	Motion	paula
	0.372529	m	Motion	paula		0.423521	m	Color	paula		0.383792	m	Motion	paula		0.312001	c	Color	paula		0.374844	c	Color	paula		0.374342	c	Motion	paula		0.407064	c	Color	paula
	0.372862	m	Color	paula		0.42279	m	Motion	paula		0.383982	m	Color	paula		0.310123	c	Motion	paula		0.391644	c	Motion	paula		0.37259	c	Color	paula		0.408276	c	Motion	paula
	0.373414	m	Motion	paula		0.422293	c	Motion	paula		0.389454	m	Motion	paula		0.310934	c	Color	paula		0.375882	c	Color	paula		0.374665	c	Motion	paula		0.40887	c	Color	paula
	0.373198	m	Color	paula		0.421592	m	Color	paula		0.385428	m	Color	paula		0.308809	m	Motion	paula		0.393039	m	Motion	paula		0.371461	c	Color	paula		0.411005	m	Motion	paula
	0.37309	m	Motion	paula		0.422189	c	Color	paula		0.388949	m	Motion	paula		0.313482	m	Color	paula		0.383196	m	Color	paula		0.38325	m	Motion	paula		0.410363	m	Color	paula
	0.372174	c	Motion	paula		0.424704	m	Motion	paula		0.385096	c	Motion	paula		0.307899	m	Motion	paula		0.386993	m	Motion	paula		0.385885	m	Color	paula		0.401862	m	Motion	paula
	0.371581	m	Color	paula		0.422867	m	Color	paula		0.383787	m	Color	paula		0.312741	m	Color	paula		0.383921	m	Color	paula		0.382566	m	Motion	paula		0.402782	m	Color	paula
	0.372516	c	Color	paula		0.422038	c	Motion	paula		0.385358	c	Color	paula		0.310372	m	Motion	paula		0.381552	m	Motion	paula		0.390189	m	Color	paula		0.397613	m	Motion	paula
	0.373062	m	Motion	paula		0.421235	m	Color	paula		0.386819	m	Motion	paula		0.311314	c	Motion	paula		0.390425	c	Motion	paula		0.379153	m	Motion	paula		0.40181	c	Motion	paula
	0.372474	m	Color	paula		0.421389	c	Color	paula		0.385886	m	Color	paula		0.310033	m	Color	paula		0.376781	m	Color	paula		0.380839	c	Motion	paula		0.403019	m	Color	paula
	0.372932	m	Motion	paula		0.421082	m	Motion	paula		0.386465	m	Motion	paula		0.313192	c	Color	paula		0.375864	c	Color	paula		0.386879	m	Color	paula		0.404185	c	Color	paula
	0.371611	c	Motion	paula		0.421878	m	Color	paula		0.38352	c	Motion	paula		0.308275	m	Motion	paula		0.389292	m	Motion	paula		0.385405	c	Color	paula		0.407281	m	Motion	paula
	0.371183	m	Color	paula		0.422518	m	Motion	paula		0.384607	m	Color	paula		0.313066	m	Color	paula		0.384031	m	Color	paula		0.381462	m	Motion	paula		0.40228	m	Color	paula
	0.371118	c	Color	paula		0.421843	m	Color	paula		0.384054	c	Color	paula		0.310596	m	Motion	paula		0.385377	m	Motion	paula		0.379267	m	Color	paula		0.406607	m	Motion	paula
	0.372105	m	Motion	paula		0.424385	m	Motion	paula		0.384649	m	Motion	paula		0.308165	c	Motion	paula		0.396275	c	Motion	paula		0.377229	m	Motion	paula		0.410487	c	Motion	paula
	0.372017	m	Color	paula		0.424481	m	Color	paula		0.384895	m	Color	paula		0.310252	m	Color	paula		0.37708	m	Color	paula		0.378287	c	Motion	paula		0.405051	m	Color	paula
	0.372802	m	Motion	paula		0.422449	m	Motion	paula		0.38612	m	Motion	paula		0.312369	c	Color	paula		0.379628	c	Color	paula		0.374386	m	Color	paula		0.407762	c	Color	paula
	0.372693	m	Color	paula		0.421373	m	Color	paula		0.386288	m	Color	paula		0.310539	m	Motion	paula		0.400502	m	Motion	paula		0.366732	c	Color	paula		0.409934	m	Motion	paula
	0.373758	m	Motion	paula		0.424043	m	Motion	paula		0.38702	m	Motion	paula		0.312346	m	Color	paula		0.382659	m	Color	paula		0.384356	m	Motion	paula		0.411271	m	Color	paula
	0.372542	m	Color	paula		0.424193	m	Color	paula		0.386003	m	Color	paula		0.312524	m	Motion	paula		0.3909	m	Motion	paula		0.377787	m	Color	paula		0.401724	m	Motion	paula
	0.372276	m	Motion	paula		0.422588	m	Motion	paula		0.386311	m	Motion	paula		0.312655	m	Color	paula		0.382375	m	Color	paula		0.382232	m	Motion	paula		0.405938	m	Color	paula
	0.371661	m	Color	paula		0.422787	c	Motion	paula		0.38404	m	Color	paula		0.31233	m	Motion	paula		0.390179	m	Motion	paula		0.385568	m	Color	paula		0.40261	m	Motion	paula
	0.373591	m	Motion	paula		0.422309	m	Color	paula		0.387723	m	Motion	paula		0.311261	m	Color	paula		0.375274	m	Color	paula		0.380926	m	Motion	paula		0.400474	m	Color	paula
	0.371892	m	Color	paula		0.422689	c	Color	paula		0.383771	m	Color	paula		0.309309	m	Motion	paula		0.395823	m	Motion	paula		0.389466	m	Color	paula		0.403208	m	Motion	paula
	0.371842	m	Motion	paula		0.422304	c	Motion	paula		0.388173	m	Motion	paula		0.311282	m	Color	paula		0.38704	m	Color	paula		0.380554	m	Motion	paula		0.409292	m	Color	paula
	0.371374	c	Motion	paula		0.423241	c	Color	paula		0.386974	c	Motion	paula		0.308822	m	Motion	paula		0.396194	m	Motion	paula		0.378173	m	Color	paula		0.407941	m	Motion	paula
	0.371271	m	Color	paula		0.423132	m	Motion	paula		0.385344	m	Color	paula		0.310499	m	Color	paula		0.379111	m	Color	paula		0.380109	m	Motion	paula		0.406329	m	Color	paula
	0.371919	c	Color	paula		0.424044	m	Color	paula		0.385674	c	Color	paula		0.308242	m	Motion	paula		0.376024	m	Motion	paula		0.382341	m	Color	paula		0.397203	m	Motion	paula
	0.371979	c	Motion	paula		0.42372	m	Motion	paula		0.386781	c	Motion	paula		0.308151	c	Motion	paula		0.383851	c	Motion	paula		0.377429	m	Motion	paula		0.394366	c	Motion	paula
	0.370735	c	Color	paula		0.424069	c	Motion	paula		0.384377	c	Color	paula		0.309655	m	Color	paula		0.377154	m	Color	paula		0.376612	c	Motion	paula		0.398005	m	Color	paula
	0.372514	m	Motion	paula		0.425503	m	Color	paula		0.386439	m	Motion	paula		0.311464	c	Color	paula		0.384403	c	Color	paula		0.379691	m	Color	paula		0.397549	c	Color	paula
	0.372415	m	Color	paula		0.423453	c	Color	paula		0.38524	m	Color	paula		0.309423	c	Motion	paula		0.379548	c	Motion	paula		0.381195	c	Color	paula		0.396681	c	Motion	paula
	0.374164	m	Motion	paula		0.424187	m	Motion	paula		0.387653	m	Motion	paula		0.307859	c	Color	paula		0.370356	c	Color	paula		0.371866	c	Motion	paula		0.39691	c	Color	paula
	0.37337	c	Motion	paula		0.424258	c	Motion	paula		0.38758	c	Motion	paula		0.309769	m	Motion	paula		0.388158	m	Motion	paula		0.383456	c	Color	paula		0.398367	m	Motion	paula
	0.373954	m	Color	paula		0.424085	m	Color	paula		0.388295	m	Color	paula		0.309782	m	Color	paula		0.380247	m	Color	paula		0.375976	m	Motion	paula		0.402637	m	Color	paula
	0.373107	c	Color	paula		0.425118	c	Color	paula		0.387631	c	Color	paula		0.31358	m	Motion	paula		0.384188	m	Motion	paula		0.389482	m	Color	paula		0.40085	m	Motion	paula
	0.374962	m	Motion	paula		0.424928	m	Motion	paula		0.388466	m	Motion	paula		0.311166	c	Motion	paula		0.386197	c	Motion	paula		0.380284	m	Motion	paula		0.399388	c	Motion	paula
	0.373094	c	Motion	paula		0.422829	c	Motion	paula		0.388025	c	Motion	paula		0.312077	m	Color	paula		0.377402	m	Color	paula		0.381873	c	Motion	paula		0.399545	m	Color	paula
	0.374489	m	Color	paula		0.424371	m	Color	paula		0.387686	m	Color	paula		0.314286	c	Color	paula		0.377798	c	Color	paula		0.377183	m	Color	paula		0.393502	c	Color	paula
	0.374264	c	Color	paula		0.423774	c	Color	paula		0.389916	c	Color	paula		0.313712	m	Motion	paula		0.389904	m	Motion	paula		0.378242	c	Color	paula		0.408653	m	Motion	paula
	0.374636	m	Motion	paula		0.424759	c	Motion	paula		0.387069	m	Motion	paula		0.310156	c	Motion	paula		0.383491	c	Motion	paula		0.388917	m	Motion	paula		0.401111	c	Motion	paula
	0.37257	c	Motion	paula		0.425499	c	Color	paula		0.385882	c	Motion	paula		0.31491	m	Color	paula		0.386549	m	Color	paula		0.380685	c	Motion	paula		0.401779	m	Color	paula
	0.374423	m	Color	paula		0.424587	m	Motion	paula		0.389272	m	Color	paula		0.313777	c	Color	paula		0.383675	c	Color	paula		0.387174	m	Color	paula		0.396986	c	Color	paula
	0.373856	c	Color	paula		0.421935	c	Motion	paula		0.388815	c	Color	paula		0.314086	m	Motion	paula		0.39045	m	Motion	paula		0.381074	c	Color	paula		0.407679	m	Motion	paula
	0.373817	c	Motion	paula		0.426357	m	Color	paula		0.386604	c	Motion	paula		0.311791	c	Motion	paula		0.387748	c	Motion	paula		0.383549	m	Motion	paula		0.397782	c	Motion	paula
	0.372795	c	Color	paula		0.425515	c	Color	paula		0.386522	c	Color	paula		0.314349	m	Color	paula		0.375926	m	Color	paula		0.378524	c	Motion	paula		0.401991	m	Color	paula
	0.375211	m	Motion	paula		0.425213	m	Motion	paula		0.389925	m	Motion	paula		0.312989	c	Color	paula		0.383888	c	Color	paula		0.383283	m	Color	paula		0.400165	c	Color	paula
	0.373012	c	Motion	paula		0.42468	c	Motion	paula		0.388517	c	Motion	paula		0.313041	c	Motion	paula		0.374637	c	Motion	paula		0.38156	c	Color	paula		0.397332	c	Motion	paula
	0.374752	m	Color	paula		0.426663	m	Color	paula		0.388203	m	Color	paula		0.311492	c	Color	paula		0.372072	c	Color	paula		0.374387	c	Motion	paula		0.398689	c	Color	paula
	0.373358	c	Color	paula		0.428028	c	Color	paula		0.388974	c	Color	paula		0.314359	m	Motion	paula		0.381759	m	Motion	paula		0.370138	c	Color	paula		0.404079	m	Motion	paula
	0.375186	m	Motion	paula		0.42486	m	Motion	paula		0.388723	m	Motion	paula		0.312034	c	Motion	paula		0.372286	c	Motion	paula		0.383657	m	Motion	paula		0.399633	c	Motion	paula
	0.373818	c	Motion	paula		0.423557	m	Color	paula		0.388077	c	Motion	paula		0.313411	m	Color	paula		0.381306	m	Color	paula		0.373504	c	Motion	paula		0.403437	m	Color	paula
	0.374907	m	Color	paula		0.423971	m	Motion	paula		0.389777	m	Color	paula		0.309145	c	Color	paula		0.371682	c	Color	paula		0.379612	m	Color	paula		0.404693	c	Color	paula
	0.374336	c	Color	paula		0.424632	c	Motion	paula		0.389457	c	Color	paula		0.314671	m	Motion	paula		0.381076	m	Motion	paula		0.372458	c	Color	paula		0.404653	m	Motion	paula
	0.373529	m	Motion	paula		0.423992	m	Color	paula		0.386989	m	Motion	paula		0.311648	c	Motion	paula		0.380566	c	Motion	paula		0.380898	m	Motion	paula		0.39946	c	Motion	paula
	0.37277	m	Color	paula		0.42557	c	Color	paula		0.386379	m	Color	paula		0.312972	m	Color	paula		0.370116	m	Color	paula		0.373403	c	Motion	paula		0.40497	m	Color	paula
	0.373812	m	Motion	paula		0.423965	m	Motion	paula		0.389111	m	Motion	paula		0.31056	c	Color	paula		0.369876	c	Color	paula		0.37685	m	Color	paula		0.401389	c	Color	paula
	0.372919	c	Motion	paula		0.42305	c	Motion	paula		0.389483	c	Motion	paula		0.310576	m	Motion	paula		0.380816	m	Motion	paula		0.380744	c	Color	paula		0.398375	m	Motion	paula
	0.373663	m	Color	paula		0.424251	m	Color	paula		0.388812	m	Color	paula		0.313699	m	Color	paula		0.379452	m	Color	paula		0.381777	m	Motion	paula		0.395341	m	Color	paula
	0.374423	c	Color	paula		0.424001	c	Color	paula		0.390365	c	Color	paula		0.310658	m	Motion	paula		0.385658	m	Motion	paula		0.38006	m	Color	paula		0.40193	m	Motion	paula
	0.374077	m	Motion	paula		0.424991	m	Motion	paula		0.390146	m	Motion	paula		0.307829	c	Motion	paula		0.380547	c	Motion	paula		0.388726	m	Motion	paula		0.400091	c	Motion	paula
	0.372433	c	Motion	paula		0.423228	c	Motion	paula		0.387364	c	Motion	paula		0.313523	m	Color	paula		0.374542	m	Color	paula		0.382405	c	Motion	paula		0.398887	m	Color	paula
	0.373539	m	Color	paula		0.423277	m	Color	paula		0.388729	m	Color	paula		0.314136	c	Color	paula		0.380065	c	Color	paula		0.388567	m	Color	paula		0.397642	c	Color	paula
	0.37392	c	Color	paula		0.423341	c	Color	paula		0.38902	c	Color	paula		0.311219	m	Motion	paula		0.38804	m	Motion	paula		0.379904	c	Color	paula		0.403221	m	Motion	paula
	0.374286	m	Motion	paula		0.425275	m	Motion	paula		0.387157	m	Motion	paula		0.309634	c	Motion	paula		0.385334	c	Motion	paula		0.381262	m	Motion	paula		0.397309	c	Motion	paula
	0.373182	c	Motion	paula		0.425861	c	Motion	paula		0.386524	c	Motion	paula		0.312212	m	Color	paula		0.374395	m	Color	paula		0.379939	c	Motion	paula		0.400129	m	Color	paula
	0.372838	m	Color	paula		0.423712	m	Color	paula		0.387386	m	Color	paula		0.313455	c	Color	paula		0.381971	c	Color	paula		0.380817	m	Color	paula		0.399842	c	Color	paula
	0.37247	c	Color	paula		0.426119	c	Color	paula		0.387201	c	Color	paula		0.312626	m	Motion	paula		0.384184	m	Motion	paula		0.380303	c	Color	paula		0.401493	m	Motion	paula
	0.374963	m	Motion	paula		0.421975	c	Motion	paula		0.388513	m	Motion	paula		0.311425	c	Motion	paula		0.376346	c	Motion	paula		0.383474	m	Motion	paula		0.40273	c	Motion	paula
	0.373977	c	Motion	paula		0.423703	c	Color	paula		0.386117	c	Motion	paula		0.312626	m	Color	paula		0.375998	m	Color	paula		0.373588	c	Motion	paula		0.400087	m	Color	paula
	0.373018	m	Color	paula		0.422912	c	Motion	paula		0.387232	m	Color	paula		0.310365	c	Color	paula		0.37711	c	Color	paula		0.38415	m	Color	paula		0.403845	c	Color	paula
	0.373431	c	Color	paula		0.424554	c	Color	paula		0.387811	c	Color	paula		0.313641	m	Motion	paula		0.386564	m	Motion	paula		0.375245	c	Color	paula		0.404299	m	Motion	paula
	0.372502	c	Motion	paula		0.42324	m	Motion	paula		0.385846	c	Motion	paula		0.311083	c	Motion	paula		0.384375	c	Motion	paula		0.377772	m	Motion	paula		0.40174	c	Motion	paula
	0.373645	c	Color	paula		0.421789	c	Motion	paula		0.388095	c	Color	paula		0.311436	m	Color	paula		0.376824	m	Color	paula		0.374509	c	Motion	paula		0.402438	m	Color	paula
	0.373381	c	Motion	paula		0.425005	m	Color	paula		0.387159	c	Motion	paula		0.311517	c	Color	paula		0.374637	c	Color	paula		0.379431	m	Color	paula		0.400636	c	Color	paula
	0.374989	c	Color	paula		0.424657	c	Color	paula		0.387836	c	Color	paula		0.311452	c	Motion	paula		0.387654	c	Motion	paula		0.382411	c	Color	paula		0.406527	c	Motion	paula
	0.373811	m	Motion	paula		0.422563	c	Motion	paula		0.38627	m	Motion	paula		0.313846	c	Color	paula		0.378689	c	Color	paula		0.382319	c	Motion	paula		0.402084	c	Color	paula
	0.372771	c	Motion	paula		0.424635	c	Color	paula		0.38585	c	Motion	paula		0.310852	c	Motion	paula		0.388682	c	Motion	paula		0.382833	c	Color	paula		0.409527	c	Motion	paula
	0.375053	m	Color	paula		0.423404	c	Motion	paula		0.388739	m	Color	paula		0.314851	c	Color	paula		0.386027	c	Color	paula		0.38312	c	Motion	paula		0.40694	c	Color	paula
	0.374752	c	Color	paula		0.42477	c	Color	paula		0.389719	c	Color	paula		0.312952	m	Motion	paula		0.387818	m	Motion	paula		0.388323	c	Color	paula		0.411458	m	Motion	paula
	0.372666	c	Motion	paula		0.422414	c	Motion	paula		0.386298	c	Motion	paula		0.313013	c	Motion	paula		0.391108	c	Motion	paula		0.385734	m	Motion	paula		0.408631	c	Motion	paula
	0.373624	c	Color	paula		0.424936	c	Color	paula		0.389072	c	Color	paula		0.315419	m	Color	paula		0.381084	m	Color	paula		0.382233	c	Motion	paula		0.406516	m	Color	paula
	0.372595	c	Motion	paula		0.422588	c	Motion	paula		0.38344	c	Motion	paula		0.314822	c	Color	paula		0.383575	c	Color	paula		0.383107	m	Color	paula		0.404678	c	Color	paula
	0.374413	c	Color	paula		0.424118	c	Color	paula		0.38949	c	Color	paula		0.312741	c	Motion	paula		0.380766	c	Motion	paula		0.381916	c	Color	paula		0.405863	c	Motion	paula
	0.372059	c	Motion	paula		0.421708	m	Motion	paula		0.385187	c	Motion	paula		0.312246	c	Color	paula		0.366947	c	Color	paula		0.373605	c	Motion	paula		0.402568	c	Color	paula
	0.373804	c	Color	paula		0.421518	c	Motion	paula		0.388701	c	Color	paula		0.310883	c	Motion	paula		0.385625	c	Motion	paula		0.374797	c	Color	paula		0.412926	c	Motion	paula
	0.372752	c	Motion	paula		0.423385	m	Color	paula		0.385892	c	Motion	paula		0.314897	c	Color	paula		0.374798	c	Color	paula		0.37834	c	Motion	paula		0.407367	c	Color	paula
	0.374563	c	Color	paula		0.424154	c	Color	paula		0.388961	c	Color	paula		0.309984	c	Motion	paula		0.389831	c	Motion	paula		0.373863	c	Color	paula		0.408694	c	Motion	paula
	0.372689	m	Motion	paula		0.422203	c	Motion	paula		0.386639	m	Motion	paula		0.313481	c	Color	paula		0.374027	c	Color	paula		0.378222	c	Motion	paula		0.407337	c	Color	paula
	0.372135	c	Motion	paula		0.424072	c	Color	paula		0.384566	c	Motion	paula		0.309745	c	Motion	paula		0.391435	c	Motion	paula		0.372399	c	Color	paula		0.408882	c	Motion	paula
	0.373352	m	Color	paula		0.421297	c	Motion	paula		0.388589	m	Color	paula		0.313066	c	Color	paula		0.376842	c	Color	paula		0.382958	c	Motion	paula		0.41014	c	Color	paula
	0.374248	c	Color	paula		0.423933	c	Color	paula		0.390746	c	Color	paula		0.311705	m	Motion	paula		0.391105	m	Motion	paula		0.391525	c	Color	paula		0.405626	m	Motion	paula
	0.372603	c	Motion	paula		0.422737	m	Motion	paula		0.385263	c	Motion	paula		0.311924	c	Motion	paula		0.391185	c	Motion	paula		0.38015	m	Motion	paula		0.407283	c	Motion	paula
	0.373748	c	Color	paula		0.421816	m	Color	paula		0.389342	c	Color	paula		0.311139	m	Color	paula		0.372207	m	Color	paula		0.382191	c	Motion	paula		0.405842	m	Color	paula
	0.372153	c	Motion	paula		0.42542	m	Motion	paula		0.387036	c	Motion	paula		0.31342	c	Color	paula		0.37298	c	Color	paula		0.384349	m	Color	paula		0.406514	c	Color	paula
	0.373163	c	Color	paula		0.42337	m	Color	paula		0.388307	c	Color	paula		0.310778	c	Motion	paula		0.386666	c	Motion	paula		0.384551	c	Color	paula		0.413166	c	Motion	paula
	0.37256	m	Motion	paula		0.423074	m	Motion	paula		0.384074	m	Motion	paula		0.312219	c	Color	paula		0.375494	c	Color	paula		0.374642	c	Motion	paula		0.408164	c	Color	paula
	0.372787	m	Color	paula		0.422376	c	Motion	paula		0.384091	m	Color	paula		0.309825	c	Motion	paula		0.390732	c	Motion	paula		0.373034	c	Color	paula		0.409313	c	Motion	paula
	0.373668	m	Motion	paula		0.421561	m	Color	paula		0.389782	m	Motion	paula		0.310979	c	Color	paula		0.376432	c	Color	paula		0.374301	c	Motion	paula		0.410272	c	Color	paula
	0.373154	m	Color	paula		0.42214	c	Color	paula		0.385535	m	Color	paula		0.308524	m	Motion	paula		0.392246	m	Motion	paula		0.371685	c	Color	paula		0.412119	m	Motion	paula
	0.373348	m	Motion	paula		0.424973	m	Motion	paula		0.389327	m	Motion	paula		0.313098	m	Color	paula		0.38412	m	Color	paula		0.384182	m	Motion	paula		0.411441	m	Color	paula
	0.372242	c	Motion	paula		0.422877	m	Color	paula		0.385286	c	Motion	paula		0.308053	m	Motion	paula		0.384814	m	Motion	paula		0.386549	m	Color	paula		0.402508	m	Motion	paula
	0.37164	m	Color	paula		0.422309	m	Motion	paula		0.384037	m	Color	paula		0.312242	m	Color	paula		0.383569	m	Color	paula		0.383964	m	Motion	paula		0.403616	m	Color	paula
	0.372502	c	Color	paula		0.421985	c	Motion	paula		0.385554	c	Color	paula		0.310487	m	Motion	paula		0.38077	m	Motion	paula		0.391206	m	Color	paula		0.398884	m	Motion	paula
	0.373295	m	Motion	paula		0.421369	m	Color	paula		0.387219	m	Motion	paula		0.310995	c	Motion	paula		0.391034	c	Motion	paula		0.380069	m	Motion	paula		0.40312	c	Motion	paula
	0.372442	m	Color	paula		0.421312	c	Color	paula		0.385946	m	Color	paula		0.30969	m	Color	paula		0.378307	m	Color	paula		0.381389	c	Motion	paula		0.404119	m	Color	paula
	0.373185	m	Motion	paula		0.42114	m	Motion	paula		0.386923	m	Motion	paula		0.312665	c	Color	paula		0.375567	c	Color	paula		0.387337	m	Color	paula		0.405475	c	Color	paula
	0.371607	c	Motion	paula		0.421874	m	Color	paula		0.383791	c	Motion	paula		0.30843	m	Motion	paula		0.387443	m	Motion	paula		0.386154	c	Color	paula		0.407476	m	Motion	paula
	0.371288	m	Color	paula		0.422809	m	Motion	paula		0.384871	m	Color	paula		0.312715	m	Color	paula		0.384849	m	Color	paula		0.383079	m	Motion	paula		0.402778	m	Color	paula
	0.371014	c	Color	paula		0.421888	m	Color	paula		0.384274	c	Color	paula		0.310716	m	Motion	paula		0.384311	m	Motion	paula		0.379652	m	Color	paula		0.407865	m	Motion	paula
	0.372173	m	Motion	paula		0.424813	m	Motion	paula		0.384858	m	Motion	paula		0.307815	c	Motion	paula		0.395068	c	Motion	paula		0.37851	m	Motion	paula		0.411638	c	Motion	paula
	0.372043	m	Color	paula		0.424664	m	Color	paula		0.385263	m	Color	paula		0.31005	m	Color	paula		0.379372	m	Color	paula		0.378636	c	Motion	paula		0.405886	m	Color	paula
	0.373027	m	Motion	paula		0.422757	m	Motion	paula		0.386363	m	Motion	paula		0.311894	c	Color	paula		0.380965	c	Color	paula		0.374551	m	Color	paula		0.409023	c	Color	paula
	0.372794	m	Color	paula		0.421256	m	Color	paula		0.386514	m	Color	paula		0.310138	m	Motion	paula		0.401598	m	Motion	paula		0.366141	c	Color	paula		0.411171	m	Motion	paula
	0.374112	m	Motion	paula		0.424499	m	Motion	paula		0.387304	m	Motion	paula		0.311741	m	Color	paula		0.383416	m	Color	paula		0.385026	m	Motion	paula		0.412882	m	Color	paula
	0.372701	m	Color	paula		0.424196	m	Color	paula		0.386212	m	Color	paula		0.312549	m	Motion	paula		0.390547	m	Motion	paula		0.378395	m	Color	paula		0.402215	m	Motion	paula
	0.372432	m	Motion	paula		0.423045	m	Motion	paula		0.386516	m	Motion	paula		0.312336	m	Color	paula		0.382507	m	Color	paula		0.383807	m	Motion	paula		0.406878	m	Color	paula
	0.371659	m	Color	paula		0.423272	c	Motion	paula		0.384281	m	Color	paula		0.312637	m	Motion	paula		0.39131	m	Motion	paula		0.386365	m	Color	paula		0.403512	m	Motion	paula
	0.373903	m	Motion	paula		0.422382	m	Color	paula		0.388032	m	Motion	paula		0.31113	m	Color	paula		0.375253	m	Color	paula		0.381696	m	Motion	paula		0.401778	m	Color	paula
	0.371946	m	Color	paula		0.422601	c	Color	paula		0.384005	m	Color	paula		0.309381	m	Motion	paula		0.394798	m	Motion	paula		0.389797	m	Color	paula		0.403186	m	Motion	paula
	0.372188	m	Motion	paula		0.422783	c	Motion	paula		0.388557	m	Motion	paula		0.310874	m	Color	paula		0.388798	m	Color	paula		0.381439	m	Motion	paula		0.410294	m	Color	paula
	0.371618	c	Motion	paula		0.423395	c	Color	paula		0.387177	c	Motion	paula		0.309161	m	Motion	paula		0.396241	m	Motion	paula		0.37827	m	Color	paula		0.408555	m	Motion	paula
	0.371365	m	Color	paula		0.423636	m	Motion	paula		0.385564	m	Color	paula		0.310307	m	Color	paula		0.380162	m	Color	paula		0.380313	m	Motion	paula		0.407615	m	Color	paula
	0.371894	c	Color	paula		0.424108	m	Color	paula		0.385746	c	Color	paula		0.308585	m	Motion	paula		0.373725	m	Motion	paula		0.382229	m	Color	paula		0.397831	m	Motion	paula
	0.372358	c	Motion	paula		0.424274	m	Motion	paula		0.387042	c	Motion	paula		0.308455	c	Motion	paula		0.381122	c	Motion	paula		0.378851	m	Motion	paula		0.394053	c	Motion	paula
	0.370903	c	Color	paula		0.424605	c	Motion	paula		0.384626	c	Color	paula		0.309343	m	Color	paula		0.378224	m	Color	paula		0.377867	c	Motion	paula		0.398538	m	Color	paula
	0.372834	m	Motion	paula		0.425884	m	Color	paula		0.386623	m	Motion	paula		0.311144	c	Color	paula		0.3848	c	Color	paula		0.380133	m	Color	paula		0.397741	c	Color	paula
	0.372531	m	Color	paula		0.42387	c	Color	paula		0.385292	m	Color	paula		0.309983	c	Motion	paula		0.379036	c	Motion	paula		0.381267	c	Color	paula		0.397597	c	Motion	paula
	0.374492	m	Motion	paula		0.424538	m	Motion	paula		0.387702	m	Motion	paula		0.307883	c	Color	paula		0.371805	c	Color	paula		0.372352	c	Motion	paula		0.397687	c	Color	paula
	0.373658	c	Motion	paula		0.424779	c	Motion	paula		0.387779	c	Motion	paula		0.310276	m	Motion	paula		0.387043	m	Motion	paula		0.383128	c	Color	paula		0.398313	m	Motion	paula
	0.374236	m	Color	paula		0.42451	m	Color	paula		0.388318	m	Color	paula		0.309828	m	Color	paula		0.381116	m	Color	paula		0.376982	m	Motion	paula		0.403262	m	Color	paula
	0.373427	c	Color	paula		0.425389	c	Color	paula		0.387765	c	Color	paula		0.314218	m	Motion	paula		0.383539	m	Motion	paula		0.389718	m	Color	paula		0.400556	m	Motion	paula
	0.375261	m	Motion	paula		0.42518	m	Motion	paula		0.388787	m	Motion	paula		0.311742	c	Motion	paula		0.384956	c	Motion	paula		0.380637	m	Motion	paula		0.398759	c	Motion	paula
	0.37346	c	Motion	paula		0.423338	c	Motion	paula		0.388296	c	Motion	paula		0.312485	m	Color	paula		0.378548	m	Color	paula		0.382056	c	Motion	paula		0.399884	m	Color	paula
	0.374738	m	Color	paula		0.424655	m	Color	paula		0.387826	m	Color	paula		0.31477	c	Color	paula		0.377874	c	Color	paula		0.377871	m	Color	paula		0.393659	c	Color	paula
	0.374421	c	Color	paula		0.425145	c	Motion	paula		0.390094	c	Color	paula		0.314054	m	Motion	paula		0.389746	m	Motion	paula		0.378933	c	Color	paula		0.408693	m	Motion	paula
	0.374902	m	Motion	paula		0.425837	c	Color	paula		0.387501	m	Motion	paula		0.310613	c	Motion	paula		0.382402	c	Motion	paula		0.389143	m	Motion	paula		0.401145	c	Motion	paula
	0.372865	c	Motion	paula		0.425001	m	Motion	paula		0.385996	c	Motion	paula		0.315072	m	Color	paula		0.387399	m	Color	paula		0.38123	c	Motion	paula		0.402346	m	Color	paula
	0.374655	m	Color	paula		0.422473	c	Motion	paula		0.389426	m	Color	paula		0.313719	c	Color	paula		0.384242	c	Color	paula		0.387991	m	Color	paula		0.397268	c	Color	paula
	0.374057	c	Color	paula		0.426767	m	Color	paula		0.38895	c	Color	paula		0.314371	m	Motion	paula		0.389021	m	Motion	paula		0.380797	c	Color	paula		0.408037	m	Motion	paula
	0.374146	c	Motion	paula		0.425827	c	Color	paula		0.386695	c	Motion	paula		0.312276	c	Motion	paula		0.386554	c	Motion	paula		0.38409	m	Motion	paula		0.39748	c	Motion	paula
	0.373086	c	Color	paula		0.425536	m	Motion	paula		0.386549	c	Color	paula		0.314633	m	Color	paula		0.376638	m	Color	paula		0.379313	c	Motion	paula		0.40227	m	Color	paula
	0.375556	m	Motion	paula		0.425302	c	Motion	paula		0.390188	m	Motion	paula		0.313052	c	Color	paula		0.385437	c	Color	paula		0.383814	m	Color	paula		0.400535	c	Color	paula
	0.373433	c	Motion	paula		0.426894	m	Color	paula		0.388724	c	Motion	paula		0.313677	c	Motion	paula		0.373493	c	Motion	paula		0.382066	c	Color	paula		0.397768	c	Motion	paula
	0.375102	m	Color	paula		0.428322	c	Color	paula		0.388462	m	Color	paula		0.312078	c	Color	paula		0.373144	c	Color	paula		0.375137	c	Motion	paula		0.399439	c	Color	paula
	0.373703	c	Color	paula		0.425264	m	Motion	paula		0.389363	c	Color	paula		0.314768	m	Motion	paula		0.381939	m	Motion	paula		0.369911	c	Color	paula		0.404696	m	Motion	paula
	0.37551	m	Motion	paula		0.42394	m	Color	paula		0.389178	m	Motion	paula		0.312504	c	Motion	paula		0.372194	c	Motion	paula		0.38396	m	Motion	paula		0.400828	c	Motion	paula
	0.374195	c	Motion	paula		0.424364	m	Motion	paula		0.388211	c	Motion	paula		0.313799	m	Color	paula		0.382846	m	Color	paula		0.373958	c	Motion	paula		0.404707	m	Color	paula
	0.375198	m	Color	paula		0.425221	c	Motion	paula		0.390016	m	Color	paula		0.309381	c	Color	paula		0.373517	c	Color	paula		0.380097	m	Color	paula		0.406063	c	Color	paula
	0.374617	c	Color	paula		0.424313	m	Color	paula		0.389601	c	Color	paula		0.314999	m	Motion	paula		0.379345	m	Motion	paula		0.372343	c	Color	paula		0.405554	m	Motion	paula
	0.373851	m	Motion	paula		0.425826	c	Color	paula		0.387248	m	Motion	paula		0.312207	c	Motion	paula		0.380267	c	Motion	paula		0.381706	m	Motion	paula		0.399935	c	Motion	paula
	0.373126	m	Color	paula		0.424479	m	Motion	paula		0.386513	m	Color	paula		0.313455	m	Color	paula		0.370461	m	Color	paula		0.373294	c	Motion	paula		0.405713	m	Color	paula
	0.37411	m	Motion	paula		0.423605	c	Motion	paula		0.389545	m	Motion	paula		0.310998	c	Color	paula		0.370785	c	Color	paula		0.377239	m	Color	paula		0.402431	c	Color	paula
	0.373312	c	Motion	paula		0.424654	m	Color	paula		0.389863	c	Motion	paula		0.311142	m	Motion	paula		0.379628	m	Motion	paula		0.380369	c	Color	paula		0.39854	m	Motion	paula
	0.373964	m	Color	paula		0.424188	c	Color	paula		0.389066	m	Color	paula		0.314394	m	Color	paula		0.380286	m	Color	paula		0.383015	m	Motion	paula		0.395817	m	Color	paula
	0.374684	c	Color	paula		0.425191	m	Motion	paula		0.390622	c	Color	paula		0.310923	m	Motion	paula		0.385048	m	Motion	paula		0.380368	m	Color	paula		0.402348	m	Motion	paula
	0.374386	m	Motion	paula		0.42356	c	Motion	paula		0.390611	m	Motion	paula		0.30815	c	Motion	paula		0.378939	c	Motion	paula		0.389522	m	Motion	paula		0.400819	c	Motion	paula
	0.372748	c	Motion	paula		0.423635	m	Color	paula		0.387566	c	Motion	paula		0.313913	m	Color	paula		0.374474	m	Color	paula		0.383356	c	Motion	paula		0.399491	m	Color	paula
	0.373927	m	Color	paula		0.423697	c	Color	paula		0.388899	m	Color	paula		0.314381	c	Color	paula		0.380228	c	Color	paula		0.389007	m	Color	paula		0.398472	c	Color	paula
	0.374211	c	Color	paula		0.425573	m	Motion	paula		0.389213	c	Color	paula		0.311337	m	Motion	paula		0.387663	m	Motion	paula		0.379742	c	Color	paula		0.403698	m	Motion	paula
	0.374572	m	Motion	paula		0.426324	c	Motion	paula		0.387534	m	Motion	paula		0.310017	c	Motion	paula		0.383755	c	Motion	paula		0.382092	m	Motion	paula		0.397713	c	Motion	paula
	0.37358	c	Motion	paula		0.424129	m	Color	paula		0.386782	c	Motion	paula		0.312789	m	Color	paula		0.375137	m	Color	paula		0.38099	c	Motion	paula		0.400889	m	Color	paula
	0.373097	m	Color	paula		0.426486	c	Color	paula		0.38752	m	Color	paula		0.313811	c	Color	paula		0.383212	c	Color	paula		0.381984	m	Color	paula		0.400751	c	Color	paula
	0.372807	c	Color	paula		0.422019	c	Motion	paula		0.387536	c	Color	paula		0.312972	m	Motion	paula		0.383568	m	Motion	paula		0.380886	c	Color	paula		0.401842	m	Motion	paula
	0.375267	m	Motion	paula		0.424048	c	Color	paula		0.388952	m	Motion	paula		0.311893	c	Motion	paula		0.375779	c	Motion	paula		0.384684	m	Motion	paula		0.404179	c	Motion	paula
	0.374358	c	Motion	paula		0.422954	c	Motion	paula		0.386325	c	Motion	paula		0.312945	m	Color	paula		0.37664	m	Color	paula		0.37468	c	Motion	paula		0.400542	m	Color	paula
	0.373329	m	Color	paula		0.424729	c	Color	paula		0.38728	m	Color	paula		0.310572	c	Color	paula		0.379242	c	Color	paula		0.384427	m	Color	paula		0.405307	c	Color	paula
	0.373701	c	Color	paula		0.423197	m	Motion	paula		0.387854	c	Color	paula		0.313883	m	Motion	paula		0.385696	m	Motion	paula		0.374627	c	Color	paula		0.404708	m	Motion	paula
	0.372561	c	Motion	paula		0.421724	c	Motion	paula		0.386139	c	Motion	paula		0.311693	c	Motion	paula		0.383436	c	Motion	paula		0.379288	m	Motion	paula		0.402413	c	Motion	paula
	0.373836	c	Color	paula		0.425281	m	Color	paula		0.388291	c	Color	paula		0.311915	m	Color	paula		0.377332	m	Color	paula		0.375074	c	Motion	paula		0.403019	m	Color	paula
	0.373457	c	Motion	paula		0.42496	c	Color	paula		0.387468	c	Motion	paula		0.311936	c	Color	paula		0.375783	c	Color	paula		0.380148	m	Color	paula		0.401646	c	Color	paula
	0.375146	c	Color	paula		0.422649	c	Motion	paula		0.388152	c	Color	paula		0.311236	c	Motion	paula		0.387462	c	Motion	paula		0.381538	c	Color	paula		0.407046	c	Motion	paula
	0.373901	m	Motion	paula		0.424896	c	Color	paula		0.386758	m	Motion	paula		0.313932	c	Color	paula		0.379435	c	Color	paula		0.382229	c	Motion	paula		0.402945	c	Color	paula
	0.372828	c	Motion	paula		0.423224	c	Motion	paula		0.386192	c	Motion	paula		0.310587	c	Motion	paula		0.388851	c	Motion	paula		0.382448	c	Color	paula		0.410626	c	Motion	paula
	0.375265	m	Color	paula		0.425005	c	Color	paula		0.388979	m	Color	paula		0.314718	c	Color	paula		0.387007	c	Color	paula		0.3835	c	Motion	paula		0.408258	c	Color	paula
	0.374932	c	Color	paula		0.422404	c	Motion	paula		0.389992	c	Color	paula		0.312692	m	Motion	paula		0.386525	m	Motion	paula		0.388901	c	Color	paula		0.412409	m	Motion	paula
	0.37274	c	Motion	paula		0.424944	c	Color	paula		0.386731	c	Motion	paula		0.312575	c	Motion	paula		0.392025	c	Motion	paula		0.386224	m	Motion	paula		0.409804	c	Motion	paula
	0.373836	c	Color	paula		0.422624	c	Motion	paula		0.389165	c	Color	paula		0.315677	m	Color	paula		0.381487	m	Color	paula		0.382604	c	Motion	paula		0.407318	m	Color	paula
	0.372616	c	Motion	paula		0.424215	c	Color	paula		0.383897	c	Motion	paula		0.314727	c	Color	paula		0.384067	c	Color	paula		0.383206	m	Color	paula		0.405846	c	Color	paula
	0.374545	c	Color	paula		0.421854	m	Motion	paula		0.389734	c	Color	paula		0.312378	c	Motion	paula		0.378597	c	Motion	paula		0.382107	c	Color	paula		0.407052	c	Motion	paula
	0.372064	c	Motion	paula		0.421443	c	Motion	paula		0.385505	c	Motion	paula		0.312599	c	Color	paula		0.366284	c	Color	paula		0.374162	c	Motion	paula		0.403123	c	Color	paula
	0.373843	c	Color	paula		0.423713	m	Color	paula		0.388995	c	Color	paula		0.310557	c	Motion	paula		0.383178	c	Motion	paula		0.375386	c	Color	paula		0.414185	c	Motion	paula
	0.372827	c	Motion	paula		0.424406	c	Color	paula		0.386213	c	Motion	paula		0.314952	c	Color	paula		0.375282	c	Color	paula		0.379384	c	Motion	paula		0.407555	c	Color	paula
	0.374676	c	Color	paula		0.422254	c	Motion	paula		0.389166	c	Color	paula		0.309632	c	Motion	paula		0.387739	c	Motion	paula		0.374025	c	Color	paula		0.409865	c	Motion	paula
	0.37276	m	Motion	paula		0.424466	c	Color	paula		0.386932	m	Motion	paula		0.313335	c	Color	paula		0.374161	c	Color	paula		0.378633	c	Motion	paula		0.408106	c	Color	paula
	0.372179	c	Motion	paula		0.421496	c	Motion	paula		0.38489	c	Motion	paula		0.309488	c	Motion	paula		0.391321	c	Motion	paula		0.372304	c	Color	paula		0.410135	c	Motion	paula
	0.37358	m	Color	paula		0.424058	c	Color	paula		0.388688	m	Color	paula		0.312879	c	Color	paula		0.377239	c	Color	paula		0.383305	c	Motion	paula		0.411255	c	Color	paula
	0.374381	c	Color	paula		0.422649	m	Motion	paula		0.390911	c	Color	paula		0.311379	m	Motion	paula		0.390997	m	Motion	paula		0.392148	c	Color	paula		0.406108	m	Motion	paula
	0.372659	c	Motion	paula		0.421747	m	Color	paula		0.385598	c	Motion	paula		0.311479	c	Motion	paula		0.391938	c	Motion	paula		0.381005	m	Motion	paula		0.408499	c	Motion	paula
	0.373981	c	Color	paula		0.425731	m	Motion	paula		0.38949	c	Color	paula		0.311349	m	Color	paula		0.372085	m	Color	paula		0.382722	c	Motion	paula		0.406536	m	Color	paula
	0.3722	c	Motion	paula		0.423184	m	Color	paula		0.387258	c	Motion	paula		0.313255	c	Color	paula		0.372855	c	Color	paula		0.384953	m	Color	paula		0.407399	c	Color	paula
	0.373304	c	Color	paula		0.423385	m	Motion	paula		0.388559	c	Color	paula		0.31039	c	Motion	paula		0.385415	c	Motion	paula		0.384686	c	Color	paula		0.414179	c	Motion	paula
	0.372586	m	Motion	paula		0.422317	c	Motion	paula		0.38446	m	Motion	paula		0.312291	c	Color	paula		0.376214	c	Color	paula		0.375682	c	Motion	paula		0.408938	c	Color	paula
	0.372716	m	Color	paula		0.421522	m	Color	paula		0.384283	m	Color	paula		0.309364	c	Motion	paula		0.389958	c	Motion	paula		0.374039	c	Color	paula		0.410424	c	Motion	paula
	0.37396	m	Motion	paula		0.421992	c	Color	paula		0.390241	m	Motion	paula		0.310858	c	Color	paula		0.376684	c	Color	paula		0.374798	c	Motion	paula		0.411629	c	Color	paula
	0.37307	m	Color	paula		0.425195	m	Motion	paula		0.385701	m	Color	paula		0.308184	m	Motion	paula		0.391921	m	Motion	paula		0.372517	c	Color	paula		0.413229	m	Motion	paula
	0.373661	m	Motion	paula		0.422943	m	Color	paula		0.389788	m	Motion	paula		0.312484	m	Color	paula		0.385786	m	Color	paula		0.385103	m	Motion	paula		0.412061	m	Color	paula
	0.372273	c	Motion	paula		0.422473	m	Motion	paula		0.385627	c	Motion	paula		0.308108	m	Motion	paula		0.384216	m	Motion	paula		0.387518	m	Color	paula		0.403471	m	Motion	paula
	0.371683	m	Color	paula		0.421905	c	Motion	paula		0.384321	m	Color	paula		0.311611	m	Color	paula		0.384097	m	Color	paula		0.385155	m	Motion	paula		0.404501	m	Color	paula
	0.372385	c	Color	paula		0.421556	m	Color	paula		0.385661	c	Color	paula		0.310565	m	Motion	paula		0.381074	m	Motion	paula		0.39186	m	Color	paula		0.400182	m	Motion	paula
	0.373565	m	Motion	paula		0.421242	c	Color	paula		0.387723	m	Motion	paula		0.310524	c	Motion	paula		0.391771	c	Motion	paula		0.381098	m	Motion	paula		0.404534	c	Motion	paula
	0.372428	m	Color	paula		0.421077	m	Motion	paula		0.386115	m	Color	paula		0.309177	m	Color	paula		0.380281	m	Color	paula		0.382071	c	Motion	paula		0.405456	m	Color	paula
	0.373475	m	Motion	paula		0.421709	m	Color	paula		0.387421	m	Motion	paula		0.311934	c	Color	paula		0.37555	c	Color	paula		0.387733	m	Color	paula		0.406596	c	Color	paula
	0.371586	c	Motion	paula		0.423079	m	Motion	paula		0.384054	c	Motion	paula		0.308437	m	Motion	paula		0.386758	m	Motion	paula		0.387182	c	Color	paula		0.40809	m	Motion	paula
	0.3714	m	Color	paula		0.421799	m	Color	paula		0.385207	m	Color	paula		0.312245	m	Color	paula		0.386425	m	Color	paula		0.38458	m	Motion	paula		0.403139	m	Color	paula
	0.370912	c	Color	paula		0.425177	m	Motion	paula		0.384549	c	Color	paula		0.31075	m	Motion	paula		0.383732	m	Motion	paula		0.379645	m	Color	paula		0.40921	m	Motion	paula
	0.372166	m	Motion	paula		0.424739	m	Color	paula		0.385076	m	Motion	paula		0.307387	c	Motion	paula		0.393806	c	Motion	paula		0.379801	m	Motion	paula		0.412665	c	Motion	paula
	0.371924	m	Color	paula		0.423143	m	Motion	paula		0.385534	m	Color	paula		0.30966	m	Color	paula		0.381906	m	Color	paula		0.379329	c	Motion	paula		0.406661	m	Color	paula
	0.373274	m	Motion	paula		0.42103	m	Color	paula		0.386713	m	Motion	paula		0.311184	c	Color	paula		0.382341	c	Color	paula		0.374597	m	Color	paula		0.409923	c	Color	paula
	0.372767	m	Color	paula		0.424975	m	Motion	paula		0.386654	m	Color	paula		0.309564	m	Motion	paula		0.402227	m	Motion	paula		0.366293	c	Color	paula		0.412361	m	Motion	paula
	0.374433	m	Motion	paula		0.424115	m	Color	paula		0.387712	m	Motion	paula		0.310886	m	Color	paula		0.383853	m	Color	paula		0.385911	m	Motion	paula		0.414202	m	Color	paula
	0.372733	m	Color	paula		0.423518	m	Motion	paula		0.386283	m	Color	paula		0.312453	m	Motion	paula		0.390353	m	Motion	paula		0.379016	m	Color	paula		0.403139	m	Motion	paula
	0.372646	m	Motion	paula		0.423794	c	Motion	paula		0.386727	m	Motion	paula		0.311819	m	Color	paula		0.382905	m	Color	paula		0.385661	m	Motion	paula		0.40767	m	Color	paula
	0.371586	m	Color	paula		0.422425	m	Color	paula		0.384551	m	Color	paula		0.3127	m	Motion	paula		0.392082	m	Motion	paula		0.387052	m	Color	paula		0.404524	m	Motion	paula
	0.374186	m	Motion	paula		0.422474	c	Color	paula		0.388361	m	Motion	paula		0.310795	m	Color	paula		0.375595	m	Color	paula		0.382478	m	Motion	paula		0.403021	m	Color	paula
	0.371924	m	Color	paula		0.423355	c	Motion	paula		0.384207	m	Color	paula		0.30947	m	Motion	paula		0.393876	m	Motion	paula		0.389769	m	Color	paula		0.40356	m	Motion	paula
	0.372623	m	Motion	paula		0.423513	c	Color	paula		0.389044	m	Motion	paula		0.310239	m	Color	paula		0.390757	m	Color	paula		0.382409	m	Motion	paula		0.41134	m	Color	paula
	0.37196	c	Motion	paula		0.424228	m	Motion	paula		0.387477	c	Motion	paula		0.309349	m	Motion	paula		0.395758	m	Motion	paula		0.37852	m	Color	paula		0.409114	m	Motion	paula
	0.371451	m	Color	paula		0.424105	m	Color	paula		0.385855	m	Color	paula		0.309864	m	Color	paula		0.381575	m	Color	paula		0.380309	m	Motion	paula		0.40891	m	Color	paula
	0.371844	c	Color	paula		0.42468	m	Motion	paula		0.385901	c	Color	paula		0.308776	m	Motion	paula		0.373175	m	Motion	paula		0.382132	m	Color	paula		0.398899	m	Motion	paula
	0.37277	c	Motion	paula		0.425004	c	Motion	paula		0.387338	c	Motion	paula		0.308676	c	Motion	paula		0.37964	c	Motion	paula		0.380234	m	Motion	paula		0.39444	c	Motion	paula
	0.371037	c	Color	paula		0.426365	m	Color	paula		0.384853	c	Color	paula		0.308938	m	Color	paula		0.379923	m	Color	paula		0.379223	c	Motion	paula		0.399601	m	Color	paula
	0.373199	m	Motion	paula		0.424273	c	Color	paula		0.386876	m	Motion	paula		0.310694	c	Color	paula		0.385981	c	Color	paula		0.379948	m	Color	paula		0.398316	c	Color	paula
	0.372576	m	Color	paula		0.424783	m	Motion	paula		0.385343	m	Color	paula		0.310372	c	Motion	paula		0.378965	c	Motion	paula		0.380964	c	Color	paula		0.398585	c	Motion	paula
	0.374727	m	Motion	paula		0.425141	c	Motion	paula		0.387706	m	Motion	paula		0.307742	c	Color	paula		0.373683	c	Color	paula		0.372631	c	Motion	paula		0.398886	c	Color	paula
	0.373866	c	Motion	paula		0.424982	m	Color	paula		0.387897	c	Motion	paula		0.31066	m	Motion	paula		0.385952	m	Motion	paula		0.382384	c	Color	paula		0.398694	m	Motion	paula
	0.374483	m	Color	paula		0.425729	c	Color	paula		0.388254	m	Color	paula		0.309684	m	Color	paula		0.382713	m	Color	paula		0.37804	m	Motion	paula		0.403886	m	Color	paula
	0.373699	c	Color	paula		0.42526	m	Motion	paula		0.387875	c	Color	paula		0.314671	m	Motion	paula		0.381806	m	Motion	paula		0.389831	m	Color	paula		0.400779	m	Motion	paula
	0.375499	m	Motion	paula		0.423678	c	Motion	paula		0.389133	m	Motion	paula		0.31219	c	Motion	paula		0.382907	c	Motion	paula		0.380971	m	Motion	paula		0.398514	c	Motion	paula
	0.3738	c	Motion	paula		0.424957	m	Color	paula		0.388622	c	Motion	paula		0.31274	m	Color	paula		0.379038	m	Color	paula		0.38224	c	Motion	paula		0.400133	m	Color	paula
	0.374992	m	Color	paula		0.424322	c	Color	paula		0.388023	m	Color	paula		0.315071	c	Color	paula		0.377763	c	Color	paula		0.3786	m	Color	paula		0.393894	c	Color	paula
	0.374568	c	Color	paula		0.425495	c	Motion	paula		0.390234	c	Color	paula		0.314226	m	Motion	paula		0.389221	m	Motion	paula		0.379464	c	Color	paula		0.409173	m	Motion	paula
	0.375046	m	Motion	paula		0.42619	c	Color	paula		0.387866	m	Motion	paula		0.311057	c	Motion	paula		0.380362	c	Motion	paula		0.389297	m	Motion	paula		0.401719	c	Motion	paula
	0.373096	c	Motion	paula		0.425391	m	Motion	paula		0.386116	c	Motion	paula		0.315035	m	Color	paula		0.387713	m	Color	paula		0.381675	c	Motion	paula		0.402801	m	Color	paula
	0.374888	m	Color	paula		0.422977	c	Motion	paula		0.389528	m	Color	paula		0.313562	c	Color	paula		0.384991	c	Color	paula		0.388718	m	Color	paula		0.397725	c	Color	paula
	0.374256	c	Color	paula		0.427209	m	Color	paula		0.389138	c	Color	paula		0.314423	m	Motion	paula		0.387319	m	Motion	paula		0.380467	c	Color	paula		0.408654	m	Motion	paula
	0.374392	c	Motion	paula		0.42617	c	Color	paula		0.386685	c	Motion	paula		0.312651	c	Motion	paula		0.384479	c	Motion	paula		0.384677	m	Motion	paula		0.39735	c	Motion	paula
	0.373342	c	Color	paula		0.425783	m	Motion	paula		0.386442	c	Color	paula		0.314783	m	Color	paula		0.377427	m	Color	paula		0.380038	c	Motion	paula		0.402732	m	Color	paula
	0.375875	m	Motion	paula		0.425896	c	Motion	paula		0.390395	m	Motion	paula		0.313025	c	Color	paula		0.386581	c	Color	paula		0.38451	m	Color	paula		0.400856	c	Color	paula
	0.37384	c	Motion	paula		0.427121	m	Color	paula		0.388852	c	Motion	paula		0.314159	c	Motion	paula		0.371842	c	Motion	paula		0.382118	c	Color	paula		0.398453	c	Motion	paula
	0.375416	m	Color	paula		0.428658	c	Color	paula		0.388618	m	Color	paula		0.312656	c	Color	paula		0.374009	c	Color	paula		0.376046	c	Motion	paula		0.400305	c	Color	paula
	0.374001	c	Color	paula		0.425649	m	Motion	paula		0.389538	c	Color	paula		0.315051	m	Motion	paula		0.382279	m	Motion	paula		0.3699	c	Color	paula		0.405796	m	Motion	paula
	0.375738	m	Motion	paula		0.424223	m	Color	paula		0.389473	m	Motion	paula		0.312993	c	Motion	paula		0.372224	c	Motion	paula		0.38437	m	Motion	paula		0.402013	c	Motion	paula
	0.374571	c	Motion	paula		0.424614	m	Motion	paula		0.388332	c	Motion	paula		0.314025	m	Color	paula		0.384054	m	Color	paula		0.374607	c	Motion	paula		0.405868	m	Color	paula
	0.375446	m	Color	paula		0.425711	c	Motion	paula		0.390049	m	Color	paula		0.30964	c	Color	paula		0.37454	c	Color	paula		0.38071	m	Color	paula		0.407562	c	Color	paula
	0.374873	c	Color	paula		0.424471	m	Color	paula		0.389593	c	Color	paula		0.315133	m	Motion	paula		0.377584	m	Motion	paula		0.372403	c	Color	paula		0.406723	m	Motion	paula
	0.374101	m	Motion	paula		0.426029	c	Color	paula		0.387334	m	Motion	paula		0.312782	c	Motion	paula		0.379488	c	Motion	paula		0.382634	m	Motion	paula		0.400733	c	Motion	paula
	0.373433	m	Color	paula		0.42485	m	Motion	paula		0.386581	m	Color	paula		0.313814	m	Color	paula		0.371132	m	Color	paula		0.373334	c	Motion	paula		0.406707	m	Color	paula
	0.374369	m	Motion	paula		0.424068	c	Motion	paula		0.389857	m	Motion	paula		0.311369	c	Color	paula		0.371885	c	Color	paula		0.37803	m	Color	paula		0.403524	c	Color	paula
	0.373703	c	Motion	paula		0.42491	m	Color	paula		0.390174	c	Motion	paula		0.311623	m	Motion	paula		0.37801	m	Motion	paula		0.379983	c	Color	paula		0.398988	m	Motion	paula
	0.37422	m	Color	paula		0.424329	c	Color	paula		0.389245	m	Color	paula		0.315034	m	Color	paula		0.381489	m	Color	paula		0.38423	m	Motion	paula		0.396696	m	Color	paula
	0.37489	c	Color	paula		0.425306	m	Motion	paula		0.390784	c	Color	paula		0.311202	m	Motion	paula		0.384972	m	Motion	paula		0.380528	m	Color	paula		0.403306	m	Motion	paula
	0.374648	m	Motion	paula		0.423881	c	Motion	paula		0.391005	m	Motion	paula		0.308577	c	Motion	paula		0.377155	c	Motion	paula		0.390222	m	Motion	paula		0.401966	c	Motion	paula
	0.373025	c	Motion	paula		0.423841	m	Color	paula		0.387643	c	Motion	paula		0.314231	m	Color	paula		0.375637	m	Color	paula		0.38403	c	Motion	paula		0.400268	m	Color	paula
	0.374244	m	Color	paula		0.424011	c	Color	paula		0.388954	m	Color	paula		0.314507	c	Color	paula		0.381646	c	Color	paula		0.389327	m	Color	paula		0.399639	c	Color	paula
	0.374453	c	Color	paula		0.425765	m	Motion	paula		0.389399	c	Color	paula		0.31143	m	Motion	paula		0.387637	m	Motion	paula		0.379535	c	Color	paula		0.404425	m	Motion	paula
	0.374791	m	Motion	paula		0.42678	c	Motion	paula		0.387857	m	Motion	paula		0.310405	c	Motion	paula		0.381815	c	Motion	paula		0.382952	m	Motion	paula		0.398174	c	Motion	paula
	0.373938	c	Motion	paula		0.424429	m	Color	paula		0.386976	c	Motion	paula		0.313267	m	Color	paula		0.376827	m	Color	paula		0.381854	c	Motion	paula		0.401783	m	Color	paula
	0.373352	m	Color	paula		0.426811	c	Color	paula		0.387657	m	Color	paula		0.314041	c	Color	paula		0.385	c	Color	paula		0.382999	m	Color	paula		0.401938	c	Color	paula
	0.37313	c	Color	paula		0.421925	c	Motion	paula		0.387806	c	Color	paula		0.313246	m	Motion	paula		0.38355	m	Motion	paula		0.381081	c	Color	paula		0.40253	m	Motion	paula
	0.375476	m	Motion	paula		0.424284	c	Color	paula		0.389375	m	Motion	paula		0.31237	c	Motion	paula		0.375475	c	Motion	paula		0.385872	m	Motion	paula		0.405356	c	Motion	paula
	0.374705	c	Motion	paula		0.422944	c	Motion	paula		0.386519	c	Motion	paula		0.313333	m	Color	paula		0.377858	m	Color	paula		0.376055	c	Motion	paula		0.401032	m	Color	paula
	0.37362	m	Color	paula		0.424912	c	Color	paula		0.387281	m	Color	paula		0.310913	c	Color	paula		0.38024	c	Color	paula		0.38476	m	Color	paula		0.406935	c	Color	paula
	0.373988	c	Color	paula		0.423091	m	Motion	paula		0.387899	c	Color	paula		0.313987	m	Motion	paula		0.385113	m	Motion	paula		0.374133	c	Color	paula		0.405066	m	Motion	paula
	0.372569	c	Motion	paula		0.421599	c	Motion	paula		0.386371	c	Motion	paula		0.312312	c	Motion	paula		0.382241	c	Motion	paula		0.380973	m	Motion	paula		0.403126	c	Motion	paula
	0.374018	c	Color	paula		0.425541	m	Color	paula		0.388486	c	Color	paula		0.312439	m	Color	paula		0.378132	m	Color	paula		0.375728	c	Motion	paula		0.403707	m	Color	paula
	0.373473	c	Motion	paula		0.425261	c	Color	paula		0.387802	c	Motion	paula		0.312405	c	Color	paula		0.376743	c	Color	paula		0.380883	m	Color	paula		0.402776	c	Color	paula
	0.375276	c	Color	paula		0.422553	c	Motion	paula		0.388332	c	Color	paula		0.310939	c	Motion	paula		0.388513	c	Motion	paula		0.380723	c	Color	paula		0.408005	c	Motion	paula
	0.373881	m	Motion	paula		0.425048	c	Color	paula		0.387066	m	Motion	paula		0.313902	c	Color	paula		0.380808	c	Color	paula		0.382066	c	Motion	paula		0.403705	c	Color	paula
	0.372806	c	Motion	paula		0.422966	c	Motion	paula		0.38645	c	Motion	paula		0.310169	c	Motion	paula		0.389197	c	Motion	paula		0.382088	c	Color	paula		0.411652	c	Motion	paula
	0.375479	m	Color	paula		0.425157	c	Color	paula		0.389158	m	Color	paula		0.314423	c	Color	paula		0.388921	c	Color	paula		0.383809	c	Motion	paula		0.409581	c	Color	paula
	0.375084	c	Color	paula		0.422283	c	Motion	paula		0.390193	c	Color	paula		0.312188	m	Motion	paula		0.38603	m	Motion	paula		0.389078	c	Color	paula		0.413524	m	Motion	paula
	0.372712	c	Motion	paula		0.424932	c	Color	paula		0.387092	c	Motion	paula		0.312	c	Motion	paula		0.393163	c	Motion	paula		0.386798	m	Motion	paula		0.410964	c	Motion	paula
	0.374016	c	Color	paula		0.422474	c	Motion	paula		0.389137	c	Color	paula		0.315728	m	Color	paula		0.382172	m	Color	paula		0.383019	c	Motion	paula		0.408309	m	Color	paula
	0.372526	c	Motion	paula		0.424166	c	Color	paula		0.384224	c	Motion	paula		0.314517	c	Color	paula		0.383981	c	Color	paula		0.383726	m	Color	paula		0.406849	c	Color	paula
	0.374665	c	Color	paula		0.42178	m	Motion	paula		0.389836	c	Color	paula		0.311816	c	Motion	paula		0.377339	c	Motion	paula		0.382143	c	Color	paula		0.408274	c	Motion	paula
	0.371975	c	Motion	paula		0.421201	c	Motion	paula		0.385632	c	Motion	paula		0.312878	c	Color	paula		0.366297	c	Color	paula		0.375363	c	Motion	paula		0.403804	c	Color	paula
	0.373895	c	Color	paula		0.423846	m	Color	paula		0.389119	c	Color	paula		0.30998	c	Motion	paula		0.381182	c	Motion	paula		0.376275	c	Color	paula		0.415392	c	Motion	paula
	0.372808	c	Motion	paula		0.4245	c	Color	paula		0.386562	c	Motion	paula		0.314937	c	Color	paula		0.375873	c	Color	paula		0.38059	c	Motion	paula		0.407866	c	Color	paula
	0.374748	c	Color	paula		0.422179	c	Motion	paula		0.389255	c	Color	paula		0.309174	c	Motion	paula		0.386572	c	Motion	paula		0.374928	c	Color	paula		0.411005	c	Motion	paula
	0.372763	m	Motion	paula		0.424706	c	Color	paula		0.38723	m	Motion	paula		0.313211	c	Color	paula		0.374185	c	Color	paula		0.379576	c	Motion	paula		0.409052	c	Color	paula
	0.372127	c	Motion	paula		0.421543	c	Motion	paula		0.38512	c	Motion	paula		0.30917	c	Motion	paula		0.391678	c	Motion	paula		0.372883	c	Color	paula		0.41127	c	Motion	paula
	0.373771	m	Color	paula		0.42412	c	Color	paula		0.388727	m	Color	paula		0.312648	c	Color	paula		0.379691	c	Color	paula		0.383348	c	Motion	paula		0.412367	c	Color	paula
	0.374472	c	Color	paula		0.422487	m	Motion	paula		0.391041	c	Color	paula		0.310989	m	Motion	paula		0.392113	m	Motion	paula		0.392274	c	Color	paula		0.406851	m	Motion	paula
	0.372646	c	Motion	paula		0.421613	m	Color	paula		0.385963	c	Motion	paula		0.311011	c	Motion	paula		0.393324	c	Motion	paula		0.381996	m	Motion	paula		0.409764	c	Motion	paula
	0.374184	c	Color	paula		0.425929	m	Motion	paula		0.389553	c	Color	paula		0.311566	m	Color	paula		0.373274	m	Color	paula		0.383051	c	Motion	paula		0.406966	m	Color	paula
	0.372201	c	Motion	paula		0.423003	m	Color	paula		0.387434	c	Motion	paula		0.313066	c	Color	paula		0.373479	c	Color	paula		0.38559	m	Color	paula		0.408111	c	Color	paula
	0.373452	c	Color	paula		0.423611	m	Motion	paula		0.388694	c	Color	paula		0.309821	c	Motion	paula		0.384785	c	Motion	paula		0.384644	c	Color	paula		0.415098	c	Motion	paula
[truncated: 2,435 more rows]

## Sheet: Figure 4 & Supplemental III. 6
	ALL						PFC						FEF						IT						MT						V4
[truncated: 82 more rows]

## Sheet: Supplemental III.8
correlation	region	task	layer	simulation
[truncated: 96 more rows]

[truncated: 1 more sheets: Supplemental III.9]
