# Supplementary material for: Adaptive stretching of representations across brain regions and deep learning model layers
Source: Nat Commun. 2025 Nov 21;16:10302. doi: 10.1038/s41467-025-65231-y (PMC12638828; doi:10.1038/s41467-025-65231-y)
Supplement: Supplementary file 4 — Source Data [file 41467_2025_65231_MOESM4_ESM.zip › Source-data-file/Supplemental III.7/correlation_steps_500layers_4_5folds.csv]

correlation	model	task	layer	step	simulation	fold
0.831404524811416	cognitive	motion	1	2000	0	1
0.2690457590164663	baseline	motion	1	2000	0	1
0.8385455951177668	cognitive	color	1	2000	0	1
0.2690457590164663	baseline	color	1	2000	0	1
0.6735734567759872	cognitive	motion	2	2000	0	1
0.1361585114396194	baseline	motion	2	2000	0	1
0.6899855758998755	cognitive	color	2	2000	0	1
0.1361585114396194	baseline	color	2	2000	0	1
0.4630407735480034	cognitive	motion	3	2000	0	1
0.001692063854771	baseline	motion	3	2000	0	1
0.4791878435742683	cognitive	color	3	2000	0	1
0.001692063854771	baseline	color	3	2000	0	1
0.4576281919754844	cognitive	motion	4	2000	0	1
0.0096272598633526	baseline	motion	4	2000	0	1
0.4583675394583285	cognitive	color	4	2000	0	1
0.0096272598633526	baseline	color	4	2000	0	1
0.4101216287146244	cognitive	motion	5	2000	0	1
0.1062499406737278	baseline	motion	5	2000	0	1
0.3976991960075928	cognitive	color	5	2000	0	1
0.1062499406737278	baseline	color	5	2000	0	1
0.3990430883976054	cognitive	motion	6	2000	0	1
0.0014586757368716	baseline	motion	6	2000	0	1
0.3810156209065463	cognitive	color	6	2000	0	1
0.0014586757368716	baseline	color	6	2000	0	1
0.8457507455873701	cognitive	motion	1	2500	0	1
0.2037181314285622	baseline	motion	1	2500	0	1
0.851638006593292	cognitive	color	1	2500	0	1
0.2037181314285622	baseline	color	1	2500	0	1
0.6758472990345455	cognitive	motion	2	2500	0	1
0.1424250989481436	baseline	motion	2	2500	0	1
0.6706718666546367	cognitive	color	2	2500	0	1
0.1424250989481436	baseline	color	2	2500	0	1
0.5109170105502855	cognitive	motion	3	2500	0	1
-0.0160162595908502	baseline	motion	3	2500	0	1
0.4917808792531702	cognitive	color	3	2500	0	1
-0.0160162595908502	baseline	color	3	2500	0	1
0.5147113976320514	cognitive	motion	4	2500	0	1
-0.0238931085699569	baseline	motion	4	2500	0	1
0.5027423383814809	cognitive	color	4	2500	0	1
-0.0238931085699569	baseline	color	4	2500	0	1
0.4698134754899055	cognitive	motion	5	2500	0	1
0.1466552585850713	baseline	motion	5	2500	0	1
0.4617210435965388	cognitive	color	5	2500	0	1
0.1466552585850713	baseline	color	5	2500	0	1
0.4678707644755551	cognitive	motion	6	2500	0	1
-0.0092480041717659	baseline	motion	6	2500	0	1
0.4523132600705107	cognitive	color	6	2500	0	1
-0.0092480041717659	baseline	color	6	2500	0	1
0.8392706147345383	cognitive	motion	1	3000	0	1
0.220255800125009	baseline	motion	1	3000	0	1
0.8457228456823571	cognitive	color	1	3000	0	1
0.220255800125009	baseline	color	1	3000	0	1
0.6501384348262753	cognitive	motion	2	3000	0	1
0.2149796301001374	baseline	motion	2	3000	0	1
0.6249439223383546	cognitive	color	2	3000	0	1
0.2149796301001374	baseline	color	2	3000	0	1
0.560553505153717	cognitive	motion	3	3000	0	1
-0.0225012733929723	baseline	motion	3	3000	0	1
0.5050440805450522	cognitive	color	3	3000	0	1
-0.0225012733929723	baseline	color	3	3000	0	1
0.5830582701973002	cognitive	motion	4	3000	0	1
-0.0159579125613753	baseline	motion	4	3000	0	1
0.5203544211104032	cognitive	color	4	3000	0	1
-0.0159579125613753	baseline	color	4	3000	0	1
0.5904384887274609	cognitive	motion	5	3000	0	1
0.0830569964574692	baseline	motion	5	3000	0	1
0.5301433637149239	cognitive	color	5	3000	0	1
0.0830569964574692	baseline	color	5	3000	0	1
0.5451558765504689	cognitive	motion	6	3000	0	1
-0.014382542765554	baseline	motion	6	3000	0	1
0.5230813691359469	cognitive	color	6	3000	0	1
-0.014382542765554	baseline	color	6	3000	0	1
0.8367321012919228	cognitive	motion	1	3500	0	1
0.1629982200621108	baseline	motion	1	3500	0	1
0.8418523591232743	cognitive	color	1	3500	0	1
0.1629982200621108	baseline	color	1	3500	0	1
0.674141650311466	cognitive	motion	2	3500	0	1
0.2020527380515353	baseline	motion	2	3500	0	1
0.6272875143594454	cognitive	color	2	3500	0	1
0.2020527380515353	baseline	color	2	3500	0	1
0.5924200844049139	cognitive	motion	3	3500	0	1
0.0159308457624143	baseline	motion	3	3500	0	1
0.467023484988607	cognitive	color	3	3500	0	1
0.0159308457624143	baseline	color	3	3500	0	1
0.6010886902306625	cognitive	motion	4	3500	0	1
-0.0214133598172751	baseline	motion	4	3500	0	1
0.5017449167772666	cognitive	color	4	3500	0	1
-0.0214133598172751	baseline	color	4	3500	0	1
0.5823720639203023	cognitive	motion	5	3500	0	1
0.1009111874767777	baseline	motion	5	3500	0	1
0.4113003997014229	cognitive	color	5	3500	0	1
0.1009111874767777	baseline	color	5	3500	0	1
0.5642226081041954	cognitive	motion	6	3500	0	1
-0.0160746066203251	baseline	motion	6	3500	0	1
0.4370380620759015	cognitive	color	6	3500	0	1
-0.0160746066203251	baseline	color	6	3500	0	1
0.8377490463199503	cognitive	motion	1	4000	0	1
0.1336684449172105	baseline	motion	1	4000	0	1
0.8429772230557754	cognitive	color	1	4000	0	1
0.1336684449172105	baseline	color	1	4000	0	1
0.6534504304285201	cognitive	motion	2	4000	0	1
0.2002027433969262	baseline	motion	2	4000	0	1
0.6644711127655009	cognitive	color	2	4000	0	1
0.2002027433969262	baseline	color	2	4000	0	1
0.5910196634314488	cognitive	motion	3	4000	0	1
0.0237637440948098	baseline	motion	3	4000	0	1
0.4886877612311898	cognitive	color	3	4000	0	1
0.0237637440948098	baseline	color	3	4000	0	1
0.6110596875617337	cognitive	motion	4	4000	0	1
-0.0245349258941804	baseline	motion	4	4000	0	1
0.4672745841337238	cognitive	color	4	4000	0	1
-0.0245349258941804	baseline	color	4	4000	0	1
0.7011385629288164	cognitive	motion	5	4000	0	1
0.0617019836696689	baseline	motion	5	4000	0	1
0.4723802667511001	cognitive	color	5	4000	0	1
0.0617019836696689	baseline	color	5	4000	0	1
0.6917153700106807	cognitive	motion	6	4000	0	1
-0.0495949750536346	baseline	motion	6	4000	0	1
0.4418577706668946	cognitive	color	6	4000	0	1
-0.0495949750536346	baseline	color	6	4000	0	1
0.8509127070076241	cognitive	motion	1	4500	0	1
0.1335498703209053	baseline	motion	1	4500	0	1
0.8550433100832864	cognitive	color	1	4500	0	1
0.1335498703209053	baseline	color	1	4500	0	1
0.6566854028772244	cognitive	motion	2	4500	0	1
0.1783085220751852	baseline	motion	2	4500	0	1
0.762620247414987	cognitive	color	2	4500	0	1
0.1783085220751852	baseline	color	2	4500	0	1
0.588330855162396	cognitive	motion	3	4500	0	1
0.0203341125347123	baseline	motion	3	4500	0	1
0.6600394111086731	cognitive	color	3	4500	0	1
0.0203341125347123	baseline	color	3	4500	0	1
0.5748307969781931	cognitive	motion	4	4500	0	1
-0.0522789384094783	baseline	motion	4	4500	0	1
0.6957571480368989	cognitive	color	4	4500	0	1
-0.0522789384094783	baseline	color	4	4500	0	1
0.596082185250525	cognitive	motion	5	4500	0	1
0.0535625730579253	baseline	motion	5	4500	0	1
0.6985299815643596	cognitive	color	5	4500	0	1
0.0535625730579253	baseline	color	5	4500	0	1
0.6002134271222468	cognitive	motion	6	4500	0	1
-0.0420973817661145	baseline	motion	6	4500	0	1
0.5532923224063009	cognitive	color	6	4500	0	1
-0.0420973817661145	baseline	color	6	4500	0	1
0.845520571371013	cognitive	motion	1	5000	0	1
0.2014373141937507	baseline	motion	1	5000	0	1
0.8524931527207841	cognitive	color	1	5000	0	1
0.2014373141937507	baseline	color	1	5000	0	1
0.6775866859061901	cognitive	motion	2	5000	0	1
0.2091741006673884	baseline	motion	2	5000	0	1
0.7539251832133836	cognitive	color	2	5000	0	1
0.2091741006673884	baseline	color	2	5000	0	1
0.5784298788799983	cognitive	motion	3	5000	0	1
0.016258887501929	baseline	motion	3	5000	0	1
0.6787980500482373	cognitive	color	3	5000	0	1
0.016258887501929	baseline	color	3	5000	0	1
0.5704194709117782	cognitive	motion	4	5000	0	1
-0.0561006688400819	baseline	motion	4	5000	0	1
0.722563525466991	cognitive	color	4	5000	0	1
-0.0561006688400819	baseline	color	4	5000	0	1
0.579438181980893	cognitive	motion	5	5000	0	1
0.0696663531929879	baseline	motion	5	5000	0	1
0.7285032260211853	cognitive	color	5	5000	0	1
0.0696663531929879	baseline	color	5	5000	0	1
0.6066172204067378	cognitive	motion	6	5000	0	1
-0.0295235969142813	baseline	motion	6	5000	0	1
0.707164942411621	cognitive	color	6	5000	0	1
-0.0295235969142813	baseline	color	6	5000	0	1
0.8297503426359236	cognitive	motion	1	5500	0	1
0.2304880902885212	baseline	motion	1	5500	0	1
0.8329237642576504	cognitive	color	1	5500	0	1
0.2304880902885212	baseline	color	1	5500	0	1
0.7817762633925959	cognitive	motion	2	5500	0	1
0.1838514898752972	baseline	motion	2	5500	0	1
0.8299593993500207	cognitive	color	2	5500	0	1
0.1838514898752972	baseline	color	2	5500	0	1
0.7592990680711461	cognitive	motion	3	5500	0	1
0.0213573772874399	baseline	motion	3	5500	0	1
0.6778177553668119	cognitive	color	3	5500	0	1
0.0213573772874399	baseline	color	3	5500	0	1
0.7726313643061526	cognitive	motion	4	5500	0	1
-0.0404928384555558	baseline	motion	4	5500	0	1
0.6854920623014003	cognitive	color	4	5500	0	1
-0.0404928384555558	baseline	color	4	5500	0	1
0.7670592229913031	cognitive	motion	5	5500	0	1
0.0467651441241037	baseline	motion	5	5500	0	1
0.6566083797236838	cognitive	color	5	5500	0	1
0.0467651441241037	baseline	color	5	5500	0	1
0.750984616370978	cognitive	motion	6	5500	0	1
-0.0198088165067164	baseline	motion	6	5500	0	1
0.582105983935344	cognitive	color	6	5500	0	1
-0.0198088165067164	baseline	color	6	5500	0	1
0.8180765084257525	cognitive	motion	1	6000	0	1
0.2104699084417046	baseline	motion	1	6000	0	1
0.8284400331678438	cognitive	color	1	6000	0	1
0.2104699084417046	baseline	color	1	6000	0	1
0.7667100510857052	cognitive	motion	2	6000	0	1
0.1554656600357758	baseline	motion	2	6000	0	1
0.8240637176257655	cognitive	color	2	6000	0	1
0.1554656600357758	baseline	color	2	6000	0	1
0.7298503026451095	cognitive	motion	3	6000	0	1
0.0241922723166084	baseline	motion	3	6000	0	1
0.7578387858675761	cognitive	color	3	6000	0	1
0.0241922723166084	baseline	color	3	6000	0	1
0.753143456461548	cognitive	motion	4	6000	0	1
-0.0555463720600707	baseline	motion	4	6000	0	1
0.7474320954723895	cognitive	color	4	6000	0	1
-0.0555463720600707	baseline	color	4	6000	0	1
0.7562650225384532	cognitive	motion	5	6000	0	1
0.0576176916064284	baseline	motion	5	6000	0	1
0.7305799376937686	cognitive	color	5	6000	0	1
0.0576176916064284	baseline	color	5	6000	0	1
0.7557107257584421	cognitive	motion	6	6000	0	1
-0.0174749353277218	baseline	motion	6	6000	0	1
0.7023434167648749	cognitive	color	6	6000	0	1
-0.0174749353277218	baseline	color	6	6000	0	1
0.8291923998332626	cognitive	motion	1	6500	0	1
0.1860574915553428	baseline	motion	1	6500	0	1
0.8381729589334258	cognitive	color	1	6500	0	1
0.1860574915553428	baseline	color	1	6500	0	1
0.7749059117831483	cognitive	motion	2	6500	0	1
0.1495142630293396	baseline	motion	2	6500	0	1
0.8378829723737083	cognitive	color	2	6500	0	1
0.1495142630293396	baseline	color	2	6500	0	1
0.7420368093050662	cognitive	motion	3	6500	0	1
0.0276836807491342	baseline	motion	3	6500	0	1
0.7410117517944216	cognitive	color	3	6500	0	1
0.0276836807491342	baseline	color	3	6500	0	1
0.7604951821753809	cognitive	motion	4	6500	0	1
-0.0598348787264733	baseline	motion	4	6500	0	1
0.7542302956366497	cognitive	color	4	6500	0	1
-0.0598348787264733	baseline	color	4	6500	0	1
0.7678469078892138	cognitive	motion	5	6500	0	1
0.0940262379987437	baseline	motion	5	6500	0	1
0.7630972769864025	cognitive	color	5	6500	0	1
0.0940262379987437	baseline	color	5	6500	0	1
0.7621580725154146	cognitive	motion	6	6500	0	1
0.0081977576412184	baseline	motion	6	6500	0	1
0.7516408374631994	cognitive	color	6	6500	0	1
0.0081977576412184	baseline	color	6	6500	0	1
0.833404524811416	cognitive	motion	1	2000	1	1
0.2710457590164663	baseline	motion	1	2000	1	1
0.8405455951177668	cognitive	color	1	2000	1	1
0.2710457590164663	baseline	color	1	2000	1	1
0.6755734567759872	cognitive	motion	2	2000	1	1
0.1381585114396194	baseline	motion	2	2000	1	1
0.6919855758998755	cognitive	color	2	2000	1	1
0.1381585114396194	baseline	color	2	2000	1	1
0.4650407735480034	cognitive	motion	3	2000	1	1
0.003692063854771	baseline	motion	3	2000	1	1
0.4811878435742683	cognitive	color	3	2000	1	1
0.003692063854771	baseline	color	3	2000	1	1
0.4596281919754844	cognitive	motion	4	2000	1	1
0.0116272598633526	baseline	motion	4	2000	1	1
0.4603675394583285	cognitive	color	4	2000	1	1
0.0116272598633526	baseline	color	4	2000	1	1
0.4121216287146244	cognitive	motion	5	2000	1	1
0.1082499406737278	baseline	motion	5	2000	1	1
0.3996991960075928	cognitive	color	5	2000	1	1
0.1082499406737278	baseline	color	5	2000	1	1
0.4010430883976054	cognitive	motion	6	2000	1	1
0.0034586757368716	baseline	motion	6	2000	1	1
0.3830156209065463	cognitive	color	6	2000	1	1
0.0034586757368716	baseline	color	6	2000	1	1
0.8477507455873701	cognitive	motion	1	2500	1	1
0.2057181314285622	baseline	motion	1	2500	1	1
0.853638006593292	cognitive	color	1	2500	1	1
0.2057181314285622	baseline	color	1	2500	1	1
0.6778472990345455	cognitive	motion	2	2500	1	1
0.1444250989481436	baseline	motion	2	2500	1	1
0.6726718666546367	cognitive	color	2	2500	1	1
0.1444250989481436	baseline	color	2	2500	1	1
0.5129170105502855	cognitive	motion	3	2500	1	1
-0.0140162595908502	baseline	motion	3	2500	1	1
0.4937808792531702	cognitive	color	3	2500	1	1
-0.0140162595908502	baseline	color	3	2500	1	1
0.5167113976320514	cognitive	motion	4	2500	1	1
-0.0218931085699569	baseline	motion	4	2500	1	1
0.5047423383814809	cognitive	color	4	2500	1	1
-0.0218931085699569	baseline	color	4	2500	1	1
0.4718134754899055	cognitive	motion	5	2500	1	1
0.1486552585850713	baseline	motion	5	2500	1	1
0.4637210435965388	cognitive	color	5	2500	1	1
0.1486552585850713	baseline	color	5	2500	1	1
0.4698707644755551	cognitive	motion	6	2500	1	1
-0.0072480041717659	baseline	motion	6	2500	1	1
0.4543132600705107	cognitive	color	6	2500	1	1
-0.0072480041717659	baseline	color	6	2500	1	1
0.8412706147345383	cognitive	motion	1	3000	1	1
0.222255800125009	baseline	motion	1	3000	1	1
0.8477228456823571	cognitive	color	1	3000	1	1
0.222255800125009	baseline	color	1	3000	1	1
0.6521384348262753	cognitive	motion	2	3000	1	1
0.2169796301001374	baseline	motion	2	3000	1	1
0.6269439223383546	cognitive	color	2	3000	1	1
0.2169796301001374	baseline	color	2	3000	1	1
0.562553505153717	cognitive	motion	3	3000	1	1
-0.0205012733929723	baseline	motion	3	3000	1	1
0.5070440805450522	cognitive	color	3	3000	1	1
-0.0205012733929723	baseline	color	3	3000	1	1
0.5850582701973002	cognitive	motion	4	3000	1	1
-0.0139579125613753	baseline	motion	4	3000	1	1
0.5223544211104032	cognitive	color	4	3000	1	1
-0.0139579125613753	baseline	color	4	3000	1	1
0.5924384887274609	cognitive	motion	5	3000	1	1
0.0850569964574692	baseline	motion	5	3000	1	1
0.5321433637149239	cognitive	color	5	3000	1	1
0.0850569964574692	baseline	color	5	3000	1	1
0.5471558765504689	cognitive	motion	6	3000	1	1
-0.012382542765554	baseline	motion	6	3000	1	1
0.5250813691359469	cognitive	color	6	3000	1	1
-0.012382542765554	baseline	color	6	3000	1	1
0.8387321012919228	cognitive	motion	1	3500	1	1
0.1649982200621108	baseline	motion	1	3500	1	1
0.8438523591232743	cognitive	color	1	3500	1	1
0.1649982200621108	baseline	color	1	3500	1	1
0.676141650311466	cognitive	motion	2	3500	1	1
0.2040527380515353	baseline	motion	2	3500	1	1
0.6292875143594454	cognitive	color	2	3500	1	1
0.2040527380515353	baseline	color	2	3500	1	1
0.5944200844049139	cognitive	motion	3	3500	1	1
0.0179308457624143	baseline	motion	3	3500	1	1
0.469023484988607	cognitive	color	3	3500	1	1
0.0179308457624143	baseline	color	3	3500	1	1
0.6030886902306625	cognitive	motion	4	3500	1	1
-0.0194133598172751	baseline	motion	4	3500	1	1
0.5037449167772666	cognitive	color	4	3500	1	1
-0.0194133598172751	baseline	color	4	3500	1	1
0.5843720639203023	cognitive	motion	5	3500	1	1
0.1029111874767777	baseline	motion	5	3500	1	1
0.4133003997014229	cognitive	color	5	3500	1	1
0.1029111874767777	baseline	color	5	3500	1	1
0.5662226081041954	cognitive	motion	6	3500	1	1
-0.0140746066203251	baseline	motion	6	3500	1	1
0.4390380620759015	cognitive	color	6	3500	1	1
-0.0140746066203251	baseline	color	6	3500	1	1
0.8397490463199503	cognitive	motion	1	4000	1	1
0.1356684449172105	baseline	motion	1	4000	1	1
0.8449772230557754	cognitive	color	1	4000	1	1
0.1356684449172105	baseline	color	1	4000	1	1
0.6554504304285201	cognitive	motion	2	4000	1	1
0.2022027433969262	baseline	motion	2	4000	1	1
0.6664711127655009	cognitive	color	2	4000	1	1
0.2022027433969262	baseline	color	2	4000	1	1
0.5930196634314489	cognitive	motion	3	4000	1	1
0.0257637440948098	baseline	motion	3	4000	1	1
0.4906877612311898	cognitive	color	3	4000	1	1
0.0257637440948098	baseline	color	3	4000	1	1
0.6130596875617337	cognitive	motion	4	4000	1	1
-0.0225349258941804	baseline	motion	4	4000	1	1
0.4692745841337238	cognitive	color	4	4000	1	1
-0.0225349258941804	baseline	color	4	4000	1	1
0.7031385629288164	cognitive	motion	5	4000	1	1
0.0637019836696689	baseline	motion	5	4000	1	1
0.4743802663814225	cognitive	color	5	4000	1	1
0.0637019836696689	baseline	color	5	4000	1	1
0.5649431851282023	cognitive	motion	6	4000	1	1
-0.0049717972164344	baseline	motion	6	4000	1	1
0.4098339841000361	cognitive	color	6	4000	1	1
-0.0049717972164344	baseline	color	6	4000	1	1
0.8284032427518695	cognitive	motion	1	4500	1	1
0.2481189846760646	baseline	motion	1	4500	1	1
0.8318695604018725	cognitive	color	1	4500	1	1
0.2481189846760646	baseline	color	1	4500	1	1
0.7255670431096914	cognitive	motion	2	4500	1	1
0.253460145439331	baseline	motion	2	4500	1	1
0.6819012745390517	cognitive	color	2	4500	1	1
0.253460145439331	baseline	color	2	4500	1	1
0.5932431076716451	cognitive	motion	3	4500	1	1
0.0043608371426727	baseline	motion	3	4500	1	1
0.5172146861722893	cognitive	color	3	4500	1	1
0.0043608371426727	baseline	color	3	4500	1	1
0.675267967939404	cognitive	motion	4	4500	1	1
-0.013632151399373	baseline	motion	4	4500	1	1
0.5007546767501015	cognitive	color	4	4500	1	1
-0.013632151399373	baseline	color	4	4500	1	1
0.7142370131014723	cognitive	motion	5	4500	1	1
0.1034025683726415	baseline	motion	5	4500	1	1
0.440420466622306	cognitive	color	5	4500	1	1
0.1034025683726415	baseline	color	5	4500	1	1
0.6098281851334584	cognitive	motion	6	4500	1	1
0.0236367992876682	baseline	motion	6	4500	1	1
0.3942062663676368	cognitive	color	6	4500	1	1
0.0236367992876682	baseline	color	6	4500	1	1
0.8276630322168632	cognitive	motion	1	5000	1	1
0.1692991575010668	baseline	motion	1	5000	1	1
0.832098413732695	cognitive	color	1	5000	1	1
0.1692991575010668	baseline	color	1	5000	1	1
0.7551735925604875	cognitive	motion	2	5000	1	1
0.272121971135747	baseline	motion	2	5000	1	1
0.7367793371232375	cognitive	color	2	5000	1	1
0.272121971135747	baseline	color	2	5000	1	1
0.6323465985543327	cognitive	motion	3	5000	1	1
0.0416790517846697	baseline	motion	3	5000	1	1
0.5745194390050038	cognitive	color	3	5000	1	1
0.0416790517846697	baseline	color	3	5000	1	1
0.6519990278995742	cognitive	motion	4	5000	1	1
0.0141643881209934	baseline	motion	4	5000	1	1
0.534439589343222	cognitive	color	4	5000	1	1
0.0141643881209934	baseline	color	4	5000	1	1
0.7152541668213531	cognitive	motion	5	5000	1	1
0.0819516223862671	baseline	motion	5	5000	1	1
0.4568968702789308	cognitive	color	5	5000	1	1
0.0819516223862671	baseline	color	5	5000	1	1
0.6611743848582263	cognitive	motion	6	5000	1	1
-0.0008501065317995	baseline	motion	6	5000	1	1
0.3542520032429343	cognitive	color	6	5000	1	1
-0.0008501065317995	baseline	color	6	5000	1	1
0.8259724371358956	cognitive	motion	1	5500	1	1
0.1726162380191947	baseline	motion	1	5500	1	1
0.8356264949968562	cognitive	color	1	5500	1	1
0.1726162380191947	baseline	color	1	5500	1	1
0.7897523901725254	cognitive	motion	2	5500	1	1
0.2725196203329429	baseline	motion	2	5500	1	1
0.719624019291546	cognitive	color	2	5500	1	1
0.2725196203329429	baseline	color	2	5500	1	1
0.6390487886833524	cognitive	motion	3	5500	1	1
0.0421406423720718	baseline	motion	3	5500	1	1
0.6178253120087648	cognitive	color	3	5500	1	1
0.0421406423720718	baseline	color	3	5500	1	1
0.7128813039607051	cognitive	motion	4	5500	1	1
0.0169293771273106	baseline	motion	4	5500	1	1
0.577274635969995	cognitive	color	4	5500	1	1
0.0169293771273106	baseline	color	4	5500	1	1
0.6893654088598464	cognitive	motion	5	5500	1	1
0.1188946476614315	baseline	motion	5	5500	1	1
0.4830088494267499	cognitive	color	5	5500	1	1
0.1188946476614315	baseline	color	5	5500	1	1
0.6707756045539727	cognitive	motion	6	5500	1	1
-0.005499700237999	baseline	motion	6	5500	1	1
0.3633132445694534	cognitive	color	6	5500	1	1
-0.005499700237999	baseline	color	6	5500	1	1
0.8220811096812687	cognitive	motion	1	6000	1	1
0.1872260950666682	baseline	motion	1	6000	1	1
0.8371682056698356	cognitive	color	1	6000	1	1
0.1872260950666682	baseline	color	1	6000	1	1
0.8264512887209796	cognitive	motion	2	6000	1	1
0.2878825885304563	baseline	motion	2	6000	1	1
0.7009691105899322	cognitive	color	2	6000	1	1
0.2878825885304563	baseline	color	2	6000	1	1
0.6423915270169436	cognitive	motion	3	6000	1	1
0.0231721474217084	baseline	motion	3	6000	1	1
0.6196067948704174	cognitive	color	3	6000	1	1
0.0231721474217084	baseline	color	3	6000	1	1
0.7357526269289288	cognitive	motion	4	6000	1	1
0.0268918448766962	baseline	motion	4	6000	1	1
0.6074686456345042	cognitive	color	4	6000	1	1
0.0268918448766962	baseline	color	4	6000	1	1
0.6872175670177759	cognitive	motion	5	6000	1	1
0.105471649844639	baseline	motion	5	6000	1	1
0.4532918549874489	cognitive	color	5	6000	1	1
0.105471649844639	baseline	color	5	6000	1	1
0.685582935150259	cognitive	motion	6	6000	1	1
-0.0128365672348626	baseline	motion	6	6000	1	1
0.3648180523431497	cognitive	color	6	6000	1	1
-0.0128365672348626	baseline	color	6	6000	1	1
0.8246157129496937	cognitive	motion	1	6500	1	1
0.2011110889667043	baseline	motion	1	6500	1	1
0.8352256963343888	cognitive	color	1	6500	1	1
0.2011110889667043	baseline	color	1	6500	1	1
0.8133136499933843	cognitive	motion	2	6500	1	1
0.265123669966973	baseline	motion	2	6500	1	1
0.7168741269466181	cognitive	color	2	6500	1	1
0.265123669966973	baseline	color	2	6500	1	1
0.6388425795871647	cognitive	motion	3	6500	1	1
0.0361163857161594	baseline	motion	3	6500	1	1
0.5851533144779947	cognitive	color	3	6500	1	1
0.0361163857161594	baseline	color	3	6500	1	1
0.7092436687638928	cognitive	motion	4	6500	1	1
0.0127045921630275	baseline	motion	4	6500	1	1
0.5262176410519962	cognitive	color	4	6500	1	1
0.0127045921630275	baseline	color	4	6500	1	1
0.7106163441800863	cognitive	motion	5	6500	1	1
0.1286511779463076	baseline	motion	5	6500	1	1
0.5181876265888985	cognitive	color	5	6500	1	1
0.1286511779463076	baseline	color	5	6500	1	1
0.6847290807391643	cognitive	motion	6	6500	1	1
0.0258259208431655	baseline	motion	6	6500	1	1
0.4228131896371357	cognitive	color	6	6500	1	1
0.0258259208431655	baseline	color	6	6500	1	1
0.8412461223275087	cognitive	motion	1	2000	2	1
0.2734014267761314	baseline	motion	1	2000	2	1
0.8478209047489287	cognitive	color	1	2000	2	1
0.2750706995220845	baseline	color	1	2000	2	1
0.6772463539886312	cognitive	motion	2	2000	2	1
0.1294388023391812	baseline	motion	2	2000	2	1
0.6984694440034509	cognitive	color	2	2000	2	1
0.1381506249195099	baseline	color	2	2000	2	1
0.4644789998968497	cognitive	motion	3	2000	2	1
-0.0001609741453825	baseline	motion	3	2000	2	1
0.4847772894934837	cognitive	color	3	2000	2	1
-0.00132815508127	baseline	color	3	2000	2	1
0.4618287228509606	cognitive	motion	4	2000	2	1
0.0149418329428951	baseline	motion	4	2000	2	1
0.4663897436667394	cognitive	color	4	2000	2	1
0.0171450788955281	baseline	color	4	2000	2	1
0.4065253809360151	cognitive	motion	5	2000	2	1
0.1030007508075529	baseline	motion	5	2000	2	1
0.4015848013955074	cognitive	color	5	2000	2	1
0.1149932555482933	baseline	color	5	2000	2	1
0.4023122285651949	cognitive	motion	6	2000	2	1
0.0086720485516374	baseline	motion	6	2000	2	1
0.3772394423007735	cognitive	color	6	2000	2	1
-0.0079829304617157	baseline	color	6	2000	2	1
0.8394010928173335	cognitive	motion	1	2500	2	1
0.2061190433158906	baseline	motion	1	2500	2	1
0.8471818062755536	cognitive	color	1	2500	2	1
0.2120966409106082	baseline	color	1	2500	2	1
0.6818385026056821	cognitive	motion	2	2500	2	1
0.1398249840075906	baseline	motion	2	2500	2	1
0.6645788127215542	cognitive	color	2	2500	2	1
0.1493164539187587	baseline	color	2	2500	2	1
0.5079907892213706	cognitive	motion	3	2500	2	1
-0.0219892815400809	baseline	motion	3	2500	2	1
0.4995496711637294	cognitive	color	3	2500	2	1
-0.0200444381479573	baseline	color	3	2500	2	1
0.5053132323813145	cognitive	motion	4	2500	2	1
-0.0314237405926675	baseline	motion	4	2500	2	1
0.4979012601273891	cognitive	color	4	2500	2	1
-0.0315590164712392	baseline	color	4	2500	2	1
0.479623071919727	cognitive	motion	5	2500	2	1
0.1413343573753094	baseline	motion	5	2500	2	1
0.4636903264986773	cognitive	color	5	2500	2	1
0.1436446387991557	baseline	color	5	2500	2	1
0.4594404209693737	cognitive	motion	6	2500	2	1
-0.0156344812455297	baseline	motion	6	2500	2	1
0.4535468192275189	cognitive	color	6	2500	2	1
-0.0051919694993261	baseline	color	6	2500	2	1
0.8363211830268104	cognitive	motion	1	3000	2	1
0.2234895457862728	baseline	motion	1	3000	2	1
0.8550620277927121	cognitive	color	1	3000	2	1
0.228113238476503	baseline	color	1	3000	2	1
0.6437170267221722	cognitive	motion	2	3000	2	1
0.2129897710310294	baseline	motion	2	3000	2	1
0.6284968753614905	cognitive	color	2	3000	2	1
0.2146124539503578	baseline	color	2	3000	2	1
0.5540622891452552	cognitive	motion	3	3000	2	1
-0.0210026284603388	baseline	motion	3	3000	2	1
0.5070349577761617	cognitive	color	3	3000	2	1
-0.0265014528810727	baseline	color	3	3000	2	1
0.5808162375369633	cognitive	motion	4	3000	2	1
-0.0107145059904395	baseline	motion	4	3000	2	1
0.5192237782705204	cognitive	color	4	3000	2	1
-0.0204535854048464	baseline	color	4	3000	2	1
0.5917022885822281	cognitive	motion	5	3000	2	1
0.0847504707099851	baseline	motion	5	3000	2	1
0.5213381545973929	cognitive	color	5	3000	2	1
0.083286815671692	baseline	color	5	3000	2	1
0.5396105212301003	cognitive	motion	6	3000	2	1
-0.0188700927847976	baseline	motion	6	3000	2	1
0.5166894241608716	cognitive	color	6	3000	2	1
-0.0065540517769614	baseline	color	6	3000	2	1
0.831557357937145	cognitive	motion	1	3500	2	1
0.1548798781379	baseline	motion	1	3500	2	1
0.8373333491003652	cognitive	color	1	3500	2	1
0.1552785175437744	baseline	color	1	3500	2	1
0.6646784087751576	cognitive	motion	2	3500	2	1
0.1946231477982944	baseline	motion	2	3500	2	1
0.6181517751216373	cognitive	color	2	3500	2	1
0.2018489481140068	baseline	color	2	3500	2	1
0.5874885034442813	cognitive	motion	3	3500	2	1
0.0188454676843149	baseline	motion	3	3500	2	1
0.4767215996344794	cognitive	color	3	3500	2	1
0.0196665345029302	baseline	color	3	3500	2	1
0.6037491915161957	cognitive	motion	4	3500	2	1
-0.0206600992066411	baseline	motion	4	3500	2	1
0.4999878550243108	cognitive	color	4	3500	2	1
-0.0168668594295757	baseline	color	4	3500	2	1
0.5777026273774987	cognitive	motion	5	3500	2	1
0.1006125084321536	baseline	motion	5	3500	2	1
0.4172789452358144	cognitive	color	5	3500	2	1
0.0917524478610527	baseline	color	5	3500	2	1
0.5703663822870824	cognitive	motion	6	3500	2	1
-0.0234010043752689	baseline	motion	6	3500	2	1
0.4326688732434342	cognitive	color	6	3500	2	1
-0.0080930359307801	baseline	color	6	3500	2	1
0.8403800445338052	cognitive	motion	1	4000	2	1
0.1256129174254295	baseline	motion	1	4000	2	1
0.8343521590919104	cognitive	color	1	4000	2	1
0.1243137475179677	baseline	color	1	4000	2	1
0.6487440521381921	cognitive	motion	2	4000	2	1
0.2060254676984814	baseline	motion	2	4000	2	1
0.6643518570643626	cognitive	color	2	4000	2	1
0.1980360062778578	baseline	color	2	4000	2	1
0.5831675255807196	cognitive	motion	3	4000	2	1
0.0329707046296513	baseline	motion	3	4000	2	1
0.4923865750318557	cognitive	color	3	4000	2	1
0.0196502973854263	baseline	color	3	4000	2	1
0.6187142685286695	cognitive	motion	4	4000	2	1
-0.0330432954101237	baseline	motion	4	4000	2	1
0.4638998538815913	cognitive	color	4	4000	2	1
-0.0317854968621326	baseline	color	4	4000	2	1
0.7104934010811974	cognitive	motion	5	4000	2	1
0.058526735645755	baseline	motion	5	4000	2	1
0.4729143535675629	cognitive	color	5	4000	2	1
0.0596821499214883	baseline	color	5	4000	2	1
0.6999697015409153	cognitive	motion	6	4000	2	1
-0.0496880175198972	baseline	motion	6	4000	2	1
0.4439270623577463	cognitive	color	6	4000	2	1
-0.0413095337933916	baseline	color	6	4000	2	1
0.8505189503531426	cognitive	motion	1	4500	2	1
0.1377171391187029	baseline	motion	1	4500	2	1
0.8489938354687402	cognitive	color	1	4500	2	1
0.1432457117820299	baseline	color	1	4500	2	1
0.6639843472518897	cognitive	motion	2	4500	2	1
0.1866302703452334	baseline	motion	2	4500	2	1
0.7595109330351427	cognitive	color	2	4500	2	1
0.1741795355141561	baseline	color	2	4500	2	1
0.5923987783010468	cognitive	motion	3	4500	2	1
0.0302754641302279	baseline	motion	3	4500	2	1
0.6568960882307128	cognitive	color	3	4500	2	1
0.015156909345516	baseline	color	3	4500	2	1
0.5757873043255286	cognitive	motion	4	4500	2	1
-0.0474099447719146	baseline	motion	4	4500	2	1
0.7039420720808935	cognitive	color	4	4500	2	1
-0.0590828432643566	baseline	color	4	4500	2	1
0.601677391381662	cognitive	motion	5	4500	2	1
0.0571116704284579	baseline	motion	5	4500	2	1
0.6887540084904421	cognitive	color	5	4500	2	1
0.0635131225856174	baseline	color	5	4500	2	1
0.5978685010472488	cognitive	motion	6	4500	2	1
-0.0483317495158342	baseline	motion	6	4500	2	1
0.5585621320845604	cognitive	color	6	4500	2	1
-0.0353545438606089	baseline	color	6	4500	2	1
0.8498270990405903	cognitive	motion	1	5000	2	1
0.1923722299540646	baseline	motion	1	5000	2	1
0.8569767391085505	cognitive	color	1	5000	2	1
0.205061448955243	baseline	color	1	5000	2	1
0.6782156894486959	cognitive	motion	2	5000	2	1
0.2049890396311995	baseline	motion	2	5000	2	1
0.7500434960484148	cognitive	color	2	5000	2	1
0.2060232152464527	baseline	color	2	5000	2	1
0.5739103007530166	cognitive	motion	3	5000	2	1
0.0104111175105092	baseline	motion	3	5000	2	1
0.6704489178151201	cognitive	color	3	5000	2	1
0.015091678360105	baseline	color	3	5000	2	1
0.569201093167006	cognitive	motion	4	5000	2	1
-0.0570569363170185	baseline	motion	4	5000	2	1
0.7205402002769145	cognitive	color	4	5000	2	1
-0.0598384371281982	baseline	color	4	5000	2	1
0.5696065113467191	cognitive	motion	5	5000	2	1
0.0770941376212522	baseline	motion	5	5000	2	1
0.7370781347440891	cognitive	color	5	5000	2	1
0.0741681353019388	baseline	color	5	5000	2	1
0.6110272808643397	cognitive	motion	6	5000	2	1
-0.0218406402617466	baseline	motion	6	5000	2	1
0.7125911515189901	cognitive	color	6	5000	2	1
-0.0331914522463368	baseline	color	6	5000	2	1
0.8287418534587705	cognitive	motion	1	5500	2	1
0.2380692807240233	baseline	motion	1	5500	2	1
0.8320747470339264	cognitive	color	1	5500	2	1
0.2280320467978141	baseline	color	1	5500	2	1
0.7912100506795429	cognitive	motion	2	5500	2	1
0.182795651529083	baseline	motion	2	5500	2	1
0.8354112446775275	cognitive	color	2	5500	2	1
0.1921282468739996	baseline	color	2	5500	2	1
0.7504954469343559	cognitive	motion	3	5500	2	1
0.0257358711093126	baseline	motion	3	5500	2	1
0.6841492459418215	cognitive	color	3	5500	2	1
0.0281678469867851	baseline	color	3	5500	2	1
0.7707057862427192	cognitive	motion	4	5500	2	1
-0.0308193452942118	baseline	motion	4	5500	2	1
0.6944084958568352	cognitive	color	4	5500	2	1
-0.0320821393064719	baseline	color	4	5500	2	1
0.7657262336367987	cognitive	motion	5	5500	2	1
0.0369748689463684	baseline	motion	5	5500	2	1
0.6554173870949761	cognitive	color	5	5500	2	1
0.0557407471515291	baseline	color	5	5500	2	1
0.7471174976339804	cognitive	motion	6	5500	2	1
-0.0234979838045631	baseline	motion	6	5500	2	1
0.5799035009800685	cognitive	color	6	5500	2	1
-0.0248925536320272	baseline	color	6	5500	2	1
0.8233299751522263	cognitive	motion	1	6000	2	1
0.2112893611469402	baseline	motion	1	6000	2	1
0.8330821845548018	cognitive	color	1	6000	2	1
0.2148400051426662	baseline	color	1	6000	2	1
0.7679744362690448	cognitive	motion	2	6000	2	1
0.15210572295288	baseline	motion	2	6000	2	1
0.8251531616797885	cognitive	color	2	6000	2	1
0.16044998199204	baseline	color	2	6000	2	1
0.723891290942463	cognitive	motion	3	6000	2	1
0.0266599836175093	baseline	motion	3	6000	2	1
0.7514108236765223	cognitive	color	3	6000	2	1
0.0279025872289282	baseline	color	3	6000	2	1
0.7553469794227072	cognitive	motion	4	6000	2	1
-0.0502672235855417	baseline	motion	4	6000	2	1
0.752390355640549	cognitive	color	4	6000	2	1
-0.0558232807072363	baseline	color	4	6000	2	1
0.7612055172999589	cognitive	motion	5	6000	2	1
0.0615008836735342	baseline	motion	5	6000	2	1
0.7263240833581454	cognitive	color	5	6000	2	1
0.0605816569015937	baseline	color	5	6000	2	1
0.755480566505049	cognitive	motion	6	6000	2	1
-0.0150992738606681	baseline	motion	6	6000	2	1
0.7075860657638132	cognitive	color	6	6000	2	1
-0.0208321097849644	baseline	color	6	6000	2	1
0.8199224531832013	cognitive	motion	1	6500	2	1
0.183245486870341	baseline	motion	1	6500	2	1
0.8367562111030249	cognitive	color	1	6500	2	1
0.1936871326953564	baseline	color	1	6500	2	1
0.7770631626678339	cognitive	motion	2	6500	2	1
0.1482736836172499	baseline	motion	2	6500	2	1
0.8379242289575441	cognitive	color	2	6500	2	1
0.1465133007320025	baseline	color	2	6500	2	1
0.733339790830325	cognitive	motion	3	6500	2	1
0.0265905615370973	baseline	motion	3	6500	2	1
0.7496535832618391	cognitive	color	3	6500	2	1
0.0342326346677759	baseline	color	3	6500	2	1
0.7545062475843974	cognitive	motion	4	6500	2	1
-0.0626942998047341	baseline	motion	4	6500	2	1
0.7639483719487135	cognitive	color	4	6500	2	1
-0.0534774566389339	baseline	color	4	6500	2	1
0.7616353138002633	cognitive	motion	5	6500	2	1
0.0941619228859564	baseline	motion	5	6500	2	1
0.7606336349382474	cognitive	color	5	6500	2	1
0.0961743879385641	baseline	color	5	6500	2	1
0.7652836431076357	cognitive	motion	6	6500	2	1
0.0137475701267811	baseline	motion	6	6500	2	1
0.7614228418857238	cognitive	color	6	6500	2	1
0.0142426756682134	baseline	color	6	6500	2	1
0.8373120250828799	cognitive	motion	1	2000	3	1
0.262847734902247	baseline	motion	1	2000	3	1
0.8410056294869158	cognitive	color	1	2000	3	1
0.2626306682102078	baseline	color	1	2000	3	1
0.67525273762633	cognitive	motion	2	2000	3	1
0.1426045672146667	baseline	motion	2	2000	3	1
0.6928881155574477	cognitive	color	2	2000	3	1
0.1286588376099605	baseline	color	2	2000	3	1
0.4739945219943896	cognitive	motion	3	2000	3	1
0.0105899659011448	baseline	motion	3	2000	3	1
0.4782574099160591	cognitive	color	3	2000	3	1
0.0021012426809941	baseline	color	3	2000	3	1
0.4566127979757787	cognitive	motion	4	2000	3	1
0.0144281854936638	baseline	motion	4	2000	3	1
0.4607264463469389	cognitive	color	4	2000	3	1
0.0180934886292715	baseline	color	4	2000	3	1
0.4130332813499703	cognitive	motion	5	2000	3	1
0.1126230307818083	baseline	motion	5	2000	3	1
0.3993523843545017	cognitive	color	5	2000	3	1
0.1108852457091872	baseline	color	5	2000	3	1
0.3918625182149638	cognitive	motion	6	2000	3	1
-0.0060013068944436	baseline	motion	6	2000	3	1
0.3879572384547363	cognitive	color	6	2000	3	1
0.0124429873010197	baseline	color	6	2000	3	1
0.8481962543669025	cognitive	motion	1	2500	3	1
0.2005962738463744	baseline	motion	1	2500	3	1
0.8615607500116804	cognitive	color	1	2500	3	1
0.2150367573859987	baseline	color	1	2500	3	1
0.6876893582078552	cognitive	motion	2	2500	3	1
0.1454766545679337	baseline	motion	2	2500	3	1
0.675975209830145	cognitive	color	2	2500	3	1
0.1486310777967767	baseline	color	2	2500	3	1
0.5112853488212432	cognitive	motion	3	2500	3	1
-0.0198517060804651	baseline	motion	3	2500	3	1
0.4885432245689588	cognitive	color	3	2500	3	1
-0.0207012714315496	baseline	color	3	2500	3	1
0.5097261053428388	cognitive	motion	4	2500	3	1
-0.0267015838872956	baseline	motion	4	2500	3	1
0.497714879215165	cognitive	color	4	2500	3	1
-0.0291710871419686	baseline	color	4	2500	3	1
0.4673263148094507	cognitive	motion	5	2500	3	1
0.1432975243621755	baseline	motion	5	2500	3	1
0.4635938052062671	cognitive	color	5	2500	3	1
0.1531599401705534	baseline	color	5	2500	3	1
0.4687682412208506	cognitive	motion	6	2500	3	1
-0.0024530738403727	baseline	motion	6	2500	3	1
0.4475103712406545	cognitive	color	6	2500	3	1
-0.0050375681213051	baseline	color	6	2500	3	1
0.8318509659792431	cognitive	motion	1	3000	3	1
0.2175642699700806	baseline	motion	1	3000	3	1
0.8392203627993288	cognitive	color	1	3000	3	1
0.2185773174052843	baseline	color	1	3000	3	1
0.6514306561349864	cognitive	motion	2	3000	3	1
0.2159086744695001	baseline	motion	2	3000	3	1
0.6303689241860848	cognitive	color	2	3000	3	1
0.2199575985422406	baseline	color	2	3000	3	1
0.556742216947633	cognitive	motion	3	3000	3	1
-0.0116351068617812	baseline	motion	3	3000	3	1
0.500859685931124	cognitive	color	3	3000	3	1
-0.0144653291864481	baseline	color	3	3000	3	1
0.5910543417286354	cognitive	motion	4	3000	3	1
-0.0150370289129883	baseline	motion	4	3000	3	1
0.5290492479931329	cognitive	color	4	3000	3	1
-0.0154761575277629	baseline	color	4	3000	3	1
0.5898010611664173	cognitive	motion	5	3000	3	1
0.0888191399902305	baseline	motion	5	3000	3	1
0.5343377405434869	cognitive	color	5	3000	3	1
0.0905828155930991	baseline	color	5	3000	3	1
0.5453088138831512	cognitive	motion	6	3000	3	1
-0.0204723360953091	baseline	motion	6	3000	3	1
0.5302433734240515	cognitive	color	6	3000	3	1
-0.0183787628135521	baseline	color	6	3000	3	1
0.8415109790673462	cognitive	motion	1	3500	3	1
0.159916326084005	baseline	motion	1	3500	3	1
0.8482357240260067	cognitive	color	1	3500	3	1
0.1747144504399629	baseline	color	1	3500	3	1
0.671700276828713	cognitive	motion	2	3500	3	1
0.2030229857207872	baseline	motion	2	3500	3	1
0.6213134975352201	cognitive	color	2	3500	3	1
0.1985393195626501	baseline	color	2	3500	3	1
0.5977423303514813	cognitive	motion	3	3500	3	1
0.0148980836426437	baseline	motion	3	3500	3	1
0.4749914697820927	cognitive	color	3	3500	3	1
0.0112570304957217	baseline	color	3	3500	3	1
0.6082079289298368	cognitive	motion	4	3500	3	1
-0.0237331076645616	baseline	motion	4	3500	3	1
0.5046318140436551	cognitive	color	4	3500	3	1
-0.0179220994292024	baseline	color	4	3500	3	1
0.5830688221302752	cognitive	motion	5	3500	3	1
0.1085447351972001	baseline	motion	5	3500	3	1
0.4046606240689545	cognitive	color	5	3500	3	1
0.1079447330778144	baseline	color	5	3500	3	1
0.5707561424658936	cognitive	motion	6	3500	3	1
-0.0095788378941196	baseline	motion	6	3500	3	1
0.4451566621566971	cognitive	color	6	3500	3	1
-0.0042839665337619	baseline	color	6	3500	3	1
0.8350015263245254	cognitive	motion	1	4000	3	1
0.1398056671717137	baseline	motion	1	4000	3	1
0.8512502822316601	cognitive	color	1	4000	3	1
0.1282577936966608	baseline	color	1	4000	3	1
0.6586899335772894	cognitive	motion	2	4000	3	1
0.2109736618446801	baseline	motion	2	4000	3	1
0.6607671454822975	cognitive	color	2	4000	3	1
0.204258987024338	baseline	color	2	4000	3	1
0.5956930577998477	cognitive	motion	3	4000	3	1
0.0225493174266603	baseline	motion	3	4000	3	1
0.486189280699238	cognitive	color	3	4000	3	1
0.029606066759751	baseline	color	3	4000	3	1
0.6172630547838279	cognitive	motion	4	4000	3	1
-0.0279729812634351	baseline	motion	4	4000	3	1
0.4656638718700616	cognitive	color	4	4000	3	1
-0.0268714720093958	baseline	color	4	4000	3	1
0.7064165681529067	cognitive	motion	5	4000	3	1
0.053861086960987	baseline	motion	5	4000	3	1
0.4728030231625675	cognitive	color	5	4000	3	1
0.0565585836337957	baseline	color	5	4000	3	1
0.5728038262123428	cognitive	motion	6	4000	3	1
-0.0024280674293228	baseline	motion	6	4000	3	1
0.4147719725110141	cognitive	color	6	4000	3	1
0.0008469071444248	baseline	color	6	4000	3	1
0.8355963207256688	cognitive	motion	1	4500	3	1
0.2409403486742216	baseline	motion	1	4500	3	1
0.8298457068615853	cognitive	color	1	4500	3	1
0.2532035359237999	baseline	color	1	4500	3	1
0.7197192443746269	cognitive	motion	2	4500	3	1
0.2598246904110811	baseline	motion	2	4500	3	1
0.6860770864990223	cognitive	color	2	4500	3	1
0.2483584123743943	baseline	color	2	4500	3	1
0.6028330726900465	cognitive	motion	3	4500	3	1
0.0117724067592275	baseline	motion	3	4500	3	1
0.5118626093079334	cognitive	color	3	4500	3	1
0.0110526727355645	baseline	color	3	4500	3	1
0.6712939970307857	cognitive	motion	4	4500	3	1
-0.0052993813033687	baseline	motion	4	4500	3	1
0.496366111059062	cognitive	color	4	4500	3	1
-0.011560001243048	baseline	color	4	4500	3	1
0.7189455323517375	cognitive	motion	5	4500	3	1
0.1058057483843257	baseline	motion	5	4500	3	1
0.4431520315256642	cognitive	color	5	4500	3	1
0.1026385273974156	baseline	color	5	4500	3	1
0.6077809561084986	cognitive	motion	6	4500	3	1
0.0245101912070355	baseline	motion	6	4500	3	1
0.4012886488739129	cognitive	color	6	4500	3	1
0.0310916424721106	baseline	color	6	4500	3	1
0.8330966426274964	cognitive	motion	1	5000	3	1
0.170357051102357	baseline	motion	1	5000	3	1
0.8238639028499782	cognitive	color	1	5000	3	1
0.1676165200949737	baseline	color	1	5000	3	1
0.7625260391210962	cognitive	motion	2	5000	3	1
0.2784199674320695	baseline	motion	2	5000	3	1
0.736356752655903	cognitive	color	2	5000	3	1
0.2683577594704506	baseline	color	2	5000	3	1
0.635858040431438	cognitive	motion	3	5000	3	1
0.0382995019908827	baseline	motion	3	5000	3	1
0.5669417536539351	cognitive	color	3	5000	3	1
0.0384657334356851	baseline	color	3	5000	3	1
0.6522893246167754	cognitive	motion	4	5000	3	1
0.017420016552227	baseline	motion	4	5000	3	1
0.5385785100217776	cognitive	color	4	5000	3	1
0.0059146989965354	baseline	color	4	5000	3	1
0.706020804024044	cognitive	motion	5	5000	3	1
0.0749594203948186	baseline	motion	5	5000	3	1
0.4494517017425784	cognitive	color	5	5000	3	1
0.0862959421626658	baseline	color	5	5000	3	1
0.6596101141494171	cognitive	motion	6	5000	3	1
0.0041617372173042	baseline	motion	6	5000	3	1
0.3558806830053004	cognitive	color	6	5000	3	1
-0.0077669855779656	baseline	color	6	5000	3	1
0.8211209768578571	cognitive	motion	1	5500	3	1
0.1653067629742558	baseline	motion	1	5500	3	1
0.8420106966016332	cognitive	color	1	5500	3	1
0.1710721216049871	baseline	color	1	5500	3	1
0.7923516997150024	cognitive	motion	2	5500	3	1
0.2765943303797553	baseline	motion	2	5500	3	1
0.7151356405010372	cognitive	color	2	5500	3	1
0.2712805810309998	baseline	color	2	5500	3	1
0.6431202958360211	cognitive	motion	3	5500	3	1
0.0382226880677388	baseline	motion	3	5500	3	1
0.6225817732811113	cognitive	color	3	5500	3	1
0.0360024475724655	baseline	color	3	5500	3	1
0.7199180304044189	cognitive	motion	4	5500	3	1
0.0174003275614624	baseline	motion	4	5500	3	1
0.5739622447765323	cognitive	color	4	5500	3	1
0.0146512129816922	baseline	color	4	5500	3	1
0.6969399716210148	cognitive	motion	5	5500	3	1
0.1259610587736667	baseline	motion	5	5500	3	1
0.4917454896352338	cognitive	color	5	5500	3	1
0.1288625902306255	baseline	color	5	5500	3	1
0.6761438156996621	cognitive	motion	6	5500	3	1
-0.0124120506291238	baseline	motion	6	5500	3	1
0.3583829120903142	cognitive	color	6	5500	3	1
-0.0072187144031877	baseline	color	6	5500	3	1
0.824741099159397	cognitive	motion	1	6000	3	1
0.1860641905435398	baseline	motion	1	6000	3	1
0.8284567986042045	cognitive	color	1	6000	3	1
0.1867416723337207	baseline	color	1	6000	3	1
0.8184561695510651	cognitive	motion	2	6000	3	1
0.2907535291784667	baseline	motion	2	6000	3	1
0.6920616105471045	cognitive	color	2	6000	3	1
0.2809046096643785	baseline	color	2	6000	3	1
0.6479841180053564	cognitive	motion	3	6000	3	1
0.0139850792671938	baseline	motion	3	6000	3	1
0.6263265971578578	cognitive	color	3	6000	3	1
0.0232139069183009	baseline	color	3	6000	3	1
0.7276967255916803	cognitive	motion	4	6000	3	1
0.0291391228222921	baseline	motion	4	6000	3	1
0.6021619533985365	cognitive	color	4	6000	3	1
0.0288729662666489	baseline	color	4	6000	3	1
0.6954660377766059	cognitive	motion	5	6000	3	1
0.1070801443406133	baseline	motion	5	6000	3	1
0.461623078409677	cognitive	color	5	6000	3	1
0.1081633550175137	baseline	color	5	6000	3	1
0.6804666741149494	cognitive	motion	6	6000	3	1
-0.0137886399108607	baseline	motion	6	6000	3	1
0.3598400958776808	cognitive	color	6	6000	3	1
-0.0040668819139022	baseline	color	6	6000	3	1
0.8220825121828643	cognitive	motion	1	6500	3	1
0.2090172101500978	baseline	motion	1	6500	3	1
0.827257516081339	cognitive	color	1	6500	3	1
0.1947873225211285	baseline	color	1	6500	3	1
0.8118652283272351	cognitive	motion	2	6500	3	1
0.2658834519067878	baseline	motion	2	6500	3	1
0.7175196420586782	cognitive	color	2	6500	3	1
0.2569790249977653	baseline	color	2	6500	3	1
0.6467611295655696	cognitive	motion	3	6500	3	1
0.032983766934374	baseline	motion	3	6500	3	1
0.5861280316324898	cognitive	color	3	6500	3	1
0.040261368833409	baseline	color	3	6500	3	1
0.7067503502256112	cognitive	motion	4	6500	3	1
0.0159466011468015	baseline	motion	4	6500	3	1
0.5271589568863342	cognitive	color	4	6500	3	1
0.0168287685097181	baseline	color	4	6500	3	1
0.7172962767067422	cognitive	motion	5	6500	3	1
0.1292585050454676	baseline	motion	5	6500	3	1
0.5169142090702155	cognitive	color	5	6500	3	1
0.1321333658392257	baseline	color	5	6500	3	1
0.683731364677473	cognitive	motion	6	6500	3	1
0.0187695061189224	baseline	motion	6	6500	3	1
0.4146461787949907	cognitive	color	6	6500	3	1
0.0201115593319297	baseline	color	6	6500	3	1
0.8242532431334353	cognitive	motion	1	2000	0	2
0.26536075721693997	baseline	motion	1	2000	0	2
0.8330108350391632	cognitive	color	1	2000	0	2
0.2712814163305533	baseline	color	1	2000	0	2
0.6786639609936794	cognitive	motion	2	2000	0	2
0.13884187456584646	baseline	motion	2	2000	0	2
0.6932887550321586	cognitive	color	2	2000	0	2
0.14560959748087812	baseline	color	2	2000	0	2
0.45936345742396206	cognitive	motion	3	2000	0	2
-0.0015840790435000683	baseline	motion	3	2000	0	2
0.48242671957985844	cognitive	color	3	2000	0	2
-0.004915133152313726	baseline	color	3	2000	0	2
0.45879646201419705	cognitive	motion	4	2000	0	2
0.013423085129384301	baseline	motion	4	2000	0	2
0.4575335324424605	cognitive	color	4	2000	0	2
0.018010494499509654	baseline	color	4	2000	0	2
0.4027920396454223	cognitive	motion	5	2000	0	2
0.10846375389199096	baseline	motion	5	2000	0	2
0.39065505221587804	cognitive	color	5	2000	0	2
0.10977416915444037	baseline	color	5	2000	0	2
0.3973188322811437	cognitive	motion	6	2000	0	2
0.00022785912436388308	baseline	motion	6	2000	0	2
0.3860992433187183	cognitive	color	6	2000	0	2
0.01139428242427216	baseline	color	6	2000	0	2
0.8513533559035305	cognitive	motion	1	2500	0	2
0.19836008244741582	baseline	motion	1	2500	0	2
0.8418820425760174	cognitive	color	1	2500	0	2
0.21016228857515298	baseline	color	1	2500	0	2
0.6699450482473948	cognitive	motion	2	2500	0	2
0.14402191875085518	baseline	motion	2	2500	0	2
0.6776139099198268	cognitive	color	2	2500	0	2
0.13299722303058853	baseline	color	2	2500	0	2
0.501514830098597	cognitive	motion	3	2500	0	2
-0.014052352301954465	baseline	motion	3	2500	0	2
0.48186524108819645	cognitive	color	3	2500	0	2
-0.02334865367583713	baseline	color	3	2500	0	2
0.5122035559522122	cognitive	motion	4	2500	0	2
-0.014645960487480656	baseline	motion	4	2500	0	2
0.5126022345980944	cognitive	color	4	2500	0	2
-0.01965160150598109	baseline	color	4	2500	0	2
0.4780952015217515	cognitive	motion	5	2500	0	2
0.13891461632640312	baseline	motion	5	2500	0	2
0.46657314476249423	cognitive	color	5	2500	0	2
0.14221135306404728	baseline	color	5	2500	0	2
0.4675985759372589	cognitive	motion	6	2500	0	2
-0.0052974319355264185	baseline	motion	6	2500	0	2
0.4480750232382089	cognitive	color	6	2500	0	2
-0.002365941286722336	baseline	color	6	2500	0	2
0.8460143844799328	cognitive	motion	1	3000	0	2
0.21430008728844918	baseline	motion	1	3000	0	2
0.8388314516526566	cognitive	color	1	3000	0	2
0.2134375268813318	baseline	color	1	3000	0	2
0.64939718581694	cognitive	motion	2	3000	0	2
0.22494672756802273	baseline	motion	2	3000	0	2
0.6236756984914639	cognitive	color	2	3000	0	2
0.21286720689169428	baseline	color	2	3000	0	2
0.5627814399079427	cognitive	motion	3	3000	0	2
-0.02420390902444643	baseline	motion	3	3000	0	2
0.49756269461757696	cognitive	color	3	3000	0	2
-0.02561776122799597	baseline	color	3	3000	0	2
0.5914734645335371	cognitive	motion	4	3000	0	2
-0.006965419588000727	baseline	motion	4	3000	0	2
0.5123269896151409	cognitive	color	4	3000	0	2
-0.011713342925032743	baseline	color	4	3000	0	2
0.5923345416031636	cognitive	motion	5	3000	0	2
0.08523939119284656	baseline	motion	5	3000	0	2
0.536414535781828	cognitive	color	5	3000	0	2
0.08319680388793543	baseline	color	5	3000	0	2
0.5493584384307237	cognitive	motion	6	3000	0	2
-0.01712873233023331	baseline	motion	6	3000	0	2
0.5171563885973741	cognitive	color	6	3000	0	2
-0.01220969827799863	baseline	color	6	3000	0	2
0.8441388391258735	cognitive	motion	1	3500	0	2
0.16280700948159893	baseline	motion	1	3500	0	2
0.8345313831025921	cognitive	color	1	3500	0	2
0.16577384983948099	baseline	color	1	3500	0	2
0.6682637846447883	cognitive	motion	2	3500	0	2
0.19208342350590585	baseline	motion	2	3500	0	2
0.6182630635369024	cognitive	color	2	3500	0	2
0.19742391160176037	baseline	color	2	3500	0	2
0.5938252327497402	cognitive	motion	3	3500	0	2
0.02098618966678569	baseline	motion	3	3500	0	2
0.47656313416489454	cognitive	color	3	3500	0	2
0.01808012622964079	baseline	color	3	3500	0	2
0.5978594305911997	cognitive	motion	4	3500	0	2
-0.02659645151010216	baseline	motion	4	3500	0	2
0.5081410220692963	cognitive	color	4	3500	0	2
-0.020134466843534572	baseline	color	4	3500	0	2
0.575327446713291	cognitive	motion	5	3500	0	2
0.09594281902623376	baseline	motion	5	3500	0	2
0.41337327582071	cognitive	color	5	3500	0	2
0.10198204415122264	baseline	color	5	3500	0	2
0.5720139679630399	cognitive	motion	6	3500	0	2
-0.018641937124641683	baseline	motion	6	3500	0	2
0.4308886982842209	cognitive	color	6	3500	0	2
-0.013476992824362904	baseline	color	6	3500	0	2
0.8339773052397458	cognitive	motion	1	4000	0	2
0.1396865466985479	baseline	motion	1	4000	0	2
0.8379177419072926	cognitive	color	1	4000	0	2
0.14118804097059023	baseline	color	1	4000	0	2
0.647479800041526	cognitive	motion	2	4000	0	2
0.20457973023020865	baseline	motion	2	4000	0	2
0.6627501760963528	cognitive	color	2	4000	0	2
0.1920122103599656	baseline	color	2	4000	0	2
0.5822691732772389	cognitive	motion	3	4000	0	2
0.03344433318799595	baseline	motion	3	4000	0	2
0.4928482337204465	cognitive	color	3	4000	0	2
0.03107949226214449	baseline	color	3	4000	0	2
0.6102070150645893	cognitive	motion	4	4000	0	2
-0.03284769372277471	baseline	motion	4	4000	0	2
0.4573671874083188	cognitive	color	4	4000	0	2
-0.03371997779855947	baseline	color	4	4000	0	2
0.7029556024279557	cognitive	motion	5	4000	0	2
0.06956975449071956	baseline	motion	5	4000	0	2
0.4749515686523234	cognitive	color	5	4000	0	2
0.06129288586550416	baseline	color	5	4000	0	2
0.6854833031322737	cognitive	motion	6	4000	0	2
-0.058800712152278736	baseline	motion	6	4000	0	2
0.4326123115620874	cognitive	color	6	4000	0	2
-0.05343453237507323	baseline	color	6	4000	0	2
0.8579784847022287	cognitive	motion	1	4500	0	2
0.13883076736839717	baseline	motion	1	4500	0	2
0.8501362771725673	cognitive	color	1	4500	0	2
0.13466958290700462	baseline	color	1	4500	0	2
0.6485042432837992	cognitive	motion	2	4500	0	2
0.17425395362541776	baseline	motion	2	4500	0	2
0.7609837745793145	cognitive	color	2	4500	0	2
0.1683731115187744	baseline	color	2	4500	0	2
0.5912552757362222	cognitive	motion	3	4500	0	2
0.028155186405293388	baseline	motion	3	4500	0	2
0.6583883040978313	cognitive	color	3	4500	0	2
0.028246520921462952	baseline	color	3	4500	0	2
0.5833109215762156	cognitive	motion	4	4500	0	2
-0.04475723215460563	baseline	motion	4	4500	0	2
0.6919782407444536	cognitive	color	4	4500	0	2
-0.04494697145703843	baseline	color	4	4500	0	2
0.5920069880113785	cognitive	motion	5	4500	0	2
0.05866921593933373	baseline	motion	5	4500	0	2
0.7008631426817727	cognitive	color	5	4500	0	2
0.0525682150615297	baseline	color	5	4500	0	2
0.5993040798085691	cognitive	motion	6	4500	0	2
-0.05027251170550822	baseline	motion	6	4500	0	2
0.550643179121033	cognitive	color	6	4500	0	2
-0.04204554268092102	baseline	color	6	4500	0	2
0.8523596186934341	cognitive	motion	1	5000	0	2
0.20979830176757205	baseline	motion	1	5000	0	2
0.8430196141613334	cognitive	color	1	5000	0	2
0.2062943196797931	baseline	color	1	5000	0	2
0.6838799507784051	cognitive	motion	2	5000	0	2
0.2049565140658505	baseline	motion	2	5000	0	2
0.758485011186226	cognitive	color	2	5000	0	2
0.20564258960399961	baseline	color	2	5000	0	2
0.5874187925967848	cognitive	motion	3	5000	0	2
0.019348994416990443	baseline	motion	3	5000	0	2
0.6813852704634294	cognitive	color	3	5000	0	2
0.0235586178317234	baseline	color	3	5000	0	2
0.5710953474294895	cognitive	motion	4	5000	0	2
-0.058568105502468375	baseline	motion	4	5000	0	2
0.7321784435434767	cognitive	color	4	5000	0	2
-0.04688783894830985	baseline	color	4	5000	0	2
0.5853433429619388	cognitive	motion	5	5000	0	2
0.07620064927149611	baseline	motion	5	5000	0	2
0.7346090580139808	cognitive	color	5	5000	0	2
0.06388995059596206	baseline	color	5	5000	0	2
0.6012237602986809	cognitive	motion	6	5000	0	2
-0.027011302606693568	baseline	motion	6	5000	0	2
0.6998188128914681	cognitive	color	6	5000	0	2
-0.02997849304194251	baseline	color	6	5000	0	2
0.8370227019198226	cognitive	motion	1	5500	0	2
0.23456081156356612	baseline	motion	1	5500	0	2
0.8272228553005544	cognitive	color	1	5500	0	2
0.2295401763679447	baseline	color	1	5500	0	2
0.7866478260720932	cognitive	motion	2	5500	0	2
0.17605393374081887	baseline	motion	2	5500	0	2
0.8215016437931506	cognitive	color	2	5500	0	2
0.1774628032363356	baseline	color	2	5500	0	2
0.7589298616867809	cognitive	motion	3	5500	0	2
0.020648720711099043	baseline	motion	3	5500	0	2
0.6874550180819905	cognitive	color	3	5500	0	2
0.02287984455892143	baseline	color	3	5500	0	2
0.7770993336713837	cognitive	motion	4	5500	0	2
-0.047319049073360084	baseline	motion	4	5500	0	2
0.6869086446642743	cognitive	color	4	5500	0	2
-0.03270073013469671	baseline	color	4	5500	0	2
0.7620440468379241	cognitive	motion	5	5500	0	2
0.05453704526678289	baseline	motion	5	5500	0	2
0.6595788637011917	cognitive	color	5	5500	0	2
0.051048244863711956	baseline	color	5	5500	0	2
0.7519907722170815	cognitive	motion	6	5500	0	2
-0.020573617836108726	baseline	motion	6	5500	0	2
0.5918064536290875	cognitive	color	6	5500	0	2
-0.017671201162405524	baseline	color	6	5500	0	2
0.8103225603601246	cognitive	motion	1	6000	0	2
0.22009598530295696	baseline	motion	1	6000	0	2
0.8362729226759817	cognitive	color	1	6000	0	2
0.20465082181787705	baseline	color	1	6000	0	2
0.7743106167179783	cognitive	motion	2	6000	0	2
0.1488279495563153	baseline	motion	2	6000	0	2
0.8236901663479709	cognitive	color	2	6000	0	2
0.14958854324575932	baseline	color	2	6000	0	2
0.72707276470263	cognitive	motion	3	6000	0	2
0.022351636570151347	baseline	motion	3	6000	0	2
0.7661169488626488	cognitive	color	3	6000	0	2
0.02312575798208209	baseline	color	3	6000	0	2
0.7600219647816769	cognitive	motion	4	6000	0	2
-0.04700679238752941	baseline	motion	4	6000	0	2
0.7547241539132203	cognitive	color	4	6000	0	2
-0.05636983912966081	baseline	color	4	6000	0	2
0.7634571364878457	cognitive	motion	5	6000	0	2
0.06586332890588933	baseline	motion	5	6000	0	2
0.7393565321923108	cognitive	color	5	6000	0	2
0.0564544256005219	baseline	color	5	6000	0	2
0.7476797279622731	cognitive	motion	6	6000	0	2
-0.02483007011721064	baseline	motion	6	6000	0	2
0.7070230914463106	cognitive	color	6	6000	0	2
-0.018210820010393005	baseline	color	6	6000	0	2
0.8300858145436533	cognitive	motion	1	6500	0	2
0.18751079344772925	baseline	motion	1	6500	0	2
0.8381020824029511	cognitive	color	1	6500	0	2
0.17702876525032016	baseline	color	1	6500	0	2
0.7766222417086205	cognitive	motion	2	6500	0	2
0.1436757806364947	baseline	motion	2	6500	0	2
0.8288197607627902	cognitive	color	2	6500	0	2
0.14459433811541794	baseline	color	2	6500	0	2
0.7361410262964052	cognitive	motion	3	6500	0	2
0.031113047430509706	baseline	motion	3	6500	0	2
0.7313492164177056	cognitive	color	3	6500	0	2
0.019864246246285164	baseline	color	3	6500	0	2
0.7595465938937583	cognitive	motion	4	6500	0	2
-0.06223965656952998	baseline	motion	4	6500	0	2
0.7638380391448537	cognitive	color	4	6500	0	2
-0.06105821847354826	baseline	color	4	6500	0	2
0.774220563499634	cognitive	motion	5	6500	0	2
0.0875913493643998	baseline	motion	5	6500	0	2
0.769802513505786	cognitive	color	5	6500	0	2
0.08596918198495528	baseline	color	5	6500	0	2
0.7649458032941999	cognitive	motion	6	6500	0	2
0.009408284534088446	baseline	motion	6	6500	0	2
0.757503824301338	cognitive	color	6	6500	0	2
0.01752644313538916	baseline	color	6	6500	0	2
0.8410600232208174	cognitive	motion	1	2000	1	2
0.2667707022912962	baseline	motion	1	2000	1	2
0.8372663719395412	cognitive	color	1	2000	1	2
0.2635382760947042	baseline	color	1	2000	1	2
0.6771672316441492	cognitive	motion	2	2000	1	2
0.1433584584396478	baseline	motion	2	2000	1	2
0.6964608514017289	cognitive	color	2	2000	1	2
0.14234152400555167	baseline	color	2	2000	1	2
0.4724066084758766	cognitive	motion	3	2000	1	2
0.004077660466641089	baseline	motion	3	2000	1	2
0.4801145377446091	cognitive	color	3	2000	1	2
0.0050624732797237525	baseline	color	3	2000	1	2
0.45260016454592694	cognitive	motion	4	2000	1	2
0.004751206733453811	baseline	motion	4	2000	1	2
0.464056338517544	cognitive	color	4	2000	1	2
0.009738431426529538	baseline	color	4	2000	1	2
0.40379819866986955	cognitive	motion	5	2000	1	2
0.10401026859892282	baseline	motion	5	2000	1	2
0.4043455635907582	cognitive	color	5	2000	1	2
0.11519871722811151	baseline	color	5	2000	1	2
0.3915642584190969	cognitive	motion	6	2000	1	2
0.0083850422898137	baseline	motion	6	2000	1	2
0.37933391805654726	cognitive	color	6	2000	1	2
0.005926409009680372	baseline	color	6	2000	1	2
0.8448509235508641	cognitive	motion	1	2500	1	2
0.20207456104237964	baseline	motion	1	2500	1	2
0.8525310386386995	cognitive	color	1	2500	1	2
0.20470560069421878	baseline	color	1	2500	1	2
0.6747063665554821	cognitive	motion	2	2500	1	2
0.13458242878295487	baseline	motion	2	2500	1	2
0.6692669852428257	cognitive	color	2	2500	1	2
0.15150038443363917	baseline	color	2	2500	1	2
0.5189745680435027	cognitive	motion	3	2500	1	2
-0.009014570180425986	baseline	motion	3	2500	1	2
0.48594864115650843	cognitive	color	3	2500	1	2
-0.022938843867839204	baseline	color	3	2500	1	2
0.5130583696740965	cognitive	motion	4	2500	1	2
-0.022157893257376247	baseline	motion	4	2500	1	2
0.49511790495569674	cognitive	color	4	2500	1	2
-0.025287456691562585	baseline	color	4	2500	1	2
0.47826961149272124	cognitive	motion	5	2500	1	2
0.15527471397577144	baseline	motion	5	2500	1	2
0.4714786030443347	cognitive	color	5	2500	1	2
0.1510709984331992	baseline	color	5	2500	1	2
0.4753965772668185	cognitive	motion	6	2500	1	2
-0.00335003352143772	baseline	motion	6	2500	1	2
0.4550071610663683	cognitive	color	6	2500	1	2
-0.01655192725824702	baseline	color	6	2500	1	2
0.8491451472022542	cognitive	motion	1	3000	1	2
0.23140927048109686	baseline	motion	1	3000	1	2
0.8450210608635622	cognitive	color	1	3000	1	2
0.22039239867175456	baseline	color	1	3000	1	2
0.647919418642982	cognitive	motion	2	3000	1	2
0.21946143104033247	baseline	motion	2	3000	1	2
0.617579788443138	cognitive	color	2	3000	1	2
0.22227123180222305	baseline	color	2	3000	1	2
0.5620542676106465	cognitive	motion	3	3000	1	2
-0.013045824788699263	baseline	motion	3	3000	1	2
0.4973612186769484	cognitive	color	3	3000	1	2
-0.016839274067253742	baseline	color	3	3000	1	2
0.5871232060541983	cognitive	motion	4	3000	1	2
-0.02231905858621966	baseline	motion	4	3000	1	2
0.5180154531041804	cognitive	color	4	3000	1	2
-0.011186440889311856	baseline	color	4	3000	1	2
0.5899658116078088	cognitive	motion	5	3000	1	2
0.09023098560598428	baseline	motion	5	3000	1	2
0.5321280676315456	cognitive	color	5	3000	1	2
0.09146737306219328	baseline	color	5	3000	1	2
0.5516501237869987	cognitive	motion	6	3000	1	2
-0.009576322219812363	baseline	motion	6	3000	1	2
0.5297584682889916	cognitive	color	6	3000	1	2
-0.01683051071089235	baseline	color	6	3000	1	2
0.8459504536101443	cognitive	motion	1	3500	1	2
0.15534878385918993	baseline	motion	1	3500	1	2
0.8416477282354645	cognitive	color	1	3500	1	2
0.1564905208026289	baseline	color	1	3500	1	2
0.6770265786065806	cognitive	motion	2	3500	1	2
0.20961363765377297	baseline	motion	2	3500	1	2
0.626953011211322	cognitive	color	2	3500	1	2
0.2014056704622823	baseline	color	2	3500	1	2
0.5848587538946644	cognitive	motion	3	3500	1	2
0.010706515058047218	baseline	motion	3	3500	1	2
0.46763972686165617	cognitive	color	3	3500	1	2
0.009624955078513794	baseline	color	3	3500	1	2
0.5988853435914603	cognitive	motion	4	3500	1	2
-0.028642821194635217	baseline	motion	4	3500	1	2
0.49514718600925556	cognitive	color	4	3500	1	2
-0.01702120269048546	baseline	color	4	3500	1	2
0.5841531710882468	cognitive	motion	5	3500	1	2
0.10399210922577938	baseline	motion	5	3500	1	2
0.4148130833225472	cognitive	color	5	3500	1	2
0.09905074950624518	baseline	color	5	3500	1	2
0.5668748204391805	cognitive	motion	6	3500	1	2
-0.021955389627848113	baseline	motion	6	3500	1	2
0.4383433601810123	cognitive	color	6	3500	1	2
-0.015922362800456336	baseline	color	6	3500	1	2
0.8317025946901839	cognitive	motion	1	4000	1	2
0.13123323281194096	baseline	motion	1	4000	1	2
0.8423478168865142	cognitive	color	1	4000	1	2
0.13500654959860675	baseline	color	1	4000	1	2
0.6615560148979813	cognitive	motion	2	4000	1	2
0.19964682240286913	baseline	motion	2	4000	1	2
0.6695166015032576	cognitive	color	2	4000	1	2
0.19593528676774205	baseline	color	2	4000	1	2
0.6016569850165568	cognitive	motion	3	4000	1	2
0.03460098212678067	baseline	motion	3	4000	1	2
0.4995319271629979	cognitive	color	3	4000	1	2
0.017400570603412754	baseline	color	3	4000	1	2
0.617348033627487	cognitive	motion	4	4000	1	2
-0.0288651382026309	baseline	motion	4	4000	1	2
0.4791201033105134	cognitive	color	4	4000	1	2
-0.01608285237369325	baseline	color	4	4000	1	2
0.6962327978824167	cognitive	motion	5	4000	1	2
0.05506229763380399	baseline	motion	5	4000	1	2
0.4768664891954788	cognitive	color	5	4000	1	2
0.07213446343236787	baseline	color	5	4000	1	2
0.5731546036811916	cognitive	motion	6	4000	1	2
-0.01170969748662999	baseline	motion	6	4000	1	2
0.4172515271377307	cognitive	color	6	4000	1	2
-0.014582172029087404	baseline	color	6	4000	1	2
0.8312888080538469	cognitive	motion	1	4500	1	2
0.2452179069200697	baseline	motion	1	4500	1	2
0.8251328404493788	cognitive	color	1	4500	1	2
0.2474410354624631	baseline	color	1	4500	1	2
0.7204072063247602	cognitive	motion	2	4500	1	2
0.2496625097449383	baseline	motion	2	4500	1	2
0.6902719680100804	cognitive	color	2	4500	1	2
0.24533090262250795	baseline	color	2	4500	1	2
0.6001544813151347	cognitive	motion	3	4500	1	2
0.003704151769545954	baseline	motion	3	4500	1	2
0.5094853792178131	cognitive	color	3	4500	1	2
0.00205627173226707	baseline	color	3	4500	1	2
0.6770851119526361	cognitive	motion	4	4500	1	2
-0.0038629589542110866	baseline	motion	4	4500	1	2
0.5079150596295917	cognitive	color	4	4500	1	2
-0.022703441361206465	baseline	color	4	4500	1	2
0.7195329313003274	cognitive	motion	5	4500	1	2
0.10977790886038401	baseline	motion	5	4500	1	2
0.43057818000660847	cognitive	color	5	4500	1	2
0.10543910138668741	baseline	color	5	4500	1	2
0.6187735370679533	cognitive	motion	6	4500	1	2
0.027211828984783713	baseline	motion	6	4500	1	2
0.40160685670743845	cognitive	color	6	4500	1	2
0.029611582505455813	baseline	color	6	4500	1	2
0.8341761369993538	cognitive	motion	1	5000	1	2
0.16521886263616167	baseline	motion	1	5000	1	2
0.8255791297702503	cognitive	color	1	5000	1	2
0.16269177359598863	baseline	color	1	5000	1	2
0.7505619070999152	cognitive	motion	2	5000	1	2
0.2741284916404082	baseline	motion	2	5000	1	2
0.7377172483006057	cognitive	color	2	5000	1	2
0.2724149667110819	baseline	color	2	5000	1	2
0.6286688506971744	cognitive	motion	3	5000	1	2
0.051118925071038705	baseline	motion	3	5000	1	2
0.5750930585358738	cognitive	color	3	5000	1	2
0.050569429849252834	baseline	color	3	5000	1	2
0.6521693290831542	cognitive	motion	4	5000	1	2
0.02251017306507363	baseline	motion	4	5000	1	2
0.5321775256402095	cognitive	color	4	5000	1	2
0.011479163528968587	baseline	color	4	5000	1	2
0.7114873548131934	cognitive	motion	5	5000	1	2
0.08259275885379133	baseline	motion	5	5000	1	2
0.4518259467084434	cognitive	color	5	5000	1	2
0.07277191364830966	baseline	color	5	5000	1	2
0.6622817397738779	cognitive	motion	6	5000	1	2
-0.00384702585597873	baseline	motion	6	5000	1	2
0.34888483964780503	cognitive	color	6	5000	1	2
-0.0018110899720206394	baseline	color	6	5000	1	2
0.8349216970210476	cognitive	motion	1	5500	1	2
0.1659981954182108	baseline	motion	1	5500	1	2
0.8450531986430576	cognitive	color	1	5500	1	2
0.17804216328879063	baseline	color	1	5500	1	2
0.7873412007303254	cognitive	motion	2	5500	1	2
0.2626686702648821	baseline	motion	2	5500	1	2
0.7213571164041315	cognitive	color	2	5500	1	2
0.2719254213161867	baseline	color	2	5500	1	2
0.6311612804661225	cognitive	motion	3	5500	1	2
0.04627015302587616	baseline	motion	3	5500	1	2
0.6257509450970525	cognitive	color	3	5500	1	2
0.03388336248848072	baseline	color	3	5500	1	2
0.7169468757836229	cognitive	motion	4	5500	1	2
0.016626349980617298	baseline	motion	4	5500	1	2
0.5803198556418542	cognitive	color	4	5500	1	2
0.019936124277111073	baseline	color	4	5500	1	2
0.687320736596921	cognitive	motion	5	5500	1	2
0.12713528299447863	baseline	motion	5	5500	1	2
0.476097249809475	cognitive	color	5	5500	1	2
0.1254625822237559	baseline	color	5	5500	1	2
0.6707932680613071	cognitive	motion	6	5500	1	2
-0.002088744457767449	baseline	motion	6	5500	1	2
0.36608777987898367	cognitive	color	6	5500	1	2
0.0018956052895903602	baseline	color	6	5500	1	2
0.826506115145279	cognitive	motion	1	6000	1	2
0.19486513171640535	baseline	motion	1	6000	1	2
0.8370415057270256	cognitive	color	1	6000	1	2
0.18156738310324094	baseline	color	1	6000	1	2
0.8326259478386887	cognitive	motion	2	6000	1	2
0.2942573230199613	baseline	motion	2	6000	1	2
0.7022472789398467	cognitive	color	2	6000	1	2
0.2814999504661268	baseline	color	2	6000	1	2
0.6488843031345236	cognitive	motion	3	6000	1	2
0.023991768378231117	baseline	motion	3	6000	1	2
0.6133459974073175	cognitive	color	3	6000	1	2
0.015571245926213315	baseline	color	3	6000	1	2
0.7341094775931298	cognitive	motion	4	6000	1	2
0.02988331569805318	baseline	motion	4	6000	1	2
0.6042934962365724	cognitive	color	4	6000	1	2
0.03598980153737798	baseline	color	4	6000	1	2
0.681381389224575	cognitive	motion	5	6000	1	2
0.1143684963341401	baseline	motion	5	6000	1	2
0.45734518992062817	cognitive	color	5	6000	1	2
0.10751764588295606	baseline	color	5	6000	1	2
0.6831907313281876	cognitive	motion	6	6000	1	2
-0.02023841719158376	baseline	motion	6	6000	1	2
0.3665628058408199	cognitive	color	6	6000	1	2
-0.010206792782651262	baseline	color	6	6000	1	2
0.8256984440169013	cognitive	motion	1	6500	1	2
0.20599679067089424	baseline	motion	1	6500	1	2
0.825290608435078	cognitive	color	1	6500	1	2
0.2052618741172836	baseline	color	1	6500	1	2
0.8140912821474818	cognitive	motion	2	6500	1	2
0.26889658381296233	baseline	motion	2	6500	1	2
0.7087623561769769	cognitive	color	2	6500	1	2
0.2599513857328989	baseline	color	2	6500	1	2
0.6333688481339089	cognitive	motion	3	6500	1	2
0.026816066408090276	baseline	motion	3	6500	1	2
0.5839872035341527	cognitive	color	3	6500	1	2
0.041129855979903304	baseline	color	3	6500	1	2
0.7119869682160109	cognitive	motion	4	6500	1	2
0.011849873954221374	baseline	motion	4	6500	1	2
0.5312986524211127	cognitive	color	4	6500	1	2
0.0038701665316831432	baseline	color	4	6500	1	2
0.7060331342932077	cognitive	motion	5	6500	1	2
0.12272914797693263	baseline	motion	5	6500	1	2
0.510173040259014	cognitive	color	5	6500	1	2
0.1377829903309588	baseline	color	5	6500	1	2
0.6762261233499405	cognitive	motion	6	6500	1	2
0.030773466036114146	baseline	motion	6	6500	1	2
0.41474866113214837	cognitive	color	6	6500	1	2
0.024411024367507233	baseline	color	6	6500	1	2
0.8363815782433789	cognitive	motion	1	2000	2	2
0.2718960451566044	baseline	motion	1	2000	2	2
0.8475154251862	cognitive	color	1	2000	2	2
0.2682666912636014	baseline	color	1	2000	2	2
0.6680029368788387	cognitive	motion	2	2000	2	2
0.12766087908742796	baseline	motion	2	2000	2	2
0.6929079705182246	cognitive	color	2	2000	2	2
0.13990638206187092	baseline	color	2	2000	2	2
0.4730741050499081	cognitive	motion	3	2000	2	2
0.0018268353045114447	baseline	motion	3	2000	2	2
0.49035577238136513	cognitive	color	3	2000	2	2
0.0009891096500820513	baseline	color	3	2000	2	2
0.46270958177346094	cognitive	motion	4	2000	2	2
0.005679963732060369	baseline	motion	4	2000	2	2
0.47309266274641043	cognitive	color	4	2000	2	2
0.02071814957357838	baseline	color	4	2000	2	2
0.41460499986365595	cognitive	motion	5	2000	2	2
0.10978598563393564	baseline	motion	5	2000	2	2
0.4063011808109251	cognitive	color	5	2000	2	2
0.10670560242758152	baseline	color	5	2000	2	2
0.39546269494928893	cognitive	motion	6	2000	2	2
-0.0008916785727917254	baseline	motion	6	2000	2	2
0.37481610883530564	cognitive	color	6	2000	2	2
-0.0002474166145286158	baseline	color	6	2000	2	2
0.838504717497293	cognitive	motion	1	2500	2	2
0.19753966102046902	baseline	motion	1	2500	2	2
0.8514444218296178	cognitive	color	1	2500	2	2
0.20305456970085825	baseline	color	1	2500	2	2
0.6878672961115956	cognitive	motion	2	2500	2	2
0.13750523211112473	baseline	motion	2	2500	2	2
0.6707662187494968	cognitive	color	2	2500	2	2
0.15726280955182464	baseline	color	2	2500	2	2
0.5064470593052237	cognitive	motion	3	2500	2	2
-0.023373977349616364	baseline	motion	3	2500	2	2
0.5064467313096144	cognitive	color	3	2500	2	2
-0.024926518014358818	baseline	color	3	2500	2	2
0.514891084944243	cognitive	motion	4	2500	2	2
-0.030586519980642844	baseline	motion	4	2500	2	2
0.4935885958471232	cognitive	color	4	2500	2	2
-0.033476698528868136	baseline	color	4	2500	2	2
0.48360442282964317	cognitive	motion	5	2500	2	2
0.15059885289486524	baseline	motion	5	2500	2	2
0.4669494225117106	cognitive	color	5	2500	2	2
0.14484562595189074	baseline	color	5	2500	2	2
0.4660245922050201	cognitive	motion	6	2500	2	2
-0.023462337392956546	baseline	motion	6	2500	2	2
0.45057797060263444	cognitive	color	6	2500	2	2
-0.011869537387887933	baseline	color	6	2500	2	2
0.8452315022159519	cognitive	motion	1	3000	2	2
0.22867811543270777	baseline	motion	1	3000	2	2
0.8482642464079094	cognitive	color	1	3000	2	2
0.22473105022682677	baseline	color	1	3000	2	2
0.652920973039075	cognitive	motion	2	3000	2	2
0.22283380729380167	baseline	motion	2	3000	2	2
0.6384069480537357	cognitive	color	2	3000	2	2
0.22316218677244082	baseline	color	2	3000	2	2
0.5628492722546505	cognitive	motion	3	3000	2	2
-0.013797320530988717	baseline	motion	3	3000	2	2
0.5048504493887365	cognitive	color	3	3000	2	2
-0.019820895089698816	baseline	color	3	3000	2	2
0.5806447426681898	cognitive	motion	4	3000	2	2
-0.008990741252304662	baseline	motion	4	3000	2	2
0.5116407654897088	cognitive	color	4	3000	2	2
-0.02611546529557426	baseline	color	4	3000	2	2
0.5890911702998309	cognitive	motion	5	3000	2	2
0.08354224029399916	baseline	motion	5	3000	2	2
0.5259836166298748	cognitive	color	5	3000	2	2
0.08548020191470278	baseline	color	5	3000	2	2
0.5461019788360171	cognitive	motion	6	3000	2	2
-0.010715269911187238	baseline	motion	6	3000	2	2
0.5104039340019415	cognitive	color	6	3000	2	2
-0.0039035892788477048	baseline	color	6	3000	2	2
0.8309919690631843	cognitive	motion	1	3500	2	2
0.14520849493472904	baseline	motion	1	3500	2	2
0.8301735529404491	cognitive	color	1	3500	2	2
0.16161383964366086	baseline	color	1	3500	2	2
0.6637852752108568	cognitive	motion	2	3500	2	2
0.19071638780370448	baseline	motion	2	3500	2	2
0.6119729786921244	cognitive	color	2	3500	2	2
0.20294584215133643	baseline	color	2	3500	2	2
0.5888372171126187	cognitive	motion	3	3500	2	2
0.02483402346846399	baseline	motion	3	3500	2	2
0.48668266140010313	cognitive	color	3	3500	2	2
0.020534547781115235	baseline	color	3	3500	2	2
0.612821008436074	cognitive	motion	4	3500	2	2
-0.018829430529390862	baseline	motion	4	3500	2	2
0.49863692395329545	cognitive	color	4	3500	2	2
-0.023430493283836434	baseline	color	4	3500	2	2
0.5842860199623041	cognitive	motion	5	3500	2	2
0.10525043395785687	baseline	motion	5	3500	2	2
0.41856151636805505	cognitive	color	5	3500	2	2
0.09454289220275999	baseline	color	5	3500	2	2
0.5735504750282767	cognitive	motion	6	3500	2	2
-0.023130166587404022	baseline	motion	6	3500	2	2
0.43779547078066794	cognitive	color	6	3500	2	2
-0.013987060487436885	baseline	color	6	3500	2	2
0.8352582889419367	cognitive	motion	1	4000	2	2
0.12291801532733207	baseline	motion	1	4000	2	2
0.8437022244297836	cognitive	color	1	4000	2	2
0.1327426871754362	baseline	color	1	4000	2	2
0.6569509750468319	cognitive	motion	2	4000	2	2
0.2075268345060055	baseline	motion	2	4000	2	2
0.6567099022848314	cognitive	color	2	4000	2	2
0.20354390321780347	baseline	color	2	4000	2	2
0.5826575411615719	cognitive	motion	3	4000	2	2
0.04014443348925341	baseline	motion	3	4000	2	2
0.4989609312290245	cognitive	color	3	4000	2	2
0.01755410461124303	baseline	color	3	4000	2	2
0.616442635315344	cognitive	motion	4	4000	2	2
-0.02387801896272299	baseline	motion	4	4000	2	2
0.4693131395794717	cognitive	color	4	4000	2	2
-0.025015049836688473	baseline	color	4	4000	2	2
0.7088988067129787	cognitive	motion	5	4000	2	2
0.06639678981504839	baseline	motion	5	4000	2	2
0.4748761841583229	cognitive	color	5	4000	2	2
0.050876963129999835	baseline	color	5	4000	2	2
0.7070370574893715	cognitive	motion	6	4000	2	2
-0.04166358068277746	baseline	motion	6	4000	2	2
0.4492713742257172	cognitive	color	6	4000	2	2
-0.039261310430444285	baseline	color	6	4000	2	2
0.8592004953723376	cognitive	motion	1	4500	2	2
0.142086925311348	baseline	motion	1	4500	2	2
0.8485245351875339	cognitive	color	1	4500	2	2
0.1409255614754974	baseline	color	1	4500	2	2
0.65528491604241	cognitive	motion	2	4500	2	2
0.18911726821474747	baseline	motion	2	4500	2	2
0.7603018608709917	cognitive	color	2	4500	2	2
0.1820710232538489	baseline	color	2	4500	2	2
0.5991257007946387	cognitive	motion	3	4500	2	2
0.035745171993478236	baseline	motion	3	4500	2	2
0.6632534338626201	cognitive	color	3	4500	2	2
0.014680508503575725	baseline	color	3	4500	2	2
0.5736500844437188	cognitive	motion	4	4500	2	2
-0.05129868700262498	baseline	motion	4	4500	2	2
0.706090166625338	cognitive	color	4	4500	2	2
-0.06383195882466401	baseline	color	4	4500	2	2
0.605353155062796	cognitive	motion	5	4500	2	2
0.06685390787935323	baseline	motion	5	4500	2	2
0.6808030016856674	cognitive	color	5	4500	2	2
0.05665255832638018	baseline	color	5	4500	2	2
0.6010052061263915	cognitive	motion	6	4500	2	2
-0.0559293685761972	baseline	motion	6	4500	2	2
0.564831567314833	cognitive	color	6	4500	2	2
-0.027467999994779706	baseline	color	6	4500	2	2
0.8462154114182036	cognitive	motion	1	5000	2	2
0.1887755925652231	baseline	motion	1	5000	2	2
0.8663750913587931	cognitive	color	1	5000	2	2
0.21132896845711163	baseline	color	1	5000	2	2
0.6775761844873639	cognitive	motion	2	5000	2	2
0.20662724903161903	baseline	motion	2	5000	2	2
0.7590819841388518	cognitive	color	2	5000	2	2
0.21107917389863037	baseline	color	2	5000	2	2
0.5783573025632672	cognitive	motion	3	5000	2	2
0.0049971854740418825	baseline	motion	3	5000	2	2
0.6734404304527913	cognitive	color	3	5000	2	2
0.023801446613588906	baseline	color	3	5000	2	2
0.5692514638801306	cognitive	motion	4	5000	2	2
-0.05705656933329771	baseline	motion	4	5000	2	2
0.7287399541449844	cognitive	color	4	5000	2	2
-0.06369414690951775	baseline	color	4	5000	2	2
0.5602757477703749	cognitive	motion	5	5000	2	2
0.0715027153696841	baseline	motion	5	5000	2	2
0.7282567943274437	cognitive	color	5	5000	2	2
0.07214065893373876	baseline	color	5	5000	2	2
0.6034955572878427	cognitive	motion	6	5000	2	2
-0.020435635300109077	baseline	motion	6	5000	2	2
0.7218166312491162	cognitive	color	6	5000	2	2
-0.04102423909680072	baseline	color	6	5000	2	2
0.83762522802381	cognitive	motion	1	5500	2	2
0.24039394354439178	baseline	motion	1	5500	2	2
0.83438228581829	cognitive	color	1	5500	2	2
0.22977223982839734	baseline	color	1	5500	2	2
0.7995084633862791	cognitive	motion	2	5500	2	2
0.17340162289132457	baseline	motion	2	5500	2	2
0.8422170383899091	cognitive	color	2	5500	2	2
0.19860934325191698	baseline	color	2	5500	2	2
0.7555017035900304	cognitive	motion	3	5500	2	2
0.03300707084063105	baseline	motion	3	5500	2	2
0.6887154011997337	cognitive	color	3	5500	2	2
0.019668546748303112	baseline	color	3	5500	2	2
0.76981273287049	cognitive	motion	4	5500	2	2
-0.0317037678423258	baseline	motion	4	5500	2	2
0.6948114392896448	cognitive	color	4	5500	2	2
-0.027590267229578327	baseline	color	4	5500	2	2
0.7589240332121142	cognitive	motion	5	5500	2	2
0.028256973030526357	baseline	motion	5	5500	2	2
0.6459237723388783	cognitive	color	5	5500	2	2
0.06451243895658619	baseline	color	5	5500	2	2
0.7568953691735605	cognitive	motion	6	5500	2	2
-0.019405138318414804	baseline	motion	6	5500	2	2
0.577915594565712	cognitive	color	6	5500	2	2
-0.022911756475763632	baseline	color	6	5500	2	2
0.8188924216562805	cognitive	motion	1	6000	2	2
0.2132501216781997	baseline	motion	1	6000	2	2
0.8426389954306258	cognitive	color	1	6000	2	2
0.22109816006953129	baseline	color	1	6000	2	2
0.7712565749608769	cognitive	motion	2	6000	2	2
0.1470492076580867	baseline	motion	2	6000	2	2
0.8300699362088337	cognitive	color	2	6000	2	2
0.16899485929298624	baseline	color	2	6000	2	2
0.7312267497390875	cognitive	motion	3	6000	2	2
0.021589322066488073	baseline	motion	3	6000	2	2
0.7606826270583396	cognitive	color	3	6000	2	2
0.033772364240797145	baseline	color	3	6000	2	2
0.7453579482579089	cognitive	motion	4	6000	2	2
-0.04196493788558142	baseline	motion	4	6000	2	2
0.7557734509500946	cognitive	color	4	6000	2	2
-0.05510328665114031	baseline	color	4	6000	2	2
0.7697750205084634	cognitive	motion	5	6000	2	2
0.061085110737758457	baseline	motion	5	6000	2	2
0.732272957626812	cognitive	color	5	6000	2	2
0.061349608843303205	baseline	color	5	6000	2	2
0.7503524332160836	cognitive	motion	6	6000	2	2
-0.02189005755487884	baseline	motion	6	6000	2	2
0.70027258205977	cognitive	color	6	6000	2	2
-0.011731797500263036	baseline	color	6	6000	2	2
0.8254282692949612	cognitive	motion	1	6500	2	2
0.17375005698177662	baseline	motion	1	6500	2	2
0.8378967226680529	cognitive	color	1	6500	2	2
0.20268176716646788	baseline	color	1	6500	2	2
0.7721966916942044	cognitive	motion	2	6500	2	2
0.14140149177485645	baseline	motion	2	6500	2	2
0.8433750094440724	cognitive	color	2	6500	2	2
0.14319340162736363	baseline	color	2	6500	2	2
0.7381927056414089	cognitive	motion	3	6500	2	2
0.021964210858523806	baseline	motion	3	6500	2	2
0.7488776914067383	cognitive	color	3	6500	2	2
0.04085057482542796	baseline	color	3	6500	2	2
0.7446028318346705	cognitive	motion	4	6500	2	2
-0.06971428447726091	baseline	motion	4	6500	2	2
0.7594358152933152	cognitive	color	4	6500	2	2
-0.05818290926872246	baseline	color	4	6500	2	2
0.7690760575810669	cognitive	motion	5	6500	2	2
0.0982865528791046	baseline	motion	5	6500	2	2
0.7635708520584795	cognitive	color	5	6500	2	2
0.09919267920842115	baseline	color	5	6500	2	2
0.7732760198008322	cognitive	motion	6	6500	2	2
0.020044312276901472	baseline	motion	6	6500	2	2
0.7536162125595315	cognitive	color	6	6500	2	2
0.004736354731746387	baseline	color	6	6500	2	2
0.8329908056157319	cognitive	motion	1	2000	3	2
0.2605612419792762	baseline	motion	1	2000	3	2
0.8387481682511063	cognitive	color	1	2000	3	2
0.26389754166943674	baseline	color	1	2000	3	2
0.6848419593634492	cognitive	motion	2	2000	3	2
0.14422093188753818	baseline	motion	2	2000	3	2
0.6904487131457887	cognitive	color	2	2000	3	2
0.12411131828567344	baseline	color	2	2000	3	2
0.46427843602139246	cognitive	motion	3	2000	3	2
0.003019388043004346	baseline	motion	3	2000	3	2
0.48462534908954275	cognitive	color	3	2000	3	2
-0.006726533104448435	baseline	color	3	2000	3	2
0.45756521158257824	cognitive	motion	4	2000	3	2
0.006749586280898194	baseline	motion	4	2000	3	2
0.46488585352734346	cognitive	color	4	2000	3	2
0.017454920237229422	baseline	color	4	2000	3	2
0.4143887378142264	cognitive	motion	5	2000	3	2
0.10683832449382717	baseline	motion	5	2000	3	2
0.3984094593416785	cognitive	color	5	2000	3	2
0.10558317295224955	baseline	color	5	2000	3	2
0.4010490501825862	cognitive	motion	6	2000	3	2
-0.014114801996461025	baseline	motion	6	2000	3	2
0.3848386849369065	cognitive	color	6	2000	3	2
0.01847583807930108	baseline	color	6	2000	3	2
0.8562638470225806	cognitive	motion	1	2500	3	2
0.20185353730550767	baseline	motion	1	2500	3	2
0.8694673491782572	cognitive	color	1	2500	3	2
0.22132414036112025	baseline	color	1	2500	3	2
0.6919263597967235	cognitive	motion	2	2500	3	2
0.15542059253806884	baseline	motion	2	2500	3	2
0.6703780504872858	cognitive	color	2	2500	3	2
0.15427580336036215	baseline	color	2	2500	3	2
0.5200960085740081	cognitive	motion	3	2500	3	2
-0.01603609894709961	baseline	motion	3	2500	3	2
0.49613531581030884	cognitive	color	3	2500	3	2
-0.02336519575557892	baseline	color	3	2500	3	2
0.5001045296528513	cognitive	motion	4	2500	3	2
-0.028848620997064377	baseline	motion	4	2500	3	2
0.4884986312648433	cognitive	color	4	2500	3	2
-0.029370516787138947	baseline	color	4	2500	3	2
0.47085329602410836	cognitive	motion	5	2500	3	2
0.1529907069282631	baseline	motion	5	2500	3	2
0.46572033880113206	cognitive	color	5	2500	3	2
0.16244960963710214	baseline	color	5	2500	3	2
0.471857205721689	cognitive	motion	6	2500	3	2
-0.011272639142977074	baseline	motion	6	2500	3	2
0.45103115039571456	cognitive	color	6	2500	3	2
-0.010800863366430276	baseline	color	6	2500	3	2
0.8375598882934406	cognitive	motion	1	3000	3	2
0.22657406462333782	baseline	motion	1	3000	3	2
0.836990507155057	cognitive	color	1	3000	3	2
0.2231570900559431	baseline	color	1	3000	3	2
0.6419012229389771	cognitive	motion	2	3000	3	2
0.20714103183415755	baseline	motion	2	3000	3	2
0.6342586569977375	cognitive	color	2	3000	3	2
0.22298808373447984	baseline	color	2	3000	3	2
0.5618694219337546	cognitive	motion	3	3000	3	2
-0.004882943671815279	baseline	motion	3	3000	3	2
0.4964100109242664	cognitive	color	3	3000	3	2
-0.00932294363828931	baseline	color	3	3000	3	2
0.5860430178149951	cognitive	motion	4	3000	3	2
-0.023284142451839338	baseline	motion	4	3000	3	2
0.5258996939828373	cognitive	color	4	3000	3	2
-0.013176553608856664	baseline	color	4	3000	3	2
0.5829111577992849	cognitive	motion	5	3000	3	2
0.09645817851085127	baseline	motion	5	3000	3	2
0.5251930104670967	cognitive	color	5	3000	3	2
0.09052749188460366	baseline	color	5	3000	3	2
0.544480223914959	cognitive	motion	6	3000	3	2
-0.011358642951733203	baseline	motion	6	3000	3	2
0.5346038153080395	cognitive	color	6	3000	3	2
-0.010887907965708547	baseline	color	6	3000	3	2
0.8424307657961514	cognitive	motion	1	3500	3	2
0.15421076207809045	baseline	motion	1	3500	3	2
0.8474304047813536	cognitive	color	1	3500	3	2
0.17468609039809266	baseline	color	1	3500	3	2
0.6669835051053078	cognitive	motion	2	3500	3	2
0.19344439733485408	baseline	motion	2	3500	3	2
0.62785898966675	cognitive	color	2	3500	3	2
0.2032914113058213	baseline	color	2	3500	3	2
0.5984924604230095	cognitive	motion	3	3500	3	2
0.007257085320733114	baseline	motion	3	3500	3	2
0.48440239334424406	cognitive	color	3	3500	3	2
0.0031426251722399424	baseline	color	3	3500	3	2
0.606777990959885	cognitive	motion	4	3500	3	2
-0.031565655416082916	baseline	motion	4	3500	3	2
0.5054019142062166	cognitive	color	4	3500	3	2
-0.01184150323070648	baseline	color	4	3500	3	2
0.5790312450177534	cognitive	motion	5	3500	3	2
0.11255055588542646	baseline	motion	5	3500	3	2
0.4137095380242716	cognitive	color	5	3500	3	2
0.10164524992599969	baseline	color	5	3500	3	2
0.5800709151947353	cognitive	motion	6	3500	3	2
-0.007594414826352175	baseline	motion	6	3500	3	2
0.44941675800921693	cognitive	color	6	3500	3	2
-0.009684913724535126	baseline	color	6	3500	3	2
0.8295306553103186	cognitive	motion	1	4000	3	2
0.14056065947140142	baseline	motion	1	4000	3	2
0.8588640320654237	cognitive	color	1	4000	3	2
0.12134928596621167	baseline	color	1	4000	3	2
0.6582764313140749	cognitive	motion	2	4000	3	2
0.21119650275188942	baseline	motion	2	4000	3	2
0.6616941168874676	cognitive	color	2	4000	3	2
0.20397168533717838	baseline	color	2	4000	3	2
0.586903271516836	cognitive	motion	3	4000	3	2
0.01621429302941193	baseline	motion	3	4000	3	2
0.4877210375795179	cognitive	color	3	4000	3	2
0.033466667250513185	baseline	color	3	4000	3	2
0.6241782246145444	cognitive	motion	4	4000	3	2
-0.033559593991502434	baseline	motion	4	4000	3	2
0.472089276015282	cognitive	color	4	4000	3	2
-0.033369886520978775	baseline	color	4	4000	3	2
0.7078807798486818	cognitive	motion	5	4000	3	2
0.05730277542028226	baseline	motion	5	4000	3	2
0.46548634294709806	cognitive	color	5	4000	3	2
0.05188624528002339	baseline	color	5	4000	3	2
0.5672977508053805	cognitive	motion	6	4000	3	2
0.003662888054870792	baseline	motion	6	4000	3	2
0.4081775330565192	cognitive	color	6	4000	3	2
0.001230623445820167	baseline	color	6	4000	3	2
0.833816867193808	cognitive	motion	1	4500	3	2
0.23719924873354467	baseline	motion	1	4500	3	2
0.8392816719061228	cognitive	color	1	4500	3	2
0.26043046923660834	baseline	color	1	4500	3	2
0.7188074505635602	cognitive	motion	2	4500	3	2
0.2657501266505927	baseline	motion	2	4500	3	2
0.6810285194827134	cognitive	color	2	4500	3	2
0.2431519724226537	baseline	color	2	4500	3	2
0.6114364958056402	cognitive	motion	3	4500	3	2
0.011149276206534012	baseline	motion	3	4500	3	2
0.5169076106409081	cognitive	color	3	4500	3	2
0.004659565894704129	baseline	color	3	4500	3	2
0.6729868584635346	cognitive	motion	4	4500	3	2
0.0039010229044802334	baseline	motion	4	4500	3	2
0.48907213832573776	cognitive	color	4	4500	3	2
-0.018070871852946115	baseline	color	4	4500	3	2
0.7115659977391343	cognitive	motion	5	4500	3	2
0.108900976229612	baseline	motion	5	4500	3	2
0.4397824429110598	cognitive	color	5	4500	3	2
0.0998895526821098	baseline	color	5	4500	3	2
0.6154403871204718	cognitive	motion	6	4500	3	2
0.02835164916743218	baseline	motion	6	4500	3	2
0.40799342235138386	cognitive	color	6	4500	3	2
0.0222180760953304	baseline	color	6	4500	3	2
0.833175805968844	cognitive	motion	1	5000	3	2
0.17943267931828444	baseline	motion	1	5000	3	2
0.8166944106503498	cognitive	color	1	5000	3	2
0.16473356502730155	baseline	color	1	5000	3	2
0.7557527481006318	cognitive	motion	2	5000	3	2
0.2719166806428943	baseline	motion	2	5000	3	2
0.7329657699982768	cognitive	color	2	5000	3	2
0.2639742423645201	baseline	color	2	5000	3	2
0.6375352108573008	cognitive	motion	3	5000	3	2
0.03849792566945755	baseline	motion	3	5000	3	2
0.5654846590948951	cognitive	color	3	5000	3	2
0.04089485516964196	baseline	color	3	5000	3	2
0.6507033865316474	cognitive	motion	4	5000	3	2
0.027272021264001564	baseline	motion	4	5000	3	2
0.5339472680718811	cognitive	color	4	5000	3	2
0.0024403260182096313	baseline	color	4	5000	3	2
0.7152403502938648	cognitive	motion	5	5000	3	2
0.07191218742827078	baseline	motion	5	5000	3	2
0.44104311849452077	cognitive	color	5	5000	3	2
0.08317059060184255	baseline	color	5	5000	3	2
0.6598899507341378	cognitive	motion	6	5000	3	2
0.0022615394323602022	baseline	motion	6	5000	3	2
0.3601872725802283	cognitive	color	6	5000	3	2
0.0006448547284237044	baseline	color	6	5000	3	2
0.8255738644454325	cognitive	motion	1	5500	3	2
0.17159580938872593	baseline	motion	1	5500	3	2
0.8386182886916467	cognitive	color	1	5500	3	2
0.17896101406076098	baseline	color	1	5500	3	2
0.7931597226053937	cognitive	motion	2	5500	3	2
0.2837757280035285	baseline	motion	2	5500	3	2
0.7230395651637029	cognitive	color	2	5500	3	2
0.2656352934594233	baseline	color	2	5500	3	2
0.6331408821823632	cognitive	motion	3	5500	3	2
0.04529037420159692	baseline	motion	3	5500	3	2
0.6239324790252632	cognitive	color	3	5500	3	2
0.028550638212427107	baseline	color	3	5500	3	2
0.7259661884013349	cognitive	motion	4	5500	3	2
0.01724286301454539	baseline	motion	4	5500	3	2
0.5665281662346304	cognitive	color	4	5500	3	2
0.012788835398159861	baseline	color	4	5500	3	2
0.704457783053572	cognitive	motion	5	5500	3	2
0.1213728386387865	baseline	motion	5	5500	3	2
0.5004660121710235	cognitive	color	5	5500	3	2
0.1302283982583008	baseline	color	5	5500	3	2
0.6746325993667268	cognitive	motion	6	5500	3	2
-0.009645132141532215	baseline	motion	6	5500	3	2
0.3664059649951664	cognitive	color	6	5500	3	2
-0.017028092697244486	baseline	color	6	5500	3	2
0.8207072420321103	cognitive	motion	1	6000	3	2
0.17879428650245807	baseline	motion	1	6000	3	2
0.8367721558147598	cognitive	color	1	6000	3	2
0.18320815726417602	baseline	color	1	6000	3	2
0.8108320587904944	cognitive	motion	2	6000	3	2
0.29961842078771156	baseline	motion	2	6000	3	2
0.6847885567688847	cognitive	color	2	6000	3	2
0.2856641501126044	baseline	color	2	6000	3	2
0.6495020012339305	cognitive	motion	3	6000	3	2
0.02384548632337351	baseline	motion	3	6000	3	2
0.6177236874187858	cognitive	color	3	6000	3	2
0.013418453178892484	baseline	color	3	6000	3	2
0.7345486238705317	cognitive	motion	4	6000	3	2
0.037847583031623576	baseline	motion	4	6000	3	2
0.6095744288613155	cognitive	color	4	6000	3	2
0.021677351857393147	baseline	color	4	6000	3	2
0.6976257674675529	cognitive	motion	5	6000	3	2
0.10659193978212882	baseline	motion	5	6000	3	2
0.46174484660014964	cognitive	color	5	6000	3	2
0.09888883845818451	baseline	color	5	6000	3	2
0.6732559351077172	cognitive	motion	6	6000	3	2
-0.014976245842282382	baseline	motion	6	6000	3	2
0.3611857824264381	cognitive	color	6	6000	3	2
0.005370075410362763	baseline	color	6	6000	3	2
0.8288153661759752	cognitive	motion	1	6500	3	2
0.21343059017630206	baseline	motion	1	6500	3	2
0.8335475478797372	cognitive	color	1	6500	3	2
0.18872524686394135	baseline	color	1	6500	3	2
0.8073153941255566	cognitive	motion	2	6500	3	2
0.26334358622645854	baseline	motion	2	6500	3	2
0.7227365606415906	cognitive	color	2	6500	3	2
0.26103189328294146	baseline	color	2	6500	3	2
0.6495953366468764	cognitive	motion	3	6500	3	2
0.04033216717378746	baseline	motion	3	6500	3	2
0.5959731895080411	cognitive	color	3	6500	3	2
0.032312066325113895	baseline	color	3	6500	3	2
0.7095212856750539	cognitive	motion	4	6500	3	2
0.011022198382533982	baseline	motion	4	6500	3	2
0.5193207680501526	cognitive	color	4	6500	3	2
0.015769424777618495	baseline	color	4	6500	3	2
0.7076740313256245	cognitive	motion	5	6500	3	2
0.1193997708405888	baseline	motion	5	6500	3	2
0.5142824405897515	cognitive	color	5	6500	3	2
0.1275247670798422	baseline	color	5	6500	3	2
0.689531403599574	cognitive	motion	6	6500	3	2
0.021294767071569697	baseline	motion	6	6500	3	2
0.4115275692888025	cognitive	color	6	6500	3	2
0.01249151514243933	baseline	color	6	6500	3	2
0.826228641404856	cognitive	motion	1	2000	0	3
0.2666693137566738	baseline	motion	1	2000	0	3
0.8435143838863071	cognitive	color	1	2000	0	3
0.2691003041183092	baseline	color	1	2000	0	3
0.6655794109715862	cognitive	motion	2	2000	0	3
0.13461002310812725	baseline	motion	2	2000	0	3
0.6880436818619691	cognitive	color	2	2000	0	3
0.13689035574723346	baseline	color	2	2000	0	3
0.4580543736156048	cognitive	motion	3	2000	0	3
0.007634148457440887	baseline	motion	3	2000	0	3
0.4703396937329832	cognitive	color	3	2000	0	3
0.004156795649378722	baseline	color	3	2000	0	3
0.4665387268731262	cognitive	motion	4	2000	0	3
0.01864478733730561	baseline	motion	4	2000	0	3
0.45892203051160096	cognitive	color	4	2000	0	3
0.005464262032768386	baseline	color	4	2000	0	3
0.4190655929617221	cognitive	motion	5	2000	0	3
0.10912122517937199	baseline	motion	5	2000	0	3
0.40007964806675905	cognitive	color	5	2000	0	3
0.09905042707234718	baseline	color	5	2000	0	3
0.39617125050924323	cognitive	motion	6	2000	0	3
0.00406829969758451	baseline	motion	6	2000	0	3
0.3749406289546526	cognitive	color	6	2000	0	3
-0.0029507119713128053	baseline	color	6	2000	0	3
0.8500796238375431	cognitive	motion	1	2500	0	3
0.20156089714753145	baseline	motion	1	2500	0	3
0.8437995199440753	cognitive	color	1	2500	0	3
0.20320553700961158	baseline	color	1	2500	0	3
0.6844970479390221	cognitive	motion	2	2500	0	3
0.13449671401083782	baseline	motion	2	2500	0	3
0.6687392805166309	cognitive	color	2	2500	0	3
0.14228643461860255	baseline	color	2	2500	0	3
0.5186412945658789	cognitive	motion	3	2500	0	3
-0.010488292276130098	baseline	motion	3	2500	0	3
0.49079882554962456	cognitive	color	3	2500	0	3
-0.009384814287529589	baseline	color	3	2500	0	3
0.5096330719061928	cognitive	motion	4	2500	0	3
-0.03178010538331947	baseline	motion	4	2500	0	3
0.4991699863837651	cognitive	color	4	2500	0	3
-0.019644558197583116	baseline	color	4	2500	0	3
0.46156803649132483	cognitive	motion	5	2500	0	3
0.14788527947149338	baseline	motion	5	2500	0	3
0.46024192088604726	cognitive	color	5	2500	0	3
0.1482528577291172	baseline	color	5	2500	0	3
0.46278361844292115	cognitive	motion	6	2500	0	3
-0.005113030628735341	baseline	motion	6	2500	0	3
0.4571398566131477	cognitive	color	6	2500	0	3
-0.0007264040887384662	baseline	color	6	2500	0	3
0.8308038610076666	cognitive	motion	1	3000	0	3
0.21952831176776272	baseline	motion	1	3000	0	3
0.8418727775689083	cognitive	color	1	3000	0	3
0.21032545281553539	baseline	color	1	3000	0	3
0.6462090810900588	cognitive	motion	2	3000	0	3
0.21328590948762743	baseline	motion	2	3000	0	3
0.6179666679315827	cognitive	color	2	3000	0	3
0.21269580694278012	baseline	color	2	3000	0	3
0.5533426486881647	cognitive	motion	3	3000	0	3
-0.02278218766275356	baseline	motion	3	3000	0	3
0.5040675407089529	cognitive	color	3	3000	0	3
-0.031163443141147863	baseline	color	3	3000	0	3
0.5828783083990211	cognitive	motion	4	3000	0	3
-0.01303448862288287	baseline	motion	4	3000	0	3
0.5285412031117718	cognitive	color	4	3000	0	3
-0.024393049368346454	baseline	color	4	3000	0	3
0.5891551566818702	cognitive	motion	5	3000	0	3
0.08800327620599963	baseline	motion	5	3000	0	3
0.5312140195063358	cognitive	color	5	3000	0	3
0.073876559778474	baseline	color	5	3000	0	3
0.5438047912115517	cognitive	motion	6	3000	0	3
-0.012766024033881962	baseline	motion	6	3000	0	3
0.5212440513576859	cognitive	color	6	3000	0	3
-0.020069847278867764	baseline	color	6	3000	0	3
0.8281145288349605	cognitive	motion	1	3500	0	3
0.15349268430762222	baseline	motion	1	3500	0	3
0.8386531718809527	cognitive	color	1	3500	0	3
0.15901840177563087	baseline	color	1	3500	0	3
0.6808513440197321	cognitive	motion	2	3500	0	3
0.19663640432615592	baseline	motion	2	3500	0	3
0.6305799239936777	cognitive	color	2	3500	0	3
[truncated: 2,801 more rows]
