# Supplementary material for: Adaptive stretching of representations across brain regions and deep learning model layers
Source: Nat Commun. 2025 Nov 21;16:10302. doi: 10.1038/s41467-025-65231-y (PMC12638828; doi:10.1038/s41467-025-65231-y)
Supplement: Supplementary file 4 — Source Data [file 41467_2025_65231_MOESM4_ESM.zip › Source-data-file/Supplemental III.4/region_MT_stats.csv]

dissimilarity	motion_color_mismatch	motion_color_task	MonkeyID
0.015830153599381447	Motion	Motion	paula
0.02884305641055107	Color	Motion	paula
0.015819786116480827	Motion	Color	paula
0.005057482048869133	Color	Color	paula
0.01786407083272934	Motion	Motion	paula
0.018047671765089035	Color	Motion	paula
0.01412524189800024	Motion	Color	paula
0.015154476277530193	Color	Color	paula
0.025568369776010513	Motion	Motion	paula
0.015216090716421604	Color	Motion	paula
0.012252545915544033	Motion	Color	paula
0.01518136728554964	Color	Color	paula
0.015830153599381447	Motion	Motion	paula
0.0035443617962300777	Color	Motion	paula
0.015819786116480827	Motion	Color	paula
0.02079250104725361	Color	Color	paula
0.004355312790721655	Motion	Motion	paula
0.007683699019253254	Color	Motion	paula
0.0051931594498455524	Motion	Color	paula
0.011938795447349548	Color	Color	paula
0.021095342934131622	Motion	Motion	paula
0.005680134519934654	Color	Motion	paula
0.006191547494381666	Motion	Color	paula
0.013718144968152046	Color	Color	paula
0.025131840258836746	Motion	Motion	paula
0.02884305641055107	Color	Motion	paula
0.0103357695043087	Motion	Color	paula
0.005057482048869133	Color	Color	paula
0.02077295444905758	Motion	Motion	paula
0.025133535265922546	Color	Motion	paula
0.008956434205174446	Motion	Color	paula
0.010234842076897621	Color	Color	paula
0.025236785411834717	Motion	Motion	paula
0.024127637967467308	Color	Motion	paula
0.010346616618335247	Motion	Color	paula
0.010267074219882488	Color	Color	paula
0.025131840258836746	Motion	Motion	paula
0.0035443617962300777	Color	Motion	paula
0.0103357695043087	Motion	Color	paula
0.02079250104725361	Color	Color	paula
0.007090927101671696	Motion	Motion	paula
0.006814672611653805	Color	Motion	paula
0.019093601033091545	Motion	Color	paula
0.00941219087690115	Color	Color	paula
0.002275834558531642	Motion	Motion	paula
0.006868213880807161	Color	Motion	paula
0.020066503435373306	Motion	Color	paula
0.018205855041742325	Color	Color	paula
0.01786407083272934	Motion	Motion	paula
0.005620831623673439	Color	Motion	paula
0.01412524189800024	Motion	Color	paula
0.0004918001359328628	Color	Color	paula
0.004355312790721655	Motion	Motion	paula
0.0020653095562011003	Color	Motion	paula
0.0051931594498455524	Motion	Color	paula
0.01681339368224144	Color	Color	paula
0.018296949565410614	Motion	Motion	paula
0.005640257149934769	Color	Motion	paula
0.0028523989021778107	Motion	Color	paula
0.01230038795620203	Color	Color	paula
0.025568369776010513	Motion	Motion	paula
0.02092062123119831	Color	Motion	paula
0.012252545915544033	Motion	Color	paula
0.0032867135014384985	Color	Color	paula
0.021095342934131622	Motion	Motion	paula
0.016424046829342842	Color	Motion	paula
0.006191547494381666	Motion	Color	paula
0.003138641593977809	Color	Color	paula
0.018296949565410614	Motion	Motion	paula
0.012705051340162754	Color	Motion	paula
0.0028523989021778107	Motion	Color	paula
0.014455286785960197	Color	Color	paula
0.02077295444905758	Motion	Motion	paula
0.005620831623673439	Color	Motion	paula
0.008956434205174446	Motion	Color	paula
0.0004918001359328628	Color	Color	paula
0.007090927101671696	Motion	Motion	paula
0.005064951255917549	Color	Motion	paula
0.019093601033091545	Motion	Color	paula
0.016632292419672012	Color	Color	paula
0.005732381716370583	Motion	Motion	paula
0.006154266651719809	Color	Motion	paula
0.0027752663008868694	Motion	Color	paula
0.012310240417718887	Color	Color	paula
0.025236785411834717	Motion	Motion	paula
0.02092062123119831	Color	Motion	paula
0.010346616618335247	Motion	Color	paula
0.0032867135014384985	Color	Color	paula
0.002275834558531642	Motion	Motion	paula
0.005566979292780161	Color	Motion	paula
0.020066503435373306	Motion	Color	paula
0.004154644440859556	Color	Color	paula
0.005732381716370583	Motion	Motion	paula
0.008818925358355045	Color	Motion	paula
0.0027752663008868694	Motion	Color	paula
0.017253147438168526	Color	Color	paula
0.002310866490006447	Motion	Motion	paula
0.0020653095562011003	Color	Motion	paula
0.015221284702420235	Motion	Color	paula
0.01681339368224144	Color	Color	paula
0.004563162103295326	Motion	Motion	paula
0.005064951255917549	Color	Motion	paula
0.01781507581472397	Motion	Color	paula
0.016632292419672012	Color	Color	paula
0.0023209357168525457	Motion	Motion	paula
0.003948446363210678	Color	Motion	paula
0.00719026755541563	Motion	Color	paula
0.008275709114968777	Color	Color	paula
0.002310866490006447	Motion	Motion	paula
0.016424046829342842	Color	Motion	paula
0.015221284702420235	Motion	Color	paula
0.003138641593977809	Color	Color	paula
0.005084412172436714	Motion	Motion	paula
0.005566979292780161	Color	Motion	paula
0.0059851910918951035	Motion	Color	paula
0.004154644440859556	Color	Color	paula
0.0032213442027568817	Motion	Motion	paula
0.0037612009327858686	Color	Motion	paula
0.01052032969892025	Motion	Color	paula
0.014766089618206024	Color	Color	paula
0.001134654856286943	Motion	Motion	paula
0.005640257149934769	Color	Motion	paula
0.006963654886931181	Motion	Color	paula
0.01230038795620203	Color	Color	paula
0.008043114095926285	Motion	Motion	paula
0.006154266651719809	Color	Motion	paula
0.012635009363293648	Motion	Color	paula
0.012310240417718887	Color	Color	paula
0.00694787735119462	Motion	Motion	paula
0.003948446363210678	Color	Motion	paula
0.011659147217869759	Motion	Color	paula
0.008275709114968777	Color	Color	paula
0.001134654856286943	Motion	Motion	paula
0.012705051340162754	Color	Motion	paula
0.006963654886931181	Motion	Color	paula
0.014455286785960197	Color	Color	paula
0.00850735418498516	Motion	Motion	paula
0.008818925358355045	Color	Motion	paula
0.017520658671855927	Motion	Color	paula
0.017253147438168526	Color	Color	paula
0.00719793327152729	Motion	Motion	paula
0.0037612009327858686	Color	Motion	paula
0.015298902988433838	Motion	Color	paula
0.014766089618206024	Color	Color	paula
0.004563162103295326	Motion	Motion	paula
0.018047671765089035	Color	Motion	paula
0.01781507581472397	Motion	Color	paula
0.015154476277530193	Color	Color	paula
0.005084412172436714	Motion	Motion	paula
0.025133535265922546	Color	Motion	paula
0.0059851910918951035	Motion	Color	paula
0.010234842076897621	Color	Color	paula
0.006817104760557413	Motion	Motion	paula
0.004924657754600048	Color	Motion	paula
0.01151110976934433	Motion	Color	paula
0.003102187067270279	Color	Color	paula
0.0023209357168525457	Motion	Motion	paula
0.007683699019253254	Color	Motion	paula
0.00719026755541563	Motion	Color	paula
0.011938795447349548	Color	Color	paula
0.0032213442027568817	Motion	Motion	paula
0.006814672611653805	Color	Motion	paula
0.01052032969892025	Motion	Color	paula
0.00941219087690115	Color	Color	paula
0.006817104760557413	Motion	Motion	paula
0.006122169084846973	Color	Motion	paula
0.01151110976934433	Motion	Color	paula
0.014160619117319584	Color	Color	paula
0.008043114095926285	Motion	Motion	paula
0.015216090716421604	Color	Motion	paula
0.012635009363293648	Motion	Color	paula
0.01518136728554964	Color	Color	paula
0.00850735418498516	Motion	Motion	paula
0.024127637967467308	Color	Motion	paula
0.017520658671855927	Motion	Color	paula
0.010267074219882488	Color	Color	paula
0.005160248372703791	Motion	Motion	paula
0.004924657754600048	Color	Motion	paula
0.013889717869460583	Motion	Color	paula
0.003102187067270279	Color	Color	paula
0.00694787735119462	Motion	Motion	paula
0.005680134519934654	Color	Motion	paula
0.011659147217869759	Motion	Color	paula
0.013718144968152046	Color	Color	paula
0.00719793327152729	Motion	Motion	paula
0.006868213880807161	Color	Motion	paula
0.015298902988433838	Motion	Color	paula
0.018205855041742325	Color	Color	paula
0.005160248372703791	Motion	Motion	paula
0.006122169084846973	Color	Motion	paula
0.013889717869460583	Motion	Color	paula
0.014160619117319584	Color	Color	paula
0.009521846659481525	Motion	Motion	paula
0.011010337620973587	Color	Motion	paula
0.008225008845329285	Motion	Color	paula
0.005067222751677036	Color	Color	paula
0.006370859686285257	Motion	Motion	paula
0.013361488468945026	Color	Motion	paula
0.0052897874265909195	Motion	Color	paula
0.00537688797339797	Color	Color	paula
0.011977585963904858	Motion	Motion	paula
0.012231022119522095	Color	Motion	paula
0.004044557921588421	Motion	Color	paula
0.0033300896175205708	Color	Color	paula
0.009521846659481525	Motion	Motion	paula
0.0038688015192747116	Color	Motion	paula
0.008225008845329285	Motion	Color	paula
0.009658262133598328	Color	Color	paula
0.006568741053342819	Motion	Motion	paula
0.02304159104824066	Color	Motion	paula
0.008664353750646114	Motion	Color	paula
0.009466835297644138	Color	Color	paula
0.008782397024333477	Motion	Motion	paula
0.014475555159151554	Color	Motion	paula
0.00821623858064413	Motion	Color	paula
0.00630992092192173	Color	Color	paula
0.01358252763748169	Motion	Motion	paula
0.011010337620973587	Color	Motion	paula
0.006239287555217743	Motion	Color	paula
0.005067222751677036	Color	Color	paula
0.009751129895448685	Motion	Motion	paula
0.012618720531463623	Color	Motion	paula
0.0063176327385008335	Motion	Color	paula
0.0035395771265029907	Color	Color	paula
0.006908276118338108	Motion	Motion	paula
0.012195039540529251	Color	Motion	paula
0.004762266296893358	Motion	Color	paula
0.007735651917755604	Color	Color	paula
0.01358252763748169	Motion	Motion	paula
0.0038688015192747116	Color	Motion	paula
0.006239287555217743	Motion	Color	paula
0.009658262133598328	Color	Color	paula
0.004463400691747665	Motion	Motion	paula
0.022770507261157036	Color	Motion	paula
0.005114526953548193	Motion	Color	paula
0.006383576430380344	Color	Color	paula
0.011354689486324787	Motion	Motion	paula
0.013364825397729874	Color	Motion	paula
0.005019968841224909	Motion	Color	paula
0.006223166361451149	Color	Color	paula
0.006370859686285257	Motion	Motion	paula
0.005103483330458403	Color	Motion	paula
0.0052897874265909195	Motion	Color	paula
0.002090287394821644	Color	Color	paula
0.006568741053342819	Motion	Motion	paula
0.0051104165613651276	Color	Motion	paula
0.008664353750646114	Motion	Color	paula
0.008724162355065346	Color	Color	paula
0.010559864342212677	Motion	Motion	paula
0.007743846159428358	Color	Motion	paula
0.0021628912072628736	Motion	Color	paula
0.009589665569365025	Color	Color	paula
0.011977585963904858	Motion	Motion	paula
0.01206574123352766	Color	Motion	paula
0.004044557921588421	Motion	Color	paula
0.0012663722736760974	Color	Color	paula
0.008782397024333477	Motion	Motion	paula
0.008860133588314056	Color	Motion	paula
0.00821623858064413	Motion	Color	paula
0.017905831336975098	Color	Color	paula
0.010559864342212677	Motion	Motion	paula
0.007202788256108761	Color	Motion	paula
0.0021628912072628736	Motion	Color	paula
0.02884821780025959	Color	Color	paula
0.009751129895448685	Motion	Motion	paula
0.005103483330458403	Color	Motion	paula
0.0063176327385008335	Motion	Color	paula
0.002090287394821644	Color	Color	paula
0.004463400691747665	Motion	Motion	paula
0.005118148867040873	Color	Motion	paula
0.005114526953548193	Motion	Color	paula
0.008829087018966675	Color	Color	paula
0.0072137233801186085	Motion	Motion	paula
0.008292181417346	Color	Motion	paula
0.0021588276140391827	Motion	Color	paula
0.00979597121477127	Color	Color	paula
0.006908276118338108	Motion	Motion	paula
0.01206574123352766	Color	Motion	paula
0.004762266296893358	Motion	Color	paula
0.0012663722736760974	Color	Color	paula
0.011354689486324787	Motion	Motion	paula
0.011268572881817818	Color	Motion	paula
0.005019968841224909	Motion	Color	paula
0.018568849191069603	Color	Color	paula
0.0072137233801186085	Motion	Motion	paula
0.01097312942147255	Color	Motion	paula
0.0021588276140391827	Motion	Color	paula
0.029578126966953278	Color	Color	paula
0.005379942711442709	Motion	Motion	paula
0.0051104165613651276	Color	Motion	paula
0.01055068988353014	Motion	Color	paula
0.008724162355065346	Color	Color	paula
0.007696160580962896	Motion	Motion	paula
0.005118148867040873	Color	Motion	paula
0.009037076495587826	Motion	Color	paula
0.008829087018966675	Color	Color	paula
0.020899705588817596	Motion	Motion	paula
0.011338395066559315	Color	Motion	paula
0.011149980127811432	Motion	Color	paula
0.001813167124055326	Color	Color	paula
0.005379942711442709	Motion	Motion	paula
0.008860133588314056	Color	Motion	paula
0.01055068988353014	Motion	Color	paula
0.017905831336975098	Color	Color	paula
0.004220645874738693	Motion	Motion	paula
0.011268572881817818	Color	Motion	paula
0.018996240571141243	Motion	Color	paula
0.018568849191069603	Color	Color	paula
0.023072171956300735	Motion	Motion	paula
0.0030330365989357233	Color	Motion	paula
0.02158869057893753	Motion	Color	paula
0.011920131742954254	Color	Color	paula
0.012748858891427517	Motion	Motion	paula
0.007743846159428358	Color	Motion	paula
0.0220471303910017	Motion	Color	paula
0.009589665569365025	Color	Color	paula
0.010900397785007954	Motion	Motion	paula
0.008292181417346	Color	Motion	paula
0.004308281932026148	Motion	Color	paula
0.00979597121477127	Color	Color	paula
0.004985411651432514	Motion	Motion	paula
0.011338395066559315	Color	Motion	paula
0.010783965699374676	Motion	Color	paula
0.001813167124055326	Color	Color	paula
0.012748858891427517	Motion	Motion	paula
0.007202788256108761	Color	Motion	paula
0.0220471303910017	Motion	Color	paula
0.02884821780025959	Color	Color	paula
0.002882840111851692	Motion	Motion	paula
0.01097312942147255	Color	Motion	paula
0.023462457582354546	Motion	Color	paula
0.029578126966953278	Color	Color	paula
0.012832218781113625	Motion	Motion	paula
0.0030330365989357233	Color	Motion	paula
0.032183557748794556	Motion	Color	paula
0.011920131742954254	Color	Color	paula
0.007696160580962896	Motion	Motion	paula
0.013361488468945026	Color	Motion	paula
0.009037076495587826	Motion	Color	paula
0.00537688797339797	Color	Color	paula
0.004220645874738693	Motion	Motion	paula
0.012618720531463623	Color	Motion	paula
0.018996240571141243	Motion	Color	paula
0.0035395771265029907	Color	Color	paula
0.021783582866191864	Motion	Motion	paula
0.0041188751347362995	Color	Motion	paula
0.00649441359564662	Motion	Color	paula
0.007400670554488897	Color	Color	paula
0.020899705588817596	Motion	Motion	paula
0.02304159104824066	Color	Motion	paula
0.011149980127811432	Motion	Color	paula
0.009466835297644138	Color	Color	paula
0.023072171956300735	Motion	Motion	paula
0.022770507261157036	Color	Motion	paula
0.02158869057893753	Motion	Color	paula
0.006383576430380344	Color	Color	paula
0.021783582866191864	Motion	Motion	paula
0.012853550724685192	Color	Motion	paula
0.00649441359564662	Motion	Color	paula
0.0032672451343387365	Color	Color	paula
0.010900397785007954	Motion	Motion	paula
0.012231022119522095	Color	Motion	paula
0.004308281932026148	Motion	Color	paula
0.0033300896175205708	Color	Color	paula
0.002882840111851692	Motion	Motion	paula
0.012195039540529251	Color	Motion	paula
0.023462457582354546	Motion	Color	paula
0.007735651917755604	Color	Color	paula
0.011023852042853832	Motion	Motion	paula
0.0041188751347362995	Color	Motion	paula
0.008837996982038021	Motion	Color	paula
0.007400670554488897	Color	Color	paula
0.004985411651432514	Motion	Motion	paula
0.014475555159151554	Color	Motion	paula
0.010783965699374676	Motion	Color	paula
0.00630992092192173	Color	Color	paula
0.012832218781113625	Motion	Motion	paula
0.013364825397729874	Color	Motion	paula
0.032183557748794556	Motion	Color	paula
0.006223166361451149	Color	Color	paula
0.011023852042853832	Motion	Motion	paula
0.012853550724685192	Color	Motion	paula
0.008837996982038021	Motion	Color	paula
0.0032672451343387365	Color	Color	paula
0.022774022072553635	Motion	Motion	paula
0.026664920151233673	Color	Motion	paula
0.01551115047186613	Motion	Color	paula
0.0039229243993759155	Color	Color	paula
0.02666906826198101	Motion	Motion	paula
0.02707483619451523	Color	Motion	paula
0.005530842114239931	Motion	Color	paula
0.01046594325453043	Color	Color	paula
0.023886488750576973	Motion	Motion	paula
0.016813062131404877	Color	Motion	paula
0.002590193646028638	Motion	Color	paula
0.002889887196943164	Color	Color	paula
0.022774022072553635	Motion	Motion	paula
0.0067816004157066345	Color	Motion	paula
0.01551115047186613	Motion	Color	paula
0.01575496606528759	Color	Color	paula
0.007830566726624966	Motion	Motion	paula
0.0039009565953165293	Color	Motion	paula
0.010179555043578148	Motion	Color	paula
0.013995761051774025	Color	Color	paula
0.005137505475431681	Motion	Motion	paula
0.003689985955134034	Color	Motion	paula
0.01542866975069046	Motion	Color	paula
0.015941128134727478	Color	Color	paula
0.010331897996366024	Motion	Motion	paula
0.026664920151233673	Color	Motion	paula
0.007830767892301083	Motion	Color	paula
0.0039229243993759155	Color	Color	paula
0.014051542617380619	Motion	Motion	paula
0.004177044611424208	Color	Motion	paula
0.0007675414672121406	Motion	Color	paula
0.010149689391255379	Color	Color	paula
0.008594446815550327	Motion	Motion	paula
0.010470668785274029	Color	Motion	paula
0.011444239877164364	Motion	Color	paula
0.005857021082192659	Color	Color	paula
0.010331897996366024	Motion	Motion	paula
0.0067816004157066345	Color	Motion	paula
0.007830767892301083	Motion	Color	paula
0.01575496606528759	Color	Color	paula
0.0071782260201871395	Motion	Motion	paula
0.007955622859299183	Color	Motion	paula
0.007948597893118858	Motion	Color	paula
0.009242195636034012	Color	Color	paula
0.005921014118939638	Motion	Motion	paula
0.008510421961545944	Color	Motion	paula
0.005132890772074461	Motion	Color	paula
0.0070607285015285015	Color	Color	paula
0.02666906826198101	Motion	Motion	paula
0.015052728354930878	Color	Motion	paula
0.005530842114239931	Motion	Color	paula
0.004294324666261673	Color	Color	paula
0.007830566726624966	Motion	Motion	paula
0.022726424038410187	Color	Motion	paula
0.010179555043578148	Motion	Color	paula
0.023684831336140633	Color	Color	paula
0.0032926856074482203	Motion	Motion	paula
0.012668921612203121	Color	Motion	paula
0.0057747154496610165	Motion	Color	paula
0.013484662398695946	Color	Color	paula
0.023886488750576973	Motion	Motion	paula
0.006557581014931202	Color	Motion	paula
0.002590193646028638	Motion	Color	paula
0.009874745272099972	Color	Color	paula
0.005137505475431681	Motion	Motion	paula
0.007001161575317383	Color	Motion	paula
0.01542866975069046	Motion	Color	paula
0.009710787795484066	Color	Color	paula
0.0032926856074482203	Motion	Motion	paula
0.013808016665279865	Color	Motion	paula
0.0057747154496610165	Motion	Color	paula
0.011933472938835621	Color	Color	paula
0.014051542617380619	Motion	Motion	paula
0.015052728354930878	Color	Motion	paula
0.0007675414672121406	Motion	Color	paula
0.004294324666261673	Color	Color	paula
0.0071782260201871395	Motion	Motion	paula
0.008086449466645718	Color	Motion	paula
0.007948597893118858	Motion	Color	paula
0.02280227094888687	Color	Color	paula
0.007374738808721304	Motion	Motion	paula
0.006808547303080559	Color	Motion	paula
0.011484162881970406	Motion	Color	paula
0.013023332692682743	Color	Color	paula
0.008594446815550327	Motion	Motion	paula
0.006557581014931202	Color	Motion	paula
0.011444239877164364	Motion	Color	paula
0.009874745272099972	Color	Color	paula
0.005921014118939638	Motion	Motion	paula
0.00739265326410532	Color	Motion	paula
0.005132890772074461	Motion	Color	paula
0.011918329633772373	Color	Color	paula
0.007374738808721304	Motion	Motion	paula
0.01087156031280756	Color	Motion	paula
0.011484162881970406	Motion	Color	paula
0.015471874736249447	Color	Color	paula
0.018631616607308388	Motion	Motion	paula
0.022726424038410187	Color	Motion	paula
0.019514916464686394	Motion	Color	paula
0.023684831336140633	Color	Color	paula
0.021039679646492004	Motion	Motion	paula
0.008086449466645718	Color	Motion	paula
0.02327590622007847	Motion	Color	paula
0.02280227094888687	Color	Color	paula
0.019280919805169106	Motion	Motion	paula
0.013270571827888489	Color	Motion	paula
0.024127228185534477	Motion	Color	paula
0.02320343255996704	Color	Color	paula
0.018631616607308388	Motion	Motion	paula
0.007001161575317383	Color	Motion	paula
0.019514916464686394	Motion	Color	paula
0.009710787795484066	Color	Color	paula
0.0036888676695525646	Motion	Motion	paula
0.00739265326410532	Color	Motion	paula
0.01184355840086937	Motion	Color	paula
0.011918329633772373	Color	Color	paula
0.006435808259993792	Motion	Motion	paula
0.01659492217004299	Color	Motion	paula
0.00912321638315916	Motion	Color	paula
0.007839448750019073	Color	Color	paula
0.008070249110460281	Motion	Motion	paula
0.012668921612203121	Color	Motion	paula
0.012898915447294712	Motion	Color	paula
0.013484662398695946	Color	Color	paula
0.00686514750123024	Motion	Motion	paula
0.006808547303080559	Color	Motion	paula
0.012437182478606701	Motion	Color	paula
0.013023332692682743	Color	Color	paula
0.008691828697919846	Motion	Motion	paula
0.013270571827888489	Color	Motion	paula
0.011996835470199585	Motion	Color	paula
0.02320343255996704	Color	Color	paula
0.008070249110460281	Motion	Motion	paula
0.013808016665279865	Color	Motion	paula
0.012898915447294712	Motion	Color	paula
0.011933472938835621	Color	Color	paula
0.006746986415237188	Motion	Motion	paula
0.01087156031280756	Color	Motion	paula
0.01200588047504425	Motion	Color	paula
0.015471874736249447	Color	Color	paula
0.014678875915706158	Motion	Motion	paula
0.01659492217004299	Color	Motion	paula
0.012310748919844627	Motion	Color	paula
0.007839448750019073	Color	Color	paula
0.021039679646492004	Motion	Motion	paula
0.02707483619451523	Color	Motion	paula
0.02327590622007847	Motion	Color	paula
0.01046594325453043	Color	Color	paula
0.0036888676695525646	Motion	Motion	paula
0.004177044611424208	Color	Motion	paula
0.01184355840086937	Motion	Color	paula
0.010149689391255379	Color	Color	paula
0.00478210998699069	Motion	Motion	paula
0.012248435989022255	Color	Motion	paula
0.010068864561617374	Motion	Color	paula
0.010539490729570389	Color	Color	paula
0.019280919805169106	Motion	Motion	paula
0.0039009565953165293	Color	Motion	paula
0.024127228185534477	Motion	Color	paula
0.013995761051774025	Color	Color	paula
0.006435808259993792	Motion	Motion	paula
0.007955622859299183	Color	Motion	paula
0.00912321638315916	Motion	Color	paula
0.009242195636034012	Color	Color	paula
0.00478210998699069	Motion	Motion	paula
0.0024204563815146685	Color	Motion	paula
0.010068864561617374	Motion	Color	paula
0.0039796847850084305	Color	Color	paula
0.00686514750123024	Motion	Motion	paula
0.016813062131404877	Color	Motion	paula
0.012437182478606701	Motion	Color	paula
0.002889887196943164	Color	Color	paula
0.006746986415237188	Motion	Motion	paula
0.010470668785274029	Color	Motion	paula
0.01200588047504425	Motion	Color	paula
0.005857021082192659	Color	Color	paula
0.009495271369814873	Motion	Motion	paula
0.012248435989022255	Color	Motion	paula
0.0023965316358953714	Motion	Color	paula
0.010539490729570389	Color	Color	paula
0.008691828697919846	Motion	Motion	paula
0.003689985955134034	Color	Motion	paula
0.011996835470199585	Motion	Color	paula
0.015941128134727478	Color	Color	paula
0.014678875915706158	Motion	Motion	paula
0.008510421961545944	Color	Motion	paula
0.012310748919844627	Motion	Color	paula
0.0070607285015285015	Color	Color	paula
0.009495271369814873	Motion	Motion	paula
0.0024204563815146685	Color	Motion	paula
0.0023965316358953714	Motion	Color	paula
0.0039796847850084305	Color	Color	paula
0.033385857939720154	Motion	Motion	paula
0.04384477809071541	Color	Motion	paula
0.014646426774561405	Motion	Color	paula
0.015666913241147995	Color	Color	paula
0.04280894249677658	Motion	Motion	paula
0.030600763857364655	Color	Motion	paula
0.0175784882158041	Motion	Color	paula
0.023839155212044716	Color	Color	paula
0.036231670528650284	Motion	Motion	paula
0.0584782212972641	Color	Motion	paula
0.01842857152223587	Motion	Color	paula
0.01862509362399578	Color	Color	paula
0.033385857939720154	Motion	Motion	paula
0.020794132724404335	Color	Motion	paula
0.014646426774561405	Motion	Color	paula
0.014147547073662281	Color	Color	paula
0.029497673735022545	Motion	Motion	paula
0.01934739761054516	Color	Motion	paula
0.02510399930179119	Motion	Color	paula
0.012771337293088436	Color	Color	paula
0.032916564494371414	Motion	Motion	paula
0.010997089557349682	Color	Motion	paula
0.02639704756438732	Motion	Color	paula
0.01836743764579296	Color	Color	paula
0.0256777573376894	Motion	Motion	paula
0.04384477809071541	Color	Motion	paula
0.015197639353573322	Motion	Color	paula
0.015666913241147995	Color	Color	paula
0.02208411507308483	Motion	Motion	paula
0.028955386951565742	Color	Motion	paula
0.022437546402215958	Motion	Color	paula
0.0342259518802166	Color	Color	paula
0.02653767168521881	Motion	Motion	paula
0.029367197304964066	Color	Motion	paula
0.019940482452511787	Motion	Color	paula
0.023680321872234344	Color	Color	paula
0.0256777573376894	Motion	Motion	paula
0.020794132724404335	Color	Motion	paula
0.015197639353573322	Motion	Color	paula
0.014147547073662281	Color	Color	paula
0.018428556621074677	Motion	Motion	paula
0.02358671836555004	Color	Motion	paula
0.01488043088465929	Motion	Color	paula
0.014411117881536484	Color	Color	paula
0.022413581609725952	Motion	Motion	paula
0.015100572258234024	Color	Motion	paula
0.014151735231280327	Motion	Color	paula
0.019589154049754143	Color	Color	paula
0.04280894249677658	Motion	Motion	paula
0.020309224724769592	Color	Motion	paula
0.0175784882158041	Motion	Color	paula
0.012909015640616417	Color	Color	paula
0.029497673735022545	Motion	Motion	paula
0.028472496196627617	Color	Motion	paula
0.02510399930179119	Motion	Color	paula
0.010530348867177963	Color	Color	paula
0.04059934988617897	Motion	Motion	paula
0.02561849355697632	Color	Motion	paula
0.00562392408028245	Motion	Color	paula
0.02683369629085064	Color	Color	paula
0.036231670528650284	Motion	Motion	paula
0.02678423933684826	Color	Motion	paula
0.01842857152223587	Motion	Color	paula
0.016354961320757866	Color	Color	paula
0.032916564494371414	Motion	Motion	paula
0.03197965770959854	Color	Motion	paula
0.02639704756438732	Motion	Color	paula
0.029244408011436462	Color	Color	paula
0.04059934988617897	Motion	Motion	paula
0.032466135919094086	Color	Motion	paula
0.00562392408028245	Motion	Color	paula
0.015915680676698685	Color	Color	paula
0.02208411507308483	Motion	Motion	paula
0.020309224724769592	Color	Motion	paula
0.022437546402215958	Motion	Color	paula
0.012909015640616417	Color	Color	paula
0.018428556621074677	Motion	Motion	paula
0.03224043548107147	Color	Motion	paula
0.01488043088465929	Motion	Color	paula
0.01599716953933239	Color	Color	paula
0.021414577960968018	Motion	Motion	paula
0.01748121902346611	Color	Motion	paula
0.009358834475278854	Motion	Color	paula
0.022900698706507683	Color	Color	paula
0.02653767168521881	Motion	Motion	paula
0.02678423933684826	Color	Motion	paula
0.019940482452511787	Motion	Color	paula
0.016354961320757866	Color	Color	paula
0.022413581609725952	Motion	Motion	paula
0.025324814021587372	Color	Motion	paula
0.014151735231280327	Motion	Color	paula
0.026247184723615646	Color	Color	paula
0.021414577960968018	Motion	Motion	paula
0.027091652154922485	Color	Motion	paula
0.009358834475278854	Motion	Color	paula
0.022467581555247307	Color	Color	paula
0.031759899109601974	Motion	Motion	paula
0.028472496196627617	Color	Motion	paula
0.027919773012399673	Motion	Color	paula
0.010530348867177963	Color	Color	paula
0.03296683356165886	Motion	Motion	paula
0.03224043548107147	Color	Motion	paula
0.016396671533584595	Motion	Color	paula
0.01599716953933239	Color	Color	paula
0.032267358154058456	Motion	Motion	paula
0.026518216356635094	Color	Motion	paula
0.017509298399090767	Motion	Color	paula
0.02899734117090702	Color	Color	paula
0.031759899109601974	Motion	Motion	paula
0.03197965770959854	Color	Motion	paula
0.027919773012399673	Motion	Color	paula
0.029244408011436462	Color	Color	paula
0.010581497102975845	Motion	Motion	paula
0.025324814021587372	Color	Motion	paula
0.03498110920190811	Motion	Color	paula
0.026247184723615646	Color	Color	paula
0.018829714506864548	Motion	Motion	paula
0.01462811790406704	Color	Motion	paula
0.019922252744436264	Motion	Color	paula
0.03706682473421097	Color	Color	paula
0.01750166527926922	Motion	Motion	paula
0.02561849355697632	Color	Motion	paula
0.02818956784904003	Motion	Color	paula
0.02683369629085064	Color	Color	paula
0.04179032891988754	Motion	Motion	paula
0.01748121902346611	Color	Motion	paula
0.03148951381444931	Motion	Color	paula
0.022900698706507683	Color	Color	paula
0.013997282832860947	Motion	Motion	paula
0.026518216356635094	Color	Motion	paula
0.0315055325627327	Motion	Color	paula
0.02899734117090702	Color	Color	paula
0.01750166527926922	Motion	Motion	paula
0.032466135919094086	Color	Motion	paula
0.02818956784904003	Motion	Color	paula
0.015915680676698685	Color	Color	paula
0.04624674841761589	Motion	Motion	paula
0.027091652154922485	Color	Motion	paula
0.029420586302876472	Motion	Color	paula
0.022467581555247307	Color	Color	paula
0.017067214474081993	Motion	Motion	paula
0.01462811790406704	Color	Motion	paula
0.034722086042165756	Motion	Color	paula
0.03706682473421097	Color	Color	paula
0.03296683356165886	Motion	Motion	paula
0.030600763857364655	Color	Motion	paula
0.016396671533584595	Motion	Color	paula
0.023839155212044716	Color	Color	paula
0.010581497102975845	Motion	Motion	paula
0.028955386951565742	Color	Motion	paula
0.03498110920190811	Motion	Color	paula
0.0342259518802166	Color	Color	paula
0.016956575214862823	Motion	Motion	paula
0.048927366733551025	Color	Motion	paula
0.023066939786076546	Motion	Color	paula
0.026180289685726166	Color	Color	paula
0.032267358154058456	Motion	Motion	paula
0.01934739761054516	Color	Motion	paula
0.017509298399090767	Motion	Color	paula
0.012771337293088436	Color	Color	paula
0.018829714506864548	Motion	Motion	paula
0.02358671836555004	Color	Motion	paula
0.019922252744436264	Motion	Color	paula
0.014411117881536484	Color	Color	paula
0.016956575214862823	Motion	Motion	paula
0.0171193927526474	Color	Motion	paula
0.023066939786076546	Motion	Color	paula
0.020601456984877586	Color	Color	paula
0.04179032891988754	Motion	Motion	paula
0.0584782212972641	Color	Motion	paula
0.03148951381444931	Motion	Color	paula
0.01862509362399578	Color	Color	paula
0.04624674841761589	Motion	Motion	paula
0.029367197304964066	Color	Motion	paula
0.029420586302876472	Motion	Color	paula
0.023680321872234344	Color	Color	paula
0.040055833756923676	Motion	Motion	paula
0.048927366733551025	Color	Motion	paula
0.025254424661397934	Motion	Color	paula
0.026180289685726166	Color	Color	paula
0.013997282832860947	Motion	Motion	paula
0.010997089557349682	Color	Motion	paula
0.0315055325627327	Motion	Color	paula
0.01836743764579296	Color	Color	paula
0.017067214474081993	Motion	Motion	paula
0.015100572258234024	Color	Motion	paula
0.034722086042165756	Motion	Color	paula
0.019589154049754143	Color	Color	paula
0.040055833756923676	Motion	Motion	paula
0.0171193927526474	Color	Motion	paula
0.025254424661397934	Motion	Color	paula
0.020601456984877586	Color	Color	paula
0.012107067741453648	Motion	Motion	paula
0.016832221299409866	Color	Motion	paula
0.023032115772366524	Motion	Color	paula
0.014210681430995464	Color	Color	paula
0.0044863587245345116	Motion	Motion	paula
0.012858211062848568	Color	Motion	paula
0.013602716848254204	Motion	Color	paula
0.015150248073041439	Color	Color	paula
0.014556166715919971	Motion	Motion	paula
0.006152980495244265	Color	Motion	paula
0.013173196464776993	Motion	Color	paula
0.012703889980912209	Color	Color	paula
0.012107067741453648	Motion	Motion	paula
0.01581799052655697	Color	Motion	paula
0.023032115772366524	Motion	Color	paula
0.009036030620336533	Color	Color	paula
0.009428066201508045	Motion	Motion	paula
0.0128196245059371	Color	Motion	paula
0.023131052032113075	Motion	Color	paula
0.01587759703397751	Color	Color	paula
0.010554702021181583	Motion	Motion	paula
0.014346095733344555	Color	Motion	paula
0.017930634319782257	Motion	Color	paula
0.016630522906780243	Color	Color	paula
0.01431896910071373	Motion	Motion	paula
0.016832221299409866	Color	Motion	paula
0.021524183452129364	Motion	Color	paula
0.014210681430995464	Color	Color	paula
0.019870700314641	Motion	Motion	paula
0.011171969585120678	Color	Motion	paula
0.009863397106528282	Motion	Color	paula
0.013552739284932613	Color	Color	paula
0.012227541767060757	Motion	Motion	paula
0.016953321173787117	Color	Motion	paula
0.017639707773923874	Motion	Color	paula
0.006604969035834074	Color	Color	paula
0.01431896910071373	Motion	Motion	paula
0.01581799052655697	Color	Motion	paula
0.021524183452129364	Motion	Color	paula
0.009036030620336533	Color	Color	paula
0.024125784635543823	Motion	Motion	paula
0.023623716086149216	Color	Motion	paula
0.014254883863031864	Motion	Color	paula
0.013121911324560642	Color	Color	paula
0.019621582701802254	Motion	Motion	paula
0.01949455589056015	Color	Motion	paula
0.007886790670454502	Motion	Color	paula
0.013481839559972286	Color	Color	paula
0.0044863587245345116	Motion	Motion	paula
0.008238263428211212	Color	Motion	paula
0.013602716848254204	Motion	Color	paula
0.004943417385220528	Color	Color	paula
0.009428066201508045	Motion	Motion	paula
0.006555524189025164	Color	Motion	paula
0.023131052032113075	Motion	Color	paula
0.013628218322992325	Color	Color	paula
0.013157288543879986	Motion	Motion	paula
0.009049213491380215	Color	Motion	paula
0.007920871488749981	Motion	Color	paula
0.009311572648584843	Color	Color	paula
0.014556166715919971	Motion	Motion	paula
0.012604317627847195	Color	Motion	paula
0.013173196464776993	Motion	Color	paula
0.01092443149536848	Color	Color	paula
0.010554702021181583	Motion	Motion	paula
0.0052513680420815945	Color	Motion	paula
0.017930634319782257	Motion	Color	paula
0.018452100455760956	Color	Color	paula
0.013157288543879986	Motion	Motion	paula
0.009002911858260632	Color	Motion	paula
0.007920871488749981	Motion	Color	paula
0.00861626397818327	Color	Color	paula
0.019870700314641	Motion	Motion	paula
0.008238263428211212	Color	Motion	paula
0.009863397106528282	Motion	Color	paula
0.004943417385220528	Color	Color	paula
0.024125784635543823	Motion	Motion	paula
0.009973199106752872	Color	Motion	paula
0.014254883863031864	Motion	Color	paula
0.014581828378140926	Color	Color	paula
0.008823346346616745	Motion	Motion	paula
0.010371281765401363	Color	Motion	paula
0.010278774425387383	Motion	Color	paula
0.009139868430793285	Color	Color	paula
0.012227541767060757	Motion	Motion	paula
0.012604317627847195	Color	Motion	paula
0.017639707773923874	Motion	Color	paula
0.01092443149536848	Color	Color	paula
0.019621582701802254	Motion	Motion	paula
0.013575277291238308	Color	Motion	paula
0.007886790670454502	Motion	Color	paula
0.016218408942222595	Color	Color	paula
0.008823346346616745	Motion	Motion	paula
0.007323709782212973	Color	Motion	paula
0.010278774425387383	Motion	Color	paula
0.015123984776437283	Color	Color	paula
0.015065169893205166	Motion	Motion	paula
0.006555524189025164	Color	Motion	paula
0.010308989323675632	Motion	Color	paula
0.013628218322992325	Color	Color	paula
0.01276214700192213	Motion	Motion	paula
0.009973199106752872	Color	Motion	paula
0.017724953591823578	Motion	Color	paula
0.014581828378140926	Color	Color	paula
0.006453888490796089	Motion	Motion	paula
0.007622832898050547	Color	Motion	paula
0.017703507095575333	Motion	Color	paula
0.008505173027515411	Color	Color	paula
0.015065169893205166	Motion	Motion	paula
0.0052513680420815945	Color	Motion	paula
0.010308989323675632	Motion	Color	paula
0.018452100455760956	Color	Color	paula
0.009010070003569126	Motion	Motion	paula
0.013575277291238308	Color	Motion	paula
0.01834484003484249	Motion	Color	paula
0.016218408942222595	Color	Color	paula
0.01852133870124817	Motion	Motion	paula
0.011973303742706776	Color	Motion	paula
0.018591489642858505	Motion	Color	paula
0.017527122050523758	Color	Color	paula
0.007358278147876263	Motion	Motion	paula
0.009049213491380215	Color	Motion	paula
0.008024284616112709	Motion	Color	paula
0.009311572648584843	Color	Color	paula
0.010229025967419147	Motion	Motion	paula
0.010371281765401363	Color	Motion	paula
0.008963675238192081	Motion	Color	paula
0.009139868430793285	Color	Color	paula
0.018457096070051193	Motion	Motion	paula
0.007622832898050547	Color	Motion	paula
0.01125138159841299	Motion	Color	paula
0.008505173027515411	Color	Color	paula
0.007358278147876263	Motion	Motion	paula
0.009002911858260632	Color	Motion	paula
0.008024284616112709	Motion	Color	paula
0.00861626397818327	Color	Color	paula
0.004676062613725662	Motion	Motion	paula
0.007323709782212973	Color	Motion	paula
0.0028478035237640142	Motion	Color	paula
0.015123984776437283	Color	Color	paula
0.012946125119924545	Motion	Motion	paula
0.011973303742706776	Color	Motion	paula
0.010369185358285904	Motion	Color	paula
0.017527122050523758	Color	Color	paula
0.01276214700192213	Motion	Motion	paula
0.012858211062848568	Color	Motion	paula
0.017724953591823578	Motion	Color	paula
0.015150248073041439	Color	Color	paula
0.009010070003569126	Motion	Motion	paula
0.011171969585120678	Color	Motion	paula
0.01834484003484249	Motion	Color	paula
0.013552739284932613	Color	Color	paula
0.014959410764276981	Motion	Motion	paula
0.00968507956713438	Color	Motion	paula
0.005917159840464592	Motion	Color	paula
0.010667311027646065	Color	Color	paula
0.006453888490796089	Motion	Motion	paula
0.0128196245059371	Color	Motion	paula
0.017703507095575333	Motion	Color	paula
0.01587759703397751	Color	Color	paula
0.01852133870124817	Motion	Motion	paula
0.023623716086149216	Color	Motion	paula
0.018591489642858505	Motion	Color	paula
0.013121911324560642	Color	Color	paula
0.014959410764276981	Motion	Motion	paula
0.016530709341168404	Color	Motion	paula
0.005917159840464592	Motion	Color	paula
0.008454651571810246	Color	Color	paula
0.010229025967419147	Motion	Motion	paula
0.006152980495244265	Color	Motion	paula
0.008963675238192081	Motion	Color	paula
0.012703889980912209	Color	Color	paula
0.004676062613725662	Motion	Motion	paula
0.016953321173787117	Color	Motion	paula
0.0028478035237640142	Motion	Color	paula
0.006604969035834074	Color	Color	paula
0.010016873478889465	Motion	Motion	paula
0.00968507956713438	Color	Motion	paula
0.010340942069888115	Motion	Color	paula
0.010667311027646065	Color	Color	paula
0.018457096070051193	Motion	Motion	paula
0.014346095733344555	Color	Motion	paula
0.01125138159841299	Motion	Color	paula
0.016630522906780243	Color	Color	paula
0.012946125119924545	Motion	Motion	paula
0.01949455589056015	Color	Motion	paula
0.010369185358285904	Motion	Color	paula
0.013481839559972286	Color	Color	paula
0.010016873478889465	Motion	Motion	paula
0.016530709341168404	Color	Motion	paula
0.010340942069888115	Motion	Color	paula
0.008454651571810246	Color	Color	paula
0.006666666828095913	Motion	Motion	paula
0.0082781333476305	Color	Motion	paula
0.011111111380159855	Motion	Color	paula
0.010423146188259125	Color	Color	paula
0.005673473700881004	Motion	Motion	paula
0.004853455349802971	Color	Motion	paula
0.010716278105974197	Motion	Color	paula
0.01041210163384676	Color	Color	paula
0.0061659966595470905	Motion	Motion	paula
0.007278174627572298	Color	Motion	paula
0.010396044701337814	Motion	Color	paula
0.010435126721858978	Color	Color	paula
0.006666666828095913	Motion	Motion	paula
0.006666666828095913	Color	Motion	paula
0.011111111380159855	Motion	Color	paula
0.007453559897840023	Color	Color	paula
0.0040343995206058025	Motion	Motion	paula
0.0050672125071287155	Color	Motion	paula
0.0025353762321174145	Motion	Color	paula
0.003868191037327051	Color	Color	paula
0.007472211495041847	Motion	Motion	paula
0.008068946190178394	Color	Motion	paula
0.002127993619069457	Motion	Color	paula
0.003914173226803541	Color	Color	paula
0.005763200111687183	Motion	Motion	paula
0.0082781333476305	Color	Motion	paula
0.007777777966111898	Motion	Color	paula
0.010423146188259125	Color	Color	paula
0.0051317703910171986	Motion	Motion	paula
0.004720625001937151	Color	Motion	paula
0.0053932699374854565	Motion	Color	paula
0.0022119737695902586	Color	Color	paula
0.008166104555130005	Motion	Motion	paula
0.00899327639490366	Color	Motion	paula
0.002966104308143258	Motion	Color	paula
0.0020690911915153265	Color	Color	paula
0.005763200111687183	Motion	Motion	paula
0.006666666828095913	Color	Motion	paula
0.007777777966111898	Motion	Color	paula
0.007453559897840023	Color	Color	paula
0.005983516573905945	Motion	Motion	paula
0.003629964543506503	Color	Motion	paula
0.00831981748342514	Motion	Color	paula
0.007237255573272705	Color	Color	paula
0.0054433103650808334	Motion	Motion	paula
0.005936900153756142	Color	Motion	paula
0.007211633026599884	Motion	Color	paula
0.008047017268836498	Color	Color	paula
0.005673473700881004	Motion	Motion	paula
0.00814280565828085	Color	Motion	paula
0.010716278105974197	Motion	Color	paula
0.005645998753607273	Color	Color	paula
0.0040343995206058025	Motion	Motion	paula
0.005593430250883102	Color	Motion	paula
0.0025353762321174145	Motion	Color	paula
0.005512392148375511	Color	Color	paula
0.005101609509438276	Motion	Motion	paula
0.006217340938746929	Color	Motion	paula
0.0021290555596351624	Motion	Color	paula
0.0050293016247451305	Color	Color	paula
0.0061659966595470905	Motion	Motion	paula
0.006409886293113232	Color	Motion	paula
0.010396044701337814	Motion	Color	paula
0.0030363304540514946	Color	Color	paula
0.007472211495041847	Motion	Motion	paula
0.004698718897998333	Color	Motion	paula
0.002127993619069457	Motion	Color	paula
0.010667127557098866	Color	Color	paula
0.005101609509438276	Motion	Motion	paula
0.0043940977193415165	Color	Motion	paula
0.0021290555596351624	Motion	Color	paula
0.0037131679710000753	Color	Color	paula
0.0051317703910171986	Motion	Motion	paula
0.00814280565828085	Color	Motion	paula
0.0053932699374854565	Motion	Color	paula
0.005645998753607273	Color	Color	paula
0.005983516573905945	Motion	Motion	paula
0.005983516573905945	Color	Motion	paula
0.00831981748342514	Motion	Color	paula
0.007780950516462326	Color	Color	paula
0.009362388402223587	Motion	Motion	paula
0.007777777966111898	Color	Motion	paula
0.005887961946427822	Motion	Color	paula
0.004730135668069124	Color	Color	paula
0.008166104555130005	Motion	Motion	paula
0.006409886293113232	Color	Motion	paula
0.002966104308143258	Motion	Color	paula
0.0030363304540514946	Color	Color	paula
0.0054433103650808334	Motion	Motion	paula
0.005062591750174761	Color	Motion	paula
0.007211633026599884	Motion	Color	paula
0.0110213877633214	Color	Color	paula
0.009362388402223587	Motion	Motion	paula
0.004969039931893349	Color	Motion	paula
0.005887961946427822	Motion	Color	paula
0.00514389481395483	Color	Color	paula
0.005585250910371542	Motion	Motion	paula
0.005593430250883102	Color	Motion	paula
0.012171612121164799	Motion	Color	paula
0.005512392148375511	Color	Color	paula
0.0027718248311430216	Motion	Motion	paula
0.005983516573905945	Color	Motion	paula
0.005899976938962936	Motion	Color	paula
0.007780950516462326	Color	Color	paula
0.005867257714271545	Motion	Motion	paula
0.00769800366833806	Color	Motion	paula
0.005602696910500526	Motion	Color	paula
0.007777777966111898	Color	Color	paula
0.005585250910371542	Motion	Motion	paula
0.004698718897998333	Color	Motion	paula
0.012171612121164799	Motion	Color	paula
0.010667127557098866	Color	Color	paula
0.0047107841819524765	Motion	Motion	paula
0.005062591750174761	Color	Motion	paula
0.01208260003477335	Motion	Color	paula
0.0110213877633214	Color	Color	paula
0.00395228574052453	Motion	Motion	paula
0.006187808699905872	Color	Motion	paula
0.010183350183069706	Motion	Color	paula
0.00824022013694048	Color	Color	paula
0.008314793929457664	Motion	Motion	paula
0.006217340938746929	Color	Motion	paula
0.0058794473297894	Motion	Color	paula
0.0050293016247451305	Color	Color	paula
0.0076031615026295185	Motion	Motion	paula
0.007777777966111898	Color	Motion	paula
0.00520411878824234	Motion	Color	paula
0.004730135668069124	Color	Color	paula
0.008252142928540707	Motion	Motion	paula
0.00769800366833806	Color	Motion	paula
0.005119315814226866	Motion	Color	paula
0.007777777966111898	Color	Color	paula
0.008314793929457664	Motion	Motion	paula
0.0043940977193415165	Color	Motion	paula
0.0058794473297894	Motion	Color	paula
0.0037131679710000753	Color	Color	paula
0.0071508935652673244	Motion	Motion	paula
0.004969039931893349	Color	Motion	paula
0.0038323337212204933	Motion	Color	paula
0.00514389481395483	Color	Color	paula
0.004210861399769783	Motion	Motion	paula
0.006187808699905872	Color	Motion	paula
0.0028935237787663937	Motion	Color	paula
0.00824022013694048	Color	Color	paula
0.0027718248311430216	Motion	Motion	paula
0.004853455349802971	Color	Motion	paula
0.005899976938962936	Motion	Color	paula
0.01041210163384676	Color	Color	paula
0.0047107841819524765	Motion	Motion	paula
0.004720625001937151	Color	Motion	paula
0.01208260003477335	Motion	Color	paula
0.0022119737695902586	Color	Color	paula
0.005858900956809521	Motion	Motion	paula
0.006168831139802933	Color	Motion	paula
0.004207945428788662	Motion	Color	paula
0.00236938102170825	Color	Color	paula
0.005867257714271545	Motion	Motion	paula
0.0050672125071287155	Color	Motion	paula
0.005602696910500526	Motion	Color	paula
0.003868191037327051	Color	Color	paula
0.00395228574052453	Motion	Motion	paula
0.003629964543506503	Color	Motion	paula
0.010183350183069706	Motion	Color	paula
0.007237255573272705	Color	Color	paula
0.005858900956809521	Motion	Motion	paula
0.0054372698068618774	Color	Motion	paula
0.004207945428788662	Motion	Color	paula
0.003936959896236658	Color	Color	paula
0.0076031615026295185	Motion	Motion	paula
0.007278174627572298	Color	Motion	paula
0.00520411878824234	Motion	Color	paula
0.010435126721858978	Color	Color	paula
0.0071508935652673244	Motion	Motion	paula
0.00899327639490366	Color	Motion	paula
0.0038323337212204933	Motion	Color	paula
0.0020690911915153265	Color	Color	paula
0.007408518809825182	Motion	Motion	paula
0.006168831139802933	Color	Motion	paula
0.00282916147261858	Motion	Color	paula
0.00236938102170825	Color	Color	paula
0.008252142928540707	Motion	Motion	paula
0.008068946190178394	Color	Motion	paula
0.005119315814226866	Motion	Color	paula
0.003914173226803541	Color	Color	paula
0.004210861399769783	Motion	Motion	paula
0.005936900153756142	Color	Motion	paula
0.0028935237787663937	Motion	Color	paula
0.008047017268836498	Color	Color	paula
0.007408518809825182	Motion	Motion	paula
0.0054372698068618774	Color	Motion	paula
0.00282916147261858	Motion	Color	paula
0.003936959896236658	Color	Color	paula
0.010043377056717873	Motion	Motion	paula
0.008556382730603218	Color	Motion	paula
0.005836358293890953	Motion	Color	paula
0.008902150206267834	Color	Color	paula
0.007172438316047192	Motion	Motion	paula
0.0058462354354560375	Color	Motion	paula
0.007937459275126457	Motion	Color	paula
0.006354128010571003	Color	Color	paula
0.005133042111992836	Motion	Motion	paula
0.007942486554384232	Color	Motion	paula
0.006912250071763992	Motion	Color	paula
0.005923514254391193	Color	Color	paula
0.010043377056717873	Motion	Motion	paula
0.008364079520106316	Color	Motion	paula
0.005836358293890953	Motion	Color	paula
0.007529962342232466	Color	Color	paula
0.0076415082439780235	Motion	Motion	paula
0.007747378200292587	Color	Motion	paula
0.00567938107997179	Motion	Color	paula
0.00840215478092432	Color	Color	paula
0.00821425300091505	Motion	Motion	paula
0.009165547788143158	Color	Motion	paula
0.005151713266968727	Motion	Color	paula
0.008364079520106316	Color	Color	paula
0.007437438704073429	Motion	Motion	paula
0.008556382730603218	Color	Motion	paula
0.01205745991319418	Motion	Color	paula
0.008902150206267834	Color	Color	paula
0.009069222956895828	Motion	Motion	paula
0.008711650967597961	Color	Motion	paula
0.008964627049863338	Motion	Color	paula
0.009526947513222694	Color	Color	paula
0.010124766267836094	Motion	Motion	paula
0.011020762845873833	Color	Motion	paula
0.00965765118598938	Motion	Color	paula
0.007973074913024902	Color	Color	paula
0.007437438704073429	Motion	Motion	paula
0.008364079520106316	Color	Motion	paula
0.01205745991319418	Motion	Color	paula
0.007529962342232466	Color	Color	paula
0.008130020461976528	Motion	Motion	paula
0.00511045241728425	Color	Motion	paula
0.010238975286483765	Motion	Color	paula
0.0072367554530501366	Color	Color	paula
0.006425804458558559	Motion	Motion	paula
0.005720923654735088	Color	Motion	paula
0.005309897009283304	Motion	Color	paula
0.009224670007824898	Color	Color	paula
0.007172438316047192	Motion	Motion	paula
0.008450554683804512	Color	Motion	paula
0.007937459275126457	Motion	Color	paula
0.003702610032632947	Color	Color	paula
0.0076415082439780235	Motion	Motion	paula
0.018610607832670212	Color	Motion	paula
0.00567938107997179	Motion	Color	paula
0.0050960723310709	Color	Color	paula
0.0070807794108986855	Motion	Motion	paula
0.008407928049564362	Color	Motion	paula
0.0038524882402271032	Motion	Color	paula
0.010676720179617405	Color	Color	paula
0.005133042111992836	Motion	Motion	paula
0.005712328013032675	Color	Motion	paula
0.006912250071763992	Motion	Color	paula
0.008903364650905132	Color	Color	paula
0.00821425300091505	Motion	Motion	paula
0.005751516669988632	Color	Motion	paula
0.005151713266968727	Motion	Color	paula
0.005117175634950399	Color	Color	paula
0.0070807794108986855	Motion	Motion	paula
0.0057703545317053795	Color	Motion	paula
0.0038524882402271032	Motion	Color	paula
0.0040976968593895435	Color	Color	paula
0.009069222956895828	Motion	Motion	paula
0.008450554683804512	Color	Motion	paula
0.008964627049863338	Motion	Color	paula
0.003702610032632947	Color	Color	paula
0.008130020461976528	Motion	Motion	paula
0.01780220866203308	Color	Motion	paula
0.010238975286483765	Motion	Color	paula
0.0058165439404547215	Color	Color	paula
0.009924620389938354	Motion	Motion	paula
0.007264787331223488	Color	Motion	paula
0.00832440797239542	Motion	Color	paula
0.010517599992454052	Color	Color	paula
0.010124766267836094	Motion	Motion	paula
0.005712328013032675	Color	Motion	paula
0.00965765118598938	Motion	Color	paula
0.008903364650905132	Color	Color	paula
0.006425804458558559	Motion	Motion	paula
0.004639382474124432	Color	Motion	paula
0.005309897009283304	Motion	Color	paula
0.006013893987983465	Color	Color	paula
0.009924620389938354	Motion	Motion	paula
0.0067877089604735374	Color	Motion	paula
0.00832440797239542	Motion	Color	paula
0.008778274059295654	Color	Color	paula
0.023085009306669235	Motion	Motion	paula
0.018610607832670212	Color	Motion	paula
0.005793184507638216	Motion	Color	paula
0.0050960723310709	Color	Color	paula
0.020093556493520737	Motion	Motion	paula
0.01780220866203308	Color	Motion	paula
0.005279427859932184	Motion	Color	paula
0.0058165439404547215	Color	Color	paula
0.019893575459718704	Motion	Motion	paula
0.020914223045110703	Color	Motion	paula
0.008181369863450527	Motion	Color	paula
0.010285460390150547	Color	Color	paula
0.023085009306669235	Motion	Motion	paula
0.005751516669988632	Color	Motion	paula
0.005793184507638216	Motion	Color	paula
0.005117175634950399	Color	Color	paula
0.005215123761445284	Motion	Motion	paula
0.004639382474124432	Color	Motion	paula
0.005442647263407707	Motion	Color	paula
0.006013893987983465	Color	Color	paula
0.005988369695842266	Motion	Motion	paula
0.007605764549225569	Color	Motion	paula
0.007694654632359743	Motion	Color	paula
0.005139657761901617	Color	Color	paula
0.007613703142851591	Motion	Motion	paula
0.008407928049564362	Color	Motion	paula
0.010065054520964622	Motion	Color	paula
0.010676720179617405	Color	Color	paula
0.005464740097522736	Motion	Motion	paula
0.007264787331223488	Color	Motion	paula
0.008538715541362762	Motion	Color	paula
0.010517599992454052	Color	Color	paula
0.0048273405991494656	Motion	Motion	paula
0.020914223045110703	Color	Motion	paula
0.008364079520106316	Motion	Color	paula
0.010285460390150547	Color	Color	paula
0.007613703142851591	Motion	Motion	paula
0.0057703545317053795	Color	Motion	paula
0.010065054520964622	Motion	Color	paula
0.0040976968593895435	Color	Color	paula
0.008161001838743687	Motion	Motion	paula
0.0067877089604735374	Color	Motion	paula
0.0051625389605760574	Motion	Color	paula
0.008778274059295654	Color	Color	paula
0.006807801779359579	Motion	Motion	paula
0.007605764549225569	Color	Motion	paula
0.005988279823213816	Motion	Color	paula
0.005139657761901617	Color	Color	paula
0.020093556493520737	Motion	Motion	paula
0.0058462354354560375	Color	Motion	paula
0.005279427859932184	Motion	Color	paula
0.006354128010571003	Color	Color	paula
0.005215123761445284	Motion	Motion	paula
0.008711650967597961	Color	Motion	paula
0.005442647263407707	Motion	Color	paula
0.009526947513222694	Color	Color	paula
0.004241757094860077	Motion	Motion	paula
0.004759960807859898	Color	Motion	paula
0.0074704112485051155	Motion	Color	paula
0.004629629664123058	Color	Color	paula
0.019893575459718704	Motion	Motion	paula
0.007747378200292587	Color	Motion	paula
0.008181369863450527	Motion	Color	paula
0.00840215478092432	Color	Color	paula
0.005988369695842266	Motion	Motion	paula
0.00511045241728425	Color	Motion	paula
0.007694654632359743	Motion	Color	paula
0.0072367554530501366	Color	Color	paula
0.004241757094860077	Motion	Motion	paula
0.0051029822789132595	Color	Motion	paula
0.0074704112485051155	Motion	Color	paula
0.007186397910118103	Color	Color	paula
0.005464740097522736	Motion	Motion	paula
0.007942486554384232	Color	Motion	paula
0.008538715541362762	Motion	Color	paula
0.005923514254391193	Color	Color	paula
0.008161001838743687	Motion	Motion	paula
0.011020762845873833	Color	Motion	paula
0.0051625389605760574	Motion	Color	paula
0.007973074913024902	Color	Color	paula
0.003778058337047696	Motion	Motion	paula
0.004759960807859898	Color	Motion	paula
0.007825597189366817	Motion	Color	paula
0.004629629664123058	Color	Color	paula
0.0048273405991494656	Motion	Motion	paula
0.009165547788143158	Color	Motion	paula
0.008364079520106316	Motion	Color	paula
0.008364079520106316	Color	Color	paula
0.006807801779359579	Motion	Motion	paula
0.005720923654735088	Color	Motion	paula
0.005988279823213816	Motion	Color	paula
0.009224670007824898	Color	Color	paula
0.003778058337047696	Motion	Motion	paula
0.0051029822789132595	Color	Motion	paula
0.007825597189366817	Motion	Color	paula
0.007186397910118103	Color	Color	paula
0.005689464975148439	Motion	Motion	paula
0.01247219368815422	Color	Motion	paula
0.009493337944149971	Motion	Color	paula
0.012171613052487373	Color	Color	paula
0.009749962948262691	Motion	Motion	paula
0.00785797368735075	Color	Motion	paula
0.006045797374099493	Motion	Color	paula
0.009142006747424603	Color	Color	paula
0.007193888537585735	Motion	Motion	paula
0.008294389583170414	Color	Motion	paula
0.010516062378883362	Motion	Color	paula
0.009168626740574837	Color	Color	paula
0.005689464975148439	Motion	Motion	paula
0.010347507894039154	Color	Motion	paula
0.009493337944149971	Motion	Color	paula
0.007617396302521229	Color	Color	paula
0.006833395455032587	Motion	Motion	paula
0.002856178442016244	Color	Motion	paula
0.008280704729259014	Motion	Color	paula
0.012472192756831646	Color	Color	paula
0.00299567892216146	Motion	Motion	paula
0.0035284890327602625	Color	Motion	paula
0.008969837799668312	Motion	Color	paula
0.007371627725660801	Color	Color	paula
0.015315609984099865	Motion	Motion	paula
0.01247219368815422	Color	Motion	paula
0.009813068434596062	Motion	Color	paula
0.012171613052487373	Color	Color	paula
0.012307691387832165	Motion	Motion	paula
0.011236275546252728	Color	Motion	paula
0.006775335408747196	Motion	Color	paula
0.008368091657757759	Color	Color	paula
0.011579424142837524	Motion	Motion	paula
0.01164622325450182	Color	Motion	paula
0.00793602503836155	Motion	Color	paula
0.0074378373101353645	Color	Color	paula
0.015315609984099865	Motion	Motion	paula
0.010347507894039154	Color	Motion	paula
0.009813068434596062	Motion	Color	paula
0.007617396302521229	Color	Color	paula
0.012097342871129513	Motion	Motion	paula
0.009517671540379524	Color	Motion	paula
0.006470239721238613	Motion	Color	paula
0.008678055368363857	Color	Color	paula
0.011659112758934498	Motion	Motion	paula
0.011463922448456287	Color	Motion	paula
0.003788154572248459	Motion	Color	paula
0.0037090275436639786	Color	Color	paula
0.009749962948262691	Motion	Motion	paula
0.008890042081475258	Color	Motion	paula
0.006045797374099493	Motion	Color	paula
0.007572651375085115	Color	Color	paula
0.006833395455032587	Motion	Motion	paula
0.010482201352715492	Color	Motion	paula
0.008280704729259014	Motion	Color	paula
0.0076463776640594006	Color	Color	paula
0.006202478893101215	Motion	Motion	paula
0.00745356222614646	Color	Motion	paula
0.00869460217654705	Motion	Color	paula
0.007052995730191469	Color	Color	paula
0.007193888537585735	Motion	Motion	paula
0.0025946381501853466	Color	Motion	paula
0.010516062378883362	Motion	Color	paula
0.007509833667427301	Color	Color	paula
0.00299567892216146	Motion	Motion	paula
0.01100147608667612	Color	Motion	paula
0.008969837799668312	Motion	Color	paula
0.007457451894879341	Color	Color	paula
0.006202478893101215	Motion	Motion	paula
0.004598721861839294	Color	Motion	paula
0.00869460217654705	Motion	Color	paula
0.008111486211419106	Color	Color	paula
0.012307691387832165	Motion	Motion	paula
0.008890042081475258	Color	Motion	paula
0.006775335408747196	Motion	Color	paula
0.007572651375085115	Color	Color	paula
0.012097342871129513	Motion	Motion	paula
0.00922428909689188	Color	Motion	paula
0.006470239721238613	Motion	Color	paula
0.008568311110138893	Color	Color	paula
0.00729401083663106	Motion	Motion	paula
0.008352484554052353	Color	Motion	paula
0.004992419388145208	Motion	Color	paula
0.00765625387430191	Color	Color	paula
0.011579424142837524	Motion	Motion	paula
0.0025946381501853466	Color	Motion	paula
0.00793602503836155	Motion	Color	paula
0.007509833667427301	Color	Color	paula
0.011659112758934498	Motion	Motion	paula
0.010413042269647121	Color	Motion	paula
0.003788154572248459	Motion	Color	paula
0.0034032303374260664	Color	Color	paula
0.00729401083663106	Motion	Motion	paula
0.005826307460665703	Color	Motion	paula
0.004992419388145208	Motion	Color	paula
0.0064136129803955555	Color	Color	paula
0.010999439284205437	Motion	Motion	paula
0.010482201352715492	Color	Motion	paula
0.006478836294263601	Motion	Color	paula
0.0076463776640594006	Color	Color	paula
0.00797493290156126	Motion	Motion	paula
0.00922428909689188	Color	Motion	paula
0.00971735455095768	Motion	Color	paula
0.008568311110138893	Color	Color	paula
0.007528024725615978	Motion	Motion	paula
0.008606631308794022	Color	Motion	paula
0.009493337944149971	Motion	Color	paula
0.006285394541919231	Color	Color	paula
0.010999439284205437	Motion	Motion	paula
0.01100147608667612	Color	Motion	paula
0.006478836294263601	Motion	Color	paula
0.007457451894879341	Color	Color	paula
0.010401841253042221	Motion	Motion	paula
0.010413042269647121	Color	Motion	paula
0.008278867229819298	Motion	Color	paula
0.0034032303374260664	Color	Color	paula
0.011363676749169827	Motion	Motion	paula
0.012171613052487373	Color	Motion	paula
0.009875771589577198	Motion	Color	paula
0.006666670087724924	Color	Color	paula
0.0047140526585280895	Motion	Motion	paula
0.00745356222614646	Color	Motion	paula
0.005665579345077276	Motion	Color	paula
0.007052995730191469	Color	Color	paula
0.005328668747097254	Motion	Motion	paula
0.008352484554052353	Color	Motion	paula
0.0067419977858662605	Motion	Color	paula
0.00765625387430191	Color	Color	paula
0.004556684754788876	Motion	Motion	paula
0.008606631308794022	Color	Motion	paula
0.0042690709233284	Motion	Color	paula
0.006285394541919231	Color	Color	paula
0.0047140526585280895	Motion	Motion	paula
0.004598721861839294	Color	Motion	paula
0.005665579345077276	Motion	Color	paula
0.008111486211419106	Color	Color	paula
0.005932398606091738	Motion	Motion	paula
0.005826307460665703	Color	Motion	paula
0.008258184418082237	Motion	Color	paula
0.0064136129803955555	Color	Color	paula
0.005124136805534363	Motion	Motion	paula
0.012171613052487373	Color	Motion	paula
0.007465400733053684	Motion	Color	paula
0.006666670087724924	Color	Color	paula
0.00797493290156126	Motion	Motion	paula
0.00785797368735075	Color	Motion	paula
0.00971735455095768	Motion	Color	paula
0.009142006747424603	Color	Color	paula
0.010401841253042221	Motion	Motion	paula
0.011236275546252728	Color	Motion	paula
0.008278867229819298	Motion	Color	paula
0.008368091657757759	Color	Color	paula
0.0038895185571163893	Motion	Motion	paula
0.0031600077636539936	Color	Motion	paula
0.010162733495235443	Motion	Color	paula
0.008569302037358284	Color	Color	paula
0.007528024725615978	Motion	Motion	paula
0.002856178442016244	Color	Motion	paula
0.009493337944149971	Motion	Color	paula
0.012472192756831646	Color	Color	paula
0.011363676749169827	Motion	Motion	paula
0.009517671540379524	Color	Motion	paula
0.009875771589577198	Motion	Color	paula
0.008678055368363857	Color	Color	paula
0.0038895185571163893	Motion	Motion	paula
0.0032781921327114105	Color	Motion	paula
0.010162733495235443	Motion	Color	paula
0.010966423898935318	Color	Color	paula
0.005328668747097254	Motion	Motion	paula
0.008294389583170414	Color	Motion	paula
0.0067419977858662605	Motion	Color	paula
0.009168626740574837	Color	Color	paula
0.005932398606091738	Motion	Motion	paula
0.01164622325450182	Color	Motion	paula
0.008258184418082237	Motion	Color	paula
0.0074378373101353645	Color	Color	paula
0.0027047423645853996	Motion	Motion	paula
0.0031600077636539936	Color	Motion	paula
0.006058839615434408	Motion	Color	paula
0.008569302037358284	Color	Color	paula
0.004556684754788876	Motion	Motion	paula
0.0035284890327602625	Color	Motion	paula
0.0042690709233284	Motion	Color	paula
0.007371627725660801	Color	Color	paula
0.005124136805534363	Motion	Motion	paula
0.011463922448456287	Color	Motion	paula
0.007465400733053684	Motion	Color	paula
0.0037090275436639786	Color	Color	paula
0.0027047423645853996	Motion	Motion	paula
0.0032781921327114105	Color	Motion	paula
0.006058839615434408	Motion	Color	paula
0.010966423898935318	Color	Color	paula
0.012120792642235756	Motion	Motion	paula
0.0071145836263895035	Color	Motion	paula
0.009034143760800362	Motion	Color	paula
0.012659236788749695	Color	Color	paula
0.005443767178803682	Motion	Motion	paula
0.005188491195440292	Color	Motion	paula
0.0106838159263134	Motion	Color	paula
0.016971390694379807	Color	Color	paula
0.004105030559003353	Motion	Motion	paula
0.0033304858952760696	Color	Motion	paula
0.010660704225301743	Motion	Color	paula
0.008491788990795612	Color	Color	paula
0.012120792642235756	Motion	Motion	paula
0.010657403618097305	Color	Motion	paula
0.009034143760800362	Motion	Color	paula
0.00909484177827835	Color	Color	paula
0.009034452959895134	Motion	Motion	paula
0.011695165187120438	Color	Motion	paula
0.005184859037399292	Motion	Color	paula
0.004066490102559328	Color	Color	paula
0.014083066955208778	Motion	Motion	paula
0.012862022034823895	Color	Motion	paula
0.006469670217484236	Motion	Color	paula
0.005858040880411863	Color	Color	paula
0.006285394076257944	Motion	Motion	paula
0.0071145836263895035	Color	Motion	paula
0.00848578941076994	Motion	Color	paula
0.012659236788749695	Color	Color	paula
0.009558139368891716	Motion	Motion	paula
0.005148681811988354	Color	Motion	paula
0.007535975426435471	Motion	Color	paula
0.013487494550645351	Color	Color	paula
0.009257469326257706	Motion	Motion	paula
0.0067815026268363	Color	Motion	paula
0.01031404547393322	Motion	Color	paula
0.008232666179537773	Color	Color	paula
0.006285394076257944	Motion	Motion	paula
0.010657403618097305	Color	Motion	paula
0.00848578941076994	Motion	Color	paula
0.00909484177827835	Color	Color	paula
0.009938079863786697	Motion	Motion	paula
0.00530898105353117	Color	Motion	paula
0.01132418867200613	Motion	Color	paula
0.01032518595457077	Color	Color	paula
0.00862856674939394	Motion	Motion	paula
0.006073331926018	Color	Motion	paula
0.011624682694673538	Motion	Color	paula
0.010329922661185265	Color	Color	paula
0.005443767178803682	Motion	Motion	paula
0.00933324359357357	Color	Motion	paula
0.0106838159263134	Motion	Color	paula
0.006315379403531551	Color	Color	paula
0.009034452959895134	Motion	Motion	paula
0.009066957049071789	Color	Motion	paula
0.005184859037399292	Motion	Color	paula
0.008345749229192734	Color	Color	paula
0.006815892178565264	Motion	Motion	paula
0.004923961125314236	Color	Motion	paula
0.0055425227619707584	Motion	Color	paula
0.0058001186698675156	Color	Color	paula
0.004105030559003353	Motion	Motion	paula
0.009906967170536518	Color	Motion	paula
0.010660704225301743	Motion	Color	paula
0.010255051776766777	Color	Color	paula
0.014083066955208778	Motion	Motion	paula
0.010562926530838013	Color	Motion	paula
0.006469670217484236	Motion	Color	paula
0.0031038138549774885	Color	Color	paula
0.006815892178565264	Motion	Motion	paula
0.0036539623979479074	Color	Motion	paula
0.0055425227619707584	Motion	Color	paula
0.00881575420498848	Color	Color	paula
0.009558139368891716	Motion	Motion	paula
0.00933324359357357	Color	Motion	paula
0.007535975426435471	Motion	Color	paula
0.006315379403531551	Color	Color	paula
0.009938079863786697	Motion	Motion	paula
0.011547005735337734	Color	Motion	paula
0.01132418867200613	Motion	Color	paula
0.010209410451352596	Color	Color	paula
0.010784678161144257	Motion	Motion	paula
0.010999438352882862	Color	Motion	paula
0.010180972516536713	Motion	Color	paula
0.0045889876782894135	Color	Color	paula
0.009257469326257706	Motion	Motion	paula
0.009906967170536518	Color	Motion	paula
0.01031404547393322	Motion	Color	paula
0.010255051776766777	Color	Color	paula
0.00862856674939394	Motion	Motion	paula
0.01140209287405014	Color	Motion	paula
0.011624682694673538	Motion	Color	paula
0.00920555554330349	Color	Color	paula
0.010784678161144257	Motion	Motion	paula
0.009448185563087463	Color	Motion	paula
0.010180972516536713	Motion	Color	paula
0.009450563229620457	Color	Color	paula
0.012018504552543163	Motion	Motion	paula
0.009066957049071789	Color	Motion	paula
0.009749960154294968	Motion	Color	paula
0.008345749229192734	Color	Color	paula
0.010613874532282352	Motion	Motion	paula
0.011547005735337734	Color	Motion	paula
0.012939556501805782	Motion	Color	paula
0.010209410451352596	Color	Color	paula
0.011697319336235523	Motion	Motion	paula
0.009813067503273487	Color	Motion	paula
0.009624240919947624	Motion	Color	paula
0.009686442092061043	Color	Color	paula
0.012018504552543163	Motion	Motion	paula
0.010562926530838013	Color	Motion	paula
0.009749960154294968	Motion	Color	paula
0.0031038138549774885	Color	Color	paula
0.010617105290293694	Motion	Motion	paula
0.01140209287405014	Color	Motion	paula
0.01691770926117897	Motion	Color	paula
0.00920555554330349	Color	Color	paula
0.00944367703050375	Motion	Motion	paula
0.01006568968296051	Color	Motion	paula
0.0068921190686523914	Motion	Color	paula
0.008012336678802967	Color	Color	paula
0.0032552520278841257	Motion	Motion	paula
0.004923961125314236	Color	Motion	paula
0.009622505865991116	Motion	Color	paula
0.0058001186698675156	Color	Color	paula
0.004652747884392738	Motion	Motion	paula
0.010999438352882862	Color	Motion	paula
0.007617394905537367	Motion	Color	paula
0.0045889876782894135	Color	Color	paula
0.003939513582736254	Motion	Motion	paula
0.009813067503273487	Color	Motion	paula
0.005904878955334425	Motion	Color	paula
0.009686442092061043	Color	Color	paula
0.0032552520278841257	Motion	Motion	paula
0.0036539623979479074	Color	Motion	paula
0.009622505865991116	Motion	Color	paula
0.00881575420498848	Color	Color	paula
0.004362910520285368	Motion	Motion	paula
0.009448185563087463	Color	Motion	paula
0.005211575422435999	Motion	Color	paula
0.009450563229620457	Color	Color	paula
0.004134985152631998	Motion	Motion	paula
0.01006568968296051	Color	Motion	paula
0.00509512796998024	Motion	Color	paula
0.008012336678802967	Color	Color	paula
0.010613874532282352	Motion	Motion	paula
0.005188491195440292	Color	Motion	paula
0.012939556501805782	Motion	Color	paula
0.016971390694379807	Color	Color	paula
0.010617105290293694	Motion	Motion	paula
0.005148681811988354	Color	Motion	paula
0.01691770926117897	Motion	Color	paula
0.013487494550645351	Color	Color	paula
0.004010467790067196	Motion	Motion	paula
0.004400936886668205	Color	Motion	paula
0.01400757022202015	Motion	Color	paula
0.01511541660875082	Color	Color	paula
0.011697319336235523	Motion	Motion	paula
0.011695165187120438	Color	Motion	paula
0.009624240919947624	Motion	Color	paula
0.004066490102559328	Color	Color	paula
0.00944367703050375	Motion	Motion	paula
0.00530898105353117	Color	Motion	paula
0.0068921190686523914	Motion	Color	paula
0.01032518595457077	Color	Color	paula
0.004010467790067196	Motion	Motion	paula
0.0028278420213609934	Color	Motion	paula
0.01400757022202015	Motion	Color	paula
0.005978499073535204	Color	Color	paula
0.004652747884392738	Motion	Motion	paula
0.0033304858952760696	Color	Motion	paula
0.007617394905537367	Motion	Color	paula
0.008491788990795612	Color	Color	paula
0.004362910520285368	Motion	Motion	paula
0.0067815026268363	Color	Motion	paula
0.005211575422435999	Motion	Color	paula
0.008232666179537773	Color	Color	paula
0.003884037723764777	Motion	Motion	paula
0.004400936886668205	Color	Motion	paula
0.005272276699542999	Motion	Color	paula
0.01511541660875082	Color	Color	paula
0.003939513582736254	Motion	Motion	paula
0.012862022034823895	Color	Motion	paula
0.005904878955334425	Motion	Color	paula
0.005858040880411863	Color	Color	paula
0.004134985152631998	Motion	Motion	paula
0.006073331926018	Color	Motion	paula
0.00509512796998024	Motion	Color	paula
0.010329922661185265	Color	Color	paula
0.003884037723764777	Motion	Motion	paula
0.0028278420213609934	Color	Motion	paula
0.005272276699542999	Motion	Color	paula
0.005978499073535204	Color	Color	paula
0.0039435443468391895	Motion	Motion	paula
0.004798392299562693	Color	Motion	paula
0.006463397294282913	Motion	Color	paula
0.004886646289378405	Color	Color	paula
0.005728089716285467	Motion	Motion	paula
0.004960622172802687	Color	Motion	paula
0.005203340668231249	Motion	Color	paula
0.00831563025712967	Color	Color	paula
0.004046704154461622	Motion	Motion	paula
0.004449057392776012	Color	Motion	paula
0.0053214579820632935	Motion	Color	paula
0.006620364263653755	Color	Color	paula
0.0039435443468391895	Motion	Motion	paula
0.008266250602900982	Color	Motion	paula
0.006463397294282913	Motion	Color	paula
0.005102040711790323	Color	Color	paula
0.004760874900966883	Motion	Motion	paula
0.005185336340218782	Color	Motion	paula
0.004206732846796513	Motion	Color	paula
0.00503732543438673	Color	Color	paula
0.004770316183567047	Motion	Motion	paula
0.00441849697381258	Color	Motion	paula
0.004726538434624672	Motion	Color	paula
0.00587099976837635	Color	Color	paula
0.004940029699355364	Motion	Motion	paula
0.004798392299562693	Color	Motion	paula
0.0038265306502580643	Motion	Color	paula
0.004886646289378405	Color	Color	paula
0.005305597558617592	Motion	Motion	paula
0.00422553950920701	Color	Motion	paula
0.004122588783502579	Motion	Color	paula
0.0056412010453641415	Color	Color	paula
0.005794235039502382	Motion	Motion	paula
0.00466808769851923	Color	Motion	paula
0.0038830081466585398	Motion	Color	paula
0.005405220203101635	Color	Color	paula
0.004940029699355364	Motion	Motion	paula
0.008266250602900982	Color	Motion	paula
0.0038265306502580643	Motion	Color	paula
0.005102040711790323	Color	Color	paula
0.0071034557186067104	Motion	Motion	paula
0.006796344183385372	Color	Motion	paula
0.006362742278724909	Motion	Color	paula
0.0036781232338398695	Color	Color	paula
0.0077999671921133995	Motion	Motion	paula
0.006248698104172945	Color	Motion	paula
0.005832876544445753	Motion	Color	paula
0.00438624806702137	Color	Color	paula
0.005728089716285467	Motion	Motion	paula
0.005197018850594759	Color	Motion	paula
0.005203340668231249	Motion	Color	paula
0.00589623162522912	Color	Color	paula
0.004760874900966883	Motion	Motion	paula
0.007100001443177462	Color	Motion	paula
0.004206732846796513	Motion	Color	paula
0.006911158561706543	Color	Color	paula
0.0064748539589345455	Motion	Motion	paula
0.004742883145809174	Color	Motion	paula
0.002483297837898135	Motion	Color	paula
0.008851639926433563	Color	Color	paula
0.004046704154461622	Motion	Motion	paula
0.005330473650246859	Color	Motion	paula
0.0053214579820632935	Motion	Color	paula
0.005936349742114544	Color	Color	paula
0.004770316183567047	Motion	Motion	paula
0.012718654237687588	Color	Motion	paula
0.004726538434624672	Motion	Color	paula
0.0061757126823067665	Color	Color	paula
0.0064748539589345455	Motion	Motion	paula
0.012154098600149155	Color	Motion	paula
0.002483297837898135	Motion	Color	paula
0.0077238744124770164	Color	Color	paula
0.005305597558617592	Motion	Motion	paula
0.005197018850594759	Color	Motion	paula
0.004122588783502579	Motion	Color	paula
0.00589623162522912	Color	Color	paula
0.0071034557186067104	Motion	Motion	paula
0.007037370465695858	Color	Motion	paula
0.006362742278724909	Motion	Color	paula
0.004350599367171526	Color	Color	paula
0.005026350263506174	Motion	Motion	paula
0.0038757403381168842	Color	Motion	paula
0.003492190269753337	Motion	Color	paula
0.009803317487239838	Color	Color	paula
0.005794235039502382	Motion	Motion	paula
0.005330473650246859	Color	Motion	paula
0.0038830081466585398	Motion	Color	paula
0.005936349742114544	Color	Color	paula
0.0077999671921133995	Motion	Motion	paula
0.01149691827595234	Color	Motion	paula
0.005832876544445753	Motion	Color	paula
0.002702037338167429	Color	Color	paula
0.005026350263506174	Motion	Motion	paula
0.007904130965471268	Color	Motion	paula
0.003492190269753337	Motion	Color	paula
0.004832156002521515	Color	Color	paula
0.01378581766039133	Motion	Motion	paula
0.007100001443177462	Color	Motion	paula
0.0063775512389838696	Motion	Color	paula
0.006911158561706543	Color	Color	paula
0.0061096386052668095	Motion	Motion	paula
0.007037370465695858	Color	Motion	paula
0.004346342757344246	Motion	Color	paula
0.004350599367171526	Color	Color	paula
0.006518847309052944	Motion	Motion	paula
0.007327248342335224	Color	Motion	paula
0.007019268348813057	Motion	Color	paula
0.01036229357123375	Color	Color	paula
0.01378581766039133	Motion	Motion	paula
0.012718654237687588	Color	Motion	paula
0.0063775512389838696	Motion	Color	paula
0.0061757126823067665	Color	Color	paula
0.013146843761205673	Motion	Motion	paula
0.01149691827595234	Color	Motion	paula
0.005724022164940834	Motion	Color	paula
0.002702037338167429	Color	Color	paula
0.011882775463163853	Motion	Motion	paula
0.01248539425432682	Color	Motion	paula
0.005196304060518742	Motion	Color	paula
0.0057042548432946205	Color	Color	paula
0.01107110921293497	Motion	Motion	paula
0.004742883145809174	Color	Motion	paula
0.012562318705022335	Motion	Color	paula
0.008851639926433563	Color	Color	paula
0.005518145393580198	Motion	Motion	paula
0.0038757403381168842	Color	Motion	paula
0.009939181618392467	Motion	Color	paula
0.009803317487239838	Color	Color	paula
0.005259063094854355	Motion	Motion	paula
0.007327248342335224	Color	Motion	paula
0.009260313585400581	Motion	Color	paula
0.01036229357123375	Color	Color	paula
0.01107110921293497	Motion	Motion	paula
0.012154098600149155	Color	Motion	paula
0.012562318705022335	Motion	Color	paula
0.0077238744124770164	Color	Color	paula
0.009560571052134037	Motion	Motion	paula
0.007904130965471268	Color	Motion	paula
0.006122775841504335	Motion	Color	paula
0.004832156002521515	Color	Color	paula
0.012204259634017944	Motion	Motion	paula
0.01248539425432682	Color	Motion	paula
0.0076472945511341095	Motion	Color	paula
0.0057042548432946205	Color	Color	paula
0.0061096386052668095	Motion	Motion	paula
0.004960622172802687	Color	Motion	paula
0.004346342757344246	Motion	Color	paula
0.00831563025712967	Color	Color	paula
0.013146843761205673	Motion	Motion	paula
0.00422553950920701	Color	Motion	paula
0.005724022164940834	Motion	Color	paula
0.0056412010453641415	Color	Color	paula
0.004165702033787966	Motion	Motion	paula
0.005325633101165295	Color	Motion	paula
0.007228887639939785	Motion	Color	paula
0.005542329046875238	Color	Color	paula
0.006518847309052944	Motion	Motion	paula
0.005185336340218782	Color	Motion	paula
0.007019268348813057	Motion	Color	paula
0.00503732543438673	Color	Color	paula
0.011882775463163853	Motion	Motion	paula
0.006796344183385372	Color	Motion	paula
0.005196304060518742	Motion	Color	paula
0.0036781232338398695	Color	Color	paula
0.004165702033787966	Motion	Motion	paula
0.0032585961744189262	Color	Motion	paula
0.007228887639939785	Motion	Color	paula
0.004809265956282616	Color	Color	paula
0.005518145393580198	Motion	Motion	paula
0.004449057392776012	Color	Motion	paula
0.009939181618392467	Motion	Color	paula
0.006620364263653755	Color	Color	paula
0.009560571052134037	Motion	Motion	paula
0.00466808769851923	Color	Motion	paula
0.006122775841504335	Motion	Color	paula
0.005405220203101635	Color	Color	paula
0.00363529147580266	Motion	Motion	paula
0.005325633101165295	Color	Motion	paula
0.005229846108704805	Motion	Color	paula
0.005542329046875238	Color	Color	paula
0.005259063094854355	Motion	Motion	paula
0.00441849697381258	Color	Motion	paula
0.009260313585400581	Motion	Color	paula
0.00587099976837635	Color	Color	paula
0.012204259634017944	Motion	Motion	paula
0.006248698104172945	Color	Motion	paula
0.0076472945511341095	Motion	Color	paula
0.00438624806702137	Color	Color	paula
0.00363529147580266	Motion	Motion	paula
0.0032585961744189262	Color	Motion	paula
0.005229846108704805	Motion	Color	paula
0.004809265956282616	Color	Color	paula
0.004230388905853033	Motion	Motion	paula
0.004528783727437258	Color	Motion	paula
0.004940029699355364	Motion	Color	paula
0.006248698104172945	Color	Color	paula
0.006798529531806707	Motion	Motion	paula
0.004444364923983812	Color	Motion	paula
0.0055158562026917934	Motion	Color	paula
0.004652249626815319	Color	Color	paula
0.005520976614207029	Motion	Motion	paula
0.004442702047526836	Color	Motion	paula
0.0029642400331795216	Motion	Color	paula
0.005438882391899824	Color	Color	paula
0.004230388905853033	Motion	Motion	paula
0.006986257154494524	Color	Motion	paula
0.004940029699355364	Motion	Color	paula
0.00441849697381258	Color	Color	paula
0.008877451531589031	Motion	Motion	paula
0.005845122039318085	Color	Motion	paula
0.0071087912656366825	Motion	Color	paula
0.006217425223439932	Color	Color	paula
0.0066298749297857285	Motion	Motion	paula
0.0063775512389838696	Color	Motion	paula
0.005622659809887409	Motion	Color	paula
0.005934274755418301	Color	Color	paula
0.00726255401968956	Motion	Motion	paula
0.004528783727437258	Color	Motion	paula
0.007101740222424269	Motion	Color	paula
0.006248698104172945	Color	Color	paula
0.007976461201906204	Motion	Motion	paula
0.002673206152394414	Color	Motion	paula
0.009008063934743404	Motion	Color	paula
0.005961624905467033	Color	Color	paula
0.007534973323345184	Motion	Motion	paula
0.002648860914632678	Color	Motion	paula
0.002275320701301098	Motion	Color	paula
0.0071363290771842	Color	Color	paula
0.00726255401968956	Motion	Motion	paula
0.006986257154494524	Color	Motion	paula
0.007101740222424269	Motion	Color	paula
0.00441849697381258	Color	Color	paula
0.010626576840877533	Motion	Motion	paula
0.008744457736611366	Color	Motion	paula
0.006341508589684963	Motion	Color	paula
0.005326744168996811	Color	Color	paula
0.008570028468966484	Motion	Motion	paula
0.007546020206063986	Color	Motion	paula
0.00576756801456213	Motion	Color	paula
0.0038562410045415163	Color	Color	paula
0.006798529531806707	Motion	Motion	paula
0.008881021291017532	Color	Motion	paula
0.0055158562026917934	Motion	Color	paula
0.004873073194175959	Color	Color	paula
0.008877451531589031	Motion	Motion	paula
0.004833327140659094	Color	Motion	paula
0.0071087912656366825	Motion	Color	paula
0.004070033319294453	Color	Color	paula
0.0049862428568303585	Motion	Motion	paula
0.009963546879589558	Color	Motion	paula
0.004446436185389757	Motion	Color	paula
0.006298121064901352	Color	Color	paula
0.005520976614207029	Motion	Motion	paula
0.007589705754071474	Color	Motion	paula
0.0029642400331795216	Motion	Color	paula
0.005615237168967724	Color	Color	paula
0.0066298749297857285	Motion	Motion	paula
0.00519176758825779	Color	Motion	paula
0.005622659809887409	Motion	Color	paula
0.00589205464348197	Color	Color	paula
0.0049862428568303585	Motion	Motion	paula
0.0027684082742780447	Color	Motion	paula
0.004446436185389757	Motion	Color	paula
0.00715104304254055	Color	Color	paula
0.007976461201906204	Motion	Motion	paula
0.008881021291017532	Color	Motion	paula
0.009008063934743404	Motion	Color	paula
0.004873073194175959	Color	Color	paula
0.010626576840877533	Motion	Motion	paula
0.007797191850841045	Color	Motion	paula
0.006341508589684963	Motion	Color	paula
[truncated: 192,305 more rows]
