# Supplementary material for: Adaptive stretching of representations across brain regions and deep learning model layers
Source: Nat Commun. 2025 Nov 21;16:10302. doi: 10.1038/s41467-025-65231-y (PMC12638828; doi:10.1038/s41467-025-65231-y)
Supplement: Supplementary file 4 — Source Data [file 41467_2025_65231_MOESM4_ESM.zip › Source-data-file/Supplemental III.4/region_LIP_stats.csv]

dissimilarity	motion_color_mismatch	motion_color_task	MonkeyID
0.31660306453704834	Motion	Motion	paula
0.5768611431121826	Color	Motion	paula
0.31639572978019714	Motion	Color	paula
0.10114964097738266	Color	Color	paula
0.3572813868522644	Motion	Motion	paula
0.3609406650066376	Color	Motion	paula
0.2587939500808716	Motion	Color	paula
0.30366942286491394	Color	Color	paula
0.5576888918876648	Motion	Motion	paula
0.29161956906318665	Color	Motion	paula
0.21605587005615234	Motion	Color	paula
0.3039754033088684	Color	Color	paula
0.31660306453704834	Motion	Motion	paula
0.0708872377872467	Color	Motion	paula
0.31639572978019714	Motion	Color	paula
0.41585004329681396	Color	Color	paula
0.08710625767707825	Motion	Motion	paula
0.1597583144903183	Color	Motion	paula
0.11231052130460739	Motion	Color	paula
0.27091291546821594	Color	Color	paula
0.4835371971130371	Motion	Motion	paula
0.15674535930156708	Color	Motion	paula
0.1518668383359909	Motion	Color	paula
0.2743628919124603	Color	Color	paula
0.5026367902755737	Motion	Motion	paula
0.5768611431121826	Color	Motion	paula
0.206715390086174	Motion	Color	paula
0.10114964097738266	Color	Color	paula
0.4154590964317322	Motion	Motion	paula
0.5026658773422241	Color	Motion	paula
0.15429119765758514	Motion	Color	paula
0.20555905997753143	Color	Color	paula
0.5049419403076172	Motion	Motion	paula
0.4802607297897339	Color	Motion	paula
0.21549198031425476	Motion	Color	paula
0.2058505415916443	Color	Color	paula
0.5026367902755737	Motion	Motion	paula
0.0708872377872467	Color	Motion	paula
0.206715390086174	Motion	Color	paula
0.41585004329681396	Color	Color	paula
0.1418185532093048	Motion	Motion	paula
0.14310726523399353	Color	Motion	paula
0.3572004437446594	Motion	Color	paula
0.1604207456111908	Color	Color	paula
0.04776624217629433	Motion	Motion	paula
0.18536695837974548	Color	Motion	paula
0.4029885232448578	Motion	Color	paula
0.3641170859336853	Color	Color	paula
0.3572813868522644	Motion	Motion	paula
0.11241663247346878	Color	Motion	paula
0.2587939500808716	Motion	Color	paula
0.021896973252296448	Color	Color	paula
0.08710625767707825	Motion	Motion	paula
0.04575631022453308	Color	Motion	paula
0.11231052130460739	Motion	Color	paula
0.31270408630371094	Color	Color	paula
0.42831361293792725	Motion	Motion	paula
0.11280514299869537	Color	Motion	paula
0.08366257697343826	Motion	Color	paula
0.2346961796283722	Color	Color	paula
0.5576888918876648	Motion	Motion	paula
0.4807099997997284	Color	Motion	paula
0.21605587005615234	Motion	Color	paula
0.10445486754179001	Color	Color	paula
0.4835371971130371	Motion	Motion	paula
0.38614311814308167	Color	Motion	paula
0.1518668383359909	Motion	Color	paula
0.058863427489995956	Color	Color	paula
0.42831361293792725	Motion	Motion	paula
0.30004921555519104	Color	Motion	paula
0.08366257697343826	Motion	Color	paula
0.3048549294471741	Color	Color	paula
0.4154590964317322	Motion	Motion	paula
0.11241663247346878	Color	Motion	paula
0.15429119765758514	Motion	Color	paula
0.021896973252296448	Color	Color	paula
0.1418185532093048	Motion	Motion	paula
0.10099106281995773	Color	Motion	paula
0.3572004437446594	Motion	Color	paula
0.30804869532585144	Color	Color	paula
0.11357284337282181	Motion	Motion	paula
0.12308533489704132	Color	Motion	paula
0.09188059717416763	Motion	Color	paula
0.23904705047607422	Color	Color	paula
0.5049419403076172	Motion	Motion	paula
0.4807099997997284	Color	Motion	paula
0.21549198031425476	Motion	Color	paula
0.10445486754179001	Color	Color	paula
0.04776624217629433	Motion	Motion	paula
0.1169065609574318	Color	Motion	paula
0.4029885232448578	Motion	Color	paula
0.0771780014038086	Color	Color	paula
0.11357284337282181	Motion	Motion	paula
0.19344933331012726	Color	Motion	paula
0.09188059717416763	Motion	Color	paula
0.39571264386177063	Color	Color	paula
0.048528194427490234	Motion	Motion	paula
0.04575631022453308	Color	Motion	paula
0.3044256865978241	Motion	Color	paula
0.31270408630371094	Color	Color	paula
0.09590034186840057	Motion	Motion	paula
0.10099106281995773	Color	Motion	paula
0.35679492354393005	Motion	Color	paula
0.30804869532585144	Color	Color	paula
0.04873964935541153	Motion	Motion	paula
0.07564324140548706	Color	Motion	paula
0.11985177546739578	Motion	Color	paula
0.16176997125148773	Color	Color	paula
0.048528194427490234	Motion	Motion	paula
0.38614311814308167	Color	Motion	paula
0.3044256865978241	Motion	Color	paula
0.058863427489995956	Color	Color	paula
0.10681599378585815	Motion	Motion	paula
0.1169065609574318	Color	Motion	paula
0.12119171023368835	Motion	Color	paula
0.0771780014038086	Color	Color	paula
0.06764822453260422	Motion	Motion	paula
0.08713604509830475	Color	Motion	paula
0.24165506660938263	Motion	Color	paula
0.3462255299091339	Color	Color	paula
0.03525426238775253	Motion	Motion	paula
0.11280514299869537	Color	Motion	paula
0.17433704435825348	Motion	Color	paula
0.2346961796283722	Color	Color	paula
0.17272837460041046	Motion	Motion	paula
0.12308533489704132	Color	Motion	paula
0.26533520221710205	Motion	Color	paula
0.23904705047607422	Color	Color	paula
0.1616775542497635	Motion	Motion	paula
0.07564324140548706	Color	Motion	paula
0.23876246809959412	Motion	Color	paula
0.16176997125148773	Color	Color	paula
0.03525426238775253	Motion	Motion	paula
0.30004921555519104	Color	Motion	paula
0.17433704435825348	Motion	Color	paula
0.3048549294471741	Color	Color	paula
0.19367337226867676	Motion	Motion	paula
0.19344933331012726	Color	Motion	paula
0.40293192863464355	Motion	Color	paula
0.39571264386177063	Color	Color	paula
0.17069238424301147	Motion	Motion	paula
0.08713604509830475	Color	Motion	paula
0.3433173596858978	Motion	Color	paula
0.3462255299091339	Color	Color	paula
0.09590034186840057	Motion	Motion	paula
0.3609406650066376	Color	Motion	paula
0.35679492354393005	Motion	Color	paula
0.30366942286491394	Color	Color	paula
0.10681599378585815	Motion	Motion	paula
0.5026658773422241	Color	Motion	paula
0.12119171023368835	Motion	Color	paula
0.20555905997753143	Color	Color	paula
0.14317777752876282	Motion	Motion	paula
0.12799334526062012	Color	Motion	paula
0.26472681760787964	Motion	Color	paula
0.06653459370136261	Color	Color	paula
0.04873964935541153	Motion	Motion	paula
0.1597583144903183	Color	Motion	paula
0.11985177546739578	Motion	Color	paula
0.27091291546821594	Color	Color	paula
0.06764822453260422	Motion	Motion	paula
0.14310726523399353	Color	Motion	paula
0.24165506660938263	Motion	Color	paula
0.1604207456111908	Color	Color	paula
0.14317777752876282	Motion	Motion	paula
0.15172310173511505	Color	Motion	paula
0.26472681760787964	Motion	Color	paula
0.30058637261390686	Color	Color	paula
0.17272837460041046	Motion	Motion	paula
0.29161956906318665	Color	Motion	paula
0.26533520221710205	Motion	Color	paula
0.3039754033088684	Color	Color	paula
0.19367337226867676	Motion	Motion	paula
0.4802607297897339	Color	Motion	paula
0.40293192863464355	Motion	Color	paula
0.2058505415916443	Color	Color	paula
0.139058917760849	Motion	Motion	paula
0.12799334526062012	Color	Motion	paula
0.2781825065612793	Motion	Color	paula
0.06653459370136261	Color	Color	paula
0.1616775542497635	Motion	Motion	paula
0.15674535930156708	Color	Motion	paula
0.23876246809959412	Motion	Color	paula
0.2743628919124603	Color	Color	paula
0.17069238424301147	Motion	Motion	paula
0.18536695837974548	Color	Motion	paula
0.3433173596858978	Motion	Color	paula
0.3641170859336853	Color	Color	paula
0.139058917760849	Motion	Motion	paula
0.15172310173511505	Color	Motion	paula
0.2781825065612793	Motion	Color	paula
0.30058637261390686	Color	Color	paula
0.19538700580596924	Motion	Motion	paula
0.24025318026542664	Color	Motion	paula
0.18728867173194885	Motion	Color	paula
0.11147890239953995	Color	Color	paula
0.1256641149520874	Motion	Motion	paula
0.2713388502597809	Color	Motion	paula
0.09940498322248459	Motion	Color	paula
0.11924927681684494	Color	Color	paula
0.2516288757324219	Motion	Motion	paula
0.24593494832515717	Color	Motion	paula
0.06456156075000763	Motion	Color	paula
0.0861944630742073	Color	Color	paula
0.19538700580596924	Motion	Motion	paula
0.08235017210245132	Color	Motion	paula
0.18728867173194885	Motion	Color	paula
0.22214002907276154	Color	Color	paula
0.14451231062412262	Motion	Motion	paula
0.5069149732589722	Color	Motion	paula
0.19878548383712769	Motion	Color	paula
0.21763336658477783	Color	Color	paula
0.19321271777153015	Motion	Motion	paula
0.3579089641571045	Color	Motion	paula
0.18670669198036194	Motion	Color	paula
0.13863147795200348	Color	Color	paula
0.31239813566207886	Motion	Motion	paula
0.24025318026542664	Color	Motion	paula
0.14044401049613953	Motion	Color	paula
0.11147890239953995	Color	Color	paula
0.22838154435157776	Motion	Motion	paula
0.2869463264942169	Color	Motion	paula
0.13987132906913757	Motion	Color	paula
0.07821427285671234	Color	Color	paula
0.16223980486392975	Motion	Motion	paula
0.2784554362297058	Color	Motion	paula
0.09591971337795258	Motion	Color	paula
0.18314743041992188	Color	Color	paula
0.31239813566207886	Motion	Motion	paula
0.08235017210245132	Color	Motion	paula
0.14044401049613953	Motion	Color	paula
0.22214002907276154	Color	Color	paula
0.10019003599882126	Motion	Motion	paula
0.5008381009101868	Color	Motion	paula
0.09444060176610947	Motion	Color	paula
0.14585919678211212	Color	Color	paula
0.2516416311264038	Motion	Motion	paula
0.3396628201007843	Color	Motion	paula
0.11089392006397247	Motion	Color	paula
0.1435440331697464	Color	Color	paula
0.1256641149520874	Motion	Motion	paula
0.11227663606405258	Color	Motion	paula
0.09940498322248459	Motion	Color	paula
0.07313563674688339	Color	Color	paula
0.14451231062412262	Motion	Motion	paula
0.1124291643500328	Color	Motion	paula
0.19878548383712769	Motion	Color	paula
0.1655217558145523	Color	Color	paula
0.2323170155286789	Motion	Motion	paula
0.1703646183013916	Color	Motion	paula
0.0675894021987915	Motion	Color	paula
0.20684325695037842	Color	Color	paula
0.2516288757324219	Motion	Motion	paula
0.2654463052749634	Color	Motion	paula
0.06456156075000763	Motion	Color	paula
0.04019969329237938	Color	Color	paula
0.19321271777153015	Motion	Motion	paula
0.19393424689769745	Color	Motion	paula
0.18670669198036194	Motion	Color	paula
0.3644042909145355	Color	Color	paula
0.2323170155286789	Motion	Motion	paula
0.15846134722232819	Color	Motion	paula
0.0675894021987915	Motion	Color	paula
0.6395907998085022	Color	Color	paula
0.22838154435157776	Motion	Motion	paula
0.11227663606405258	Color	Motion	paula
0.13987132906913757	Motion	Color	paula
0.07313563674688339	Color	Color	paula
0.10019003599882126	Motion	Motion	paula
0.11259926855564117	Color	Motion	paula
0.09444060176610947	Motion	Color	paula
0.15040552616119385	Color	Color	paula
0.15870191156864166	Motion	Motion	paula
0.18242798745632172	Color	Motion	paula
0.07094868272542953	Motion	Color	paula
0.19883506000041962	Color	Color	paula
0.16223980486392975	Motion	Motion	paula
0.2654463052749634	Color	Motion	paula
0.09591971337795258	Motion	Color	paula
0.04019969329237938	Color	Color	paula
0.2516416311264038	Motion	Motion	paula
0.24852977693080902	Color	Motion	paula
0.11089392006397247	Motion	Color	paula
0.3736654222011566	Color	Color	paula
0.15870191156864166	Motion	Motion	paula
0.2414088398218155	Color	Motion	paula
0.07094868272542953	Motion	Color	paula
0.6515834927558899	Color	Color	paula
0.1152975857257843	Motion	Motion	paula
0.1124291643500328	Color	Motion	paula
0.23211517930030823	Motion	Color	paula
0.1655217558145523	Color	Color	paula
0.16931021213531494	Motion	Motion	paula
0.11259926855564117	Color	Motion	paula
0.19852587580680847	Motion	Color	paula
0.15040552616119385	Color	Color	paula
0.4597935378551483	Motion	Motion	paula
0.24944467842578888	Color	Motion	paula
0.2452605664730072	Motion	Color	paula
0.0565749928355217	Color	Color	paula
0.1152975857257843	Motion	Motion	paula
0.19393424689769745	Color	Motion	paula
0.23211517930030823	Motion	Color	paula
0.3644042909145355	Color	Color	paula
0.10168405622243881	Motion	Motion	paula
0.24852977693080902	Color	Motion	paula
0.4161267876625061	Motion	Color	paula
0.3736654222011566	Color	Color	paula
0.5072135925292969	Motion	Motion	paula
0.06642834842205048	Color	Motion	paula
0.47492516040802	Motion	Color	paula
0.2926408350467682	Color	Color	paula
0.2804749011993408	Motion	Motion	paula
0.1703646183013916	Color	Motion	paula
0.4977796971797943	Motion	Color	paula
0.20684325695037842	Color	Color	paula
0.23601853847503662	Motion	Motion	paula
0.18242798745632172	Color	Motion	paula
0.10339876264333725	Motion	Color	paula
0.19883506000041962	Color	Color	paula
0.11590289324522018	Motion	Motion	paula
0.24944467842578888	Color	Motion	paula
0.2579706013202667	Motion	Color	paula
0.0565749928355217	Color	Color	paula
0.2804749011993408	Motion	Motion	paula
0.15846134722232819	Color	Motion	paula
0.4977796971797943	Motion	Color	paula
0.6395907998085022	Color	Color	paula
0.06410817801952362	Motion	Motion	paula
0.2414088398218155	Color	Motion	paula
0.5309339165687561	Motion	Color	paula
0.6515834927558899	Color	Color	paula
0.32697436213493347	Motion	Motion	paula
0.06642834842205048	Color	Motion	paula
0.7403112649917603	Motion	Color	paula
0.2926408350467682	Color	Color	paula
0.16931021213531494	Motion	Motion	paula
0.2713388502597809	Color	Motion	paula
0.19852587580680847	Motion	Color	paula
0.11924927681684494	Color	Color	paula
0.10168405622243881	Motion	Motion	paula
0.2869463264942169	Color	Motion	paula
0.4161267876625061	Motion	Color	paula
0.07821427285671234	Color	Color	paula
0.47419503331184387	Motion	Motion	paula
0.10062012076377869	Color	Motion	paula
0.15030911564826965	Motion	Color	paula
0.17728127539157867	Color	Color	paula
0.4597935378551483	Motion	Motion	paula
0.5069149732589722	Color	Motion	paula
0.2452605664730072	Motion	Color	paula
0.21763336658477783	Color	Color	paula
0.5072135925292969	Motion	Motion	paula
0.5008381009101868	Color	Motion	paula
0.47492516040802	Motion	Color	paula
0.14585919678211212	Color	Color	paula
0.47419503331184387	Motion	Motion	paula
0.2446032166481018	Color	Motion	paula
0.15030911564826965	Motion	Color	paula
0.08168112486600876	Color	Color	paula
0.23601853847503662	Motion	Motion	paula
0.24593494832515717	Color	Motion	paula
0.10339876264333725	Motion	Color	paula
0.0861944630742073	Color	Color	paula
0.06410817801952362	Motion	Motion	paula
0.2784554362297058	Color	Motion	paula
0.5309339165687561	Motion	Color	paula
0.18314743041992188	Color	Color	paula
0.2871788740158081	Motion	Motion	paula
0.10062012076377869	Color	Motion	paula
0.21233761310577393	Motion	Color	paula
0.17728127539157867	Color	Color	paula
0.11590289324522018	Motion	Motion	paula
0.3579089641571045	Color	Motion	paula
0.2579706013202667	Motion	Color	paula
0.13863147795200348	Color	Color	paula
0.32697436213493347	Motion	Motion	paula
0.3396628201007843	Color	Motion	paula
0.7403112649917603	Motion	Color	paula
0.1435440331697464	Color	Color	paula
0.2871788740158081	Motion	Motion	paula
0.2446032166481018	Color	Motion	paula
0.21233761310577393	Motion	Color	paula
0.08168112486600876	Color	Color	paula
0.5921245813369751	Motion	Motion	paula
0.6933221817016602	Color	Motion	paula
0.41810980439186096	Motion	Color	paula
0.1019960343837738	Color	Color	paula
0.6933957934379578	Motion	Motion	paula
0.7048212289810181	Color	Motion	paula
0.1944366991519928	Motion	Color	paula
0.28233230113983154	Color	Color	paula
0.6182637214660645	Motion	Motion	paula
0.40272101759910583	Color	Motion	paula
0.07869412750005722	Motion	Color	paula
0.08058255910873413	Color	Color	paula
0.5921245813369751	Motion	Motion	paula
0.1763216108083725	Color	Motion	paula
0.41810980439186096	Motion	Color	paula
0.4221090078353882	Color	Color	paula
0.20359474420547485	Motion	Motion	paula
0.10660035163164139	Color	Motion	paula
0.22794771194458008	Motion	Color	paula
0.3787137269973755	Color	Color	paula
0.13603952527046204	Motion	Motion	paula
0.09814095497131348	Color	Motion	paula
0.419762521982193	Motion	Color	paula
0.4269297122955322	Color	Color	paula
0.26891422271728516	Motion	Motion	paula
0.6933221817016602	Color	Motion	paula
0.2035999745130539	Motion	Color	paula
0.1019960343837738	Color	Color	paula
0.393123984336853	Motion	Motion	paula
0.11449700593948364	Color	Motion	paula
0.033844832330942154	Motion	Color	paula
0.2744135558605194	Color	Color	paula
0.22544251382350922	Motion	Motion	paula
0.3168473541736603	Color	Motion	paula
0.36102551221847534	Motion	Color	paula
0.15773677825927734	Color	Color	paula
0.26891422271728516	Motion	Motion	paula
0.1763216108083725	Color	Motion	paula
0.2035999745130539	Motion	Color	paula
0.4221090078353882	Color	Color	paula
0.20693416893482208	Motion	Motion	paula
0.19766448438167572	Color	Motion	paula
0.1925417184829712	Motion	Color	paula
0.2402970939874649	Color	Color	paula
0.15394636988639832	Motion	Motion	paula
0.20726409554481506	Color	Motion	paula
0.18765735626220703	Motion	Color	paula
0.1839778572320938	Color	Color	paula
0.6933957934379578	Motion	Motion	paula
0.41797223687171936	Color	Motion	paula
0.1944366991519928	Motion	Color	paula
0.15825779736042023	Color	Color	paula
0.20359474420547485	Motion	Motion	paula
0.5908870100975037	Color	Motion	paula
0.22794771194458008	Motion	Color	paula
0.6166461706161499	Color	Color	paula
0.08579055219888687	Motion	Motion	paula
0.3195333182811737	Color	Motion	paula
0.20463834702968597	Motion	Color	paula
0.3667116165161133	Color	Color	paula
0.6182637214660645	Motion	Motion	paula
0.17120645940303802	Color	Motion	paula
0.07869412750005722	Motion	Color	paula
0.30611708760261536	Color	Color	paula
0.13603952527046204	Motion	Motion	paula
0.18903136253356934	Color	Motion	paula
0.419762521982193	Motion	Color	paula
0.25568246841430664	Color	Color	paula
0.08579055219888687	Motion	Motion	paula
0.3558042645454407	Color	Motion	paula
0.20463834702968597	Motion	Color	paula
0.3128964900970459	Color	Color	paula
0.393123984336853	Motion	Motion	paula
0.41797223687171936	Color	Motion	paula
0.033844832330942154	Motion	Color	paula
0.15825779736042023	Color	Color	paula
0.20693416893482208	Motion	Motion	paula
0.1847723126411438	Color	Motion	paula
0.1925417184829712	Motion	Color	paula
0.5737746953964233	Color	Color	paula
0.2192971557378769	Motion	Motion	paula
0.2009894698858261	Color	Motion	paula
0.34785401821136475	Motion	Color	paula
0.33593425154685974	Color	Color	paula
0.22544251382350922	Motion	Motion	paula
0.17120645940303802	Color	Motion	paula
0.36102551221847534	Motion	Color	paula
0.30611708760261536	Color	Color	paula
0.15394636988639832	Motion	Motion	paula
0.19415438175201416	Color	Motion	paula
0.18765735626220703	Motion	Color	paula
0.35638293623924255	Color	Color	paula
0.2192971557378769	Motion	Motion	paula
0.2826605439186096	Color	Motion	paula
0.34785401821136475	Motion	Color	paula
0.44633394479751587	Color	Color	paula
0.4817056655883789	Motion	Motion	paula
0.5908870100975037	Color	Motion	paula
0.5073878169059753	Motion	Color	paula
0.6166461706161499	Color	Color	paula
0.5430256128311157	Motion	Motion	paula
0.1847723126411438	Color	Motion	paula
0.6065357327461243	Motion	Color	paula
0.5737746953964233	Color	Color	paula
0.492061048746109	Motion	Motion	paula
0.35192492604255676	Color	Motion	paula
0.6273079514503479	Motion	Color	paula
0.6032892465591431	Color	Color	paula
0.4817056655883789	Motion	Motion	paula
0.18903136253356934	Color	Motion	paula
0.5073878169059753	Motion	Color	paula
0.25568246841430664	Color	Color	paula
0.09196989238262177	Motion	Motion	paula
0.19415438175201416	Color	Motion	paula
0.31464794278144836	Motion	Color	paula
0.35638293623924255	Color	Color	paula
0.1806010752916336	Motion	Motion	paula
0.4316057860851288	Color	Motion	paula
0.23720361292362213	Motion	Color	paula
0.2038256675004959	Color	Color	paula
0.21703912317752838	Motion	Motion	paula
0.3195333182811737	Color	Motion	paula
0.33537182211875916	Motion	Color	paula
0.3667116165161133	Color	Color	paula
0.2037634253501892	Motion	Motion	paula
0.2009894698858261	Color	Motion	paula
0.32369717955589294	Motion	Color	paula
0.33593425154685974	Color	Color	paula
0.2008843719959259	Motion	Motion	paula
0.35192492604255676	Color	Motion	paula
0.3121553957462311	Motion	Color	paula
0.6032892465591431	Color	Color	paula
0.21703912317752838	Motion	Motion	paula
0.3558042645454407	Color	Motion	paula
0.33537182211875916	Motion	Color	paula
0.3128964900970459	Color	Color	paula
0.1461361199617386	Motion	Motion	paula
0.2826605439186096	Color	Motion	paula
0.3135053515434265	Motion	Color	paula
0.44633394479751587	Color	Color	paula
0.36365029215812683	Motion	Motion	paula
0.4316057860851288	Color	Motion	paula
0.318581759929657	Motion	Color	paula
0.2038256675004959	Color	Color	paula
0.5430256128311157	Motion	Motion	paula
0.7048212289810181	Color	Motion	paula
0.6065357327461243	Motion	Color	paula
0.28233230113983154	Color	Color	paula
0.09196989238262177	Motion	Motion	paula
0.11449700593948364	Color	Motion	paula
0.31464794278144836	Motion	Color	paula
0.2744135558605194	Color	Color	paula
0.14438150823116302	Motion	Motion	paula
0.367812842130661	Color	Motion	paula
0.27200230956077576	Motion	Color	paula
0.2845662534236908	Color	Color	paula
0.492061048746109	Motion	Motion	paula
0.10660035163164139	Color	Motion	paula
0.6273079514503479	Motion	Color	paula
0.3787137269973755	Color	Color	paula
0.1806010752916336	Motion	Motion	paula
0.19766448438167572	Color	Motion	paula
0.23720361292362213	Motion	Color	paula
0.2402970939874649	Color	Color	paula
0.14438150823116302	Motion	Motion	paula
0.07280497252941132	Color	Motion	paula
0.27200230956077576	Motion	Color	paula
0.09873388707637787	Color	Color	paula
0.2037634253501892	Motion	Motion	paula
0.40272101759910583	Color	Motion	paula
0.32369717955589294	Motion	Color	paula
0.08058255910873413	Color	Color	paula
0.1461361199617386	Motion	Motion	paula
0.3168473541736603	Color	Motion	paula
0.3135053515434265	Motion	Color	paula
0.15773677825927734	Color	Color	paula
0.27805715799331665	Motion	Motion	paula
0.367812842130661	Color	Motion	paula
0.06357324123382568	Motion	Color	paula
0.2845662534236908	Color	Color	paula
0.2008843719959259	Motion	Motion	paula
0.09814095497131348	Color	Motion	paula
0.3121553957462311	Motion	Color	paula
0.4269297122955322	Color	Color	paula
0.36365029215812683	Motion	Motion	paula
0.20726409554481506	Color	Motion	paula
0.318581759929657	Motion	Color	paula
0.1839778572320938	Color	Color	paula
0.27805715799331665	Motion	Motion	paula
0.07280497252941132	Color	Motion	paula
0.06357324123382568	Motion	Color	paula
0.09873388707637787	Color	Color	paula
0.5341737270355225	Motion	Motion	paula
0.7307965755462646	Color	Motion	paula
0.23434282839298248	Motion	Color	paula
0.2506706118583679	Color	Color	paula
0.6849430799484253	Motion	Motion	paula
0.5347989797592163	Color	Motion	paula
0.141776442527771	Motion	Color	paula
0.37739816308021545	Color	Color	paula
0.5797067284584045	Motion	Motion	paula
0.9895362854003906	Color	Motion	paula
0.2468094378709793	Motion	Color	paula
0.30707284808158875	Color	Color	paula
0.5341737270355225	Motion	Motion	paula
0.35506004095077515	Color	Motion	paula
0.23434282839298248	Motion	Color	paula
0.2263607531785965	Color	Color	paula
0.4719627797603607	Motion	Motion	paula
0.35301125049591064	Color	Motion	paula
0.2557845413684845	Motion	Color	paula
0.1850978136062622	Color	Color	paula
0.5266650319099426	Motion	Motion	paula
0.185047909617424	Color	Motion	paula
0.37415841221809387	Motion	Color	paula
0.2938790023326874	Color	Color	paula
0.43652185797691345	Motion	Motion	paula
0.7307965755462646	Color	Motion	paula
0.24316222965717316	Motion	Color	paula
0.2506706118583679	Color	Color	paula
0.37704944610595703	Motion	Motion	paula
0.3920767605304718	Color	Motion	paula
0.3233303725719452	Motion	Color	paula
0.5420240759849548	Color	Color	paula
0.44838374853134155	Motion	Motion	paula
0.4992423355579376	Color	Motion	paula
0.3190477192401886	Motion	Color	paula
0.37589505314826965	Color	Color	paula
0.43652185797691345	Motion	Motion	paula
0.35506004095077515	Color	Motion	paula
0.24316222965717316	Motion	Color	paula
0.2263607531785965	Color	Color	paula
0.30178210139274597	Motion	Motion	paula
0.40915894508361816	Color	Motion	paula
0.2114318609237671	Motion	Color	paula
0.2226312905550003	Color	Color	paula
0.3678656816482544	Motion	Motion	paula
0.2567097246646881	Color	Motion	paula
0.22642776370048523	Motion	Color	paula
0.3134264647960663	Color	Color	paula
0.6849430799484253	Motion	Motion	paula
0.3249475955963135	Color	Motion	paula
0.141776442527771	Motion	Color	paula
0.2103985995054245	Color	Color	paula
0.4719627797603607	Motion	Motion	paula
0.45555993914604187	Color	Motion	paula
0.2557845413684845	Motion	Color	paula
0.2506104111671448	Color	Color	paula
0.6495895981788635	Motion	Motion	paula
0.4098958969116211	Color	Motion	paula
0.16055266559123993	Motion	Color	paula
0.3832475543022156	Color	Color	paula
0.5797067284584045	Motion	Motion	paula
0.42854782938957214	Color	Motion	paula
0.2468094378709793	Motion	Color	paula
0.2309766262769699	Color	Color	paula
0.5266650319099426	Motion	Motion	paula
0.5116745233535767	Color	Motion	paula
0.37415841221809387	Motion	Color	paula
0.41019734740257263	Color	Color	paula
0.6495895981788635	Motion	Motion	paula
0.5194581747055054	Color	Motion	paula
0.16055266559123993	Motion	Color	paula
0.28687578439712524	Color	Color	paula
0.37704944610595703	Motion	Motion	paula
0.3249475955963135	Color	Motion	paula
0.3233303725719452	Motion	Color	paula
0.2103985995054245	Color	Color	paula
0.30178210139274597	Motion	Motion	paula
0.5158469676971436	Color	Motion	paula
0.2114318609237671	Motion	Color	paula
0.37877821922302246	Color	Color	paula
0.3426332473754883	Motion	Motion	paula
0.27969950437545776	Color	Motion	paula
0.20734189450740814	Motion	Color	paula
0.3856359124183655	Color	Color	paula
0.44838374853134155	Motion	Motion	paula
0.42854782938957214	Color	Motion	paula
0.3190477192401886	Motion	Color	paula
0.2309766262769699	Color	Color	paula
0.3678656816482544	Motion	Motion	paula
0.40519702434539795	Color	Motion	paula
0.22642776370048523	Motion	Color	paula
0.41995495557785034	Color	Color	paula
0.3426332473754883	Motion	Motion	paula
0.43346643447875977	Color	Motion	paula
0.20734189450740814	Motion	Color	paula
0.3594813048839569	Color	Color	paula
0.5081583857536316	Motion	Motion	paula
0.45555993914604187	Color	Motion	paula
0.4467163681983948	Motion	Color	paula
0.2506104111671448	Color	Color	paula
0.45791682600975037	Motion	Motion	paula
0.5158469676971436	Color	Motion	paula
0.27544912695884705	Motion	Color	paula
0.37877821922302246	Color	Color	paula
0.5077037215232849	Motion	Motion	paula
0.4242914617061615	Color	Motion	paula
0.30150091648101807	Motion	Color	paula
0.46395745873451233	Color	Color	paula
0.5081583857536316	Motion	Motion	paula
0.5116745233535767	Color	Motion	paula
0.4467163681983948	Motion	Color	paula
0.41019734740257263	Color	Color	paula
0.11766236275434494	Motion	Motion	paula
0.40519702434539795	Color	Motion	paula
0.5535876154899597	Motion	Color	paula
0.41995495557785034	Color	Color	paula
0.34400415420532227	Motion	Motion	paula
0.23404988646507263	Color	Motion	paula
0.30539876222610474	Motion	Color	paula
0.5930691957473755	Color	Color	paula
0.2800266444683075	Motion	Motion	paula
0.4098958969116211	Color	Motion	paula
0.4510330855846405	Motion	Color	paula
0.3832475543022156	Color	Color	paula
0.7274701595306396	Motion	Motion	paula
0.27969950437545776	Color	Motion	paula
0.5144060254096985	Motion	Color	paula
0.3856359124183655	Color	Color	paula
0.22740435600280762	Motion	Motion	paula
0.4242914617061615	Color	Motion	paula
0.5040885210037231	Motion	Color	paula
0.46395745873451233	Color	Color	paula
0.2800266444683075	Motion	Motion	paula
0.5194581747055054	Color	Motion	paula
0.4510330855846405	Motion	Color	paula
0.28687578439712524	Color	Color	paula
0.7986838221549988	Motion	Motion	paula
0.43346643447875977	Color	Motion	paula
0.4939643144607544	Motion	Color	paula
0.3594813048839569	Color	Color	paula
0.2821729779243469	Motion	Motion	paula
0.23404988646507263	Color	Motion	paula
0.5555533766746521	Motion	Color	paula
0.5930691957473755	Color	Color	paula
0.45791682600975037	Motion	Motion	paula
0.5347989797592163	Color	Motion	paula
0.27544912695884705	Motion	Color	paula
0.37739816308021545	Color	Color	paula
0.11766236275434494	Motion	Motion	paula
0.3920767605304718	Color	Motion	paula
0.5535876154899597	Motion	Color	paula
0.5420240759849548	Color	Color	paula
0.3564298152923584	Motion	Motion	paula
0.6912750005722046	Color	Motion	paula
0.39309659600257874	Motion	Color	paula
0.44629016518592834	Color	Color	paula
0.5077037215232849	Motion	Motion	paula
0.35301125049591064	Color	Motion	paula
0.30150091648101807	Motion	Color	paula
0.1850978136062622	Color	Color	paula
0.34400415420532227	Motion	Motion	paula
0.40915894508361816	Color	Motion	paula
0.30539876222610474	Motion	Color	paula
0.2226312905550003	Color	Color	paula
0.3564298152923584	Motion	Motion	paula
0.3150017559528351	Color	Motion	paula
0.39309659600257874	Motion	Color	paula
0.3261415362358093	Color	Color	paula
0.7274701595306396	Motion	Motion	paula
0.9895362854003906	Color	Motion	paula
0.5144060254096985	Motion	Color	paula
0.30707284808158875	Color	Color	paula
0.7986838221549988	Motion	Motion	paula
0.4992423355579376	Color	Motion	paula
0.4939643144607544	Motion	Color	paula
0.37589505314826965	Color	Color	paula
0.6809492111206055	Motion	Motion	paula
0.6912750005722046	Color	Motion	paula
0.40825358033180237	Motion	Color	paula
0.44629016518592834	Color	Color	paula
0.22740435600280762	Motion	Motion	paula
0.185047909617424	Color	Motion	paula
0.5040885210037231	Motion	Color	paula
0.2938790023326874	Color	Color	paula
0.2821729779243469	Motion	Motion	paula
0.2567097246646881	Color	Motion	paula
0.5555533766746521	Motion	Color	paula
0.3134264647960663	Color	Color	paula
0.6809492111206055	Motion	Motion	paula
0.3150017559528351	Color	Motion	paula
0.40825358033180237	Motion	Color	paula
0.3261415362358093	Color	Color	paula
0.31956592202186584	Motion	Motion	paula
0.4039733111858368	Color	Motion	paula
0.5527707934379578	Motion	Color	paula
0.34105637669563293	Color	Color	paula
0.1273779273033142	Motion	Motion	paula
0.3415680229663849	Color	Motion	paula
0.32873982191085815	Motion	Color	paula
0.37609416246414185	Color	Color	paula
0.40415897965431213	Motion	Motion	paula
0.1903342455625534	Color	Motion	paula
0.3192395567893982	Motion	Color	paula
0.30272769927978516	Color	Color	paula
0.31956592202186584	Motion	Motion	paula
0.3914349377155304	Color	Motion	paula
0.5527707934379578	Motion	Color	paula
0.209635928273201	Color	Color	paula
0.24110712110996246	Motion	Motion	paula
0.33428189158439636	Color	Motion	paula
0.5048486590385437	Motion	Color	paula
0.364948570728302	Color	Color	paula
0.2855832278728485	Motion	Motion	paula
0.35687917470932007	Color	Motion	paula
0.4235727787017822	Motion	Color	paula
0.39168083667755127	Color	Color	paula
0.3584728538990021	Motion	Motion	paula
0.4039733111858368	Color	Motion	paula
0.5365683436393738	Motion	Color	paula
0.34105637669563293	Color	Color	paula
0.4768967926502228	Motion	Motion	paula
0.2699357271194458	Color	Motion	paula
0.31771528720855713	Motion	Color	paula
0.3467172384262085	Color	Color	paula
0.27205702662467957	Motion	Motion	paula
0.40450188517570496	Color	Motion	paula
0.4702664613723755	Motion	Color	paula
0.15980705618858337	Color	Color	paula
0.3584728538990021	Motion	Motion	paula
0.3914349377155304	Color	Motion	paula
0.5365683436393738	Motion	Color	paula
0.209635928273201	Color	Color	paula
0.602162778377533	Motion	Motion	paula
0.5905929207801819	Color	Motion	paula
0.286739319562912	Motion	Color	paula
0.323885440826416	Color	Color	paula
0.4829205274581909	Motion	Motion	paula
0.4867294430732727	Color	Motion	paula
0.18744692206382751	Motion	Color	paula
0.3370459973812103	Color	Color	paula
0.1273779273033142	Motion	Motion	paula
0.20745700597763062	Color	Motion	paula
0.32873982191085815	Motion	Color	paula
0.16770359873771667	Color	Color	paula
0.24110712110996246	Motion	Motion	paula
0.1724187433719635	Color	Motion	paula
0.5048486590385437	Motion	Color	paula
0.34210091829299927	Color	Color	paula
0.35524678230285645	Motion	Motion	paula
0.23605497181415558	Color	Motion	paula
0.1692051887512207	Motion	Color	paula
0.2248918116092682	Color	Color	paula
0.40415897965431213	Motion	Motion	paula
0.33773961663246155	Color	Motion	paula
0.3192395567893982	Motion	Color	paula
0.3010033667087555	Color	Color	paula
0.2855832278728485	Motion	Motion	paula
0.12935632467269897	Color	Motion	paula
0.4235727787017822	Motion	Color	paula
0.4613024890422821	Color	Color	paula
0.35524678230285645	Motion	Motion	paula
0.2606396973133087	Color	Motion	paula
0.1692051887512207	Motion	Color	paula
0.215406596660614	Color	Color	paula
0.4768967926502228	Motion	Motion	paula
0.20745700597763062	Color	Motion	paula
0.31771528720855713	Motion	Color	paula
0.16770359873771667	Color	Color	paula
0.602162778377533	Motion	Motion	paula
0.23935677111148834	Color	Motion	paula
0.286739319562912	Motion	Color	paula
0.4013103246688843	Color	Color	paula
0.2395787090063095	Motion	Motion	paula
0.2646124064922333	Color	Motion	paula
0.2273264229297638	Motion	Color	paula
0.2662067711353302	Color	Color	paula
0.27205702662467957	Motion	Motion	paula
0.33773961663246155	Color	Motion	paula
0.4702664613723755	Motion	Color	paula
0.3010033667087555	Color	Color	paula
0.4829205274581909	Motion	Motion	paula
0.32873907685279846	Color	Motion	paula
0.18744692206382751	Motion	Color	paula
0.4163990914821625	Color	Color	paula
0.2395787090063095	Motion	Motion	paula
0.19816505908966064	Color	Motion	paula
0.2273264229297638	Motion	Color	paula
0.4103783965110779	Color	Color	paula
0.38126617670059204	Motion	Motion	paula
0.1724187433719635	Color	Motion	paula
0.26286351680755615	Motion	Color	paula
0.34210091829299927	Color	Color	paula
0.3380308747291565	Motion	Motion	paula
0.23935677111148834	Color	Motion	paula
0.4417383074760437	Motion	Color	paula
0.4013103246688843	Color	Color	paula
0.157999649643898	Motion	Motion	paula
0.20258337259292603	Color	Motion	paula
0.44145914912223816	Motion	Color	paula
0.20412415266036987	Color	Color	paula
0.38126617670059204	Motion	Motion	paula
0.12935632467269897	Color	Motion	paula
0.26286351680755615	Motion	Color	paula
0.4613024890422821	Color	Color	paula
0.22337380051612854	Motion	Motion	paula
0.32873907685279846	Color	Motion	paula
0.46147435903549194	Motion	Color	paula
0.4163990914821625	Color	Color	paula
0.4630334675312042	Motion	Motion	paula
0.2993325889110565	Color	Motion	paula
0.46796804666519165	Motion	Color	paula
0.43817803263664246	Color	Color	paula
0.1895993947982788	Motion	Motion	paula
0.23605497181415558	Color	Motion	paula
0.19172462821006775	Motion	Color	paula
0.2248918116092682	Color	Color	paula
0.2763080596923828	Motion	Motion	paula
0.2646124064922333	Color	Motion	paula
0.21378469467163086	Motion	Color	paula
0.2662067711353302	Color	Color	paula
0.45442795753479004	Motion	Motion	paula
0.20258337259292603	Color	Motion	paula
0.27753376960754395	Motion	Color	paula
0.20412415266036987	Color	Color	paula
0.1895993947982788	Motion	Motion	paula
0.2606396973133087	Color	Motion	paula
0.19172462821006775	Motion	Color	paula
0.215406596660614	Color	Color	paula
0.12439054995775223	Motion	Motion	paula
0.19816505908966064	Color	Motion	paula
0.07021522521972656	Motion	Color	paula
0.4103783965110779	Color	Color	paula
0.3110823333263397	Motion	Motion	paula
0.2993325889110565	Color	Motion	paula
0.2592296302318573	Motion	Color	paula
0.43817803263664246	Color	Color	paula
0.3380308747291565	Motion	Motion	paula
0.3415680229663849	Color	Motion	paula
0.4417383074760437	Motion	Color	paula
0.37609416246414185	Color	Color	paula
0.22337380051612854	Motion	Motion	paula
0.2699357271194458	Color	Motion	paula
0.46147435903549194	Motion	Color	paula
0.3467172384262085	Color	Color	paula
0.38961973786354065	Motion	Motion	paula
0.23748943209648132	Color	Motion	paula
0.1538461595773697	Motion	Color	paula
0.2773500978946686	Color	Color	paula
0.157999649643898	Motion	Motion	paula
0.33428189158439636	Color	Motion	paula
0.44145914912223816	Motion	Color	paula
0.364948570728302	Color	Color	paula
0.4630334675312042	Motion	Motion	paula
0.5905929207801819	Color	Motion	paula
0.46796804666519165	Motion	Color	paula
0.323885440826416	Color	Color	paula
0.38961973786354065	Motion	Motion	paula
0.39812755584716797	Color	Motion	paula
0.1538461595773697	Motion	Color	paula
0.2166392058134079	Color	Color	paula
0.2763080596923828	Motion	Motion	paula
0.1903342455625534	Color	Motion	paula
0.21378469467163086	Motion	Color	paula
0.30272769927978516	Color	Color	paula
0.12439054995775223	Motion	Motion	paula
0.40450188517570496	Color	Motion	paula
0.07021522521972656	Motion	Color	paula
0.15980705618858337	Color	Color	paula
0.22453361749649048	Motion	Motion	paula
0.23748943209648132	Color	Motion	paula
0.2573373019695282	Motion	Color	paula
0.2773500978946686	Color	Color	paula
0.45442795753479004	Motion	Motion	paula
0.35687917470932007	Color	Motion	paula
0.27753376960754395	Motion	Color	paula
0.39168083667755127	Color	Color	paula
0.3110823333263397	Motion	Motion	paula
0.4867294430732727	Color	Motion	paula
0.2592296302318573	Motion	Color	paula
0.3370459973812103	Color	Color	paula
0.22453361749649048	Motion	Motion	paula
0.39812755584716797	Color	Motion	paula
0.2573373019695282	Motion	Color	paula
0.2166392058134079	Color	Color	paula
0.20000000298023224	Motion	Motion	paula
0.25519007444381714	Color	Motion	paula
0.3333333432674408	Motion	Color	paula
0.31269437074661255	Color	Color	paula
0.17002852261066437	Motion	Motion	paula
0.17116381227970123	Color	Motion	paula
0.28452566266059875	Motion	Color	paula
0.29480472207069397	Color	Color	paula
0.19177985191345215	Motion	Motion	paula
0.23125799000263214	Color	Motion	paula
0.2938016951084137	Motion	Color	paula
0.30274632573127747	Color	Color	paula
0.20000000298023224	Motion	Motion	paula
0.20000000298023224	Color	Motion	paula
0.3333333432674408	Motion	Color	paula
0.22360679507255554	Color	Color	paula
0.12277856469154358	Motion	Motion	paula
0.1556655764579773	Color	Motion	paula
0.10728660970926285	Motion	Color	paula
0.1267060488462448	Color	Color	paula
0.23623566329479218	Motion	Motion	paula
0.255817711353302	Color	Motion	paula
0.10103629529476166	Motion	Color	paula
0.13388316333293915	Color	Color	paula
0.18049149215221405	Motion	Motion	paula
0.25519007444381714	Color	Motion	paula
0.23333333432674408	Motion	Color	paula
0.31269437074661255	Color	Color	paula
0.15656518936157227	Motion	Motion	paula
0.1492091566324234	Color	Motion	paula
0.21758629381656647	Motion	Color	paula
0.0667358860373497	Color	Color	paula
0.2513692378997803	Motion	Motion	paula
0.28398680686950684	Color	Motion	paula
0.08384198695421219	Motion	Color	paula
0.06353173404932022	Color	Color	paula
0.18049149215221405	Motion	Motion	paula
0.20000000298023224	Color	Motion	paula
0.23333333432674408	Motion	Color	paula
0.22360679507255554	Color	Color	paula
0.17950549721717834	Motion	Motion	paula
0.10439558327198029	Color	Motion	paula
0.28761765360832214	Motion	Color	paula
0.21681052446365356	Color	Color	paula
0.1632993221282959	Motion	Motion	paula
0.18826234340667725	Color	Motion	paula
0.2142857164144516	Motion	Color	paula
0.24872493743896484	Color	Color	paula
0.17002852261066437	Motion	Motion	paula
0.24345044791698456	Color	Motion	paula
0.28452566266059875	Motion	Color	paula
0.19483943283557892	Color	Color	paula
0.12277856469154358	Motion	Motion	paula
0.16554251313209534	Color	Motion	paula
0.10728660970926285	Motion	Color	paula
0.16535945236682892	Color	Color	paula
0.1642681211233139	Motion	Motion	paula
0.1874733567237854	Color	Motion	paula
0.07671646773815155	Motion	Color	paula
0.14379528164863586	Color	Color	paula
0.19177985191345215	Motion	Motion	paula
0.1981905996799469	Color	Motion	paula
0.2938016951084137	Motion	Color	paula
0.1251019984483719	Color	Color	paula
0.23623566329479218	Motion	Motion	paula
0.1499883532524109	Color	Motion	paula
0.10103629529476166	Motion	Color	paula
0.3003470301628113	Color	Color	paula
0.1642681211233139	Motion	Motion	paula
0.13166271150112152	Color	Motion	paula
0.07671646773815155	Motion	Color	paula
0.08291561901569366	Color	Color	paula
0.15656518936157227	Motion	Motion	paula
0.24345044791698456	Color	Motion	paula
0.21758629381656647	Motion	Color	paula
0.19483943283557892	Color	Color	paula
0.17950549721717834	Motion	Motion	paula
0.17950549721717834	Color	Motion	paula
0.28761765360832214	Motion	Color	paula
0.27905216813087463	Color	Color	paula
0.2808716595172882	Motion	Motion	paula
0.23333333432674408	Color	Motion	paula
0.22967925667762756	Motion	Color	paula
0.18615515530109406	Color	Color	paula
0.2513692378997803	Motion	Motion	paula
0.1981905996799469	Color	Motion	paula
0.08384198695421219	Motion	Color	paula
0.1251019984483719	Color	Color	paula
0.1632993221282959	Motion	Motion	paula
0.15217998623847961	Color	Motion	paula
0.2142857164144516	Motion	Color	paula
0.3187987804412842	Color	Color	paula
0.2808716595172882	Motion	Motion	paula
0.14907120168209076	Color	Motion	paula
0.22967925667762756	Motion	Color	paula
0.14214105904102325	Color	Color	paula
0.16700278222560883	Motion	Motion	paula
0.16554251313209534	Color	Motion	paula
0.3651483654975891	Motion	Color	paula
0.16535945236682892	Color	Color	paula
0.09642121940851212	Motion	Motion	paula
0.17950549721717834	Color	Motion	paula
0.18227893114089966	Motion	Color	paula
0.27905216813087463	Color	Color	paula
0.1713787019252777	Motion	Motion	paula
0.2309401035308838	Color	Motion	paula
0.16768397390842438	Motion	Color	paula
0.23333333432674408	Color	Color	paula
0.16700278222560883	Motion	Motion	paula
0.1499883532524109	Color	Motion	paula
0.3651483654975891	Motion	Color	paula
0.3003470301628113	Color	Color	paula
0.17189373075962067	Motion	Motion	paula
0.15217998623847961	Color	Motion	paula
0.35690006613731384	Motion	Color	paula
0.3187987804412842	Color	Color	paula
0.12156689912080765	Motion	Motion	paula
0.18550802767276764	Color	Motion	paula
0.28926366567611694	Motion	Color	paula
0.24720661342144012	Color	Color	paula
0.24944382905960083	Motion	Motion	paula
0.1874733567237854	Color	Motion	paula
0.17638342082500458	Motion	Color	paula
0.14379528164863586	Color	Color	paula
0.2427649050951004	Motion	Motion	paula
0.23333333432674408	Color	Motion	paula
0.15757516026496887	Motion	Color	paula
0.18615515530109406	Color	Color	paula
0.2585180699825287	Motion	Motion	paula
0.2309401035308838	Color	Motion	paula
0.16031992435455322	Motion	Color	paula
0.23333333432674408	Color	Color	paula
0.24944382905960083	Motion	Motion	paula
0.13166271150112152	Color	Motion	paula
0.17638342082500458	Motion	Color	paula
0.08291561901569366	Color	Color	paula
0.22235074639320374	Motion	Motion	paula
0.14907120168209076	Color	Motion	paula
0.0979379191994667	Motion	Color	paula
0.14214105904102325	Color	Color	paula
0.128661647439003	Motion	Motion	paula
0.18550802767276764	Color	Motion	paula
0.08193033933639526	Motion	Color	paula
0.24720661342144012	Color	Color	paula
0.09642121940851212	Motion	Motion	paula
0.17116381227970123	Color	Motion	paula
0.18227893114089966	Motion	Color	paula
0.29480472207069397	Color	Color	paula
0.17189373075962067	Motion	Motion	paula
0.1492091566324234	Color	Motion	paula
0.35690006613731384	Motion	Color	paula
0.0667358860373497	Color	Color	paula
0.21142245829105377	Motion	Motion	paula
0.21233490109443665	Color	Motion	paula
0.15502767264842987	Motion	Color	paula
0.08555915206670761	Color	Color	paula
0.1713787019252777	Motion	Motion	paula
0.1556655764579773	Color	Motion	paula
0.16768397390842438	Motion	Color	paula
0.1267060488462448	Color	Color	paula
0.12156689912080765	Motion	Motion	paula
0.10439558327198029	Color	Motion	paula
0.28926366567611694	Motion	Color	paula
0.21681052446365356	Color	Color	paula
0.21142245829105377	Motion	Motion	paula
0.17399263381958008	Color	Motion	paula
0.15502767264842987	Motion	Color	paula
0.12728451192378998	Color	Color	paula
0.2427649050951004	Motion	Motion	paula
0.23125799000263214	Color	Motion	paula
0.15757516026496887	Motion	Color	paula
0.30274632573127747	Color	Color	paula
0.22235074639320374	Motion	Motion	paula
0.28398680686950684	Color	Motion	paula
0.0979379191994667	Motion	Color	paula
0.06353173404932022	Color	Color	paula
0.24041469395160675	Motion	Motion	paula
0.21233490109443665	Color	Motion	paula
0.08924051374197006	Motion	Color	paula
0.08555915206670761	Color	Color	paula
0.2585180699825287	Motion	Motion	paula
0.255817711353302	Color	Motion	paula
0.16031992435455322	Motion	Color	paula
0.13388316333293915	Color	Color	paula
0.128661647439003	Motion	Motion	paula
0.18826234340667725	Color	Motion	paula
0.08193033933639526	Motion	Color	paula
0.24872493743896484	Color	Color	paula
0.24041469395160675	Motion	Motion	paula
0.17399263381958008	Color	Motion	paula
0.08924051374197006	Motion	Color	paula
0.12728451192378998	Color	Color	paula
0.28121456503868103	Motion	Motion	paula
0.2395787090063095	Color	Motion	paula
0.17364639043807983	Motion	Color	paula
0.25515109300613403	Color	Color	paula
0.2058161497116089	Motion	Motion	paula
0.15811388194561005	Color	Motion	paula
0.2502639591693878	Motion	Color	paula
0.19436506927013397	Color	Color	paula
0.1488400250673294	Motion	Motion	paula
0.22519832849502563	Color	Motion	paula
0.2070554792881012	Motion	Color	paula
0.17690761387348175	Color	Color	paula
0.28121456503868103	Motion	Motion	paula
0.23419423401355743	Color	Motion	paula
0.17364639043807983	Motion	Color	paula
0.20297661423683167	Color	Color	paula
0.21826189756393433	Motion	Motion	paula
0.2233785092830658	Color	Motion	paula
0.16992919147014618	Motion	Color	paula
0.25038519501686096	Color	Color	paula
0.24151906371116638	Motion	Motion	paula
0.26468580961227417	Color	Motion	paula
0.14523175358772278	Motion	Color	paula
0.23419423401355743	Color	Color	paula
0.2082482874393463	Motion	Motion	paula
0.2395787090063095	Color	Motion	paula
0.3312799036502838	Motion	Color	paula
0.25515109300613403	Color	Color	paula
0.26185065507888794	Motion	Motion	paula
0.22979582846164703	Color	Motion	paula
0.24092894792556763	Motion	Color	paula
0.2790221869945526	Color	Color	paula
0.2700875401496887	Motion	Motion	paula
0.3079723119735718	Color	Motion	paula
0.2828592360019684	Motion	Color	paula
0.22229310870170593	Color	Color	paula
0.2082482874393463	Motion	Motion	paula
0.23419423401355743	Color	Motion	paula
0.3312799036502838	Motion	Color	paula
0.20297661423683167	Color	Color	paula
0.2440330982208252	Motion	Motion	paula
0.1486332267522812	Color	Motion	paula
0.27736878395080566	Motion	Color	paula
0.20618022978305817	Color	Color	paula
0.17649301886558533	Motion	Motion	paula
0.1567334681749344	Color	Motion	paula
0.14725136756896973	Motion	Color	paula
0.2513297200202942	Color	Color	paula
0.2058161497116089	Motion	Motion	paula
0.25128814578056335	Color	Motion	paula
0.2502639591693878	Motion	Color	paula
0.15842467546463013	Color	Color	paula
0.21826189756393433	Motion	Motion	paula
0.5180631875991821	Color	Motion	paula
0.16992919147014618	Motion	Color	paula
0.14878283441066742	Color	Color	paula
0.20946653187274933	Motion	Motion	paula
0.24382992088794708	Color	Motion	paula
0.14826913177967072	Motion	Color	paula
0.309604674577713	Color	Color	paula
0.1488400250673294	Motion	Motion	paula
0.1859111338853836	Color	Motion	paula
0.2070554792881012	Motion	Color	paula
0.279110848903656	Color	Color	paula
0.24151906371116638	Motion	Motion	paula
0.18635748326778412	Color	Motion	paula
0.14523175358772278	Motion	Color	paula
0.15055859088897705	Color	Color	paula
0.20946653187274933	Motion	Motion	paula
0.17383913695812225	Color	Motion	paula
0.14826913177967072	Motion	Color	paula
0.128831148147583	Color	Color	paula
0.26185065507888794	Motion	Motion	paula
0.25128814578056335	Color	Motion	paula
0.24092894792556763	Motion	Color	paula
0.15842467546463013	Color	Color	paula
0.2440330982208252	Motion	Motion	paula
0.49248892068862915	Color	Motion	paula
0.27736878395080566	Motion	Color	paula
0.1547170877456665	Color	Color	paula
0.2927459478378296	Motion	Motion	paula
0.21946197748184204	Color	Motion	paula
0.25479835271835327	Motion	Color	paula
0.2916870415210724	Color	Color	paula
0.2700875401496887	Motion	Motion	paula
0.1859111338853836	Color	Motion	paula
0.2828592360019684	Motion	Color	paula
0.279110848903656	Color	Color	paula
0.17649301886558533	Motion	Motion	paula
0.1413283497095108	Color	Motion	paula
0.14725136756896973	Motion	Color	paula
0.18949976563453674	Color	Color	paula
0.2927459478378296	Motion	Motion	paula
0.18870006501674652	Color	Motion	paula
0.25479835271835327	Motion	Color	paula
0.2709505259990692	Color	Color	paula
0.6469753384590149	Motion	Motion	paula
0.5180631875991821	Color	Motion	paula
0.15879632532596588	Motion	Color	paula
0.14878283441066742	Color	Color	paula
0.5413984060287476	Motion	Motion	paula
0.49248892068862915	Color	Motion	paula
0.16355116665363312	Motion	Color	paula
0.1547170877456665	Color	Color	paula
0.5360950827598572	Motion	Motion	paula
0.5840308666229248	Color	Motion	paula
0.2445286214351654	Motion	Color	paula
0.28676870465278625	Color	Color	paula
0.6469753384590149	Motion	Motion	paula
0.18635748326778412	Color	Motion	paula
0.15879632532596588	Motion	Color	paula
0.15055859088897705	Color	Color	paula
0.16727779805660248	Motion	Motion	paula
0.1413283497095108	Color	Motion	paula
0.1755027323961258	Motion	Color	paula
0.18949976563453674	Color	Color	paula
0.19645382463932037	Motion	Motion	paula
0.22193732857704163	Color	Motion	paula
0.23187102377414703	Motion	Color	paula
0.1473115235567093	Color	Color	paula
0.22079738974571228	Motion	Motion	paula
0.24382992088794708	Color	Motion	paula
0.2824516296386719	Motion	Color	paula
0.309604674577713	Color	Color	paula
0.15698449313640594	Motion	Motion	paula
0.21946197748184204	Color	Motion	paula
0.23257489502429962	Motion	Color	paula
0.2916870415210724	Color	Color	paula
0.13631516695022583	Motion	Motion	paula
0.5840308666229248	Color	Motion	paula
0.23419423401355743	Motion	Color	paula
0.28676870465278625	Color	Color	paula
0.22079738974571228	Motion	Motion	paula
0.17383913695812225	Color	Motion	paula
0.2824516296386719	Motion	Color	paula
0.128831148147583	Color	Color	paula
0.24133707582950592	Motion	Motion	paula
0.18870006501674652	Color	Motion	paula
0.17373885214328766	Motion	Color	paula
0.2709505259990692	Color	Color	paula
0.19578927755355835	Motion	Motion	paula
0.22193732857704163	Color	Motion	paula
0.16731171309947968	Motion	Color	paula
0.1473115235567093	Color	Color	paula
0.5413984060287476	Motion	Motion	paula
0.15811388194561005	Color	Motion	paula
0.16355116665363312	Motion	Color	paula
0.19436506927013397	Color	Color	paula
0.16727779805660248	Motion	Motion	paula
0.22979582846164703	Color	Motion	paula
0.1755027323961258	Motion	Color	paula
0.2790221869945526	Color	Color	paula
0.1484614908695221	Motion	Motion	paula
0.1665986329317093	Color	Motion	paula
0.2211083173751831	Motion	Color	paula
0.1666666716337204	Color	Color	paula
0.5360950827598572	Motion	Motion	paula
0.2233785092830658	Color	Motion	paula
0.2445286214351654	Motion	Color	paula
0.25038519501686096	Color	Color	paula
0.19645382463932037	Motion	Motion	paula
0.1486332267522812	Color	Motion	paula
0.23187102377414703	Motion	Color	paula
0.20618022978305817	Color	Color	paula
0.1484614908695221	Motion	Motion	paula
0.17960546910762787	Color	Motion	paula
0.2211083173751831	Motion	Color	paula
0.2139415293931961	Color	Color	paula
0.15698449313640594	Motion	Motion	paula
0.22519832849502563	Color	Motion	paula
0.23257489502429962	Motion	Color	paula
0.17690761387348175	Color	Color	paula
0.24133707582950592	Motion	Motion	paula
0.3079723119735718	Color	Motion	paula
0.17373885214328766	Motion	Color	paula
0.22229310870170593	Color	Color	paula
0.13456769287586212	Motion	Motion	paula
0.1665986329317093	Color	Motion	paula
0.23469798266887665	Motion	Color	paula
0.1666666716337204	Color	Color	paula
0.13631516695022583	Motion	Motion	paula
0.26468580961227417	Color	Motion	paula
0.23419423401355743	Motion	Color	paula
0.23419423401355743	Color	Color	paula
0.19578927755355835	Motion	Motion	paula
0.1567334681749344	Color	Motion	paula
0.16731171309947968	Motion	Color	paula
0.2513297200202942	Color	Color	paula
0.13456769287586212	Motion	Motion	paula
0.17960546910762787	Color	Motion	paula
0.23469798266887665	Motion	Color	paula
0.2139415293931961	Color	Color	paula
0.17025646567344666	Motion	Motion	paula
0.374165803194046	Color	Motion	paula
0.28480014204978943	Motion	Color	paula
0.3651483952999115	Color	Color	paula
0.2924988865852356	Motion	Motion	paula
0.2565801739692688	Color	Motion	paula
0.202693909406662	Motion	Color	paula
0.28819361329078674	Color	Color	paula
0.21581371128559113	Motion	Motion	paula
0.25877052545547485	Color	Motion	paula
0.3371816575527191	Motion	Color	paula
0.28421279788017273	Color	Color	paula
0.17025646567344666	Motion	Motion	paula
0.3097427785396576	Color	Motion	paula
0.28480014204978943	Motion	Color	paula
0.22852188348770142	Color	Color	paula
0.20650207996368408	Motion	Motion	paula
0.0920373871922493	Color	Motion	paula
0.2760670483112335	Motion	Color	paula
0.37416577339172363	Color	Color	paula
0.09201058745384216	Motion	Motion	paula
0.11066872626543045	Color	Motion	paula
0.28824540972709656	Motion	Color	paula
0.22111880779266357	Color	Color	paula
0.4594683051109314	Motion	Motion	paula
0.374165803194046	Color	Motion	paula
0.29439204931259155	Motion	Color	paula
0.3651483952999115	Color	Color	paula
0.3701096773147583	Motion	Motion	paula
0.3236081898212433	Color	Motion	paula
0.20456162095069885	Motion	Color	paula
0.25900450348854065	Color	Color	paula
0.33587002754211426	Motion	Motion	paula
0.3351749777793884	Color	Motion	paula
0.23777396976947784	Motion	Color	paula
0.2241012305021286	Color	Color	paula
0.4594683051109314	Motion	Motion	paula
0.3097427785396576	Color	Motion	paula
0.29439204931259155	Motion	Color	paula
0.22852188348770142	Color	Color	paula
0.36543166637420654	Motion	Motion	paula
0.2810024321079254	Color	Motion	paula
0.2172669917345047	Motion	Color	paula
0.26034167408943176	Color	Color	paula
0.35044065117836	Motion	Motion	paula
0.34335049986839294	Color	Motion	paula
0.1207975298166275	Motion	Color	paula
0.11089879274368286	Color	Color	paula
0.2924988865852356	Motion	Motion	paula
0.27164533734321594	Color	Motion	paula
0.202693909406662	Motion	Color	paula
0.27188363671302795	Color	Color	paula
0.20650207996368408	Motion	Motion	paula
0.31446602940559387	Color	Motion	paula
0.2760670483112335	Motion	Color	paula
0.25831350684165955	Color	Color	paula
0.18572074174880981	Motion	Motion	paula
0.2236068695783615	Color	Motion	paula
0.2962299883365631	Motion	Color	paula
0.25531822443008423	Color	Color	paula
0.21581371128559113	Motion	Motion	paula
0.08967496454715729	Color	Motion	paula
0.3371816575527191	Motion	Color	paula
0.2478710412979126	Color	Color	paula
0.09201058745384216	Motion	Motion	paula
0.3266717493534088	Color	Motion	paula
0.28824540972709656	Motion	Color	paula
0.2497565746307373	Color	Color	paula
0.18572074174880981	Motion	Motion	paula
0.13557694852352142	Color	Motion	paula
0.2962299883365631	Motion	Color	paula
0.2612219750881195	Color	Color	paula
0.3701096773147583	Motion	Motion	paula
0.27164533734321594	Color	Motion	paula
0.20456162095069885	Motion	Color	paula
0.27188363671302795	Color	Color	paula
0.36543166637420654	Motion	Motion	paula
0.279642254114151	Color	Motion	paula
0.2172669917345047	Motion	Color	paula
0.2753767967224121	Color	Color	paula
0.22842788696289062	Motion	Motion	paula
0.25637221336364746	Color	Motion	paula
0.1689777672290802	Motion	Color	paula
0.2541467249393463	Color	Color	paula
0.33587002754211426	Motion	Motion	paula
0.08967496454715729	Color	Motion	paula
0.23777396976947784	Motion	Color	paula
0.2478710412979126	Color	Color	paula
0.35044065117836	Motion	Motion	paula
0.298504501581192	Color	Motion	paula
0.1207975298166275	Motion	Color	paula
0.1105935275554657	Color	Color	paula
0.22842788696289062	Motion	Motion	paula
0.17699481546878815	Color	Motion	paula
0.1689777672290802	Motion	Color	paula
0.19438742101192474	Color	Color	paula
0.3299831748008728	Motion	Motion	paula
0.31446602940559387	Color	Motion	paula
0.19436509907245636	Motion	Color	paula
0.25831350684165955	Color	Color	paula
0.2432420253753662	Motion	Motion	paula
0.279642254114151	Color	Motion	paula
0.3057323098182678	Motion	Color	paula
0.2753767967224121	Color	Color	paula
0.22422197461128235	Motion	Motion	paula
0.25819894671440125	Color	Motion	paula
0.28480014204978943	Motion	Color	paula
0.1885618418455124	Color	Color	paula
0.3299831748008728	Motion	Motion	paula
0.3266717493534088	Color	Motion	paula
0.19436509907245636	Motion	Color	paula
0.2497565746307373	Color	Color	paula
0.29953667521476746	Motion	Motion	paula
0.298504501581192	Color	Motion	paula
0.26588431000709534	Motion	Color	paula
0.1105935275554657	Color	Color	paula
0.3392992317676544	Motion	Motion	paula
0.3651483952999115	Color	Motion	paula
0.2962731719017029	Motion	Color	paula
0.2000001072883606	Color	Color	paula
0.1414215862751007	Motion	Motion	paula
0.2236068695783615	Color	Motion	paula
0.169967383146286	Motion	Color	paula
0.25531822443008423	Color	Color	paula
0.16737622022628784	Motion	Motion	paula
0.25637221336364746	Color	Motion	paula
0.21363060176372528	Motion	Color	paula
0.2541467249393463	Color	Color	paula
0.13815273344516754	Motion	Motion	paula
0.25819894671440125	Color	Motion	paula
0.12856100499629974	Motion	Color	paula
0.1885618418455124	Color	Color	paula
0.1414215862751007	Motion	Motion	paula
0.13557694852352142	Color	Motion	paula
0.169967383146286	Motion	Color	paula
0.2612219750881195	Color	Color	paula
0.18274272978305817	Motion	Motion	paula
0.17699481546878815	Color	Motion	paula
0.2545677125453949	Motion	Color	paula
0.19438742101192474	Color	Color	paula
0.1511516273021698	Motion	Motion	paula
0.3651483952999115	Color	Motion	paula
0.2237774282693863	Motion	Color	paula
0.2000001072883606	Color	Color	paula
0.2432420253753662	Motion	Motion	paula
0.2565801739692688	Color	Motion	paula
0.3057323098182678	Motion	Color	paula
0.28819361329078674	Color	Color	paula
0.29953667521476746	Motion	Motion	paula
0.3236081898212433	Color	Motion	paula
0.26588431000709534	Motion	Color	paula
0.25900450348854065	Color	Color	paula
0.14684469997882843	Motion	Motion	paula
0.1280311495065689	Color	Motion	paula
0.3097938895225525	Motion	Color	paula
0.2742176651954651	Color	Color	paula
0.22422197461128235	Motion	Motion	paula
0.0920373871922493	Color	Motion	paula
0.28480014204978943	Motion	Color	paula
0.37416577339172363	Color	Color	paula
0.3392992317676544	Motion	Motion	paula
0.2810024321079254	Color	Motion	paula
0.2962731719017029	Motion	Color	paula
0.26034167408943176	Color	Color	paula
0.14684469997882843	Motion	Motion	paula
0.10653983056545258	Color	Motion	paula
0.3097938895225525	Motion	Color	paula
0.327810674905777	Color	Color	paula
0.16737622022628784	Motion	Motion	paula
0.25877052545547485	Color	Motion	paula
0.21363060176372528	Motion	Color	paula
0.28421279788017273	Color	Color	paula
0.18274272978305817	Motion	Motion	paula
0.3351749777793884	Color	Motion	paula
0.2545677125453949	Motion	Color	paula
0.2241012305021286	Color	Color	paula
0.10395965725183487	Motion	Motion	paula
0.1280311495065689	Color	Motion	paula
0.19451989233493805	Motion	Color	paula
0.2742176651954651	Color	Color	paula
0.13815273344516754	Motion	Motion	paula
0.11066872626543045	Color	Motion	paula
0.12856100499629974	Motion	Color	paula
0.22111880779266357	Color	Color	paula
0.1511516273021698	Motion	Motion	paula
0.34335049986839294	Color	Motion	paula
0.2237774282693863	Motion	Color	paula
0.11089879274368286	Color	Color	paula
0.10395965725183487	Motion	Motion	paula
0.10653983056545258	Color	Motion	paula
0.19451989233493805	Motion	Color	paula
0.327810674905777	Color	Color	paula
0.36362379789352417	Motion	Motion	paula
0.2134375125169754	Color	Motion	paula
0.28242549300193787	Motion	Color	paula
0.39243632555007935	Color	Color	paula
0.16970866918563843	Motion	Motion	paula
0.17743021249771118	Color	Motion	paula
0.3308524191379547	Motion	Color	paula
0.5261130928993225	Color	Color	paula
0.12595129013061523	Motion	Motion	paula
0.10848306119441986	Color	Motion	paula
0.3149084746837616	Motion	Color	paula
0.26344969868659973	Color	Color	paula
0.36362379789352417	Motion	Motion	paula
0.31972211599349976	Color	Motion	paula
0.28242549300193787	Motion	Color	paula
0.2728452682495117	Color	Color	paula
0.2677765190601349	Motion	Motion	paula
0.34289026260375977	Color	Motion	paula
0.20499441027641296	Motion	Color	paula
0.15028324723243713	Color	Color	paula
0.42331674695014954	Motion	Motion	paula
0.3833555281162262	Color	Motion	paula
0.20176738500595093	Motion	Color	paula
0.1899205446243286	Color	Color	paula
0.1885618269443512	Motion	Motion	paula
0.2134375125169754	Color	Motion	paula
0.2508929669857025	Motion	Color	paula
0.39243632555007935	Color	Color	paula
0.2867441773414612	Motion	Motion	paula
0.15396010875701904	Color	Motion	paula
0.2615024745464325	Motion	Color	paula
0.4181123375892639	Color	Color	paula
0.285833477973938	Motion	Motion	paula
0.2039550095796585	Color	Motion	paula
0.3494463562965393	Motion	Color	paula
0.2470054179430008	Color	Color	paula
0.1885618269443512	Motion	Motion	paula
0.31972211599349976	Color	Motion	paula
0.2508929669857025	Motion	Color	paula
0.2728452682495117	Color	Color	paula
0.2981424033641815	Motion	Motion	paula
0.1546703279018402	Color	Motion	paula
0.34348684549331665	Motion	Color	paula
0.315545916557312	Color	Color	paula
0.26662981510162354	Motion	Motion	paula
0.17988409101963043	Color	Motion	paula
0.36752036213874817	Motion	Color	paula
0.31173866987228394	Color	Color	paula
0.16970866918563843	Motion	Motion	paula
0.28033187985420227	Color	Motion	paula
0.3308524191379547	Motion	Color	paula
0.2651529908180237	Color	Color	paula
0.2677765190601349	Motion	Motion	paula
0.2703076899051666	Color	Motion	paula
0.20499441027641296	Motion	Color	paula
0.2738056778907776	Color	Color	paula
0.2113933116197586	Motion	Motion	paula
0.15363556146621704	Color	Motion	paula
0.25237172842025757	Motion	Color	paula
0.25837376713752747	Color	Color	paula
0.12595129013061523	Motion	Motion	paula
0.30656933784484863	Color	Motion	paula
0.3149084746837616	Motion	Color	paula
0.34745267033576965	Color	Color	paula
0.42331674695014954	Motion	Motion	paula
0.31737175583839417	Color	Motion	paula
0.20176738500595093	Motion	Color	paula
0.09665681421756744	Color	Color	paula
0.2113933116197586	Motion	Motion	paula
0.11692679673433304	Color	Motion	paula
0.25237172842025757	Motion	Color	paula
0.24966776371002197	Color	Color	paula
0.2867441773414612	Motion	Motion	paula
0.28033187985420227	Color	Motion	paula
0.2615024745464325	Motion	Color	paula
0.2651529908180237	Color	Color	paula
0.2981424033641815	Motion	Motion	paula
0.3464101552963257	Color	Motion	paula
0.34348684549331665	Motion	Color	paula
0.3233569264411926	Color	Color	paula
0.3282107412815094	Motion	Motion	paula
0.3299831748008728	Color	Motion	paula
0.3493249714374542	Motion	Color	paula
0.1743144392967224	Color	Color	paula
0.285833477973938	Motion	Motion	paula
0.30656933784484863	Color	Motion	paula
0.3494463562965393	Motion	Color	paula
0.34745267033576965	Color	Color	paula
0.26662981510162354	Motion	Motion	paula
0.3479819893836975	Color	Motion	paula
0.36752036213874817	Motion	Color	paula
0.31711405515670776	Color	Color	paula
0.3282107412815094	Motion	Motion	paula
0.29247599840164185	Color	Motion	paula
0.3493249714374542	Motion	Color	paula
0.30556797981262207	Color	Color	paula
0.36055514216423035	Motion	Motion	paula
0.2703076899051666	Color	Motion	paula
0.2924988269805908	Motion	Color	paula
0.2738056778907776	Color	Color	paula
0.3103164732456207	Motion	Motion	paula
0.3464101552963257	Color	Motion	paula
0.4032071828842163	Motion	Color	paula
0.3233569264411926	Color	Color	paula
0.3488563001155853	Motion	Motion	paula
0.29439201951026917	Color	Motion	paula
0.30713364481925964	Motion	Color	paula
0.2905932664871216	Color	Color	paula
0.36055514216423035	Motion	Motion	paula
0.31737175583839417	Color	Motion	paula
0.2924988269805908	Motion	Color	paula
0.09665681421756744	Color	Color	paula
0.3254626393318176	Motion	Motion	paula
0.3479819893836975	Color	Motion	paula
0.5247587561607361	Motion	Color	paula
0.31711405515670776	Color	Color	paula
0.2822006642818451	Motion	Motion	paula
0.3026718497276306	Color	Motion	paula
0.2421090304851532	Motion	Color	paula
0.24037009477615356	Color	Color	paula
0.10110072046518326	Motion	Motion	paula
0.15363556146621704	Color	Motion	paula
0.2886751592159271	Motion	Color	paula
0.25837376713752747	Color	Color	paula
0.1498410701751709	Motion	Motion	paula
0.3299831748008728	Color	Motion	paula
0.22852183878421783	Motion	Color	paula
0.1743144392967224	Color	Color	paula
0.12589813768863678	Motion	Motion	paula
0.29439201951026917	Color	Motion	paula
0.19875650107860565	Motion	Color	paula
0.2905932664871216	Color	Color	paula
0.10110072046518326	Motion	Motion	paula
0.11692679673433304	Color	Motion	paula
0.2886751592159271	Motion	Color	paula
0.24966776371002197	Color	Color	paula
0.14611266553401947	Motion	Motion	paula
0.29247599840164185	Color	Motion	paula
0.15634725987911224	Motion	Color	paula
0.30556797981262207	Color	Color	paula
0.13714878261089325	Motion	Motion	paula
0.3026718497276306	Color	Motion	paula
0.1449802964925766	Motion	Color	paula
0.24037009477615356	Color	Color	paula
0.3103164732456207	Motion	Motion	paula
0.17743021249771118	Color	Motion	paula
0.4032071828842163	Motion	Color	paula
0.5261130928993225	Color	Color	paula
0.3254626393318176	Motion	Motion	paula
0.15396010875701904	Color	Motion	paula
0.5247587561607361	Motion	Color	paula
0.4181123375892639	Color	Color	paula
0.14293651282787323	Motion	Motion	paula
0.15995699167251587	Color	Motion	paula
0.4278930425643921	Motion	Color	paula
0.4684631824493408	Color	Color	paula
0.3488563001155853	Motion	Motion	paula
0.34289026260375977	Color	Motion	paula
0.30713364481925964	Motion	Color	paula
0.15028324723243713	Color	Color	paula
0.2822006642818451	Motion	Motion	paula
0.1546703279018402	Color	Motion	paula
0.2421090304851532	Motion	Color	paula
0.315545916557312	Color	Color	paula
0.14293651282787323	Motion	Motion	paula
0.09897447377443314	Color	Motion	paula
0.4278930425643921	Motion	Color	paula
0.2048749178647995	Color	Color	paula
0.1498410701751709	Motion	Motion	paula
0.10848306119441986	Color	Motion	paula
0.22852183878421783	Motion	Color	paula
0.26344969868659973	Color	Color	paula
0.14611266553401947	Motion	Motion	paula
0.2039550095796585	Color	Motion	paula
0.15634725987911224	Motion	Color	paula
0.2470054179430008	Color	Color	paula
0.14025051891803741	Motion	Motion	paula
0.15995699167251587	Color	Motion	paula
0.15830259025096893	Motion	Color	paula
0.4684631824493408	Color	Color	paula
0.12589813768863678	Motion	Motion	paula
0.3833555281162262	Color	Motion	paula
0.19875650107860565	Motion	Color	paula
0.1899205446243286	Color	Color	paula
0.13714878261089325	Motion	Motion	paula
0.17988409101963043	Color	Motion	paula
0.1449802964925766	Motion	Color	paula
0.31173866987228394	Color	Color	paula
0.14025051891803741	Motion	Motion	paula
0.09897447377443314	Color	Motion	paula
0.15830259025096893	Motion	Color	paula
0.2048749178647995	Color	Color	paula
0.11151952296495438	Motion	Motion	paula
0.13619932532310486	Color	Motion	paula
0.17968980967998505	Motion	Color	paula
0.13512149453163147	Color	Color	paula
0.17216242849826813	Motion	Motion	paula
0.14500081539154053	Color	Motion	paula
0.15706267952919006	Motion	Color	paula
0.2604950964450836	Color	Color	paula
0.12816935777664185	Motion	Motion	paula
0.12902267277240753	Color	Motion	paula
0.1496681272983551	Motion	Color	paula
0.19175384938716888	Color	Color	paula
0.11151952296495438	Motion	Motion	paula
0.2314550280570984	Color	Motion	paula
0.17968980967998505	Motion	Color	paula
0.1428571492433548	Color	Color	paula
0.1389765739440918	Motion	Motion	paula
0.1461319923400879	Color	Motion	paula
0.11521781235933304	Motion	Color	paula
0.13687241077423096	Color	Color	paula
0.14582574367523193	Motion	Motion	paula
0.12371791154146194	Color	Motion	paula
0.13036665320396423	Motion	Color	paula
0.17206771671772003	Color	Color	paula
0.13832083344459534	Motion	Motion	paula
0.13619932532310486	Color	Motion	paula
0.1071428582072258	Motion	Color	paula
0.13512149453163147	Color	Color	paula
0.15499304234981537	Motion	Motion	paula
0.11806739121675491	Color	Motion	paula
0.14208777248859406	Motion	Color	paula
0.18571986258029938	Color	Color	paula
0.18132470548152924	Motion	Motion	paula
0.13431552052497864	Color	Motion	paula
0.11337409168481827	Motion	Color	paula
0.15730318427085876	Color	Color	paula
0.13832083344459534	Motion	Motion	paula
0.2314550280570984	Color	Motion	paula
0.1071428582072258	Motion	Color	paula
0.1428571492433548	Color	Color	paula
0.20556055009365082	Motion	Motion	paula
0.19123993813991547	Color	Motion	paula
0.2061804085969925	Motion	Color	paula
0.10677018761634827	Color	Color	paula
0.23572710156440735	Motion	Motion	paula
0.1749635487794876	Color	Motion	paula
0.16898418962955475	Motion	Color	paula
0.14012539386749268	Color	Color	paula
0.17216242849826813	Motion	Motion	paula
0.1652352660894394	Color	Motion	paula
0.15706267952919006	Motion	Color	paula
0.18803727626800537	Color	Color	paula
0.1389765739440918	Motion	Motion	paula
0.2070017158985138	Color	Motion	paula
0.11521781235933304	Motion	Color	paula
0.18499846756458282	Color	Color	paula
0.20476120710372925	Motion	Motion	paula
0.14088782668113708	Color	Motion	paula
0.08315407484769821	Motion	Color	paula
0.2378343641757965	Color	Color	paula
0.12816935777664185	Motion	Motion	paula
0.17352816462516785	Color	Motion	paula
0.1496681272983551	Motion	Color	paula
0.17223362624645233	Color	Color	paula
0.14582574367523193	Motion	Motion	paula
0.38411945104599	Color	Motion	paula
0.13036665320396423	Motion	Color	paula
0.1737116426229477	Color	Color	paula
0.20476120710372925	Motion	Motion	paula
0.3771117925643921	Color	Motion	paula
0.08315407484769821	Motion	Color	paula
0.2179969698190689	Color	Color	paula
0.15499304234981537	Motion	Motion	paula
0.1652352660894394	Color	Motion	paula
0.14208777248859406	Motion	Color	paula
0.18803727626800537	Color	Color	paula
0.20556055009365082	Motion	Motion	paula
0.20737752318382263	Color	Motion	paula
0.2061804085969925	Motion	Color	paula
0.12020456790924072	Color	Color	paula
0.1658688187599182	Motion	Motion	paula
0.11233112961053848	Color	Motion	paula
0.11491839587688446	Motion	Color	paula
0.2808245122432709	Color	Color	paula
0.18132470548152924	Motion	Motion	paula
0.17352816462516785	Color	Motion	paula
0.11337409168481827	Motion	Color	paula
0.17223362624645233	Color	Color	paula
0.23572710156440735	Motion	Motion	paula
0.3457733690738678	Color	Motion	paula
0.16898418962955475	Motion	Color	paula
0.07741007208824158	Color	Color	paula
0.1658688187599182	Motion	Motion	paula
0.23552483320236206	Color	Motion	paula
0.11491839587688446	Motion	Color	paula
0.1365996152162552	Color	Color	paula
0.4092191457748413	Motion	Motion	paula
0.2070017158985138	Color	Motion	paula
0.1785714328289032	Motion	Color	paula
0.18499846756458282	Color	Color	paula
0.17274625599384308	Motion	Motion	paula
0.20737752318382263	Color	Motion	paula
0.1329035758972168	Motion	Color	paula
0.12020456790924072	Color	Color	paula
0.18397217988967896	Motion	Motion	paula
0.20516295731067657	Color	Motion	paula
0.18622012436389923	Motion	Color	paula
0.2901442348957062	Color	Color	paula
0.4092191457748413	Motion	Motion	paula
0.38411945104599	Color	Motion	paula
0.1785714328289032	Motion	Color	paula
0.1737116426229477	Color	Color	paula
0.3944053053855896	Motion	Motion	paula
0.3457733690738678	Color	Motion	paula
0.18349102139472961	Motion	Color	paula
0.07741007208824158	Color	Color	paula
0.35695162415504456	Motion	Motion	paula
0.38134920597076416	Color	Motion	paula
0.14145517349243164	Motion	Color	paula
0.15971913933753967	Color	Color	paula
0.34743571281433105	Motion	Motion	paula
0.14088782668113708	Color	Motion	paula
0.3517449200153351	Motion	Color	paula
0.2378343641757965	Color	Color	paula
0.158914715051651	Motion	Motion	paula
0.11233112961053848	Color	Motion	paula
0.2796136140823364	Motion	Color	paula
0.2808245122432709	Color	Color	paula
0.14725376665592194	Motion	Motion	paula
0.20516295731067657	Color	Motion	paula
0.2534548044204712	Motion	Color	paula
0.2901442348957062	Color	Color	paula
0.34743571281433105	Motion	Motion	paula
0.3771117925643921	Color	Motion	paula
0.3517449200153351	Motion	Color	paula
0.2179969698190689	Color	Color	paula
0.3011031150817871	Motion	Motion	paula
0.23552483320236206	Color	Motion	paula
0.1747857630252838	Motion	Color	paula
0.1365996152162552	Color	Color	paula
0.3798525333404541	Motion	Motion	paula
0.38134920597076416	Color	Motion	paula
0.22303564846515656	Motion	Color	paula
0.15971913933753967	Color	Color	paula
0.17274625599384308	Motion	Motion	paula
0.14500081539154053	Color	Motion	paula
0.1329035758972168	Motion	Color	paula
0.2604950964450836	Color	Color	paula
0.3944053053855896	Motion	Motion	paula
0.11806739121675491	Color	Motion	paula
0.18349102139472961	Motion	Color	paula
0.18571986258029938	Color	Color	paula
0.12247718125581741	Motion	Motion	paula
0.15427154302597046	Color	Motion	paula
0.22147156298160553	Motion	Color	paula
0.17364731431007385	Color	Color	paula
0.18397217988967896	Motion	Motion	paula
0.1461319923400879	Color	Motion	paula
0.18622012436389923	Motion	Color	paula
0.13687241077423096	Color	Color	paula
0.35695162415504456	Motion	Motion	paula
0.19123993813991547	Color	Motion	paula
0.14145517349243164	Motion	Color	paula
0.10677018761634827	Color	Color	paula
0.12247718125581741	Motion	Motion	paula
0.09273325651884079	Color	Motion	paula
0.22147156298160553	Motion	Color	paula
0.15803900361061096	Color	Color	paula
0.158914715051651	Motion	Motion	paula
0.12902267277240753	Color	Motion	paula
0.2796136140823364	Motion	Color	paula
0.19175384938716888	Color	Color	paula
0.3011031150817871	Motion	Motion	paula
0.13431552052497864	Color	Motion	paula
0.1747857630252838	Motion	Color	paula
0.15730318427085876	Color	Color	paula
0.10717824101448059	Motion	Motion	paula
0.15427154302597046	Color	Motion	paula
0.14934489130973816	Motion	Color	paula
0.17364731431007385	Color	Color	paula
0.14725376665592194	Motion	Motion	paula
0.12371791154146194	Color	Motion	paula
0.2534548044204712	Motion	Color	paula
0.17206771671772003	Color	Color	paula
0.3798525333404541	Motion	Motion	paula
0.1749635487794876	Color	Motion	paula
0.22303564846515656	Motion	Color	paula
0.14012539386749268	Color	Color	paula
0.10717824101448059	Motion	Motion	paula
0.09273325651884079	Color	Motion	paula
0.14934489130973816	Motion	Color	paula
0.15803900361061096	Color	Color	paula
0.11845088750123978	Motion	Motion	paula
0.12521669268608093	Color	Motion	paula
0.13832083344459534	Motion	Color	paula
0.1749635487794876	Color	Color	paula
0.19115948677062988	Motion	Motion	paula
0.12358037382364273	Color	Motion	paula
0.15593431890010834	Motion	Color	paula
0.12949201464653015	Color	Color	paula
0.16120092570781708	Motion	Motion	paula
0.12209637463092804	Color	Motion	paula
0.08438117057085037	Motion	Color	paula
0.15296155214309692	Color	Color	paula
0.11845088750123978	Motion	Motion	paula
0.19561520218849182	Color	Motion	paula
0.13832083344459534	Motion	Color	paula
0.12371791154146194	Color	Color	paula
0.24790506064891815	Motion	Motion	paula
0.16366341710090637	Color	Motion	paula
0.19522862136363983	Motion	Color	paula
0.175755575299263	Color	Color	paula
0.17968301475048065	Motion	Motion	paula
0.1785714328289032	Color	Motion	paula
0.15614764392375946	Motion	Color	paula
0.15581665933132172	Color	Color	paula
0.20110124349594116	Motion	Motion	paula
0.12521669268608093	Color	Motion	paula
0.19884872436523438	Motion	Color	paula
0.1749635487794876	Color	Color	paula
0.23131737112998962	Motion	Motion	paula
0.08082021027803421	Color	Motion	paula
0.2611321806907654	Motion	Color	paula
0.16530011594295502	Color	Color	paula
0.23862631618976593	Motion	Motion	paula
0.08574769645929337	Color	Motion	paula
0.06757086515426636	Motion	Color	paula
0.19868667423725128	Color	Color	paula
0.20110124349594116	Motion	Motion	paula
0.19561520218849182	Color	Motion	paula
0.19884872436523438	Motion	Color	paula
0.12371791154146194	Color	Color	paula
0.3021862208843231	Motion	Motion	paula
0.24484480917453766	Color	Motion	paula
0.1870444118976593	Motion	Color	paula
0.15574777126312256	Color	Color	paula
0.2558148503303528	Motion	Motion	paula
0.21128855645656586	Color	Motion	paula
0.17683112621307373	Motion	Color	paula
0.10451548546552658	Color	Color	paula
0.19115948677062988	Motion	Motion	paula
0.25776615738868713	Color	Motion	paula
0.15593431890010834	Motion	Color	paula
0.151038259267807	Color	Color	paula
0.24790506064891815	Motion	Motion	paula
0.14110805094242096	Color	Motion	paula
0.19522862136363983	Motion	Color	paula
0.10404818505048752	Color	Color	paula
0.1634960174560547	Motion	Motion	paula
0.2755225896835327	Color	Motion	paula
0.13298854231834412	Motion	Color	paula
0.17486311495304108	Color	Color	paula
0.16120092570781708	Motion	Motion	paula
0.2326059490442276	Color	Motion	paula
0.08438117057085037	Motion	Color	paula
0.1738014966249466	Color	Color	paula
0.17968301475048065	Motion	Motion	paula
0.15390682220458984	Color	Motion	paula
0.15614764392375946	Motion	Color	paula
0.1694662868976593	Color	Color	paula
0.1634960174560547	Motion	Motion	paula
0.09741995483636856	Color	Motion	paula
0.13298854231834412	Motion	Color	paula
0.1992190033197403	Color	Color	paula
0.23131737112998962	Motion	Motion	paula
0.25776615738868713	Color	Motion	paula
0.2611321806907654	Motion	Color	paula
0.151038259267807	Color	Color	paula
0.3021862208843231	Motion	Motion	paula
0.2261185646057129	Color	Motion	paula
0.1870444118976593	Motion	Color	paula
[truncated: 192,305 more rows]
