# Supplementary material for: Adaptive stretching of representations across brain regions and deep learning model layers
Source: Nat Commun. 2025 Nov 21;16:10302. doi: 10.1038/s41467-025-65231-y (PMC12638828; doi:10.1038/s41467-025-65231-y)
Supplement: Supplementary file 4 — Source Data [file 41467_2025_65231_MOESM4_ESM.zip › Source-data-file/Supplemental III.4/region_PFC_stats.csv]

dissimilarity	motion_color_mismatch	motion_color_task	MonkeyID
0.3872983455657959	Motion	Motion	paula
0.471699059009552	Color	Motion	paula
0.380788654088974	Motion	Color	paula
0.38405728340148926	Color	Color	paula
0.2828427255153656	Motion	Motion	paula
0.37249159812927246	Color	Motion	paula
0.3433748483657837	Motion	Color	paula
0.3920174539089203	Color	Color	paula
0.4408918619155884	Motion	Motion	paula
0.47374874353408813	Color	Motion	paula
0.38689470291137695	Motion	Color	paula
0.42269784212112427	Color	Color	paula
0.3872983455657959	Motion	Motion	paula
0.20000000298023224	Color	Motion	paula
0.380788654088974	Motion	Color	paula
0.30000001192092896	Color	Color	paula
0.4527692496776581	Motion	Motion	paula
0.25455042719841003	Color	Motion	paula
0.2988131046295166	Motion	Color	paula
0.2855697572231293	Color	Color	paula
0.3893064856529236	Motion	Motion	paula
0.2978546917438507	Color	Motion	paula
0.36529096961021423	Motion	Color	paula
0.40311288833618164	Color	Color	paula
0.3499999940395355	Motion	Motion	paula
0.471699059009552	Color	Motion	paula
0.28722813725471497	Motion	Color	paula
0.38405728340148926	Color	Color	paula
0.7017834186553955	Motion	Motion	paula
0.2835783362388611	Color	Motion	paula
0.3033858835697174	Motion	Color	paula
0.21488994359970093	Color	Color	paula
0.24678200483322144	Motion	Motion	paula
0.4603671133518219	Color	Motion	paula
0.2991272509098053	Motion	Color	paula
0.5068409442901611	Color	Color	paula
0.3499999940395355	Motion	Motion	paula
0.20000000298023224	Color	Motion	paula
0.28722813725471497	Motion	Color	paula
0.30000001192092896	Color	Color	paula
0.5196152329444885	Motion	Motion	paula
0.27217942476272583	Color	Motion	paula
0.23626694083213806	Motion	Color	paula
0.3362615406513214	Color	Color	paula
0.24313709139823914	Motion	Motion	paula
0.2160564363002777	Color	Motion	paula
0.34763211011886597	Motion	Color	paula
0.45552167296409607	Color	Color	paula
0.2828427255153656	Motion	Motion	paula
0.6244997978210449	Color	Motion	paula
0.3433748483657837	Motion	Color	paula
0.19452553987503052	Color	Color	paula
0.4527692496776581	Motion	Motion	paula
0.45151546597480774	Color	Motion	paula
0.2988131046295166	Motion	Color	paula
0.30922332406044006	Color	Color	paula
0.3887476921081543	Motion	Motion	paula
0.4636809229850769	Color	Motion	paula
0.16226674616336823	Motion	Color	paula
0.2968920171260834	Color	Color	paula
0.4408918619155884	Motion	Motion	paula
0.3453959822654724	Color	Motion	paula
0.38689470291137695	Motion	Color	paula
0.24982108175754547	Color	Color	paula
0.3893064856529236	Motion	Motion	paula
0.45761314034461975	Color	Motion	paula
0.36529096961021423	Motion	Color	paula
0.23651109635829926	Color	Color	paula
0.3887476921081543	Motion	Motion	paula
0.33054208755493164	Color	Motion	paula
0.16226674616336823	Motion	Color	paula
0.2023681253194809	Color	Color	paula
0.7017834186553955	Motion	Motion	paula
0.6244997978210449	Color	Motion	paula
0.3033858835697174	Motion	Color	paula
0.19452553987503052	Color	Color	paula
0.5196152329444885	Motion	Motion	paula
0.6873409748077393	Color	Motion	paula
0.23626694083213806	Motion	Color	paula
0.3199872374534607	Color	Color	paula
0.6624783277511597	Motion	Motion	paula
0.7141428589820862	Color	Motion	paula
0.2926856577396393	Motion	Color	paula
0.3683798015117645	Color	Color	paula
0.24678200483322144	Motion	Motion	paula
0.3453959822654724	Color	Motion	paula
0.2991272509098053	Motion	Color	paula
0.24982108175754547	Color	Color	paula
0.24313709139823914	Motion	Motion	paula
0.2935435175895691	Color	Motion	paula
0.34763211011886597	Motion	Color	paula
0.1277965009212494	Color	Color	paula
0.6624783277511597	Motion	Motion	paula
0.30517178773880005	Color	Motion	paula
0.2926856577396393	Motion	Color	paula
0.20532020926475525	Color	Color	paula
0.46413305401802063	Motion	Motion	paula
0.45151546597480774	Color	Motion	paula
0.3041381239891052	Motion	Color	paula
0.30922332406044006	Color	Color	paula
0.3718213737010956	Motion	Motion	paula
0.6873409748077393	Color	Motion	paula
0.31951022148132324	Motion	Color	paula
0.3199872374534607	Color	Color	paula
0.3897787034511566	Motion	Motion	paula
0.4312876760959625	Color	Motion	paula
0.3702614903450012	Motion	Color	paula
0.4248582422733307	Color	Color	paula
0.46413305401802063	Motion	Motion	paula
0.45761314034461975	Color	Motion	paula
0.3041381239891052	Motion	Color	paula
0.23651109635829926	Color	Color	paula
0.29630663990974426	Motion	Motion	paula
0.2935435175895691	Color	Motion	paula
0.2001032829284668	Motion	Color	paula
0.1277965009212494	Color	Color	paula
0.34338584542274475	Motion	Motion	paula
0.45055973529815674	Color	Motion	paula
0.4160190224647522	Motion	Color	paula
0.21146263182163239	Color	Color	paula
0.43721508979797363	Motion	Motion	paula
0.4636809229850769	Color	Motion	paula
0.2668318748474121	Motion	Color	paula
0.2968920171260834	Color	Color	paula
0.4249608516693115	Motion	Motion	paula
0.7141428589820862	Color	Motion	paula
0.46168380975723267	Motion	Color	paula
0.3683798015117645	Color	Color	paula
0.43377628922462463	Motion	Motion	paula
0.4312876760959625	Color	Motion	paula
0.3632259666919708	Motion	Color	paula
0.4248582422733307	Color	Color	paula
0.43721508979797363	Motion	Motion	paula
0.33054208755493164	Color	Motion	paula
0.2668318748474121	Motion	Color	paula
0.2023681253194809	Color	Color	paula
0.2668132185935974	Motion	Motion	paula
0.30517178773880005	Color	Motion	paula
0.43077120184898376	Motion	Color	paula
0.20532020926475525	Color	Color	paula
0.2242661863565445	Motion	Motion	paula
0.45055973529815674	Color	Motion	paula
0.3978736102581024	Motion	Color	paula
0.21146263182163239	Color	Color	paula
0.3718213737010956	Motion	Motion	paula
0.37249159812927246	Color	Motion	paula
0.31951022148132324	Motion	Color	paula
0.3920174539089203	Color	Color	paula
0.29630663990974426	Motion	Motion	paula
0.2835783362388611	Color	Motion	paula
0.2001032829284668	Motion	Color	paula
0.21488994359970093	Color	Color	paula
0.33066534996032715	Motion	Motion	paula
0.2809930741786957	Color	Motion	paula
0.45094379782676697	Motion	Color	paula
0.5645866394042969	Color	Color	paula
0.3897787034511566	Motion	Motion	paula
0.25455042719841003	Color	Motion	paula
0.3702614903450012	Motion	Color	paula
0.2855697572231293	Color	Color	paula
0.34338584542274475	Motion	Motion	paula
0.27217942476272583	Color	Motion	paula
0.4160190224647522	Motion	Color	paula
0.3362615406513214	Color	Color	paula
0.33066534996032715	Motion	Motion	paula
0.32931992411613464	Color	Motion	paula
0.45094379782676697	Motion	Color	paula
0.5514073967933655	Color	Color	paula
0.4249608516693115	Motion	Motion	paula
0.47374874353408813	Color	Motion	paula
0.46168380975723267	Motion	Color	paula
0.42269784212112427	Color	Color	paula
0.2668132185935974	Motion	Motion	paula
0.4603671133518219	Color	Motion	paula
0.43077120184898376	Motion	Color	paula
0.5068409442901611	Color	Color	paula
0.24385617673397064	Motion	Motion	paula
0.2809930741786957	Color	Motion	paula
0.37731146812438965	Motion	Color	paula
0.5645866394042969	Color	Color	paula
0.43377628922462463	Motion	Motion	paula
0.2978546917438507	Color	Motion	paula
0.3632259666919708	Motion	Color	paula
0.40311288833618164	Color	Color	paula
0.2242661863565445	Motion	Motion	paula
0.2160564363002777	Color	Motion	paula
0.3978736102581024	Motion	Color	paula
0.45552167296409607	Color	Color	paula
0.24385617673397064	Motion	Motion	paula
0.32931992411613464	Color	Motion	paula
0.37731146812438965	Motion	Color	paula
0.5514073967933655	Color	Color	paula
0.4802415370941162	Motion	Motion	paula
1.069826602935791	Color	Motion	paula
0.4980590045452118	Motion	Color	paula
0.6379849314689636	Color	Color	paula
0.49606308341026306	Motion	Motion	paula
0.4952564239501953	Color	Motion	paula
0.833066999912262	Motion	Color	paula
0.8349305391311646	Color	Color	paula
0.4260716736316681	Motion	Motion	paula
0.5018390417098999	Color	Motion	paula
0.7417250871658325	Motion	Color	paula
0.763236403465271	Color	Color	paula
0.4802415370941162	Motion	Motion	paula
0.5100460648536682	Color	Motion	paula
0.4980590045452118	Motion	Color	paula
0.3913043439388275	Color	Color	paula
0.5	Motion	Motion	paula
0.4014436900615692	Color	Motion	paula
0.5471101403236389	Motion	Color	paula
0.45620277523994446	Color	Color	paula
0.3830068111419678	Motion	Motion	paula
0.3733898997306824	Color	Motion	paula
0.39208993315696716	Motion	Color	paula
0.5310360193252563	Color	Color	paula
1.1907012462615967	Motion	Motion	paula
1.069826602935791	Color	Motion	paula
0.36618372797966003	Motion	Color	paula
0.6379849314689636	Color	Color	paula
1.154080867767334	Motion	Motion	paula
1.0859403610229492	Color	Motion	paula
0.3882041573524475	Motion	Color	paula
0.5094522833824158	Color	Color	paula
0.9907376766204834	Motion	Motion	paula
1.1375023126602173	Color	Motion	paula
0.35174402594566345	Motion	Color	paula
0.35290348529815674	Color	Color	paula
1.1907012462615967	Motion	Motion	paula
0.5100460648536682	Color	Motion	paula
0.36618372797966003	Motion	Color	paula
0.3913043439388275	Color	Color	paula
0.2694060802459717	Motion	Motion	paula
0.3185988962650299	Color	Motion	paula
0.3489519953727722	Motion	Color	paula
0.28034543991088867	Color	Color	paula
0.37048351764678955	Motion	Motion	paula
0.4421519935131073	Color	Motion	paula
0.36582279205322266	Motion	Color	paula
0.4821533262729645	Color	Color	paula
0.49606308341026306	Motion	Motion	paula
0.40909090638160706	Color	Motion	paula
0.833066999912262	Motion	Color	paula
0.45814621448516846	Color	Color	paula
0.5	Motion	Motion	paula
0.4657704830169678	Color	Motion	paula
0.5471101403236389	Motion	Color	paula
0.5957034230232239	Color	Color	paula
0.38030001521110535	Motion	Motion	paula
0.4916660785675049	Color	Motion	paula
0.5546137094497681	Motion	Color	paula
0.5159818530082703	Color	Color	paula
0.4260716736316681	Motion	Motion	paula
0.37757381796836853	Color	Motion	paula
0.7417250871658325	Motion	Color	paula
0.25680285692214966	Color	Color	paula
0.3830068111419678	Motion	Motion	paula
0.47765615582466125	Color	Motion	paula
0.39208993315696716	Motion	Color	paula
0.47732803225517273	Color	Color	paula
0.38030001521110535	Motion	Motion	paula
0.4831884503364563	Color	Motion	paula
0.5546137094497681	Motion	Color	paula
0.5166275501251221	Color	Color	paula
1.154080867767334	Motion	Motion	paula
0.40909090638160706	Color	Motion	paula
0.3882041573524475	Motion	Color	paula
0.45814621448516846	Color	Color	paula
0.2694060802459717	Motion	Motion	paula
0.4312196671962738	Color	Motion	paula
0.3489519953727722	Motion	Color	paula
0.42138105630874634	Color	Color	paula
0.4312196671962738	Motion	Motion	paula
0.28020063042640686	Color	Motion	paula
0.3110702633857727	Motion	Color	paula
0.4455801546573639	Color	Color	paula
0.9907376766204834	Motion	Motion	paula
0.37757381796836853	Color	Motion	paula
0.35174402594566345	Motion	Color	paula
0.25680285692214966	Color	Color	paula
0.37048351764678955	Motion	Motion	paula
0.41840797662734985	Color	Motion	paula
0.36582279205322266	Motion	Color	paula
0.46733349561691284	Color	Color	paula
0.4312196671962738	Motion	Motion	paula
0.4014436900615692	Color	Motion	paula
0.3110702633857727	Motion	Color	paula
0.5247673988342285	Color	Color	paula
0.5347118973731995	Motion	Motion	paula
0.4657704830169678	Color	Motion	paula
0.4040088355541229	Motion	Color	paula
0.5957034230232239	Color	Color	paula
0.41756871342658997	Motion	Motion	paula
0.4312196671962738	Color	Motion	paula
0.5717647671699524	Motion	Color	paula
0.42138105630874634	Color	Color	paula
0.5261744260787964	Motion	Motion	paula
0.43598467111587524	Color	Motion	paula
0.31654122471809387	Motion	Color	paula
0.4595838189125061	Color	Color	paula
0.5347118973731995	Motion	Motion	paula
0.47765615582466125	Color	Motion	paula
0.4040088355541229	Motion	Color	paula
0.47732803225517273	Color	Color	paula
0.3961821496486664	Motion	Motion	paula
0.41840797662734985	Color	Motion	paula
0.6452107429504395	Motion	Color	paula
0.46733349561691284	Color	Color	paula
0.35700803995132446	Motion	Motion	paula
0.38811230659484863	Color	Motion	paula
0.4107441306114197	Motion	Color	paula
0.4840525686740875	Color	Color	paula
0.39101478457450867	Motion	Motion	paula
0.4916660785675049	Color	Motion	paula
0.507068395614624	Motion	Color	paula
0.5159818530082703	Color	Color	paula
0.5427648425102234	Motion	Motion	paula
0.28020063042640686	Color	Motion	paula
0.528690755367279	Motion	Color	paula
0.4455801546573639	Color	Color	paula
0.5459250211715698	Motion	Motion	paula
0.43598467111587524	Color	Motion	paula
0.5888052582740784	Motion	Color	paula
0.4595838189125061	Color	Color	paula
0.39101478457450867	Motion	Motion	paula
0.4831884503364563	Color	Motion	paula
0.507068395614624	Motion	Color	paula
0.5166275501251221	Color	Color	paula
0.44400662183761597	Motion	Motion	paula
0.4014436900615692	Color	Motion	paula
0.46942317485809326	Motion	Color	paula
0.5247673988342285	Color	Color	paula
0.528168797492981	Motion	Motion	paula
0.38811230659484863	Color	Motion	paula
0.445047527551651	Motion	Color	paula
0.4840525686740875	Color	Color	paula
0.41756871342658997	Motion	Motion	paula
0.4952564239501953	Color	Motion	paula
0.5717647671699524	Motion	Color	paula
0.8349305391311646	Color	Color	paula
0.3961821496486664	Motion	Motion	paula
1.0859403610229492	Color	Motion	paula
0.6452107429504395	Motion	Color	paula
0.5094522833824158	Color	Color	paula
0.42072349786758423	Motion	Motion	paula
0.37925365567207336	Color	Motion	paula
0.5360642075538635	Motion	Color	paula
0.4331187903881073	Color	Color	paula
0.5261744260787964	Motion	Motion	paula
0.4014436900615692	Color	Motion	paula
0.31654122471809387	Motion	Color	paula
0.45620277523994446	Color	Color	paula
0.35700803995132446	Motion	Motion	paula
0.3185988962650299	Color	Motion	paula
0.4107441306114197	Motion	Color	paula
0.28034543991088867	Color	Color	paula
0.42072349786758423	Motion	Motion	paula
0.37551209330558777	Color	Motion	paula
0.5360642075538635	Motion	Color	paula
0.5366563200950623	Color	Color	paula
0.5427648425102234	Motion	Motion	paula
0.5018390417098999	Color	Motion	paula
0.528690755367279	Motion	Color	paula
0.763236403465271	Color	Color	paula
0.44400662183761597	Motion	Motion	paula
1.1375023126602173	Color	Motion	paula
0.46942317485809326	Motion	Color	paula
0.35290348529815674	Color	Color	paula
0.4173564314842224	Motion	Motion	paula
0.37925365567207336	Color	Motion	paula
0.5892179608345032	Motion	Color	paula
0.4331187903881073	Color	Color	paula
0.5459250211715698	Motion	Motion	paula
0.3733898997306824	Color	Motion	paula
0.5888052582740784	Motion	Color	paula
0.5310360193252563	Color	Color	paula
0.528168797492981	Motion	Motion	paula
0.4421519935131073	Color	Motion	paula
0.445047527551651	Motion	Color	paula
0.4821533262729645	Color	Color	paula
0.4173564314842224	Motion	Motion	paula
0.37551209330558777	Color	Motion	paula
0.5892179608345032	Motion	Color	paula
0.5366563200950623	Color	Color	paula
0.376844584941864	Motion	Motion	paula
0.29934194684028625	Color	Motion	paula
0.2696901261806488	Motion	Color	paula
0.3171619772911072	Color	Color	paula
0.21066252887248993	Motion	Motion	paula
0.2395344376564026	Color	Motion	paula
0.22932015359401703	Motion	Color	paula
0.29004961252212524	Color	Color	paula
0.4101426303386688	Motion	Motion	paula
0.3689992129802704	Color	Motion	paula
0.2697733938694	Motion	Color	paula
0.2739601731300354	Color	Color	paula
0.376844584941864	Motion	Motion	paula
0.3884424865245819	Color	Motion	paula
0.2696901261806488	Motion	Color	paula
0.3162553608417511	Color	Color	paula
0.3728984594345093	Motion	Motion	paula
0.36098340153694153	Color	Motion	paula
0.2625448405742645	Motion	Color	paula
0.23342706263065338	Color	Color	paula
0.444627046585083	Motion	Motion	paula
0.3912752568721771	Color	Motion	paula
0.3533310294151306	Motion	Color	paula
0.27064523100852966	Color	Color	paula
0.26968637108802795	Motion	Motion	paula
0.29934194684028625	Color	Motion	paula
0.2979218065738678	Motion	Color	paula
0.3171619772911072	Color	Color	paula
0.46257731318473816	Motion	Motion	paula
0.2895718216896057	Color	Motion	paula
0.3046609163284302	Motion	Color	paula
0.3693196773529053	Color	Color	paula
0.29407933354377747	Motion	Motion	paula
0.22067362070083618	Color	Motion	paula
0.2720858156681061	Motion	Color	paula
0.32768797874450684	Color	Color	paula
0.26968637108802795	Motion	Motion	paula
0.3884424865245819	Color	Motion	paula
0.2979218065738678	Motion	Color	paula
0.3162553608417511	Color	Color	paula
0.3773249387741089	Motion	Motion	paula
0.24674075841903687	Color	Motion	paula
0.2832055389881134	Motion	Color	paula
0.3286155164241791	Color	Color	paula
0.39034199714660645	Motion	Motion	paula
0.24991236627101898	Color	Motion	paula
0.32278338074684143	Motion	Color	paula
0.4565914273262024	Color	Color	paula
0.21066252887248993	Motion	Motion	paula
0.40748342871665955	Color	Motion	paula
0.22932015359401703	Motion	Color	paula
0.11992739140987396	Color	Color	paula
0.3728984594345093	Motion	Motion	paula
0.33308669924736023	Color	Motion	paula
0.2625448405742645	Motion	Color	paula
0.27809324860572815	Color	Color	paula
0.3265496790409088	Motion	Motion	paula
0.2528792917728424	Color	Motion	paula
0.19198493659496307	Motion	Color	paula
0.2657425105571747	Color	Color	paula
0.4101426303386688	Motion	Motion	paula
0.3109951317310333	Color	Motion	paula
0.2697733938694	Motion	Color	paula
0.275613009929657	Color	Color	paula
0.444627046585083	Motion	Motion	paula
0.3291923999786377	Color	Motion	paula
0.3533310294151306	Motion	Color	paula
0.24316668510437012	Color	Color	paula
0.3265496790409088	Motion	Motion	paula
0.2842085659503937	Color	Motion	paula
0.19198493659496307	Motion	Color	paula
0.32738828659057617	Color	Color	paula
0.46257731318473816	Motion	Motion	paula
0.40748342871665955	Color	Motion	paula
0.3046609163284302	Motion	Color	paula
0.11992739140987396	Color	Color	paula
0.3773249387741089	Motion	Motion	paula
0.4714401066303253	Color	Motion	paula
0.2832055389881134	Motion	Color	paula
0.29597607254981995	Color	Color	paula
0.48600757122039795	Motion	Motion	paula
0.40886104106903076	Color	Motion	paula
0.22582559287548065	Motion	Color	paula
0.24086517095565796	Color	Color	paula
0.29407933354377747	Motion	Motion	paula
0.3109951317310333	Color	Motion	paula
0.2720858156681061	Motion	Color	paula
0.275613009929657	Color	Color	paula
0.39034199714660645	Motion	Motion	paula
0.367595911026001	Color	Motion	paula
0.32278338074684143	Motion	Color	paula
0.2930273115634918	Color	Color	paula
0.48600757122039795	Motion	Motion	paula
0.29037824273109436	Color	Motion	paula
0.22582559287548065	Motion	Color	paula
0.21115881204605103	Color	Color	paula
0.27935123443603516	Motion	Motion	paula
0.33308669924736023	Color	Motion	paula
0.3148212730884552	Motion	Color	paula
0.27809324860572815	Color	Color	paula
0.3245525658130646	Motion	Motion	paula
0.4714401066303253	Color	Motion	paula
0.34468814730644226	Motion	Color	paula
0.29597607254981995	Color	Color	paula
0.2601648271083832	Motion	Motion	paula
0.30026811361312866	Color	Motion	paula
0.3525058329105377	Motion	Color	paula
0.3525058329105377	Color	Color	paula
0.27935123443603516	Motion	Motion	paula
0.3291923999786377	Color	Motion	paula
0.3148212730884552	Motion	Color	paula
0.24316668510437012	Color	Color	paula
0.3234953284263611	Motion	Motion	paula
0.367595911026001	Color	Motion	paula
0.2775000333786011	Motion	Color	paula
0.2930273115634918	Color	Color	paula
0.3162277638912201	Motion	Motion	paula
0.37679609656333923	Color	Motion	paula
0.22094471752643585	Motion	Color	paula
0.3148212730884552	Color	Color	paula
0.2709527313709259	Motion	Motion	paula
0.2528792917728424	Color	Motion	paula
0.2551249861717224	Motion	Color	paula
0.2657425105571747	Color	Color	paula
0.27308931946754456	Motion	Motion	paula
0.40886104106903076	Color	Motion	paula
0.2780296802520752	Motion	Color	paula
0.24086517095565796	Color	Color	paula
0.3037615418434143	Motion	Motion	paula
0.30026811361312866	Color	Motion	paula
0.3398781418800354	Motion	Color	paula
0.3525058329105377	Color	Color	paula
0.2709527313709259	Motion	Motion	paula
0.2842085659503937	Color	Motion	paula
0.2551249861717224	Motion	Color	paula
0.32738828659057617	Color	Color	paula
0.25486716628074646	Motion	Motion	paula
0.29037824273109436	Color	Motion	paula
0.31359097361564636	Motion	Color	paula
0.21115881204605103	Color	Color	paula
0.33243149518966675	Motion	Motion	paula
0.37679609656333923	Color	Motion	paula
0.3289071023464203	Motion	Color	paula
0.3148212730884552	Color	Color	paula
0.3245525658130646	Motion	Motion	paula
0.2395344376564026	Color	Motion	paula
0.34468814730644226	Motion	Color	paula
0.29004961252212524	Color	Color	paula
0.3234953284263611	Motion	Motion	paula
0.2895718216896057	Color	Motion	paula
0.2775000333786011	Motion	Color	paula
0.3693196773529053	Color	Color	paula
0.30713939666748047	Motion	Motion	paula
0.3598055839538574	Color	Motion	paula
0.3208134174346924	Motion	Color	paula
0.1994505524635315	Color	Color	paula
0.2601648271083832	Motion	Motion	paula
0.36098340153694153	Color	Motion	paula
0.3525058329105377	Motion	Color	paula
0.23342706263065338	Color	Color	paula
0.3162277638912201	Motion	Motion	paula
0.24674075841903687	Color	Motion	paula
0.22094471752643585	Motion	Color	paula
0.3286155164241791	Color	Color	paula
0.30713939666748047	Motion	Motion	paula
0.23918287456035614	Color	Motion	paula
0.3208134174346924	Motion	Color	paula
0.3269221782684326	Color	Color	paula
0.27308931946754456	Motion	Motion	paula
0.3689992129802704	Color	Motion	paula
0.2780296802520752	Motion	Color	paula
0.2739601731300354	Color	Color	paula
0.25486716628074646	Motion	Motion	paula
0.22067362070083618	Color	Motion	paula
0.31359097361564636	Motion	Color	paula
0.32768797874450684	Color	Color	paula
0.26711395382881165	Motion	Motion	paula
0.3598055839538574	Color	Motion	paula
0.28206178545951843	Motion	Color	paula
0.1994505524635315	Color	Color	paula
0.3037615418434143	Motion	Motion	paula
0.3912752568721771	Color	Motion	paula
0.3398781418800354	Motion	Color	paula
0.27064523100852966	Color	Color	paula
0.33243149518966675	Motion	Motion	paula
0.24991236627101898	Color	Motion	paula
0.3289071023464203	Motion	Color	paula
0.4565914273262024	Color	Color	paula
0.26711395382881165	Motion	Motion	paula
0.23918287456035614	Color	Motion	paula
0.28206178545951843	Motion	Color	paula
0.3269221782684326	Color	Color	paula
0.5796011686325073	Motion	Motion	paula
0.532974123954773	Color	Motion	paula
0.7153452038764954	Motion	Color	paula
0.6059600114822388	Color	Color	paula
0.4098398983478546	Motion	Motion	paula
0.5181649327278137	Color	Motion	paula
0.5674780011177063	Motion	Color	paula
0.667425811290741	Color	Color	paula
0.6373774409294128	Motion	Motion	paula
0.5462003350257874	Color	Motion	paula
0.6285282373428345	Motion	Color	paula
0.49309954047203064	Color	Color	paula
0.5796011686325073	Motion	Motion	paula
0.6332287192344666	Color	Motion	paula
0.7153452038764954	Motion	Color	paula
0.4841229319572449	Color	Color	paula
0.4800716042518616	Motion	Motion	paula
0.5211166143417358	Color	Motion	paula
0.5188127756118774	Motion	Color	paula
0.35324740409851074	Color	Color	paula
0.625	Motion	Motion	paula
0.6074303984642029	Color	Motion	paula
0.5987245440483093	Motion	Color	paula
0.5694020986557007	Color	Color	paula
0.6362737417221069	Motion	Motion	paula
0.532974123954773	Color	Motion	paula
0.5115845203399658	Motion	Color	paula
0.6059600114822388	Color	Color	paula
0.3088891804218292	Motion	Motion	paula
0.21137210726737976	Color	Motion	paula
0.30539441108703613	Motion	Color	paula
0.6764687299728394	Color	Color	paula
0.3301053047180176	Motion	Motion	paula
0.4956558644771576	Color	Motion	paula
0.29315099120140076	Motion	Color	paula
0.2703893482685089	Color	Color	paula
0.6362737417221069	Motion	Motion	paula
0.6332287192344666	Color	Motion	paula
0.5115845203399658	Motion	Color	paula
0.4841229319572449	Color	Color	paula
0.5255553126335144	Motion	Motion	paula
0.5977321863174438	Color	Motion	paula
0.44817987084388733	Motion	Color	paula
0.35777178406715393	Color	Color	paula
0.596608579158783	Motion	Motion	paula
0.5580490231513977	Color	Motion	paula
0.3903123736381531	Motion	Color	paula
0.3590351641178131	Color	Color	paula
0.4098398983478546	Motion	Motion	paula
0.5994789600372314	Color	Motion	paula
0.5674780011177063	Motion	Color	paula
0.24657432734966278	Color	Color	paula
0.4800716042518616	Motion	Motion	paula
0.3535533845424652	Color	Motion	paula
0.5188127756118774	Motion	Color	paula
0.479963093996048	Color	Color	paula
0.6027281880378723	Motion	Motion	paula
0.5555121302604675	Color	Motion	paula
0.2596352696418762	Motion	Color	paula
0.39581140875816345	Color	Color	paula
0.6373774409294128	Motion	Motion	paula
0.4419417381286621	Color	Motion	paula
0.6285282373428345	Motion	Color	paula
0.45244544744491577	Color	Color	paula
0.625	Motion	Motion	paula
0.8637672066688538	Color	Motion	paula
0.5987245440483093	Motion	Color	paula
0.5344836711883545	Color	Color	paula
0.6027281880378723	Motion	Motion	paula
0.405046284198761	Color	Motion	paula
0.2596352696418762	Motion	Color	paula
0.326642781496048	Color	Color	paula
0.3088891804218292	Motion	Motion	paula
0.5994789600372314	Color	Motion	paula
0.30539441108703613	Motion	Color	paula
0.24657432734966278	Color	Color	paula
0.5255553126335144	Motion	Motion	paula
0.4921254813671112	Color	Motion	paula
0.44817987084388733	Motion	Color	paula
0.5391743183135986	Color	Color	paula
0.3590351641178131	Motion	Motion	paula
0.4635123908519745	Color	Motion	paula
0.31680914759635925	Motion	Color	paula
0.4040088355541229	Color	Color	paula
0.3301053047180176	Motion	Motion	paula
0.4419417381286621	Color	Motion	paula
0.29315099120140076	Motion	Color	paula
0.45244544744491577	Color	Color	paula
0.596608579158783	Motion	Motion	paula
0.7315437197685242	Color	Motion	paula
0.3903123736381531	Motion	Color	paula
0.5448623895645142	Color	Color	paula
0.3590351641178131	Motion	Motion	paula
0.5796011686325073	Color	Motion	paula
0.31680914759635925	Motion	Color	paula
0.4419417381286621	Color	Color	paula
0.6373774409294128	Motion	Motion	paula
0.3535533845424652	Color	Motion	paula
0.5229125022888184	Motion	Color	paula
0.479963093996048	Color	Color	paula
0.5366806983947754	Motion	Motion	paula
0.4921254813671112	Color	Motion	paula
0.9247590899467468	Motion	Color	paula
0.5391743183135986	Color	Color	paula
0.4631751775741577	Motion	Motion	paula
0.5625	Color	Motion	paula
0.7103584408760071	Motion	Color	paula
0.6760408878326416	Color	Color	paula
0.6373774409294128	Motion	Motion	paula
0.8637672066688538	Color	Motion	paula
0.5229125022888184	Motion	Color	paula
0.5344836711883545	Color	Color	paula
0.8775927424430847	Motion	Motion	paula
0.7315437197685242	Color	Motion	paula
0.8181781768798828	Motion	Color	paula
0.5448623895645142	Color	Color	paula
0.6140286922454834	Motion	Motion	paula
0.9078649282455444	Color	Motion	paula
0.7084149718284607	Motion	Color	paula
0.5229125022888184	Color	Color	paula
0.36443448066711426	Motion	Motion	paula
0.5555121302604675	Color	Motion	paula
0.36975499987602234	Motion	Color	paula
0.39581140875816345	Color	Color	paula
0.41743728518486023	Motion	Motion	paula
0.4635123908519745	Color	Motion	paula
0.41490399837493896	Motion	Color	paula
0.4040088355541229	Color	Color	paula
0.44550570845603943	Motion	Motion	paula
0.5625	Color	Motion	paula
0.5555121302604675	Motion	Color	paula
0.6760408878326416	Color	Color	paula
0.36443448066711426	Motion	Motion	paula
0.405046284198761	Color	Motion	paula
0.36975499987602234	Motion	Color	paula
0.326642781496048	Color	Color	paula
0.5549644231796265	Motion	Motion	paula
0.5796011686325073	Color	Motion	paula
0.32019081711769104	Motion	Color	paula
0.4419417381286621	Color	Color	paula
0.3449226915836334	Motion	Motion	paula
0.9078649282455444	Color	Motion	paula
0.6123724579811096	Motion	Color	paula
0.5229125022888184	Color	Color	paula
0.5366806983947754	Motion	Motion	paula
0.5181649327278137	Color	Motion	paula
0.9247590899467468	Motion	Color	paula
0.667425811290741	Color	Color	paula
0.8775927424430847	Motion	Motion	paula
0.21137210726737976	Color	Motion	paula
0.8181781768798828	Motion	Color	paula
0.6764687299728394	Color	Color	paula
0.40764379501342773	Motion	Motion	paula
0.4457100033760071	Color	Motion	paula
0.3787326514720917	Motion	Color	paula
0.5885891914367676	Color	Color	paula
0.4631751775741577	Motion	Motion	paula
0.5211166143417358	Color	Motion	paula
0.7103584408760071	Motion	Color	paula
0.35324740409851074	Color	Color	paula
0.6140286922454834	Motion	Motion	paula
0.5977321863174438	Color	Motion	paula
0.7084149718284607	Motion	Color	paula
0.35777178406715393	Color	Color	paula
0.40764379501342773	Motion	Motion	paula
0.524668276309967	Color	Motion	paula
0.3787326514720917	Motion	Color	paula
0.45628243684768677	Color	Color	paula
0.41743728518486023	Motion	Motion	paula
0.5462003350257874	Color	Motion	paula
0.41490399837493896	Motion	Color	paula
0.49309954047203064	Color	Color	paula
0.5549644231796265	Motion	Motion	paula
0.4956558644771576	Color	Motion	paula
0.32019081711769104	Motion	Color	paula
0.2703893482685089	Color	Color	paula
0.49215295910835266	Motion	Motion	paula
0.4457100033760071	Color	Motion	paula
0.48700401186943054	Motion	Color	paula
0.5885891914367676	Color	Color	paula
0.44550570845603943	Motion	Motion	paula
0.6074303984642029	Color	Motion	paula
0.5555121302604675	Motion	Color	paula
0.5694020986557007	Color	Color	paula
0.3449226915836334	Motion	Motion	paula
0.5580490231513977	Color	Motion	paula
0.6123724579811096	Motion	Color	paula
0.3590351641178131	Color	Color	paula
0.49215295910835266	Motion	Motion	paula
0.524668276309967	Color	Motion	paula
0.48700401186943054	Motion	Color	paula
0.45628243684768677	Color	Color	paula
0.3260577917098999	Motion	Motion	paula
0.4039733111858368	Color	Motion	paula
0.3333333432674408	Motion	Color	paula
0.363241583108902	Color	Color	paula
0.26823899149894714	Motion	Motion	paula
0.37984487414360046	Color	Motion	paula
0.38334760069847107	Motion	Color	paula
0.4275093078613281	Color	Color	paula
0.3206498920917511	Motion	Motion	paula
0.35209357738494873	Color	Motion	paula
0.3970131576061249	Motion	Color	paula
0.4134366810321808	Color	Color	paula
0.3260577917098999	Motion	Motion	paula
0.2614207863807678	Color	Motion	paula
0.3333333432674408	Motion	Color	paula
0.29109469056129456	Color	Color	paula
0.3184835910797119	Motion	Motion	paula
0.2403252273797989	Color	Motion	paula
0.271208792924881	Motion	Color	paula
0.30000069737434387	Color	Color	paula
0.33305928111076355	Motion	Motion	paula
0.2909967005252838	Color	Motion	paula
0.29246556758880615	Motion	Color	paula
0.21833333373069763	Color	Color	paula
0.33808693289756775	Motion	Motion	paula
0.4039733111858368	Color	Motion	paula
0.3004857301712036	Motion	Color	paula
0.363241583108902	Color	Color	paula
0.28867512941360474	Motion	Motion	paula
0.2850402593612671	Color	Motion	paula
0.30454790592193604	Motion	Color	paula
0.30013763904571533	Color	Color	paula
0.2981542944908142	Motion	Motion	paula
0.3325055241584778	Color	Motion	paula
0.362680584192276	Motion	Color	paula
0.22226588428020477	Color	Color	paula
0.33808693289756775	Motion	Motion	paula
0.2614207863807678	Color	Motion	paula
0.3004857301712036	Motion	Color	paula
0.29109469056129456	Color	Color	paula
0.29603397846221924	Motion	Motion	paula
0.26229754090309143	Color	Motion	paula
0.20310230553150177	Motion	Color	paula
0.3777228593826294	Color	Color	paula
0.33765700459480286	Motion	Motion	paula
0.2499944418668747	Color	Motion	paula
0.32158729434013367	Motion	Color	paula
0.17435595393180847	Color	Color	paula
0.26823899149894714	Motion	Motion	paula
0.3301351070404053	Color	Motion	paula
0.38334760069847107	Motion	Color	paula
0.1532028764486313	Color	Color	paula
0.3184835910797119	Motion	Motion	paula
0.3049235939979553	Color	Motion	paula
0.271208792924881	Motion	Color	paula
0.4859870374202728	Color	Color	paula
0.3333333432674408	Motion	Motion	paula
0.30691972374916077	Color	Motion	paula
0.1931929737329483	Motion	Color	paula
0.2962534427642822	Color	Color	paula
0.3206498920917511	Motion	Motion	paula
0.3456255793571472	Color	Motion	paula
0.3970131576061249	Motion	Color	paula
0.3482174873352051	Color	Color	paula
0.33305928111076355	Motion	Motion	paula
0.42844536900520325	Color	Motion	paula
0.29246556758880615	Motion	Color	paula
0.430813193321228	Color	Color	paula
0.3333333432674408	Motion	Motion	paula
0.25212186574935913	Color	Motion	paula
0.1931929737329483	Motion	Color	paula
0.2497999221086502	Color	Color	paula
0.28867512941360474	Motion	Motion	paula
0.3301351070404053	Color	Motion	paula
0.30454790592193604	Motion	Color	paula
0.1532028764486313	Color	Color	paula
0.29603397846221924	Motion	Motion	paula
0.4145781099796295	Color	Motion	paula
0.20310230553150177	Motion	Color	paula
0.5304484367370605	Color	Color	paula
0.3852528929710388	Motion	Motion	paula
0.23052427172660828	Color	Motion	paula
0.36796149611473083	Motion	Color	paula
0.2919621765613556	Color	Color	paula
0.2981542944908142	Motion	Motion	paula
0.3456255793571472	Color	Motion	paula
0.362680584192276	Motion	Color	paula
0.3482174873352051	Color	Color	paula
0.33765700459480286	Motion	Motion	paula
0.3428630828857422	Color	Motion	paula
0.32158729434013367	Motion	Color	paula
0.4943644106388092	Color	Color	paula
0.3852528929710388	Motion	Motion	paula
0.3470046818256378	Color	Motion	paula
0.36796149611473083	Motion	Color	paula
0.37658780813217163	Color	Color	paula
0.3117067813873291	Motion	Motion	paula
0.3049235939979553	Color	Motion	paula
0.43511492013931274	Motion	Color	paula
0.4859870374202728	Color	Color	paula
0.33838018774986267	Motion	Motion	paula
0.4145781099796295	Color	Motion	paula
0.4259445369243622	Motion	Color	paula
0.5304484367370605	Color	Color	paula
0.3197307884693146	Motion	Motion	paula
0.3920488953590393	Color	Motion	paula
0.5515521764755249	Motion	Color	paula
0.4787135422229767	Color	Color	paula
0.3117067813873291	Motion	Motion	paula
0.42844536900520325	Color	Motion	paula
0.43511492013931274	Motion	Color	paula
0.430813193321228	Color	Color	paula
0.4897843897342682	Motion	Motion	paula
0.3428630828857422	Color	Motion	paula
0.31503546237945557	Motion	Color	paula
0.4943644106388092	Color	Color	paula
0.44181445240974426	Motion	Motion	paula
0.385746031999588	Color	Motion	paula
0.4621329605579376	Motion	Color	paula
0.35099858045578003	Color	Color	paula
0.24700812995433807	Motion	Motion	paula
0.30691972374916077	Color	Motion	paula
0.31766945123672485	Motion	Color	paula
0.2962534427642822	Color	Color	paula
0.2694168984889984	Motion	Motion	paula
0.23052427172660828	Color	Motion	paula
0.36138442158699036	Motion	Color	paula
0.2919621765613556	Color	Color	paula
0.3325156271457672	Motion	Motion	paula
0.3920488953590393	Color	Motion	paula
0.2865552008152008	Motion	Color	paula
0.4787135422229767	Color	Color	paula
0.24700812995433807	Motion	Motion	paula
0.25212186574935913	Color	Motion	paula
0.31766945123672485	Motion	Color	paula
0.2497999221086502	Color	Color	paula
0.31354063749313354	Motion	Motion	paula
0.3470046818256378	Color	Motion	paula
0.18059074878692627	Motion	Color	paula
0.37658780813217163	Color	Color	paula
0.3590225875377655	Motion	Motion	paula
0.385746031999588	Color	Motion	paula
0.11999999731779099	Motion	Color	paula
0.35099858045578003	Color	Color	paula
0.33838018774986267	Motion	Motion	paula
0.37984487414360046	Color	Motion	paula
0.4259445369243622	Motion	Color	paula
0.4275093078613281	Color	Color	paula
0.4897843897342682	Motion	Motion	paula
0.2850402593612671	Color	Motion	paula
0.31503546237945557	Motion	Color	paula
0.30013763904571533	Color	Color	paula
0.17926213145256042	Motion	Motion	paula
0.3453398644924164	Color	Motion	paula
0.26085883378982544	Motion	Color	paula
0.2401922345161438	Color	Color	paula
0.3197307884693146	Motion	Motion	paula
0.2403252273797989	Color	Motion	paula
0.5515521764755249	Motion	Color	paula
0.30000069737434387	Color	Color	paula
0.44181445240974426	Motion	Motion	paula
0.26229754090309143	Color	Motion	paula
0.4621329605579376	Motion	Color	paula
0.3777228593826294	Color	Color	paula
0.17926213145256042	Motion	Motion	paula
0.2839551866054535	Color	Motion	paula
0.26085883378982544	Motion	Color	paula
0.3699864149093628	Color	Color	paula
0.2694168984889984	Motion	Motion	paula
0.35209357738494873	Color	Motion	paula
0.36138442158699036	Motion	Color	paula
0.4134366810321808	Color	Color	paula
0.31354063749313354	Motion	Motion	paula
0.3325055241584778	Color	Motion	paula
0.18059074878692627	Motion	Color	paula
0.22226588428020477	Color	Color	paula
0.29246535897254944	Motion	Motion	paula
0.3453398644924164	Color	Motion	paula
0.22353269159793854	Motion	Color	paula
0.2401922345161438	Color	Color	paula
0.3325156271457672	Motion	Motion	paula
0.2909967005252838	Color	Motion	paula
0.2865552008152008	Motion	Color	paula
0.21833333373069763	Color	Color	paula
0.3590225875377655	Motion	Motion	paula
0.2499944418668747	Color	Motion	paula
0.11999999731779099	Motion	Color	paula
0.17435595393180847	Color	Color	paula
0.29246535897254944	Motion	Motion	paula
0.2839551866054535	Color	Motion	paula
0.22353269159793854	Motion	Color	paula
0.3699864149093628	Color	Color	paula
0.24037007987499237	Motion	Motion	paula
0.20712535083293915	Color	Motion	paula
0.1666666716337204	Motion	Color	paula
0.1855921447277069	Color	Color	paula
0.07561364769935608	Motion	Motion	paula
0.12131179869174957	Color	Motion	paula
0.13320305943489075	Motion	Color	paula
0.1586531549692154	Color	Color	paula
0.19190429151058197	Motion	Motion	paula
0.20293982326984406	Color	Motion	paula
0.17911821603775024	Motion	Color	paula
0.11517511308193207	Color	Color	paula
0.24037007987499237	Motion	Motion	paula
0.25385910272598267	Color	Motion	paula
0.1666666716337204	Motion	Color	paula
0.15634718537330627	Color	Color	paula
0.24167250096797943	Motion	Motion	paula
0.2535768449306488	Color	Motion	paula
0.20539595186710358	Motion	Color	paula
0.13093073666095734	Color	Color	paula
0.22209739685058594	Motion	Motion	paula
0.2551126480102539	Color	Motion	paula
0.13070322573184967	Motion	Color	paula
0.3689012825489044	Color	Color	paula
0.15227492153644562	Motion	Motion	paula
0.20712535083293915	Color	Motion	paula
0.16996732354164124	Motion	Color	paula
0.1855921447277069	Color	Color	paula
0.23931919038295746	Motion	Motion	paula
0.15882781147956848	Color	Motion	paula
0.12027464061975479	Motion	Color	paula
0.1516808420419693	Color	Color	paula
0.21947602927684784	Motion	Motion	paula
0.2382175326347351	Color	Motion	paula
0.10647942870855331	Motion	Color	paula
0.24835056066513062	Color	Color	paula
0.15227492153644562	Motion	Motion	paula
0.25385910272598267	Color	Motion	paula
0.16996732354164124	Motion	Color	paula
0.15634718537330627	Color	Color	paula
0.20275874435901642	Motion	Motion	paula
0.107347272336483	Color	Motion	paula
0.1481599509716034	Motion	Color	paula
0.17906281352043152	Color	Color	paula
0.1666666716337204	Motion	Motion	paula
0.07781187444925308	Color	Motion	paula
0.15807802975177765	Motion	Color	paula
0.39045074582099915	Color	Color	paula
0.07561364769935608	Motion	Motion	paula
0.14913323521614075	Color	Motion	paula
0.13320305943489075	Motion	Color	paula
0.08156892657279968	Color	Color	paula
0.24167250096797943	Motion	Motion	paula
0.14072471857070923	Color	Motion	paula
0.20539595186710358	Motion	Color	paula
0.18399502336978912	Color	Color	paula
0.1567045897245407	Motion	Motion	paula
0.18583494424819946	Color	Motion	paula
0.16780859231948853	Motion	Color	paula
0.2350384145975113	Color	Color	paula
0.19190429151058197	Motion	Motion	paula
0.18861934542655945	Color	Motion	paula
0.17911821603775024	Motion	Color	paula
0.1958107203245163	Color	Color	paula
0.22209739685058594	Motion	Motion	paula
0.20711494982242584	Color	Motion	paula
0.13070322573184967	Motion	Color	paula
0.21311186254024506	Color	Color	paula
0.1567045897245407	Motion	Motion	paula
0.143931046128273	Color	Motion	paula
0.16780859231948853	Motion	Color	paula
0.1911224126815796	Color	Color	paula
0.23931919038295746	Motion	Motion	paula
0.14913323521614075	Color	Motion	paula
0.12027464061975479	Motion	Color	paula
0.08156892657279968	Color	Color	paula
0.20275874435901642	Motion	Motion	paula
0.15634718537330627	Color	Motion	paula
0.1481599509716034	Motion	Color	paula
0.22651290893554688	Color	Color	paula
0.14907120168209076	Motion	Motion	paula
0.20275874435901642	Color	Motion	paula
0.08902712911367416	Motion	Color	paula
0.27352672815322876	Color	Color	paula
0.21947602927684784	Motion	Motion	paula
0.18861934542655945	Color	Motion	paula
0.10647942870855331	Motion	Color	paula
0.1958107203245163	Color	Color	paula
0.1666666716337204	Motion	Motion	paula
0.18556411564350128	Color	Motion	paula
0.15807802975177765	Motion	Color	paula
0.13477115333080292	Color	Color	paula
0.14907120168209076	Motion	Motion	paula
0.15634718537330627	Color	Motion	paula
0.08902712911367416	Motion	Color	paula
0.22517314553260803	Color	Color	paula
0.1545846164226532	Motion	Motion	paula
0.14072471857070923	Color	Motion	paula
0.21343746781349182	Motion	Color	paula
0.18399502336978912	Color	Color	paula
0.11933299154043198	Motion	Motion	paula
0.15634718537330627	Color	Motion	paula
0.19246341288089752	Motion	Color	paula
0.22651290893554688	Color	Color	paula
0.20137332379817963	Motion	Motion	paula
0.17950549721717834	Color	Motion	paula
0.08908708393573761	Motion	Color	paula
0.20548047125339508	Color	Color	paula
0.1545846164226532	Motion	Motion	paula
0.20711494982242584	Color	Motion	paula
0.21343746781349182	Motion	Color	paula
0.21311186254024506	Color	Color	paula
0.1114102378487587	Motion	Motion	paula
0.18556411564350128	Color	Motion	paula
0.12388002127408981	Motion	Color	paula
0.13477115333080292	Color	Color	paula
0.13744840025901794	Motion	Motion	paula
0.16685040295124054	Color	Motion	paula
0.20586635172367096	Motion	Color	paula
0.15986105799674988	Color	Color	paula
0.15275251865386963	Motion	Motion	paula
0.18583494424819946	Color	Motion	paula
0.25819888710975647	Motion	Color	paula
0.2350384145975113	Color	Color	paula
0.15299279987812042	Motion	Motion	paula
0.20275874435901642	Color	Motion	paula
0.1766403466463089	Motion	Color	paula
0.27352672815322876	Color	Color	paula
0.1884121298789978	Motion	Motion	paula
0.17950549721717834	Color	Motion	paula
0.3963562250137329	Motion	Color	paula
0.20548047125339508	Color	Color	paula
0.15275251865386963	Motion	Motion	paula
0.143931046128273	Color	Motion	paula
0.25819888710975647	Motion	Color	paula
0.1911224126815796	Color	Color	paula
0.16536682844161987	Motion	Motion	paula
0.15634718537330627	Color	Motion	paula
0.22274315357208252	Motion	Color	paula
0.22517314553260803	Color	Color	paula
0.15482684969902039	Motion	Motion	paula
0.16685040295124054	Color	Motion	paula
0.27693721652030945	Motion	Color	paula
0.15986105799674988	Color	Color	paula
0.11933299154043198	Motion	Motion	paula
0.12131179869174957	Color	Motion	paula
0.19246341288089752	Motion	Color	paula
0.1586531549692154	Color	Color	paula
0.1114102378487587	Motion	Motion	paula
0.15882781147956848	Color	Motion	paula
0.12388002127408981	Motion	Color	paula
0.1516808420419693	Color	Color	paula
0.1429212987422943	Motion	Motion	paula
0.18170064687728882	Color	Motion	paula
0.1587321162223816	Motion	Color	paula
0.23113545775413513	Color	Color	paula
0.20137332379817963	Motion	Motion	paula
0.2535768449306488	Color	Motion	paula
0.08908708393573761	Motion	Color	paula
0.13093073666095734	Color	Color	paula
0.13744840025901794	Motion	Motion	paula
0.107347272336483	Color	Motion	paula
0.20586635172367096	Motion	Color	paula
0.17906281352043152	Color	Color	paula
0.1429212987422943	Motion	Motion	paula
0.13258251547813416	Color	Motion	paula
0.1587321162223816	Motion	Color	paula
0.3631454110145569	Color	Color	paula
0.15299279987812042	Motion	Motion	paula
0.20293982326984406	Color	Motion	paula
0.1766403466463089	Motion	Color	paula
0.11517511308193207	Color	Color	paula
0.16536682844161987	Motion	Motion	paula
0.2382175326347351	Color	Motion	paula
0.22274315357208252	Motion	Color	paula
0.24835056066513062	Color	Color	paula
0.18638470768928528	Motion	Motion	paula
0.18170064687728882	Color	Motion	paula
0.38057437539100647	Motion	Color	paula
0.23113545775413513	Color	Color	paula
0.1884121298789978	Motion	Motion	paula
0.2551126480102539	Color	Motion	paula
0.3963562250137329	Motion	Color	paula
0.3689012825489044	Color	Color	paula
0.15482684969902039	Motion	Motion	paula
0.07781187444925308	Color	Motion	paula
0.27693721652030945	Motion	Color	paula
0.39045074582099915	Color	Color	paula
0.18638470768928528	Motion	Motion	paula
0.13258251547813416	Color	Motion	paula
0.38057437539100647	Motion	Color	paula
0.3631454110145569	Color	Color	paula
0.3214285671710968	Motion	Motion	paula
0.41032591462135315	Color	Motion	paula
0.4560254216194153	Motion	Color	paula
0.27020400762557983	Color	Color	paula
0.44647061824798584	Motion	Motion	paula
0.3533368706703186	Color	Motion	paula
0.19383876025676727	Motion	Color	paula
0.40154024958610535	Color	Color	paula
0.3954809606075287	Motion	Motion	paula
0.43324828147888184	Color	Motion	paula
0.27088645100593567	Motion	Color	paula
0.38103175163269043	Color	Color	paula
0.3214285671710968	Motion	Motion	paula
0.2766416668891907	Color	Motion	paula
0.4560254216194153	Motion	Color	paula
0.4225274324417114	Color	Color	paula
0.31353914737701416	Motion	Motion	paula
0.3085515797138214	Color	Motion	paula
0.4470352530479431	Motion	Color	paula
0.3409005105495453	Color	Color	paula
0.27980324625968933	Motion	Motion	paula
0.3151203393936157	Color	Motion	paula
0.37141525745391846	Motion	Color	paula
0.4056363105773926	Color	Color	paula
0.29666513204574585	Motion	Motion	paula
0.41032591462135315	Color	Motion	paula
0.6269381046295166	Motion	Color	paula
0.27020400762557983	Color	Color	paula
0.28037673234939575	Motion	Motion	paula
0.2582318186759949	Color	Motion	paula
0.2765195965766907	Motion	Color	paula
0.42237213253974915	Color	Color	paula
0.25100764632225037	Motion	Motion	paula
0.2909344434738159	Color	Motion	paula
0.2472292184829712	Motion	Color	paula
0.37977248430252075	Color	Color	paula
0.29666513204574585	Motion	Motion	paula
0.2766416668891907	Color	Motion	paula
0.6269381046295166	Motion	Color	paula
0.4225274324417114	Color	Color	paula
0.22312457859516144	Motion	Motion	paula
0.16690459847450256	Color	Motion	paula
0.6622029542922974	Motion	Color	paula
0.5167960524559021	Color	Color	paula
0.21209470927715302	Motion	Motion	paula
0.2084750086069107	Color	Motion	paula
0.632637619972229	Motion	Color	paula
0.5150838494300842	Color	Color	paula
0.44647061824798584	Motion	Motion	paula
0.19437526166439056	Color	Motion	paula
0.19383876025676727	Motion	Color	paula
0.17359280586242676	Color	Color	paula
0.31353914737701416	Motion	Motion	paula
0.5403780341148376	Color	Motion	paula
0.4470352530479431	Motion	Color	paula
0.20067797601222992	Color	Color	paula
0.3035343289375305	Motion	Motion	paula
0.23640188574790955	Color	Motion	paula
0.2648763954639435	Motion	Color	paula
0.280476450920105	Color	Color	paula
0.3954809606075287	Motion	Motion	paula
0.2527391314506531	Color	Motion	paula
0.27088645100593567	Motion	Color	paula
0.27562934160232544	Color	Color	paula
0.27980324625968933	Motion	Motion	paula
0.3089869022369385	Color	Motion	paula
0.37141525745391846	Motion	Color	paula
0.2939450144767761	Color	Color	paula
0.3035343289375305	Motion	Motion	paula
0.24055461585521698	Color	Motion	paula
0.2648763954639435	Motion	Color	paula
0.3212217092514038	Color	Color	paula
0.28037673234939575	Motion	Motion	paula
0.19437526166439056	Color	Motion	paula
0.2765195965766907	Motion	Color	paula
0.17359280586242676	Color	Color	paula
0.22312457859516144	Motion	Motion	paula
0.5175053477287292	Color	Motion	paula
0.6622029542922974	Motion	Color	paula
0.25037744641304016	Color	Color	paula
0.23546504974365234	Motion	Motion	paula
0.2232283353805542	Color	Motion	paula
0.14966654777526855	Motion	Color	paula
0.2720964848995209	Color	Color	paula
0.25100764632225037	Motion	Motion	paula
0.2527391314506531	Color	Motion	paula
0.2472292184829712	Motion	Color	paula
0.27562934160232544	Color	Color	paula
0.21209470927715302	Motion	Motion	paula
0.4204893708229065	Color	Motion	paula
0.632637619972229	Motion	Color	paula
0.23651206493377686	Color	Color	paula
0.23546504974365234	Motion	Motion	paula
0.2724645733833313	Color	Motion	paula
0.14966654777526855	Motion	Color	paula
0.2639385163784027	Color	Color	paula
0.550931990146637	Motion	Motion	paula
0.5403780341148376	Color	Motion	paula
0.2199469357728958	Motion	Color	paula
0.20067797601222992	Color	Color	paula
0.5021382570266724	Motion	Motion	paula
0.5175053477287292	Color	Motion	paula
0.24074074625968933	Motion	Color	paula
0.25037744641304016	Color	Color	paula
0.5367133617401123	Motion	Motion	paula
0.5443711876869202	Color	Motion	paula
0.17954370379447937	Motion	Color	paula
0.275275319814682	Color	Color	paula
0.550931990146637	Motion	Motion	paula
0.3089869022369385	Color	Motion	paula
0.2199469357728958	Motion	Color	paula
0.2939450144767761	Color	Color	paula
0.3311835527420044	Motion	Motion	paula
0.4204893708229065	Color	Motion	paula
0.28141048550605774	Motion	Color	paula
0.23651206493377686	Color	Color	paula
0.37763434648513794	Motion	Motion	paula
0.36737939715385437	Color	Motion	paula
0.22694110870361328	Motion	Color	paula
0.2653133273124695	Color	Color	paula
0.20106731355190277	Motion	Motion	paula
0.23640188574790955	Color	Motion	paula
0.30019834637641907	Motion	Color	paula
0.280476450920105	Color	Color	paula
0.2111663520336151	Motion	Motion	paula
0.2232283353805542	Color	Motion	paula
0.32682129740715027	Motion	Color	paula
0.2720964848995209	Color	Color	paula
0.18029557168483734	Motion	Motion	paula
0.5443711876869202	Color	Motion	paula
0.31134992837905884	Motion	Color	paula
0.275275319814682	Color	Color	paula
0.20106731355190277	Motion	Motion	paula
0.24055461585521698	Color	Motion	paula
0.30019834637641907	Motion	Color	paula
0.3212217092514038	Color	Color	paula
0.29723504185676575	Motion	Motion	paula
0.2724645733833313	Color	Motion	paula
0.26943013072013855	Motion	Color	paula
0.2639385163784027	Color	Color	paula
0.2108628898859024	Motion	Motion	paula
0.36737939715385437	Color	Motion	paula
0.2993473708629608	Motion	Color	paula
0.2653133273124695	Color	Color	paula
0.5021382570266724	Motion	Motion	paula
0.3533368706703186	Color	Motion	paula
0.24074074625968933	Motion	Color	paula
0.40154024958610535	Color	Color	paula
0.3311835527420044	Motion	Motion	paula
0.2582318186759949	Color	Motion	paula
0.28141048550605774	Motion	Color	paula
0.42237213253974915	Color	Color	paula
0.2020305097103119	Motion	Motion	paula
0.1916629672050476	Color	Motion	paula
0.3063122034072876	Motion	Color	paula
0.36217790842056274	Color	Color	paula
0.5367133617401123	Motion	Motion	paula
0.3085515797138214	Color	Motion	paula
0.17954370379447937	Motion	Color	paula
0.3409005105495453	Color	Color	paula
0.37763434648513794	Motion	Motion	paula
0.16690459847450256	Color	Motion	paula
0.22694110870361328	Motion	Color	paula
0.5167960524559021	Color	Color	paula
0.2020305097103119	Motion	Motion	paula
0.2352287769317627	Color	Motion	paula
0.3063122034072876	Motion	Color	paula
0.252144992351532	Color	Color	paula
0.2111663520336151	Motion	Motion	paula
0.43324828147888184	Color	Motion	paula
0.32682129740715027	Motion	Color	paula
0.38103175163269043	Color	Color	paula
0.29723504185676575	Motion	Motion	paula
0.2909344434738159	Color	Motion	paula
0.26943013072013855	Motion	Color	paula
0.37977248430252075	Color	Color	paula
0.2663334012031555	Motion	Motion	paula
0.1916629672050476	Color	Motion	paula
0.28163424134254456	Motion	Color	paula
0.36217790842056274	Color	Color	paula
0.18029557168483734	Motion	Motion	paula
0.3151203393936157	Color	Motion	paula
0.31134992837905884	Motion	Color	paula
0.4056363105773926	Color	Color	paula
0.2108628898859024	Motion	Motion	paula
0.2084750086069107	Color	Motion	paula
0.2993473708629608	Motion	Color	paula
0.5150838494300842	Color	Color	paula
0.2663334012031555	Motion	Motion	paula
0.2352287769317627	Color	Motion	paula
0.28163424134254456	Motion	Color	paula
0.252144992351532	Color	Color	paula
0.45209524035453796	Motion	Motion	paula
0.4189935028553009	Color	Motion	paula
0.2603416442871094	Motion	Color	paula
0.2828427255153656	Color	Color	paula
0.42687493562698364	Motion	Motion	paula
0.3690265119075775	Color	Motion	paula
0.21961654722690582	Motion	Color	paula
0.22744619846343994	Color	Color	paula
0.32557374238967896	Motion	Motion	paula
0.41797855496406555	Color	Motion	paula
0.2156417816877365	Motion	Color	paula
0.19189298152923584	Color	Color	paula
0.45209524035453796	Motion	Motion	paula
0.2639976441860199	Color	Motion	paula
0.2603416442871094	Motion	Color	paula
0.24037007987499237	Color	Color	paula
0.5736909508705139	Motion	Motion	paula
0.25626054406166077	Color	Motion	paula
0.175729900598526	Motion	Color	paula
0.25166115164756775	Color	Color	paula
0.3179704546928406	Motion	Motion	paula
0.32111498713493347	Color	Motion	paula
0.2290436029434204	Motion	Color	paula
0.23329368233680725	Color	Color	paula
0.20000000298023224	Motion	Motion	paula
0.4189935028553009	Color	Motion	paula
0.17320507764816284	Motion	Color	paula
0.2828427255153656	Color	Color	paula
0.22755341231822968	Motion	Motion	paula
0.25508713722229004	Color	Motion	paula
0.2055552899837494	Motion	Color	paula
0.23436342179775238	Color	Color	paula
0.29344695806503296	Motion	Motion	paula
0.2318844348192215	Color	Motion	paula
0.22062687575817108	Motion	Color	paula
0.1780000776052475	Color	Color	paula
0.20000000298023224	Motion	Motion	paula
0.2639976441860199	Color	Motion	paula
0.17320507764816284	Motion	Color	paula
0.24037007987499237	Color	Color	paula
0.16919347643852234	Motion	Motion	paula
0.16428044438362122	Color	Motion	paula
0.26115262508392334	Motion	Color	paula
0.2768874764442444	Color	Color	paula
0.26140645146369934	Motion	Motion	paula
0.18366922438144684	Color	Motion	paula
0.2858876883983612	Motion	Color	paula
0.2180463820695877	Color	Color	paula
0.42687493562698364	Motion	Motion	paula
0.48403462767601013	Color	Motion	paula
0.21961654722690582	Motion	Color	paula
0.18508145213127136	Color	Color	paula
0.5736909508705139	Motion	Motion	paula
0.517472505569458	Color	Motion	paula
0.175729900598526	Motion	Color	paula
0.2763170003890991	Color	Color	paula
0.45156940817832947	Motion	Motion	paula
0.5322906374931335	Color	Motion	paula
0.19883327186107635	Motion	Color	paula
0.2750769555568695	Color	Color	paula
0.32557374238967896	Motion	Motion	paula
0.36413663625717163	Color	Motion	paula
0.2156417816877365	Motion	Color	paula
0.2973168194293976	Color	Color	paula
0.3179704546928406	Motion	Motion	paula
0.23129691183567047	Color	Motion	paula
0.2290436029434204	Motion	Color	paula
0.2652164399623871	Color	Color	paula
0.45156940817832947	Motion	Motion	paula
0.37605175375938416	Color	Motion	paula
0.19883327186107635	Motion	Color	paula
0.16464336216449738	Color	Color	paula
0.22755341231822968	Motion	Motion	paula
0.48403462767601013	Color	Motion	paula
0.2055552899837494	Motion	Color	paula
0.18508145213127136	Color	Color	paula
0.16919347643852234	Motion	Motion	paula
0.184883713722229	Color	Motion	paula
0.26115262508392334	Motion	Color	paula
0.202189102768898	Color	Color	paula
0.2316511869430542	Motion	Motion	paula
0.3080565333366394	Color	Motion	paula
0.2421940416097641	Motion	Color	paula
0.24700434505939484	Color	Color	paula
0.29344695806503296	Motion	Motion	paula
0.36413663625717163	Color	Motion	paula
0.22062687575817108	Motion	Color	paula
0.2973168194293976	Color	Color	paula
0.26140645146369934	Motion	Motion	paula
0.26211389899253845	Color	Motion	paula
0.2858876883983612	Motion	Color	paula
0.210972860455513	Color	Color	paula
0.2316511869430542	Motion	Motion	paula
0.20949675142765045	Color	Motion	paula
0.2421940416097641	Motion	Color	paula
0.30989888310432434	Color	Color	paula
0.20275874435901642	Motion	Motion	paula
0.517472505569458	Color	Motion	paula
0.22852182388305664	Motion	Color	paula
0.2763170003890991	Color	Color	paula
0.1717960685491562	Motion	Motion	paula
0.184883713722229	Color	Motion	paula
0.3087764382362366	Motion	Color	paula
0.202189102768898	Color	Color	paula
0.20650576055049896	Motion	Motion	paula
0.24494896829128265	Color	Motion	paula
0.2808716595172882	Motion	Color	paula
0.18257418274879456	Color	Color	paula
0.20275874435901642	Motion	Motion	paula
0.23129691183567047	Color	Motion	paula
0.22852182388305664	Motion	Color	paula
0.2652164399623871	Color	Color	paula
0.15115298330783844	Motion	Motion	paula
0.26211389899253845	Color	Motion	paula
0.23436342179775238	Motion	Color	paula
0.210972860455513	Color	Color	paula
0.17091016471385956	Motion	Motion	paula
0.25819888710975647	Color	Motion	paula
0.2357022613286972	Motion	Color	paula
0.3265986442565918	Color	Color	paula
0.2962731420993805	Motion	Motion	paula
0.5322906374931335	Color	Motion	paula
0.33829638361930847	Motion	Color	paula
0.2750769555568695	Color	Color	paula
0.2315058410167694	Motion	Motion	paula
0.3080565333366394	Color	Motion	paula
0.27287691831588745	Motion	Color	paula
0.24700434505939484	Color	Color	paula
0.34612536430358887	Motion	Motion	paula
0.24494896829128265	Color	Motion	paula
0.2837589383125305	Motion	Color	paula
0.18257418274879456	Color	Color	paula
0.2962731420993805	Motion	Motion	paula
0.37605175375938416	Color	Motion	paula
0.33829638361930847	Motion	Color	paula
0.16464336216449738	Color	Color	paula
0.2733241021633148	Motion	Motion	paula
0.20949675142765045	Color	Motion	paula
0.2698057293891907	Motion	Color	paula
0.30989888310432434	Color	Color	paula
0.32141411304473877	Motion	Motion	paula
0.25819888710975647	Color	Motion	paula
0.2213905155658722	Motion	Color	paula
0.3265986442565918	Color	Color	paula
0.1717960685491562	Motion	Motion	paula
0.3690265119075775	Color	Motion	paula
0.3087764382362366	Motion	Color	paula
0.22744619846343994	Color	Color	paula
0.15115298330783844	Motion	Motion	paula
0.25508713722229004	Color	Motion	paula
0.23436342179775238	Motion	Color	paula
0.23436342179775238	Color	Color	paula
0.16092200577259064	Motion	Motion	paula
0.1689598709344864	Color	Motion	paula
0.2575171887874603	Motion	Color	paula
0.2142392098903656	Color	Color	paula
0.20650576055049896	Motion	Motion	paula
0.25626054406166077	Color	Motion	paula
0.2808716595172882	Motion	Color	paula
0.25166115164756775	Color	Color	paula
0.17091016471385956	Motion	Motion	paula
0.16428044438362122	Color	Motion	paula
0.2357022613286972	Motion	Color	paula
0.2768874764442444	Color	Color	paula
0.16092200577259064	Motion	Motion	paula
0.26475095748901367	Color	Motion	paula
0.2575171887874603	Motion	Color	paula
0.2438846230506897	Color	Color	paula
0.2315058410167694	Motion	Motion	paula
0.41797855496406555	Color	Motion	paula
0.27287691831588745	Motion	Color	paula
0.19189298152923584	Color	Color	paula
0.2733241021633148	Motion	Motion	paula
0.2318844348192215	Color	Motion	paula
0.2698057293891907	Motion	Color	paula
0.1780000776052475	Color	Color	paula
0.232186421751976	Motion	Motion	paula
0.1689598709344864	Color	Motion	paula
0.22531087696552277	Motion	Color	paula
0.2142392098903656	Color	Color	paula
0.34612536430358887	Motion	Motion	paula
0.32111498713493347	Color	Motion	paula
0.2837589383125305	Motion	Color	paula
0.23329368233680725	Color	Color	paula
0.32141411304473877	Motion	Motion	paula
0.18366922438144684	Color	Motion	paula
0.2213905155658722	Motion	Color	paula
0.2180463820695877	Color	Color	paula
0.232186421751976	Motion	Motion	paula
0.26475095748901367	Color	Motion	paula
0.22531087696552277	Motion	Color	paula
0.2438846230506897	Color	Color	paula
0.21858128905296326	Motion	Motion	paula
0.20548047125339508	Color	Motion	paula
0.2512381076812744	Motion	Color	paula
0.26007282733917236	Color	Color	paula
0.18048188090324402	Motion	Motion	paula
0.15143348276615143	Color	Motion	paula
0.17932991683483124	Motion	Color	paula
0.1513037383556366	Color	Color	paula
0.223926842212677	Motion	Motion	paula
0.1808919459581375	Color	Motion	paula
0.18684715032577515	Motion	Color	paula
0.2085162252187729	Color	Color	paula
0.21858128905296326	Motion	Motion	paula
0.13333334028720856	Color	Motion	paula
0.2512381076812744	Motion	Color	paula
0.3214550316333771	Color	Color	paula
0.18275141716003418	Motion	Motion	paula
0.2603852152824402	Color	Motion	paula
0.21448296308517456	Motion	Color	paula
0.30923062562942505	Color	Color	paula
0.19004066288471222	Motion	Motion	paula
0.1531231850385666	Color	Motion	paula
0.18731993436813354	Motion	Color	paula
0.20266816020011902	Color	Color	paula
0.17950549721717834	Motion	Motion	paula
0.20548047125339508	Color	Motion	paula
0.3520384728908539	Motion	Color	paula
0.26007282733917236	Color	Color	paula
0.20275874435901642	Motion	Motion	paula
0.24030587077140808	Color	Motion	paula
0.18833954632282257	Motion	Color	paula
0.23484225571155548	Color	Color	paula
0.19598525762557983	Motion	Motion	paula
0.2526519298553467	Color	Motion	paula
0.21170255541801453	Motion	Color	paula
0.14963245391845703	Color	Color	paula
0.17950549721717834	Motion	Motion	paula
0.13333334028720856	Color	Motion	paula
0.3520384728908539	Motion	Color	paula
0.3214550316333771	Color	Color	paula
0.1154700517654419	Motion	Motion	paula
0.20359578728675842	Color	Motion	paula
0.26239579916000366	Motion	Color	paula
0.2915281355381012	Color	Color	paula
0.13070599734783173	Motion	Motion	paula
0.14784927666187286	Color	Motion	paula
0.3510132431983948	Motion	Color	paula
0.2827777862548828	Color	Color	paula
0.18048188090324402	Motion	Motion	paula
0.1241178810596466	Color	Motion	paula
0.17932991683483124	Motion	Color	paula
0.16529421508312225	Color	Color	paula
0.18275141716003418	Motion	Motion	paula
0.19627411663532257	Color	Motion	paula
0.21448296308517456	Motion	Color	paula
0.16510292887687683	Color	Color	paula
0.17897333204746246	Motion	Motion	paula
0.15563564002513885	Color	Motion	paula
0.12279684096574783	Motion	Color	paula
0.18484368920326233	Color	Color	paula
0.223926842212677	Motion	Motion	paula
0.1921176314353943	Color	Motion	paula
0.18684715032577515	Motion	Color	paula
0.1616077423095703	Color	Color	paula
0.19004066288471222	Motion	Motion	paula
0.25631773471832275	Color	Motion	paula
0.18731993436813354	Motion	Color	paula
0.21731431782245636	Color	Color	paula
0.17897333204746246	Motion	Motion	paula
0.20963136851787567	Color	Motion	paula
0.12279684096574783	Motion	Color	paula
0.11492787301540375	Color	Color	paula
0.20275874435901642	Motion	Motion	paula
0.1241178810596466	Color	Motion	paula
0.18833954632282257	Motion	Color	paula
0.16529421508312225	Color	Color	paula
0.1154700517654419	Motion	Motion	paula
0.26457512378692627	Color	Motion	paula
0.26239579916000366	Motion	Color	paula
0.16763293743133545	Color	Color	paula
0.12905018031597137	Motion	Motion	paula
0.1154700517654419	Color	Motion	paula
0.2742310166358948	Motion	Color	paula
0.15429358184337616	Color	Color	paula
0.19598525762557983	Motion	Motion	paula
0.1921176314353943	Color	Motion	paula
0.21170255541801453	Motion	Color	paula
0.1616077423095703	Color	Color	paula
0.13070599734783173	Motion	Motion	paula
0.26522764563560486	Color	Motion	paula
0.3510132431983948	Motion	Color	paula
0.2409292459487915	Color	Color	paula
0.12905018031597137	Motion	Motion	paula
0.199754536151886	Color	Motion	paula
0.2742310166358948	Motion	Color	paula
0.19738778471946716	Color	Color	paula
0.25603818893432617	Motion	Motion	paula
0.19627411663532257	Color	Motion	paula
0.20548047125339508	Motion	Color	paula
0.16510292887687683	Color	Color	paula
0.2652159631252289	Motion	Motion	paula
0.26457512378692627	Color	Motion	paula
0.16160185635089874	Motion	Color	paula
0.16763293743133545	Color	Color	paula
0.34229451417922974	Motion	Motion	paula
0.2924988269805908	Color	Motion	paula
0.27267882227897644	Motion	Color	paula
0.15275251865386963	Color	Color	paula
0.25603818893432617	Motion	Motion	paula
0.25631773471832275	Color	Motion	paula
0.20548047125339508	Motion	Color	paula
0.21731431782245636	Color	Color	paula
0.26799437403678894	Motion	Motion	paula
0.26522764563560486	Color	Motion	paula
0.22469516098499298	Motion	Color	paula
0.2409292459487915	Color	Color	paula
0.3534732162952423	Motion	Motion	paula
0.29227614402770996	Color	Motion	paula
0.23785702884197235	Motion	Color	paula
0.24494896829128265	Color	Color	paula
0.20036858320236206	Motion	Motion	paula
0.15563564002513885	Color	Motion	paula
0.1972026526927948	Motion	Color	paula
0.18484368920326233	Color	Color	paula
0.19911044836044312	Motion	Motion	paula
0.1154700517654419	Color	Motion	paula
0.12909944355487823	Motion	Color	paula
0.15429358184337616	Color	Color	paula
0.1307574361562729	Motion	Motion	paula
0.2924988269805908	Color	Motion	paula
0.14621016383171082	Motion	Color	paula
0.15275251865386963	Color	Color	paula
0.20036858320236206	Motion	Motion	paula
0.20963136851787567	Color	Motion	paula
0.1972026526927948	Motion	Color	paula
0.11492787301540375	Color	Color	paula
0.23882238566875458	Motion	Motion	paula
0.199754536151886	Color	Motion	paula
0.21081851422786713	Motion	Color	paula
0.19738778471946716	Color	Color	paula
0.1694500744342804	Motion	Motion	paula
0.29227614402770996	Color	Motion	paula
0.12497933954000473	Motion	Color	paula
0.24494896829128265	Color	Color	paula
0.2652159631252289	Motion	Motion	paula
0.15143348276615143	Color	Motion	paula
0.16160185635089874	Motion	Color	paula
0.1513037383556366	Color	Color	paula
0.26799437403678894	Motion	Motion	paula
0.24030587077140808	Color	Motion	paula
0.22469516098499298	Motion	Color	paula
0.23484225571155548	Color	Color	paula
0.14975203573703766	Motion	Motion	paula
0.10800642520189285	Color	Motion	paula
0.23142267763614655	Motion	Color	paula
0.2292744368314743	Color	Color	paula
0.34229451417922974	Motion	Motion	paula
0.2603852152824402	Color	Motion	paula
0.27267882227897644	Motion	Color	paula
0.30923062562942505	Color	Color	paula
0.3534732162952423	Motion	Motion	paula
0.20359578728675842	Color	Motion	paula
0.23785702884197235	Motion	Color	paula
0.2915281355381012	Color	Color	paula
0.14975203573703766	Motion	Motion	paula
0.25872528553009033	Color	Motion	paula
0.23142267763614655	Motion	Color	paula
0.24309122562408447	Color	Color	paula
0.19911044836044312	Motion	Motion	paula
0.1808919459581375	Color	Motion	paula
0.12909944355487823	Motion	Color	paula
0.2085162252187729	Color	Color	paula
0.23882238566875458	Motion	Motion	paula
0.2526519298553467	Color	Motion	paula
0.21081851422786713	Motion	Color	paula
0.14963245391845703	Color	Color	paula
0.17257684469223022	Motion	Motion	paula
0.10800642520189285	Color	Motion	paula
0.19033101201057434	Motion	Color	paula
0.2292744368314743	Color	Color	paula
0.1307574361562729	Motion	Motion	paula
0.1531231850385666	Color	Motion	paula
0.14621016383171082	Motion	Color	paula
0.20266816020011902	Color	Color	paula
0.1694500744342804	Motion	Motion	paula
0.14784927666187286	Color	Motion	paula
0.12497933954000473	Motion	Color	paula
0.2827777862548828	Color	Color	paula
0.17257684469223022	Motion	Motion	paula
0.25872528553009033	Color	Motion	paula
0.19033101201057434	Motion	Color	paula
0.24309122562408447	Color	Color	paula
0.2576718330383301	Motion	Motion	paula
0.32119256258010864	Color	Motion	paula
0.24760901927947998	Motion	Color	paula
0.2158031314611435	Color	Color	paula
0.24779386818408966	Motion	Motion	paula
0.3261614441871643	Color	Motion	paula
0.1789270043373108	Motion	Color	paula
0.30273714661598206	Color	Color	paula
0.43332231044769287	Motion	Motion	paula
0.22079738974571228	Color	Motion	paula
0.2887701690196991	Motion	Color	paula
0.27420151233673096	Color	Color	paula
0.2576718330383301	Motion	Motion	paula
0.16366341710090637	Color	Motion	paula
0.24760901927947998	Motion	Color	paula
0.3642156720161438	Color	Color	paula
0.19802603125572205	Motion	Motion	paula
0.20560601353645325	Color	Motion	paula
0.2372698187828064	Motion	Color	paula
0.2822050154209137	Color	Color	paula
0.27947285771369934	Motion	Motion	paula
0.1923273205757141	Color	Motion	paula
0.28241145610809326	Motion	Color	paula
0.1852673441171646	Color	Color	paula
0.19884872436523438	Motion	Motion	paula
0.32119256258010864	Color	Motion	paula
0.31134992837905884	Motion	Color	paula
0.2158031314611435	Color	Color	paula
0.17467321455478668	Motion	Motion	paula
0.2527064383029938	Color	Motion	paula
0.21664439141750336	Motion	Color	paula
0.27081575989723206	Color	Color	paula
0.3482040762901306	Motion	Motion	paula
0.2745753228664398	Color	Motion	paula
0.18803688883781433	Motion	Color	paula
0.37506622076034546	Color	Color	paula
0.19884872436523438	Motion	Motion	paula
0.16366341710090637	Color	Motion	paula
0.31134992837905884	Motion	Color	paula
0.3642156720161438	Color	Color	paula
0.15631155669689178	Motion	Motion	paula
0.18806511163711548	Color	Motion	paula
0.3145025074481964	Motion	Color	paula
0.3034400939941406	Color	Color	paula
0.3098490834236145	Motion	Motion	paula
0.19561520218849182	Color	Motion	paula
0.3086468279361725	Motion	Color	paula
0.3300333619117737	Color	Color	paula
0.24779386818408966	Motion	Motion	paula
0.25196319818496704	Color	Motion	paula
0.1789270043373108	Motion	Color	paula
0.18214094638824463	Color	Color	paula
0.19802603125572205	Motion	Motion	paula
0.23119395971298218	Color	Motion	paula
0.2372698187828064	Motion	Color	paula
0.15094977617263794	Color	Color	paula
0.3045072555541992	Motion	Motion	paula
0.22651949524879456	Color	Motion	paula
0.28198105096817017	Motion	Color	paula
0.2412279099225998	Color	Color	paula
0.43332231044769287	Motion	Motion	paula
0.40703287720680237	Color	Motion	paula
0.2887701690196991	Motion	Color	paula
0.1974838376045227	Color	Color	paula
0.27947285771369934	Motion	Motion	paula
0.3260599672794342	Color	Motion	paula
0.28241145610809326	Motion	Color	paula
0.27369561791419983	Color	Color	paula
0.3045072555541992	Motion	Motion	paula
0.2888329029083252	Color	Motion	paula
0.28198105096817017	Motion	Color	paula
0.21006423234939575	Color	Color	paula
0.17467321455478668	Motion	Motion	paula
0.25196319818496704	Color	Motion	paula
0.21664439141750336	Motion	Color	paula
0.18214094638824463	Color	Color	paula
0.15631155669689178	Motion	Motion	paula
0.264530748128891	Color	Motion	paula
0.3145025074481964	Motion	Color	paula
0.20839178562164307	Color	Color	paula
0.3421751856803894	Motion	Motion	paula
0.16810661554336548	Color	Motion	paula
0.22120459377765656	Motion	Color	paula
0.22530272603034973	Color	Color	paula
0.3482040762901306	Motion	Motion	paula
0.40703287720680237	Color	Motion	paula
0.18803688883781433	Motion	Color	paula
0.1974838376045227	Color	Color	paula
0.3098490834236145	Motion	Motion	paula
0.25217145681381226	Color	Motion	paula
0.3086468279361725	Motion	Color	paula
0.18245729804039001	Color	Color	paula
0.3421751856803894	Motion	Motion	paula
0.34023353457450867	Color	Motion	paula
0.22120459377765656	Motion	Color	paula
0.16498786211013794	Color	Color	paula
0.18093670904636383	Motion	Motion	paula
0.23119395971298218	Color	Motion	paula
0.19561520218849182	Motion	Color	paula
0.15094977617263794	Color	Color	paula
0.23273733258247375	Motion	Motion	paula
0.264530748128891	Color	Motion	paula
0.2840884029865265	Motion	Color	paula
0.20839178562164307	Color	Color	paula
0.23570476472377777	Motion	Motion	paula
0.22015763819217682	Color	Motion	paula
0.17290104925632477	Motion	Color	paula
0.2857142984867096	Color	Color	paula
0.18093670904636383	Motion	Motion	paula
0.3260599672794342	Color	Motion	paula
0.19561520218849182	Motion	Color	paula
0.27369561791419983	Color	Color	paula
0.15275251865386963	Motion	Motion	paula
0.25217145681381226	Color	Motion	paula
0.3009670078754425	Motion	Color	paula
0.18245729804039001	Color	Color	paula
0.19663237035274506	Motion	Motion	paula
0.18337984383106232	Color	Motion	paula
0.26770830154418945	Motion	Color	paula
0.1821078360080719	Color	Color	paula
0.180294930934906	Motion	Motion	paula
0.22651949524879456	Color	Motion	paula
0.2857142984867096	Motion	Color	paula
0.2412279099225998	Color	Color	paula
0.2737732231616974	Motion	Motion	paula
0.16810661554336548	Color	Motion	paula
0.3399416208267212	Motion	Color	paula
0.22530272603034973	Color	Color	paula
0.20516295731067657	Motion	Motion	paula
0.22015763819217682	Color	Motion	paula
0.17240773141384125	Motion	Color	paula
0.2857142984867096	Color	Color	paula
0.180294930934906	Motion	Motion	paula
0.2888329029083252	Color	Motion	paula
0.2857142984867096	Motion	Color	paula
0.21006423234939575	Color	Color	paula
0.24452920258045197	Motion	Motion	paula
0.34023353457450867	Color	Motion	paula
0.3359067738056183	Motion	Color	paula
0.16498786211013794	Color	Color	paula
0.21495980024337769	Motion	Motion	paula
0.18337984383106232	Color	Motion	paula
0.21919257938861847	Motion	Color	paula
0.1821078360080719	Color	Color	paula
0.23273733258247375	Motion	Motion	paula
0.3261614441871643	Color	Motion	paula
0.2840884029865265	Motion	Color	paula
0.30273714661598206	Color	Color	paula
0.15275251865386963	Motion	Motion	paula
0.2527064383029938	Color	Motion	paula
0.3009670078754425	Motion	Color	paula
0.27081575989723206	Color	Color	paula
0.20380836725234985	Motion	Motion	paula
0.3340855538845062	Color	Motion	paula
0.28752997517585754	Motion	Color	paula
0.27701014280319214	Color	Color	paula
0.23570476472377777	Motion	Motion	paula
0.20560601353645325	Color	Motion	paula
0.17290104925632477	Motion	Color	paula
0.2822050154209137	Color	Color	paula
0.19663237035274506	Motion	Motion	paula
0.18806511163711548	Color	Motion	paula
0.26770830154418945	Motion	Color	paula
0.3034400939941406	Color	Color	paula
0.20380836725234985	Motion	Motion	paula
0.17821860313415527	Color	Motion	paula
0.28752997517585754	Motion	Color	paula
0.27909108996391296	Color	Color	paula
0.2737732231616974	Motion	Motion	paula
0.22079738974571228	Color	Motion	paula
0.3399416208267212	Motion	Color	paula
0.27420151233673096	Color	Color	paula
0.24452920258045197	Motion	Motion	paula
0.2745753228664398	Color	Motion	paula
0.3359067738056183	Motion	Color	paula
0.37506622076034546	Color	Color	paula
0.2911357283592224	Motion	Motion	paula
0.3340855538845062	Color	Motion	paula
0.29982995986938477	Motion	Color	paula
0.27701014280319214	Color	Color	paula
0.20516295731067657	Motion	Motion	paula
0.1923273205757141	Color	Motion	paula
0.17240773141384125	Motion	Color	paula
0.1852673441171646	Color	Color	paula
0.21495980024337769	Motion	Motion	paula
0.19561520218849182	Color	Motion	paula
0.21919257938861847	Motion	Color	paula
0.3300333619117737	Color	Color	paula
0.2911357283592224	Motion	Motion	paula
0.17821860313415527	Color	Motion	paula
0.29982995986938477	Motion	Color	paula
0.27909108996391296	Color	Color	paula
0.1785714328289032	Motion	Motion	paula
0.2347569763660431	Color	Motion	paula
0.2020305097103119	Motion	Color	paula
0.19884872436523438	Color	Color	paula
0.2335882931947708	Motion	Motion	paula
0.30099043250083923	Color	Motion	paula
0.2385302037000656	Motion	Color	paula
0.28880032896995544	Color	Color	paula
0.28905829787254333	Motion	Motion	paula
0.20728905498981476	Color	Motion	paula
0.2529306709766388	Motion	Color	paula
0.24557562172412872	Color	Color	paula
0.1785714328289032	Motion	Motion	paula
0.25	Color	Motion	paula
0.2020305097103119	Motion	Color	paula
0.3292694389820099	Color	Color	paula
0.2628769874572754	Motion	Motion	paula
0.30514299869537354	Color	Motion	paula
0.2809416353702545	Motion	Color	paula
0.34894561767578125	Color	Color	paula
0.2377752661705017	Motion	Motion	paula
0.24222606420516968	Color	Motion	paula
0.26699596643447876	Motion	Color	paula
0.2970368266105652	Color	Color	paula
0.283783495426178	Motion	Motion	paula
0.2347569763660431	Color	Motion	paula
0.25753939151763916	Motion	Color	paula
0.19884872436523438	Color	Color	paula
0.2533954977989197	Motion	Motion	paula
0.3248341679573059	Color	Motion	paula
0.20872575044631958	Motion	Color	paula
0.2269754856824875	Color	Color	paula
0.21068041026592255	Motion	Motion	paula
0.22713309526443481	Color	Motion	paula
0.2188090980052948	Motion	Color	paula
0.2595778703689575	Color	Color	paula
0.283783495426178	Motion	Motion	paula
0.25	Color	Motion	paula
0.25753939151763916	Motion	Color	paula
0.3292694389820099	Color	Color	paula
0.2840826213359833	Motion	Motion	paula
0.33120065927505493	Color	Motion	paula
0.24982208013534546	Motion	Color	paula
0.3253639042377472	Color	Color	paula
0.23401281237602234	Motion	Motion	paula
0.25	Color	Motion	paula
0.27971914410591125	Motion	Color	paula
0.3141019642353058	Color	Color	paula
0.2335882931947708	Motion	Motion	paula
0.2409958690404892	Color	Motion	paula
0.2385302037000656	Motion	Color	paula
0.1939946711063385	Color	Color	paula
0.2628769874572754	Motion	Motion	paula
0.24876494705677032	Color	Motion	paula
0.2809416353702545	Motion	Color	paula
0.20365308225154877	Color	Color	paula
0.22757555544376373	Motion	Motion	paula
0.18913216888904572	Color	Motion	paula
0.22838114202022552	Motion	Color	paula
0.21635279059410095	Color	Color	paula
0.28905829787254333	Motion	Motion	paula
0.20329301059246063	Color	Motion	paula
0.2529306709766388	Motion	Color	paula
0.277035653591156	Color	Color	paula
0.2377752661705017	Motion	Motion	paula
0.2568238079547882	Color	Motion	paula
0.26699596643447876	Motion	Color	paula
0.21335777640342712	Color	Color	paula
0.22757555544376373	Motion	Motion	paula
0.25150758028030396	Color	Motion	paula
0.22838114202022552	Motion	Color	paula
0.17528726160526276	Color	Color	paula
0.2533954977989197	Motion	Motion	paula
0.2409958690404892	Color	Motion	paula
0.20872575044631958	Motion	Color	paula
0.1939946711063385	Color	Color	paula
0.2840826213359833	Motion	Motion	paula
0.27586206793785095	Color	Motion	paula
0.24982208013534546	Motion	Color	paula
[truncated: 192,305 more rows]
