# Supplementary material for: Adaptive stretching of representations across brain regions and deep learning model layers
Source: Nat Commun. 2025 Nov 21;16:10302. doi: 10.1038/s41467-025-65231-y (PMC12638828; doi:10.1038/s41467-025-65231-y)
Supplement: Supplementary file 4 — Source Data [file 41467_2025_65231_MOESM4_ESM.zip › Source-data-file/Supplemental III.4/region_all_stats.csv]

dissimilarity	motion_color_mismatch	motion_color_task	MonkeyID
0.6387399435043335	Motion	Motion	paula
0.8565061092376709	Color	Motion	paula
0.5457628965377808	Motion	Color	paula
0.5502334833145142	Color	Color	paula
0.5412669777870178	Motion	Motion	paula
0.6376882791519165	Color	Motion	paula
0.5177062749862671	Motion	Color	paula
0.5599836707115173	Color	Color	paula
0.8090777397155762	Motion	Motion	paula
0.6816436052322388	Color	Motion	paula
0.553429126739502	Motion	Color	paula
0.5703526735305786	Color	Color	paula
0.6387399435043335	Motion	Motion	paula
0.28729355335235596	Color	Motion	paula
0.5457628965377808	Motion	Color	paula
0.695244312286377	Color	Color	paula
0.5432370901107788	Motion	Motion	paula
0.4346698820590973	Color	Motion	paula
0.47916918992996216	Motion	Color	paula
0.5156728625297546	Color	Color	paula
0.7073478698730469	Motion	Motion	paula
0.45706528425216675	Color	Motion	paula
0.5607406497001648	Motion	Color	paula
0.6024646759033203	Color	Color	paula
0.6769615411758423	Motion	Motion	paula
0.8565061092376709	Color	Motion	paula
0.5318254828453064	Motion	Color	paula
0.5502334833145142	Color	Color	paula
0.8576356172561646	Motion	Motion	paula
0.6577851176261902	Color	Motion	paula
0.49753618240356445	Motion	Color	paula
0.4548681080341339	Color	Color	paula
0.6714610457420349	Motion	Motion	paula
0.7831284403800964	Color	Motion	paula
0.48375147581100464	Motion	Color	paula
0.6279465556144714	Color	Color	paula
0.6769615411758423	Motion	Motion	paula
0.28729355335235596	Color	Motion	paula
0.5318254828453064	Motion	Color	paula
0.695244312286377	Color	Color	paula
0.6022149920463562	Motion	Motion	paula
0.44045576453208923	Color	Motion	paula
0.5252771377563477	Motion	Color	paula
0.4733657240867615	Color	Color	paula
0.3268449604511261	Motion	Motion	paula
0.374799519777298	Color	Motion	paula
0.622780442237854	Motion	Color	paula
0.6288191676139832	Color	Color	paula
0.5412669777870178	Motion	Motion	paula
0.7142612934112549	Color	Motion	paula
0.5177062749862671	Motion	Color	paula
0.264293909072876	Color	Color	paula
0.5432370901107788	Motion	Motion	paula
0.5286737084388733	Color	Motion	paula
0.47916918992996216	Motion	Color	paula
0.5391857028007507	Color	Color	paula
0.6812591552734375	Motion	Motion	paula
0.5746797919273376	Color	Motion	paula
0.2706478238105774	Motion	Color	paula
0.40839627385139465	Color	Color	paula
0.8090777397155762	Motion	Motion	paula
0.7035993933677673	Color	Motion	paula
0.553429126739502	Motion	Color	paula
0.3400714099407196	Color	Color	paula
0.7073478698730469	Motion	Motion	paula
0.688214898109436	Color	Motion	paula
0.5607406497001648	Motion	Color	paula
0.35327455401420593	Color	Color	paula
0.6812591552734375	Motion	Motion	paula
0.5666190981864929	Color	Motion	paula
0.2706478238105774	Motion	Color	paula
0.4941970109939575	Color	Color	paula
0.8576356172561646	Motion	Motion	paula
0.7142612934112549	Color	Motion	paula
0.49753618240356445	Motion	Color	paula
0.264293909072876	Color	Color	paula
0.6022149920463562	Motion	Motion	paula
0.7874788045883179	Color	Motion	paula
0.5252771377563477	Motion	Color	paula
0.5453200340270996	Color	Color	paula
0.7646793127059937	Motion	Motion	paula
0.7938438057899475	Color	Motion	paula
0.38505110144615173	Motion	Color	paula
0.4741763770580292	Color	Color	paula
0.6714610457420349	Motion	Motion	paula
0.7035993933677673	Color	Motion	paula
0.48375147581100464	Motion	Color	paula
0.3400714099407196	Color	Color	paula
0.3268449604511261	Motion	Motion	paula
0.4260265827178955	Color	Motion	paula
0.622780442237854	Motion	Color	paula
0.26544541120529175	Color	Color	paula
0.7646793127059937	Motion	Motion	paula
0.40996766090393066	Color	Motion	paula
0.38505110144615173	Motion	Color	paula
0.4851404130458832	Color	Color	paula
0.5282086133956909	Motion	Motion	paula
0.5286737084388733	Color	Motion	paula
0.5078456997871399	Motion	Color	paula
0.5391857028007507	Color	Color	paula
0.49940305948257446	Motion	Motion	paula
0.7874788045883179	Color	Motion	paula
0.5705921053886414	Motion	Color	paula
0.5453200340270996	Color	Color	paula
0.5018107891082764	Motion	Motion	paula
0.574802041053772	Color	Motion	paula
0.45078954100608826	Motion	Color	paula
0.5592421889305115	Color	Color	paula
0.5282086133956909	Motion	Motion	paula
0.688214898109436	Color	Motion	paula
0.5078456997871399	Motion	Color	paula
0.35327455401420593	Color	Color	paula
0.4053635895252228	Motion	Motion	paula
0.4260265827178955	Color	Motion	paula
0.3315880298614502	Motion	Color	paula
0.26544541120529175	Color	Color	paula
0.44165924191474915	Motion	Motion	paula
0.5232799053192139	Color	Motion	paula
0.5496231317520142	Motion	Color	paula
0.5285432934761047	Color	Color	paula
0.5516732335090637	Motion	Motion	paula
0.5746797919273376	Color	Motion	paula
0.4589589834213257	Motion	Color	paula
0.40839627385139465	Color	Color	paula
0.5101228952407837	Motion	Motion	paula
0.7938438057899475	Color	Motion	paula
0.5795419812202454	Motion	Color	paula
0.4741763770580292	Color	Color	paula
0.5750482082366943	Motion	Motion	paula
0.574802041053772	Color	Motion	paula
0.5141708850860596	Motion	Color	paula
0.5592421889305115	Color	Color	paula
0.5516732335090637	Motion	Motion	paula
0.5666190981864929	Color	Motion	paula
0.4589589834213257	Motion	Color	paula
0.4941970109939575	Color	Color	paula
0.41310635209083557	Motion	Motion	paula
0.40996766090393066	Color	Motion	paula
0.6499425768852234	Motion	Color	paula
0.4851404130458832	Color	Color	paula
0.4101961851119995	Motion	Motion	paula
0.5232799053192139	Color	Motion	paula
0.6087936758995056	Motion	Color	paula
0.5285432934761047	Color	Color	paula
0.49940305948257446	Motion	Motion	paula
0.6376882791519165	Color	Motion	paula
0.5705921053886414	Motion	Color	paula
0.5599836707115173	Color	Color	paula
0.4053635895252228	Motion	Motion	paula
0.6577851176261902	Color	Motion	paula
0.3315880298614502	Motion	Color	paula
0.4548681080341339	Color	Color	paula
0.4554603397846222	Motion	Motion	paula
0.409053772687912	Color	Motion	paula
0.5890855193138123	Motion	Color	paula
0.6118919253349304	Color	Color	paula
0.5018107891082764	Motion	Motion	paula
0.4346698820590973	Color	Motion	paula
0.45078954100608826	Motion	Color	paula
0.5156728625297546	Color	Color	paula
0.44165924191474915	Motion	Motion	paula
0.44045576453208923	Color	Motion	paula
0.5496231317520142	Motion	Color	paula
0.4733657240867615	Color	Color	paula
0.4554603397846222	Motion	Motion	paula
0.45121559500694275	Color	Motion	paula
0.5890855193138123	Motion	Color	paula
0.6603689789772034	Color	Color	paula
0.5101228952407837	Motion	Motion	paula
0.6816436052322388	Color	Motion	paula
0.5795419812202454	Motion	Color	paula
0.5703526735305786	Color	Color	paula
0.41310635209083557	Motion	Motion	paula
0.7831284403800964	Color	Motion	paula
0.6499425768852234	Motion	Color	paula
0.6279465556144714	Color	Color	paula
0.41915619373321533	Motion	Motion	paula
0.409053772687912	Color	Motion	paula
0.5518466234207153	Motion	Color	paula
0.6118919253349304	Color	Color	paula
0.5750482082366943	Motion	Motion	paula
0.45706528425216675	Color	Motion	paula
0.5141708850860596	Motion	Color	paula
0.6024646759033203	Color	Color	paula
0.4101961851119995	Motion	Motion	paula
0.374799519777298	Color	Motion	paula
0.6087936758995056	Motion	Color	paula
0.6288191676139832	Color	Color	paula
0.41915619373321533	Motion	Motion	paula
0.45121559500694275	Color	Motion	paula
0.5518466234207153	Motion	Color	paula
0.6603689789772034	Color	Color	paula
0.7319037318229675	Motion	Motion	paula
1.4034690856933594	Color	Motion	paula
0.7489901781082153	Motion	Color	paula
0.6730568408966064	Color	Color	paula
0.8878244757652283	Motion	Motion	paula
0.7776824831962585	Color	Motion	paula
0.8489823341369629	Motion	Color	paula
0.8676977753639221	Color	Color	paula
0.6083505749702454	Motion	Motion	paula
0.8084816932678223	Color	Motion	paula
0.8593395352363586	Motion	Color	paula
0.8148804903030396	Color	Color	paula
0.7319037318229675	Motion	Motion	paula
0.701033890247345	Color	Motion	paula
0.7489901781082153	Motion	Color	paula
0.5572015643119812	Color	Color	paula
0.6560048460960388	Motion	Motion	paula
0.898469865322113	Color	Motion	paula
0.7839550375938416	Motion	Color	paula
0.5636641383171082	Color	Color	paula
0.5569864511489868	Motion	Motion	paula
0.6523805856704712	Color	Motion	paula
0.5871507525444031	Motion	Color	paula
0.6879420280456543	Color	Color	paula
1.5963879823684692	Motion	Motion	paula
1.4034690856933594	Color	Motion	paula
0.4737907350063324	Motion	Color	paula
0.6730568408966064	Color	Color	paula
1.5284422636032104	Motion	Motion	paula
1.4274617433547974	Color	Motion	paula
0.4811595678329468	Motion	Color	paula
0.5621507167816162	Color	Color	paula
1.3974472284317017	Motion	Motion	paula
1.4144030809402466	Color	Motion	paula
0.4564770460128784	Motion	Color	paula
0.4559897184371948	Color	Color	paula
1.5963879823684692	Motion	Motion	paula
0.701033890247345	Color	Motion	paula
0.4737907350063324	Motion	Color	paula
0.5572015643119812	Color	Color	paula
0.4338203966617584	Motion	Motion	paula
0.8926350474357605	Color	Motion	paula
0.46951189637184143	Motion	Color	paula
0.46629461646080017	Color	Color	paula
0.630962610244751	Motion	Motion	paula
0.8203439712524414	Color	Motion	paula
0.5192829966545105	Motion	Color	paula
0.5379557609558105	Color	Color	paula
0.8878244757652283	Motion	Motion	paula
0.7966293692588806	Color	Motion	paula
0.8489823341369629	Motion	Color	paula
0.5279855728149414	Color	Color	paula
0.6560048460960388	Motion	Motion	paula
0.7218559980392456	Color	Motion	paula
0.7839550375938416	Motion	Color	paula
0.7385016083717346	Color	Color	paula
0.7304654121398926	Motion	Motion	paula
0.8246549367904663	Color	Motion	paula
0.710559070110321	Motion	Color	paula
0.6808167695999146	Color	Color	paula
0.6083505749702454	Motion	Motion	paula
0.5681977868080139	Color	Motion	paula
0.8593395352363586	Motion	Color	paula
0.4642032980918884	Color	Color	paula
0.5569864511489868	Motion	Motion	paula
0.5505192279815674	Color	Motion	paula
0.5871507525444031	Motion	Color	paula
0.7611728310585022	Color	Color	paula
0.7304654121398926	Motion	Motion	paula
0.7637794017791748	Color	Motion	paula
0.710559070110321	Motion	Color	paula
0.922474205493927	Color	Color	paula
1.5284422636032104	Motion	Motion	paula
0.7966293692588806	Color	Motion	paula
0.4811595678329468	Motion	Color	paula
0.5279855728149414	Color	Color	paula
0.4338203966617584	Motion	Motion	paula
0.6084567904472351	Color	Motion	paula
0.46951189637184143	Motion	Color	paula
0.6430374979972839	Color	Color	paula
0.6637869477272034	Motion	Motion	paula
0.48141902685165405	Color	Motion	paula
0.39861932396888733	Motion	Color	paula
0.5412238240242004	Color	Color	paula
1.3974472284317017	Motion	Motion	paula
0.5681977868080139	Color	Motion	paula
0.4564770460128784	Motion	Color	paula
0.4642032980918884	Color	Color	paula
0.630962610244751	Motion	Motion	paula
0.5578844547271729	Color	Motion	paula
0.5192829966545105	Motion	Color	paula
0.7827212810516357	Color	Color	paula
0.6637869477272034	Motion	Motion	paula
0.7528044581413269	Color	Motion	paula
0.39861932396888733	Motion	Color	paula
0.8584201335906982	Color	Color	paula
0.6282777190208435	Motion	Motion	paula
0.7218559980392456	Color	Motion	paula
0.586078941822052	Motion	Color	paula
0.7385016083717346	Color	Color	paula
0.5399436354637146	Motion	Motion	paula
0.6084567904472351	Color	Motion	paula
0.7851558327674866	Motion	Color	paula
0.6430374979972839	Color	Color	paula
0.9052407741546631	Motion	Motion	paula
0.6383200883865356	Color	Motion	paula
0.6033980250358582	Motion	Color	paula
0.738192081451416	Color	Color	paula
0.6282777190208435	Motion	Motion	paula
0.5505192279815674	Color	Motion	paula
0.586078941822052	Motion	Color	paula
0.7611728310585022	Color	Color	paula
0.538179337978363	Motion	Motion	paula
0.5578844547271729	Color	Motion	paula
0.876430332660675	Motion	Color	paula
0.7827212810516357	Color	Color	paula
0.8542917966842651	Motion	Motion	paula
0.6583815217018127	Color	Motion	paula
0.7815018892288208	Motion	Color	paula
0.7297510504722595	Color	Color	paula
0.7809375524520874	Motion	Motion	paula
0.8246549367904663	Color	Motion	paula
0.7713162302970886	Motion	Color	paula
0.6808167695999146	Color	Color	paula
0.8181449174880981	Motion	Motion	paula
0.48141902685165405	Color	Motion	paula
0.6950806379318237	Motion	Color	paula
0.5412238240242004	Color	Color	paula
0.8295942544937134	Motion	Motion	paula
0.6383200883865356	Color	Motion	paula
0.7937233448028564	Motion	Color	paula
0.738192081451416	Color	Color	paula
0.7809375524520874	Motion	Motion	paula
0.7637794017791748	Color	Motion	paula
0.7713162302970886	Motion	Color	paula
0.922474205493927	Color	Color	paula
0.5787162780761719	Motion	Motion	paula
0.7528044581413269	Color	Motion	paula
0.7731810808181763	Motion	Color	paula
0.8584201335906982	Color	Color	paula
0.7818795442581177	Motion	Motion	paula
0.6583815217018127	Color	Motion	paula
0.953899621963501	Motion	Color	paula
0.7297510504722595	Color	Color	paula
0.5399436354637146	Motion	Motion	paula
0.7776824831962585	Color	Motion	paula
0.7851558327674866	Motion	Color	paula
0.8676977753639221	Color	Color	paula
0.538179337978363	Motion	Motion	paula
1.4274617433547974	Color	Motion	paula
0.876430332660675	Motion	Color	paula
0.5621507167816162	Color	Color	paula
0.886239767074585	Motion	Motion	paula
0.4763232469558716	Color	Motion	paula
0.7143840789794922	Motion	Color	paula
0.5495765805244446	Color	Color	paula
0.9052407741546631	Motion	Motion	paula
0.898469865322113	Color	Motion	paula
0.6033980250358582	Motion	Color	paula
0.5636641383171082	Color	Color	paula
0.8542917966842651	Motion	Motion	paula
0.8926350474357605	Color	Motion	paula
0.7815018892288208	Motion	Color	paula
0.46629461646080017	Color	Color	paula
0.886239767074585	Motion	Motion	paula
0.7568104863166809	Color	Motion	paula
0.7143840789794922	Motion	Color	paula
0.692070484161377	Color	Color	paula
0.8181449174880981	Motion	Motion	paula
0.8084816932678223	Color	Motion	paula
0.6950806379318237	Motion	Color	paula
0.8148804903030396	Color	Color	paula
0.5787162780761719	Motion	Motion	paula
1.4144030809402466	Color	Motion	paula
0.7731810808181763	Motion	Color	paula
0.4559897184371948	Color	Color	paula
0.5643402934074402	Motion	Motion	paula
0.4763232469558716	Color	Motion	paula
0.6886599063873291	Motion	Color	paula
0.5495765805244446	Color	Color	paula
0.8295942544937134	Motion	Motion	paula
0.6523805856704712	Color	Motion	paula
0.7937233448028564	Motion	Color	paula
0.6879420280456543	Color	Color	paula
0.7818795442581177	Motion	Motion	paula
0.8203439712524414	Color	Motion	paula
0.953899621963501	Motion	Color	paula
0.5379557609558105	Color	Color	paula
0.5643402934074402	Motion	Motion	paula
0.7568104863166809	Color	Motion	paula
0.6886599063873291	Motion	Color	paula
0.692070484161377	Color	Color	paula
0.726099967956543	Motion	Motion	paula
0.8018692135810852	Color	Motion	paula
0.5979831218719482	Motion	Color	paula
0.41965726017951965	Color	Color	paula
0.7764165997505188	Motion	Motion	paula
0.8070703744888306	Color	Motion	paula
0.334052711725235	Motion	Color	paula
0.4468243718147278	Color	Color	paula
0.8100476861000061	Motion	Motion	paula
0.5909298062324524	Color	Motion	paula
0.5093338489532471	Motion	Color	paula
0.3549879789352417	Color	Color	paula
0.726099967956543	Motion	Motion	paula
0.5016496777534485	Color	Motion	paula
0.5979831218719482	Motion	Color	paula
0.6105166673660278	Color	Color	paula
0.4881614148616791	Motion	Motion	paula
0.4399147033691406	Color	Motion	paula
0.4275338649749756	Motion	Color	paula
0.46700048446655273	Color	Color	paula
0.5319709181785583	Motion	Motion	paula
0.43168652057647705	Color	Motion	paula
0.691898763179779	Motion	Color	paula
0.597313642501831	Color	Color	paula
0.44345736503601074	Motion	Motion	paula
0.8018692135810852	Color	Motion	paula
0.43012773990631104	Motion	Color	paula
0.41965726017951965	Color	Color	paula
0.6366420984268188	Motion	Motion	paula
0.41086894273757935	Color	Motion	paula
0.3938096761703491	Motion	Color	paula
0.5338507294654846	Color	Color	paula
0.4345036447048187	Motion	Motion	paula
0.4283371865749359	Color	Motion	paula
0.526564359664917	Motion	Color	paula
0.4719972610473633	Color	Color	paula
0.44345736503601074	Motion	Motion	paula
0.5016496777534485	Color	Motion	paula
0.43012773990631104	Motion	Color	paula
0.6105166673660278	Color	Color	paula
0.5047352313995361	Motion	Motion	paula
0.3787597417831421	Color	Motion	paula
0.35284680128097534	Motion	Color	paula
0.4680897891521454	Color	Color	paula
0.5060883164405823	Motion	Motion	paula
0.4298974573612213	Color	Motion	paula
0.460703581571579	Motion	Color	paula
0.5384552478790283	Color	Color	paula
0.7764165997505188	Motion	Motion	paula
0.6791067719459534	Color	Motion	paula
0.334052711725235	Motion	Color	paula
0.24343709647655487	Color	Color	paula
0.4881614148616791	Motion	Motion	paula
0.7250669598579407	Color	Motion	paula
0.4275338649749756	Motion	Color	paula
0.7006256580352783	Color	Color	paula
0.4448373317718506	Motion	Motion	paula
0.5328754782676697	Color	Motion	paula
0.4423370063304901	Motion	Color	paula
0.49008968472480774	Color	Color	paula
0.8100476861000061	Motion	Motion	paula
0.4754928648471832	Color	Motion	paula
0.5093338489532471	Motion	Color	paula
0.5182970762252808	Color	Color	paula
0.5319709181785583	Motion	Motion	paula
0.5010145902633667	Color	Motion	paula
0.691898763179779	Motion	Color	paula
0.5382202863693237	Color	Color	paula
0.4448373317718506	Motion	Motion	paula
0.5165940523147583	Color	Motion	paula
0.4423370063304901	Motion	Color	paula
0.6173089742660522	Color	Color	paula
0.6366420984268188	Motion	Motion	paula
0.6791067719459534	Color	Motion	paula
0.3938096761703491	Motion	Color	paula
0.24343709647655487	Color	Color	paula
0.5047352313995361	Motion	Motion	paula
0.5738957524299622	Color	Motion	paula
0.35284680128097534	Motion	Color	paula
0.6972649097442627	Color	Color	paula
0.6129181385040283	Motion	Motion	paula
0.4790893793106079	Color	Motion	paula
0.5043675303459167	Motion	Color	paula
0.4767517149448395	Color	Color	paula
0.4345036447048187	Motion	Motion	paula
0.4754928648471832	Color	Motion	paula
0.526564359664917	Motion	Color	paula
0.5182970762252808	Color	Color	paula
0.5060883164405823	Motion	Motion	paula
0.5334961414337158	Color	Motion	paula
0.460703581571579	Motion	Color	paula
0.539300262928009	Color	Color	paula
0.6129181385040283	Motion	Motion	paula
0.4519807994365692	Color	Motion	paula
0.5043675303459167	Motion	Color	paula
0.5389173626899719	Color	Color	paula
0.6522107720375061	Motion	Motion	paula
0.7250669598579407	Color	Motion	paula
0.6346693634986877	Motion	Color	paula
0.7006256580352783	Color	Color	paula
0.6569979786872864	Motion	Motion	paula
0.5738957524299622	Color	Motion	paula
0.7164269089698792	Motion	Color	paula
0.6972649097442627	Color	Color	paula
0.5934985876083374	Motion	Motion	paula
0.5158872008323669	Color	Motion	paula
0.7462257742881775	Motion	Color	paula
0.7481952905654907	Color	Color	paula
0.6522107720375061	Motion	Motion	paula
0.5010145902633667	Color	Motion	paula
0.6346693634986877	Motion	Color	paula
0.5382202863693237	Color	Color	paula
0.4515295922756195	Motion	Motion	paula
0.5334961414337158	Color	Motion	paula
0.4539511799812317	Motion	Color	paula
0.539300262928009	Color	Color	paula
0.4625837206840515	Motion	Motion	paula
0.6522220969200134	Color	Motion	paula
0.41797754168510437	Motion	Color	paula
0.4957655370235443	Color	Color	paula
0.4130370318889618	Motion	Motion	paula
0.5328754782676697	Color	Motion	paula
0.4775705635547638	Motion	Color	paula
0.49008968472480774	Color	Color	paula
0.43914005160331726	Motion	Motion	paula
0.4790893793106079	Color	Motion	paula
0.4918392598628998	Motion	Color	paula
0.4767517149448395	Color	Color	paula
0.4809531569480896	Motion	Motion	paula
0.5158872008323669	Color	Motion	paula
0.5172461867332458	Motion	Color	paula
0.7481952905654907	Color	Color	paula
0.4130370318889618	Motion	Motion	paula
0.5165940523147583	Color	Motion	paula
0.4775705635547638	Motion	Color	paula
0.6173089742660522	Color	Color	paula
0.3548687696456909	Motion	Motion	paula
0.4519807994365692	Color	Motion	paula
0.5377713441848755	Motion	Color	paula
0.5389173626899719	Color	Color	paula
0.5322110652923584	Motion	Motion	paula
0.6522220969200134	Color	Motion	paula
0.5302841663360596	Motion	Color	paula
0.4957655370235443	Color	Color	paula
0.6569979786872864	Motion	Motion	paula
0.8070703744888306	Color	Motion	paula
0.7164269089698792	Motion	Color	paula
0.4468243718147278	Color	Color	paula
0.4515295922756195	Motion	Motion	paula
0.41086894273757935	Color	Motion	paula
0.4539511799812317	Motion	Color	paula
0.5338507294654846	Color	Color	paula
0.40240365266799927	Motion	Motion	paula
0.5706198215484619	Color	Motion	paula
0.4534168243408203	Motion	Color	paula
0.4008166491985321	Color	Color	paula
0.5934985876083374	Motion	Motion	paula
0.4399147033691406	Color	Motion	paula
0.7462257742881775	Motion	Color	paula
0.46700048446655273	Color	Color	paula
0.4625837206840515	Motion	Motion	paula
0.3787597417831421	Color	Motion	paula
0.41797754168510437	Motion	Color	paula
0.4680897891521454	Color	Color	paula
0.40240365266799927	Motion	Motion	paula
0.34089305996894836	Color	Motion	paula
0.4534168243408203	Motion	Color	paula
0.42407670617103577	Color	Color	paula
0.43914005160331726	Motion	Motion	paula
0.5909298062324524	Color	Motion	paula
0.4918392598628998	Motion	Color	paula
0.3549879789352417	Color	Color	paula
0.3548687696456909	Motion	Motion	paula
0.4283371865749359	Color	Motion	paula
0.5377713441848755	Motion	Color	paula
0.4719972610473633	Color	Color	paula
0.4374421536922455	Motion	Motion	paula
0.5706198215484619	Color	Motion	paula
0.36496680974960327	Motion	Color	paula
0.4008166491985321	Color	Color	paula
0.4809531569480896	Motion	Motion	paula
0.43168652057647705	Color	Motion	paula
0.5172461867332458	Motion	Color	paula
0.597313642501831	Color	Color	paula
0.5322110652923584	Motion	Motion	paula
0.4298974573612213	Color	Motion	paula
0.5302841663360596	Motion	Color	paula
0.5384552478790283	Color	Color	paula
0.4374421536922455	Motion	Motion	paula
0.34089305996894836	Color	Motion	paula
0.36496680974960327	Motion	Color	paula
0.42407670617103577	Color	Color	paula
0.9088936448097229	Motion	Motion	paula
0.9956240057945251	Color	Motion	paula
0.9314922094345093	Motion	Color	paula
0.9081938862800598	Color	Color	paula
0.9176910519599915	Motion	Motion	paula
0.8512886762619019	Color	Motion	paula
0.9263791441917419	Motion	Color	paula
1.024126410484314	Color	Color	paula
0.936224639415741	Motion	Motion	paula
1.1809720993041992	Color	Motion	paula
1.0703648328781128	Motion	Color	paula
0.8359827399253845	Color	Color	paula
0.9088936448097229	Motion	Motion	paula
0.8104895949363708	Color	Motion	paula
0.9314922094345093	Motion	Color	paula
0.6851676106452942	Color	Color	paula
0.8531138896942139	Motion	Motion	paula
0.8554335236549377	Color	Motion	paula
0.7700055241584778	Motion	Color	paula
0.6578241586685181	Color	Color	paula
0.9130219221115112	Motion	Motion	paula
0.7382746338844299	Color	Motion	paula
0.896651566028595	Motion	Color	paula
0.7761179208755493	Color	Color	paula
0.8550655245780945	Motion	Motion	paula
0.9956240057945251	Color	Motion	paula
0.7786206007003784	Motion	Color	paula
0.9081938862800598	Color	Color	paula
0.634943425655365	Motion	Motion	paula
0.5490504503250122	Color	Motion	paula
0.6209179759025574	Motion	Color	paula
0.9981809854507446	Color	Color	paula
0.6363773345947266	Motion	Motion	paula
0.7539942264556885	Color	Motion	paula
0.6908009052276611	Motion	Color	paula
0.6093688607215881	Color	Color	paula
0.8550655245780945	Motion	Motion	paula
0.8104895949363708	Color	Motion	paula
0.7786206007003784	Motion	Color	paula
0.6851676106452942	Color	Color	paula
0.7319179177284241	Motion	Motion	paula
0.9115835428237915	Color	Motion	paula
0.6211045384407043	Motion	Color	paula
0.6099000573158264	Color	Color	paula
0.7667365074157715	Motion	Motion	paula
0.7255481481552124	Color	Motion	paula
0.640972375869751	Motion	Color	paula
0.650273323059082	Color	Color	paula
0.9176910519599915	Motion	Motion	paula
0.7958512902259827	Color	Motion	paula
0.9263791441917419	Motion	Color	paula
0.48569637537002563	Color	Color	paula
0.8531138896942139	Motion	Motion	paula
0.984927773475647	Color	Motion	paula
0.7700055241584778	Motion	Color	paula
0.6520451307296753	Color	Color	paula
0.9300850629806519	Motion	Motion	paula
0.8482248187065125	Color	Motion	paula
0.6050045490264893	Motion	Color	paula
0.7141328454017639	Color	Color	paula
0.936224639415741	Motion	Motion	paula
0.7018336653709412	Color	Motion	paula
1.0703648328781128	Motion	Color	paula
0.6840643882751465	Color	Color	paula
0.9130219221115112	Motion	Motion	paula
1.1929506063461304	Color	Motion	paula
0.896651566028595	Motion	Color	paula
0.8495854735374451	Color	Color	paula
0.9300850629806519	Motion	Motion	paula
0.7483642101287842	Color	Motion	paula
0.6050045490264893	Motion	Color	paula
0.6176402568817139	Color	Color	paula
0.634943425655365	Motion	Motion	paula
0.7958512902259827	Color	Motion	paula
0.6209179759025574	Motion	Color	paula
0.48569637537002563	Color	Color	paula
0.7319179177284241	Motion	Motion	paula
1.0200952291488647	Color	Motion	paula
0.6211045384407043	Motion	Color	paula
0.7243630290031433	Color	Color	paula
0.6523312926292419	Motion	Motion	paula
0.6558209657669067	Color	Motion	paula
0.5854315757751465	Motion	Color	paula
0.6367201805114746	Color	Color	paula
0.6363773345947266	Motion	Motion	paula
0.7018336653709412	Color	Motion	paula
0.6908009052276611	Motion	Color	paula
0.6840643882751465	Color	Color	paula
0.7667365074157715	Motion	Motion	paula
0.9523819088935852	Color	Motion	paula
0.640972375869751	Motion	Color	paula
0.897905707359314	Color	Color	paula
0.6523312926292419	Motion	Motion	paula
0.8221895694732666	Color	Motion	paula
0.5854315757751465	Motion	Color	paula
0.7453491687774658	Color	Color	paula
0.9710578918457031	Motion	Motion	paula
0.984927773475647	Color	Motion	paula
0.7988196015357971	Motion	Color	paula
0.6520451307296753	Color	Color	paula
1.030295968055725	Motion	Motion	paula
1.0200952291488647	Color	Motion	paula
1.029191017150879	Motion	Color	paula
0.7243630290031433	Color	Color	paula
1.022214651107788	Motion	Motion	paula
0.871131181716919	Color	Motion	paula
0.8415594100952148	Motion	Color	paula
0.925701916217804	Color	Color	paula
0.9710578918457031	Motion	Motion	paula
1.1929506063461304	Color	Motion	paula
0.7988196015357971	Motion	Color	paula
0.8495854735374451	Color	Color	paula
1.063433289527893	Motion	Motion	paula
0.9523819088935852	Color	Motion	paula
1.0635956525802612	Motion	Color	paula
0.897905707359314	Color	Color	paula
0.9989272952079773	Motion	Motion	paula
1.080903172492981	Color	Motion	paula
0.8143459558486938	Motion	Color	paula
0.8804365396499634	Color	Color	paula
0.6254777312278748	Motion	Motion	paula
0.8482248187065125	Color	Motion	paula
0.7243679761886597	Motion	Color	paula
0.7141328454017639	Color	Color	paula
0.8689234256744385	Motion	Motion	paula
0.6558209657669067	Color	Motion	paula
0.8418594598770142	Motion	Color	paula
0.6367201805114746	Color	Color	paula
0.6225610375404358	Motion	Motion	paula
0.871131181716919	Color	Motion	paula
0.8276121020317078	Motion	Color	paula
0.925701916217804	Color	Color	paula
0.6254777312278748	Motion	Motion	paula
0.7483642101287842	Color	Motion	paula
0.7243679761886597	Motion	Color	paula
0.6176402568817139	Color	Color	paula
1.024132490158081	Motion	Motion	paula
0.8221895694732666	Color	Motion	paula
0.7050553560256958	Motion	Color	paula
0.7453491687774658	Color	Color	paula
0.5980654954910278	Motion	Motion	paula
1.080903172492981	Color	Motion	paula
0.8868075609207153	Motion	Color	paula
0.8804365396499634	Color	Color	paula
1.030295968055725	Motion	Motion	paula
0.8512886762619019	Color	Motion	paula
1.029191017150879	Motion	Color	paula
1.024126410484314	Color	Color	paula
1.063433289527893	Motion	Motion	paula
0.5490504503250122	Color	Motion	paula
1.0635956525802612	Motion	Color	paula
0.9981809854507446	Color	Color	paula
0.6523154377937317	Motion	Motion	paula
0.8623274564743042	Color	Motion	paula
0.6923700571060181	Motion	Color	paula
0.8219856023788452	Color	Color	paula
1.022214651107788	Motion	Motion	paula
0.8554335236549377	Color	Motion	paula
0.8415594100952148	Motion	Color	paula
0.6578241586685181	Color	Color	paula
0.9989272952079773	Motion	Motion	paula
0.9115835428237915	Color	Motion	paula
0.8143459558486938	Motion	Color	paula
0.6099000573158264	Color	Color	paula
0.6523154377937317	Motion	Motion	paula
0.7659866809844971	Color	Motion	paula
0.6923700571060181	Motion	Color	paula
0.6502387523651123	Color	Color	paula
0.8689234256744385	Motion	Motion	paula
1.1809720993041992	Color	Motion	paula
0.8418594598770142	Motion	Color	paula
0.8359827399253845	Color	Color	paula
1.024132490158081	Motion	Motion	paula
0.7539942264556885	Color	Motion	paula
0.7050553560256958	Motion	Color	paula
0.6093688607215881	Color	Color	paula
0.8754152655601501	Motion	Motion	paula
0.8623274564743042	Color	Motion	paula
0.7304110527038574	Motion	Color	paula
0.8219856023788452	Color	Color	paula
0.6225610375404358	Motion	Motion	paula
0.7382746338844299	Color	Motion	paula
0.8276121020317078	Motion	Color	paula
0.7761179208755493	Color	Color	paula
0.5980654954910278	Motion	Motion	paula
0.7255481481552124	Color	Motion	paula
0.8868075609207153	Motion	Color	paula
0.650273323059082	Color	Color	paula
0.8754152655601501	Motion	Motion	paula
0.7659866809844971	Color	Motion	paula
0.7304110527038574	Motion	Color	paula
0.6502387523651123	Color	Color	paula
0.5087656378746033	Motion	Motion	paula
0.6069866418838501	Color	Motion	paula
0.7595863938331604	Motion	Color	paula
0.5924009680747986	Color	Color	paula
0.40004169940948486	Motion	Motion	paula
0.5305808186531067	Color	Motion	paula
0.6093543767929077	Motion	Color	paula
0.671686053276062	Color	Color	paula
0.5645092725753784	Motion	Motion	paula
0.4590311646461487	Color	Motion	paula
0.5702944993972778	Motion	Color	paula
0.6444518566131592	Color	Color	paula
0.5087656378746033	Motion	Motion	paula
0.5035316348075867	Color	Motion	paula
0.7595863938331604	Motion	Color	paula
0.45277824997901917	Color	Color	paula
0.43281206488609314	Motion	Motion	paula
0.43763646483421326	Color	Motion	paula
0.5860214233398438	Motion	Color	paula
0.48849359154701233	Color	Color	paula
0.45037466287612915	Motion	Motion	paula
0.47927817702293396	Color	Motion	paula
0.5583889484405518	Motion	Color	paula
0.5059260725975037	Color	Color	paula
0.5196619629859924	Motion	Motion	paula
0.6069866418838501	Color	Motion	paula
0.6518715620040894	Motion	Color	paula
0.5924009680747986	Color	Color	paula
0.592625081539154	Motion	Motion	paula
0.43147358298301697	Color	Motion	paula
0.4755418598651886	Motion	Color	paula
0.5010603070259094	Color	Color	paula
0.4138930141925812	Motion	Motion	paula
0.5533473491668701	Color	Motion	paula
0.6451394557952881	Motion	Color	paula
0.3306819796562195	Color	Color	paula
0.5196619629859924	Motion	Motion	paula
0.5035316348075867	Color	Motion	paula
0.6518715620040894	Motion	Color	paula
0.45277824997901917	Color	Color	paula
0.6867541670799255	Motion	Motion	paula
0.6637654304504395	Color	Motion	paula
0.44665229320526123	Motion	Color	paula
0.5366249084472656	Color	Color	paula
0.6053481698036194	Motion	Motion	paula
0.5834515690803528	Color	Motion	paula
0.46198296546936035	Motion	Color	paula
0.4667123854160309	Color	Color	paula
0.40004169940948486	Motion	Motion	paula
0.4543432891368866	Color	Motion	paula
0.6093543767929077	Motion	Color	paula
0.24852488934993744	Color	Color	paula
0.43281206488609314	Motion	Motion	paula
0.37499168515205383	Color	Motion	paula
0.5860214233398438	Motion	Color	paula
0.6110295057296753	Color	Color	paula
0.5080969333648682	Motion	Motion	paula
0.40374955534935	Color	Motion	paula
0.31707563996315	Motion	Color	paula
0.39493224024772644	Color	Color	paula
0.5645092725753784	Motion	Motion	paula
0.4916771948337555	Color	Motion	paula
0.5702944993972778	Motion	Color	paula
0.5051721334457397	Color	Color	paula
0.45037466287612915	Motion	Motion	paula
0.47627559304237366	Color	Motion	paula
0.5583889484405518	Motion	Color	paula
0.6552780866622925	Color	Color	paula
0.5080969333648682	Motion	Motion	paula
0.3922481834888458	Color	Motion	paula
0.31707563996315	Motion	Color	paula
0.34660980105400085	Color	Color	paula
0.592625081539154	Motion	Motion	paula
0.4543432891368866	Color	Motion	paula
0.4755418598651886	Motion	Color	paula
0.24852488934993744	Color	Color	paula
0.6867541670799255	Motion	Motion	paula
0.5088791847229004	Color	Motion	paula
0.44665229320526123	Motion	Color	paula
0.6810652613639832	Color	Color	paula
0.4820384383201599	Motion	Motion	paula
0.40543830394744873	Color	Motion	paula
0.49298274517059326	Motion	Color	paula
0.4151318371295929	Color	Color	paula
0.4138930141925812	Motion	Motion	paula
0.4916771948337555	Color	Motion	paula
0.6451394557952881	Motion	Color	paula
0.5051721334457397	Color	Color	paula
0.6053481698036194	Motion	Motion	paula
0.508254885673523	Color	Motion	paula
0.46198296546936035	Motion	Color	paula
0.6861521005630493	Color	Color	paula
0.4820384383201599	Motion	Motion	paula
0.43329787254333496	Color	Motion	paula
0.49298274517059326	Motion	Color	paula
0.5831376314163208	Color	Color	paula
0.5083816051483154	Motion	Motion	paula
0.37499168515205383	Color	Motion	paula
0.5242683291435242	Motion	Color	paula
0.6110295057296753	Color	Color	paula
0.5120715498924255	Motion	Motion	paula
0.5088791847229004	Color	Motion	paula
0.6284133195877075	Motion	Color	paula
0.6810652613639832	Color	Color	paula
0.3859456777572632	Motion	Motion	paula
0.4573211967945099	Color	Motion	paula
0.7118832468986511	Motion	Color	paula
0.5306114554405212	Color	Color	paula
0.5083816051483154	Motion	Motion	paula
0.47627559304237366	Color	Motion	paula
0.5242683291435242	Motion	Color	paula
0.6552780866622925	Color	Color	paula
0.5797434449195862	Motion	Motion	paula
0.508254885673523	Color	Motion	paula
0.5982246994972229	Motion	Color	paula
0.6861521005630493	Color	Color	paula
0.6684730648994446	Motion	Motion	paula
0.5046525001525879	Color	Motion	paula
0.6703144907951355	Motion	Color	paula
0.592326819896698	Color	Color	paula
0.34798017144203186	Motion	Motion	paula
0.40374955534935	Color	Motion	paula
0.4078912138938904	Motion	Color	paula
0.39493224024772644	Color	Color	paula
0.43545281887054443	Motion	Motion	paula
0.40543830394744873	Color	Motion	paula
0.44366541504859924	Motion	Color	paula
0.4151318371295929	Color	Color	paula
0.5808212757110596	Motion	Motion	paula
0.4573211967945099	Color	Motion	paula
0.4406414330005646	Motion	Color	paula
0.5306114554405212	Color	Color	paula
0.34798017144203186	Motion	Motion	paula
0.3922481834888458	Color	Motion	paula
0.4078912138938904	Motion	Color	paula
0.34660980105400085	Color	Color	paula
0.3997969329357147	Motion	Motion	paula
0.43329787254333496	Color	Motion	paula
0.29386433959007263	Motion	Color	paula
0.5831376314163208	Color	Color	paula
0.5018723607063293	Motion	Motion	paula
0.5046525001525879	Color	Motion	paula
0.36894163489341736	Motion	Color	paula
0.592326819896698	Color	Color	paula
0.5120715498924255	Motion	Motion	paula
0.5305808186531067	Color	Motion	paula
0.6284133195877075	Motion	Color	paula
0.671686053276062	Color	Color	paula
0.5797434449195862	Motion	Motion	paula
0.43147358298301697	Color	Motion	paula
0.5982246994972229	Motion	Color	paula
0.5010603070259094	Color	Color	paula
0.4642532467842102	Motion	Motion	paula
0.4626690149307251	Color	Motion	paula
0.34201690554618835	Motion	Color	paula
0.4054470956325531	Color	Color	paula
0.3859456777572632	Motion	Motion	paula
0.43763646483421326	Color	Motion	paula
0.7118832468986511	Motion	Color	paula
0.48849359154701233	Color	Color	paula
0.6684730648994446	Motion	Motion	paula
0.6637654304504395	Color	Motion	paula
0.6703144907951355	Motion	Color	paula
0.5366249084472656	Color	Color	paula
0.4642532467842102	Motion	Motion	paula
0.5203137993812561	Color	Motion	paula
0.34201690554618835	Motion	Color	paula
0.47818756103515625	Color	Color	paula
0.43545281887054443	Motion	Motion	paula
0.4590311646461487	Color	Motion	paula
0.44366541504859924	Motion	Color	paula
0.6444518566131592	Color	Color	paula
0.3997969329357147	Motion	Motion	paula
0.5533473491668701	Color	Motion	paula
0.29386433959007263	Motion	Color	paula
0.3306819796562195	Color	Color	paula
0.4145239293575287	Motion	Motion	paula
0.4626690149307251	Color	Motion	paula
0.4180017113685608	Motion	Color	paula
0.4054470956325531	Color	Color	paula
0.5808212757110596	Motion	Motion	paula
0.47927817702293396	Color	Motion	paula
0.4406414330005646	Motion	Color	paula
0.5059260725975037	Color	Color	paula
0.5018723607063293	Motion	Motion	paula
0.5834515690803528	Color	Motion	paula
0.36894163489341736	Motion	Color	paula
0.4667123854160309	Color	Color	paula
0.4145239293575287	Motion	Motion	paula
0.5203137993812561	Color	Motion	paula
0.4180017113685608	Motion	Color	paula
0.47818756103515625	Color	Color	paula
0.35440096259117126	Motion	Motion	paula
0.40035873651504517	Color	Motion	paula
0.40703704953193665	Motion	Color	paula
0.46678319573402405	Color	Color	paula
0.25441157817840576	Motion	Motion	paula
0.2846822440624237	Color	Motion	paula
0.3496929109096527	Motion	Color	paula
0.4280064105987549	Color	Color	paula
0.3208047151565552	Motion	Motion	paula
0.36311545968055725	Color	Motion	paula
0.3703000247478485	Motion	Color	paula
0.348492294549942	Color	Color	paula
0.35440096259117126	Motion	Motion	paula
0.35440096259117126	Color	Motion	paula
0.40703704953193665	Motion	Color	paula
0.37424004077911377	Color	Color	paula
0.29984405636787415	Motion	Motion	paula
0.33115774393081665	Color	Motion	paula
0.27174112200737	Motion	Color	paula
0.24330772459506989	Color	Color	paula
0.36038580536842346	Motion	Motion	paula
0.4076153039932251	Color	Motion	paula
0.207676500082016	Motion	Color	paula
0.43707507848739624	Color	Color	paula
0.3062681257724762	Motion	Motion	paula
0.40035873651504517	Color	Motion	paula
0.4123840034008026	Motion	Color	paula
0.46678319573402405	Color	Color	paula
0.36223283410072327	Motion	Motion	paula
0.3222450613975525	Color	Motion	paula
0.345032274723053	Motion	Color	paula
0.32216084003448486	Color	Color	paula
0.4040103256702423	Motion	Motion	paula
0.40932148694992065	Color	Motion	paula
0.32427796721458435	Motion	Color	paula
0.3784797489643097	Color	Color	paula
0.3062681257724762	Motion	Motion	paula
0.35440096259117126	Color	Motion	paula
0.4123840034008026	Motion	Color	paula
0.37424004077911377	Color	Color	paula
0.3621421754360199	Motion	Motion	paula
0.19311094284057617	Color	Motion	paula
0.3907853364944458	Motion	Color	paula
0.36886516213417053	Color	Color	paula
0.30189529061317444	Motion	Motion	paula
0.31624236702919006	Color	Motion	paula
0.40034836530685425	Motion	Color	paula
0.5028939247131348	Color	Color	paula
0.25441157817840576	Motion	Motion	paula
0.4032478928565979	Color	Motion	paula
0.3496929109096527	Motion	Color	paula
0.245945543050766	Color	Color	paula
0.29984405636787415	Motion	Motion	paula
0.33116549253463745	Color	Motion	paula
0.27174112200737	Motion	Color	paula
0.32868510484695435	Color	Color	paula
0.2896789312362671	Motion	Motion	paula
0.34542661905288696	Color	Motion	paula
0.20332570374011993	Motion	Color	paula
0.36964836716651917	Color	Color	paula
0.3208047151565552	Motion	Motion	paula
0.332710862159729	Color	Motion	paula
0.3703000247478485	Motion	Color	paula
0.3410241901874542	Color	Color	paula
0.36038580536842346	Motion	Motion	paula
0.3500593900680542	Color	Motion	paula
0.207676500082016	Motion	Color	paula
0.40676915645599365	Color	Color	paula
0.2896789312362671	Motion	Motion	paula
0.2712773084640503	Color	Motion	paula
0.20332570374011993	Motion	Color	paula
0.2959446907043457	Color	Color	paula
0.36223283410072327	Motion	Motion	paula
0.4032478928565979	Color	Motion	paula
0.345032274723053	Motion	Color	paula
0.245945543050766	Color	Color	paula
0.3621421754360199	Motion	Motion	paula
0.2749389111995697	Color	Motion	paula
0.3907853364944458	Motion	Color	paula
0.41190236806869507	Color	Color	paula
0.4083557426929474	Motion	Motion	paula
0.3606390953063965	Color	Motion	paula
0.3124106526374817	Motion	Color	paula
0.39430102705955505	Color	Color	paula
0.4040103256702423	Motion	Motion	paula
0.332710862159729	Color	Motion	paula
0.32427796721458435	Motion	Color	paula
0.3410241901874542	Color	Color	paula
0.30189529061317444	Motion	Motion	paula
0.28322097659111023	Color	Motion	paula
0.40034836530685425	Motion	Color	paula
0.3761110007762909	Color	Color	paula
0.4083557426929474	Motion	Motion	paula
0.2848435044288635	Color	Motion	paula
0.3124106526374817	Motion	Color	paula
0.3004217743873596	Color	Color	paula
0.30351167917251587	Motion	Motion	paula
0.33116549253463745	Color	Motion	paula
0.49792176485061646	Motion	Color	paula
0.32868510484695435	Color	Color	paula
0.20948804914951324	Motion	Motion	paula
0.2749389111995697	Color	Motion	paula
0.4017709493637085	Motion	Color	paula
0.41190236806869507	Color	Color	paula
0.33699125051498413	Motion	Motion	paula
0.3037787675857544	Color	Motion	paula
0.2946763336658478	Motion	Color	paula
0.41103461384773254	Color	Color	paula
0.30351167917251587	Motion	Motion	paula
0.3500593900680542	Color	Motion	paula
0.49792176485061646	Motion	Color	paula
0.40676915645599365	Color	Color	paula
0.33848878741264343	Motion	Motion	paula
0.28322097659111023	Color	Motion	paula
0.4357680380344391	Motion	Color	paula
0.3761110007762909	Color	Color	paula
0.28902527689933777	Motion	Motion	paula
0.3611673414707184	Color	Motion	paula
0.386788010597229	Motion	Color	paula
0.3367511034011841	Color	Color	paula
0.3591073751449585	Motion	Motion	paula
0.34542661905288696	Color	Motion	paula
0.3986521065235138	Motion	Color	paula
0.36964836716651917	Color	Color	paula
0.3062300980091095	Motion	Motion	paula
0.3606390953063965	Color	Motion	paula
0.3508718013763428	Motion	Color	paula
0.39430102705955505	Color	Color	paula
0.38753196597099304	Motion	Motion	paula
0.3037787675857544	Color	Motion	paula
0.4908609986305237	Motion	Color	paula
0.41103461384773254	Color	Color	paula
0.3591073751449585	Motion	Motion	paula
0.2712773084640503	Color	Motion	paula
0.3986521065235138	Motion	Color	paula
0.2959446907043457	Color	Color	paula
0.3464575409889221	Motion	Motion	paula
0.2848435044288635	Color	Motion	paula
0.303555965423584	Motion	Color	paula
0.3004217743873596	Color	Color	paula
0.3218739330768585	Motion	Motion	paula
0.3611673414707184	Color	Motion	paula
0.34789031744003296	Motion	Color	paula
0.3367511034011841	Color	Color	paula
0.20948804914951324	Motion	Motion	paula
0.2846822440624237	Color	Motion	paula
0.4017709493637085	Motion	Color	paula
0.4280064105987549	Color	Color	paula
0.33848878741264343	Motion	Motion	paula
0.3222450613975525	Color	Motion	paula
0.4357680380344391	Motion	Color	paula
0.32216084003448486	Color	Color	paula
0.3303138017654419	Motion	Motion	paula
0.33361634612083435	Color	Motion	paula
0.3324323296546936	Motion	Color	paula
0.307923823595047	Color	Color	paula
0.33699125051498413	Motion	Motion	paula
0.33115774393081665	Color	Motion	paula
0.2946763336658478	Motion	Color	paula
0.24330772459506989	Color	Color	paula
0.28902527689933777	Motion	Motion	paula
0.19311094284057617	Color	Motion	paula
0.386788010597229	Motion	Color	paula
0.36886516213417053	Color	Color	paula
0.3303138017654419	Motion	Motion	paula
0.3604336380958557	Color	Motion	paula
0.3324323296546936	Motion	Color	paula
0.43577632308006287	Color	Color	paula
0.3062300980091095	Motion	Motion	paula
0.36311545968055725	Color	Motion	paula
0.3508718013763428	Motion	Color	paula
0.348492294549942	Color	Color	paula
0.3464575409889221	Motion	Motion	paula
0.40932148694992065	Color	Motion	paula
0.303555965423584	Motion	Color	paula
0.3784797489643097	Color	Color	paula
0.3355952501296997	Motion	Motion	paula
0.33361634612083435	Color	Motion	paula
0.42731258273124695	Motion	Color	paula
0.307923823595047	Color	Color	paula
0.38753196597099304	Motion	Motion	paula
0.4076153039932251	Color	Motion	paula
0.4908609986305237	Motion	Color	paula
0.43707507848739624	Color	Color	paula
0.3218739330768585	Motion	Motion	paula
0.31624236702919006	Color	Motion	paula
0.34789031744003296	Motion	Color	paula
0.5028939247131348	Color	Color	paula
0.3355952501296997	Motion	Motion	paula
0.3604336380958557	Color	Motion	paula
0.42731258273124695	Motion	Color	paula
0.43577632308006287	Color	Color	paula
0.4899123013019562	Motion	Motion	paula
0.7153429985046387	Color	Motion	paula
0.49924856424331665	Motion	Color	paula
0.40705713629722595	Color	Color	paula
0.5691152215003967	Motion	Motion	paula
0.44558778405189514	Color	Motion	paula
0.33721521496772766	Motion	Color	paula
0.5084644556045532	Color	Color	paula
0.44789209961891174	Motion	Motion	paula
0.5097571015357971	Color	Motion	paula
0.35147154331207275	Motion	Color	paula
0.4358973503112793	Color	Color	paula
0.4899123013019562	Motion	Motion	paula
0.410468727350235	Color	Motion	paula
0.49924856424331665	Motion	Color	paula
0.48195308446884155	Color	Color	paula
0.48847219347953796	Motion	Motion	paula
0.4559718370437622	Color	Motion	paula
0.490030437707901	Motion	Color	paula
0.4864637553691864	Color	Color	paula
0.4359124004840851	Motion	Motion	paula
0.49410751461982727	Color	Motion	paula
0.4106186032295227	Motion	Color	paula
0.5239351987838745	Color	Color	paula
0.5814634561538696	Motion	Motion	paula
0.7153429985046387	Color	Motion	paula
0.720464289188385	Motion	Color	paula
0.40705713629722595	Color	Color	paula
0.6732711791992188	Motion	Motion	paula
0.576968252658844	Color	Motion	paula
0.4448521137237549	Motion	Color	paula
0.5506387948989868	Color	Color	paula
0.6562726497650146	Motion	Motion	paula
0.6656941771507263	Color	Motion	paula
0.4252736270427704	Motion	Color	paula
0.4523157477378845	Color	Color	paula
0.5814634561538696	Motion	Motion	paula
0.410468727350235	Color	Motion	paula
0.720464289188385	Motion	Color	paula
0.48195308446884155	Color	Color	paula
0.39052319526672363	Motion	Motion	paula
0.27041906118392944	Color	Motion	paula
0.7440850138664246	Motion	Color	paula
0.5997815132141113	Color	Color	paula
0.34931203722953796	Motion	Motion	paula
0.364600270986557	Color	Motion	paula
0.6805369257926941	Motion	Color	paula
0.619082510471344	Color	Color	paula
0.5691152215003967	Motion	Motion	paula
0.3924267888069153	Color	Motion	paula
0.33721521496772766	Motion	Color	paula
0.2719302177429199	Color	Color	paula
0.48847219347953796	Motion	Motion	paula
0.7981262803077698	Color	Motion	paula
0.490030437707901	Motion	Color	paula
0.26377126574516296	Color	Color	paula
0.4681980311870575	Motion	Motion	paula
0.44841471314430237	Color	Motion	paula
0.32483503222465515	Motion	Color	paula
0.4397604763507843	Color	Color	paula
0.44789209961891174	Motion	Motion	paula
0.37344732880592346	Color	Motion	paula
0.35147154331207275	Motion	Color	paula
0.4232431650161743	Color	Color	paula
0.4359124004840851	Motion	Motion	paula
0.43155843019485474	Color	Motion	paula
0.4106186032295227	Motion	Color	paula
0.421930730342865	Color	Color	paula
0.4681980311870575	Motion	Motion	paula
0.34734198451042175	Color	Motion	paula
0.32483503222465515	Motion	Color	paula
0.3535884618759155	Color	Color	paula
0.6732711791992188	Motion	Motion	paula
0.3924267888069153	Color	Motion	paula
0.4448521137237549	Motion	Color	paula
0.2719302177429199	Color	Color	paula
0.39052319526672363	Motion	Motion	paula
0.7565284371376038	Color	Motion	paula
0.7440850138664246	Motion	Color	paula
0.3285245895385742	Color	Color	paula
0.38490429520606995	Motion	Motion	paula
0.3785346746444702	Color	Motion	paula
0.33357614278793335	Motion	Color	paula
0.43020591139793396	Color	Color	paula
0.6562726497650146	Motion	Motion	paula
0.37344732880592346	Color	Motion	paula
0.4252736270427704	Motion	Color	paula
0.4232431650161743	Color	Color	paula
0.34931203722953796	Motion	Motion	paula
0.4558429419994354	Color	Motion	paula
0.6805369257926941	Motion	Color	paula
0.38933882117271423	Color	Color	paula
0.38490429520606995	Motion	Motion	paula
0.37150824069976807	Color	Motion	paula
0.33357614278793335	Motion	Color	paula
0.41907382011413574	Color	Color	paula
0.8787921071052551	Motion	Motion	paula
0.7981262803077698	Color	Motion	paula
0.36382195353507996	Motion	Color	paula
0.26377126574516296	Color	Color	paula
0.7606531381607056	Motion	Motion	paula
0.7565284371376038	Color	Motion	paula
0.33648908138275146	Motion	Color	paula
0.3285245895385742	Color	Color	paula
0.7826382517814636	Motion	Motion	paula
0.8038318157196045	Color	Motion	paula
0.37528327107429504	Motion	Color	paula
0.43800732493400574	Color	Color	paula
0.8787921071052551	Motion	Motion	paula
0.43155843019485474	Color	Motion	paula
0.36382195353507996	Motion	Color	paula
0.421930730342865	Color	Color	paula
0.42127281427383423	Motion	Motion	paula
0.4558429419994354	Color	Motion	paula
0.38983353972435	Motion	Color	paula
0.38933882117271423	Color	Color	paula
0.46434563398361206	Motion	Motion	paula
0.4565236270427704	Color	Motion	paula
0.4126884639263153	Motion	Color	paula
0.38316023349761963	Color	Color	paula
0.3254358172416687	Motion	Motion	paula
0.44841471314430237	Color	Motion	paula
0.4480522871017456	Motion	Color	paula
0.4397604763507843	Color	Color	paula
0.31842687726020813	Motion	Motion	paula
0.3785346746444702	Color	Motion	paula
0.44076237082481384	Motion	Color	paula
0.43020591139793396	Color	Color	paula
0.2649741470813751	Motion	Motion	paula
0.8038318157196045	Color	Motion	paula
0.4672008752822876	Motion	Color	paula
0.43800732493400574	Color	Color	paula
0.3254358172416687	Motion	Motion	paula
0.34734198451042175	Color	Motion	paula
0.4480522871017456	Motion	Color	paula
0.3535884618759155	Color	Color	paula
0.410960853099823	Motion	Motion	paula
0.37150824069976807	Color	Motion	paula
0.33600732684135437	Motion	Color	paula
0.41907382011413574	Color	Color	paula
0.33048009872436523	Motion	Motion	paula
0.4565236270427704	Color	Motion	paula
0.4196215569972992	Motion	Color	paula
0.38316023349761963	Color	Color	paula
0.7606531381607056	Motion	Motion	paula
0.44558778405189514	Color	Motion	paula
0.33648908138275146	Motion	Color	paula
0.5084644556045532	Color	Color	paula
0.42127281427383423	Motion	Motion	paula
0.576968252658844	Color	Motion	paula
0.38983353972435	Motion	Color	paula
0.5506387948989868	Color	Color	paula
0.33811986446380615	Motion	Motion	paula
0.32205402851104736	Color	Motion	paula
0.41809195280075073	Motion	Color	paula
0.43757009506225586	Color	Color	paula
0.7826382517814636	Motion	Motion	paula
0.4559718370437622	Color	Motion	paula
0.37528327107429504	Motion	Color	paula
0.4864637553691864	Color	Color	paula
0.46434563398361206	Motion	Motion	paula
0.27041906118392944	Color	Motion	paula
0.4126884639263153	Motion	Color	paula
0.5997815132141113	Color	Color	paula
0.33811986446380615	Motion	Motion	paula
0.3293514847755432	Color	Motion	paula
0.41809195280075073	Motion	Color	paula
0.4413685202598572	Color	Color	paula
0.31842687726020813	Motion	Motion	paula
0.5097571015357971	Color	Motion	paula
0.44076237082481384	Motion	Color	paula
0.4358973503112793	Color	Color	paula
0.410960853099823	Motion	Motion	paula
0.6656941771507263	Color	Motion	paula
0.33600732684135437	Motion	Color	paula
0.4523157477378845	Color	Color	paula
0.37190937995910645	Motion	Motion	paula
0.32205402851104736	Color	Motion	paula
0.4251454770565033	Motion	Color	paula
0.43757009506225586	Color	Color	paula
0.2649741470813751	Motion	Motion	paula
0.49410751461982727	Color	Motion	paula
0.4672008752822876	Motion	Color	paula
0.5239351987838745	Color	Color	paula
0.33048009872436523	Motion	Motion	paula
0.364600270986557	Color	Motion	paula
0.4196215569972992	Motion	Color	paula
0.619082510471344	Color	Color	paula
0.37190937995910645	Motion	Motion	paula
0.3293514847755432	Color	Motion	paula
0.4251454770565033	Motion	Color	paula
0.4413685202598572	Color	Color	paula
0.4957335591316223	Motion	Motion	paula
0.5794923305511475	Color	Motion	paula
0.413827508687973	Motion	Color	paula
0.48668715357780457	Color	Color	paula
0.5397234559059143	Motion	Motion	paula
0.4577154815196991	Color	Motion	paula
0.31596991419792175	Motion	Color	paula
0.3832132816314697	Color	Color	paula
0.43216490745544434	Motion	Motion	paula
0.4938523471355438	Color	Motion	paula
0.4144173860549927	Motion	Color	paula
0.36267828941345215	Color	Color	paula
0.4957335591316223	Motion	Motion	paula
0.4150446355342865	Color	Motion	paula
0.413827508687973	Motion	Color	paula
0.35761913657188416	Color	Color	paula
0.6346596479415894	Motion	Motion	paula
0.3044661283493042	Color	Motion	paula
0.3716774880886078	Motion	Color	paula
0.4990932047367096	Color	Color	paula
0.373989075422287	Motion	Motion	paula
0.3611353933811188	Color	Motion	paula
0.41142237186431885	Motion	Color	paula
0.3585704565048218	Color	Color	paula
0.5155773758888245	Motion	Motion	paula
0.5794923305511475	Color	Motion	paula
0.38601014018058777	Motion	Color	paula
0.48668715357780457	Color	Color	paula
0.4517580270767212	Motion	Motion	paula
0.426359087228775	Color	Motion	paula
0.3124067783355713	Motion	Color	paula
0.3725089728832245	Color	Color	paula
0.45289093255996704	Motion	Motion	paula
0.4285876154899597	Color	Motion	paula
0.3371075689792633	Motion	Color	paula
0.313771516084671	Color	Color	paula
0.5155773758888245	Motion	Motion	paula
0.4150446355342865	Color	Motion	paula
0.38601014018058777	Motion	Color	paula
0.35761913657188416	Color	Color	paula
0.4221705198287964	Motion	Motion	paula
0.34437498450279236	Color	Motion	paula
0.3751790225505829	Motion	Color	paula
0.4124843180179596	Color	Color	paula
0.44959205389022827	Motion	Motion	paula
0.41432324051856995	Color	Motion	paula
0.3401581346988678	Motion	Color	paula
0.26020729541778564	Color	Color	paula
0.5397234559059143	Motion	Motion	paula
0.5737417340278625	Color	Motion	paula
0.31596991419792175	Motion	Color	paula
0.3448525369167328	Color	Color	paula
0.6346596479415894	Motion	Motion	paula
0.6174370646476746	Color	Motion	paula
0.3716774880886078	Motion	Color	paula
0.3909839391708374	Color	Color	paula
0.5471394658088684	Motion	Motion	paula
0.6000978350639343	Color	Motion	paula
0.37209033966064453	Motion	Color	paula
0.38582277297973633	Color	Color	paula
0.43216490745544434	Motion	Motion	paula
0.4242100715637207	Color	Motion	paula
0.4144173860549927	Motion	Color	paula
0.40086567401885986	Color	Color	paula
0.373989075422287	Motion	Motion	paula
0.45717349648475647	Color	Motion	paula
0.41142237186431885	Motion	Color	paula
0.38775911927223206	Color	Color	paula
0.5471394658088684	Motion	Motion	paula
0.41777631640434265	Color	Motion	paula
0.37209033966064453	Motion	Color	paula
0.31854012608528137	Color	Color	paula
0.4517580270767212	Motion	Motion	paula
0.5737417340278625	Color	Motion	paula
0.3124067783355713	Motion	Color	paula
0.3448525369167328	Color	Color	paula
0.4221705198287964	Motion	Motion	paula
0.35383203625679016	Color	Motion	paula
0.3751790225505829	Motion	Color	paula
0.3543108105659485	Color	Color	paula
0.3389425575733185	Motion	Motion	paula
0.41785043478012085	Color	Motion	paula
0.30814430117607117	Motion	Color	paula
0.36674562096595764	Color	Color	paula
0.45289093255996704	Motion	Motion	paula
0.4242100715637207	Color	Motion	paula
0.3371075689792633	Motion	Color	paula
0.40086567401885986	Color	Color	paula
0.44959205389022827	Motion	Motion	paula
0.42541489005088806	Color	Motion	paula
0.3401581346988678	Motion	Color	paula
0.2857363820075989	Color	Color	paula
0.3389425575733185	Motion	Motion	paula
0.29528605937957764	Color	Motion	paula
0.30814430117607117	Motion	Color	paula
0.37749356031417847	Color	Color	paula
0.4244329631328583	Motion	Motion	paula
0.6174370646476746	Color	Motion	paula
0.31103381514549255	Motion	Color	paula
0.3909839391708374	Color	Color	paula
0.31094619631767273	Motion	Motion	paula
0.35383203625679016	Color	Motion	paula
0.4530080556869507	Motion	Color	paula
0.3543108105659485	Color	Color	paula
0.32965049147605896	Motion	Motion	paula
0.36985164880752563	Color	Motion	paula
0.43479111790657043	Motion	Color	paula
0.3001050055027008	Color	Color	paula
0.4244329631328583	Motion	Motion	paula
0.45717349648475647	Color	Motion	paula
0.31103381514549255	Motion	Color	paula
0.38775911927223206	Color	Color	paula
0.3583093583583832	Motion	Motion	paula
0.42541489005088806	Color	Motion	paula
0.3743748366832733	Motion	Color	paula
0.2857363820075989	Color	Color	paula
0.4144362211227417	Motion	Motion	paula
0.4692654311656952	Color	Motion	paula
0.42311614751815796	Motion	Color	paula
0.40835726261138916	Color	Color	paula
0.3449459969997406	Motion	Motion	paula
0.6000978350639343	Color	Motion	paula
0.39170733094215393	Motion	Color	paula
0.38582277297973633	Color	Color	paula
0.2963259816169739	Motion	Motion	paula
0.41785043478012085	Color	Motion	paula
0.3584589958190918	Motion	Color	paula
0.36674562096595764	Color	Color	paula
0.39279696345329285	Motion	Motion	paula
0.36985164880752563	Color	Motion	paula
0.32028573751449585	Motion	Color	paula
0.3001050055027008	Color	Color	paula
0.3449459969997406	Motion	Motion	paula
0.41777631640434265	Color	Motion	paula
0.39170733094215393	Motion	Color	paula
0.31854012608528137	Color	Color	paula
0.335151731967926	Motion	Motion	paula
0.29528605937957764	Color	Motion	paula
0.3795173466205597	Motion	Color	paula
0.37749356031417847	Color	Color	paula
0.36256492137908936	Motion	Motion	paula
0.4692654311656952	Color	Motion	paula
0.3373948633670807	Motion	Color	paula
0.40835726261138916	Color	Color	paula
0.31094619631767273	Motion	Motion	paula
0.4577154815196991	Color	Motion	paula
0.4530080556869507	Motion	Color	paula
0.3832132816314697	Color	Color	paula
0.3583093583583832	Motion	Motion	paula
0.426359087228775	Color	Motion	paula
0.3743748366832733	Motion	Color	paula
0.3725089728832245	Color	Color	paula
0.24742406606674194	Motion	Motion	paula
0.22843682765960693	Color	Motion	paula
0.42289048433303833	Motion	Color	paula
0.35506218671798706	Color	Color	paula
0.32965049147605896	Motion	Motion	paula
0.3044661283493042	Color	Motion	paula
0.43479111790657043	Motion	Color	paula
0.4990932047367096	Color	Color	paula
0.4144362211227417	Motion	Motion	paula
0.34437498450279236	Color	Motion	paula
0.42311614751815796	Motion	Color	paula
0.4124843180179596	Color	Color	paula
0.24742406606674194	Motion	Motion	paula
0.30268019437789917	Color	Motion	paula
0.42289048433303833	Motion	Color	paula
0.4272705614566803	Color	Color	paula
0.2963259816169739	Motion	Motion	paula
0.4938523471355438	Color	Motion	paula
0.3584589958190918	Motion	Color	paula
0.36267828941345215	Color	Color	paula
0.335151731967926	Motion	Motion	paula
0.4285876154899597	Color	Motion	paula
0.3795173466205597	Motion	Color	paula
0.313771516084671	Color	Color	paula
0.26450055837631226	Motion	Motion	paula
0.22843682765960693	Color	Motion	paula
0.30514809489250183	Motion	Color	paula
0.35506218671798706	Color	Color	paula
0.39279696345329285	Motion	Motion	paula
0.3611353933811188	Color	Motion	paula
0.32028573751449585	Motion	Color	paula
0.3585704565048218	Color	Color	paula
0.36256492137908936	Motion	Motion	paula
0.41432324051856995	Color	Motion	paula
0.3373948633670807	Motion	Color	paula
0.26020729541778564	Color	Color	paula
0.26450055837631226	Motion	Motion	paula
0.30268019437789917	Color	Motion	paula
0.30514809489250183	Motion	Color	paula
0.4272705614566803	Color	Color	paula
0.48666685819625854	Motion	Motion	paula
0.40284645557403564	Color	Motion	paula
0.39764001965522766	Motion	Color	paula
0.5233243703842163	Color	Color	paula
0.35790500044822693	Motion	Motion	paula
0.3623858690261841	Color	Motion	paula
0.42643389105796814	Motion	Color	paula
0.5673030018806458	Color	Color	paula
0.39742252230644226	Motion	Motion	paula
0.33869463205337524	Color	Motion	paula
0.3961842358112335	Motion	Color	paula
0.4191722869873047	Color	Color	paula
0.48666685819625854	Motion	Motion	paula
0.38457947969436646	Color	Motion	paula
0.39764001965522766	Motion	Color	paula
0.4727593660354614	Color	Color	paula
0.36151379346847534	Motion	Motion	paula
0.4655686318874359	Color	Motion	paula
0.3594041168689728	Motion	Color	paula
0.40251022577285767	Color	Color	paula
0.49743396043777466	Motion	Motion	paula
0.4443366229534149	Color	Motion	paula
0.3029542565345764	Motion	Color	paula
0.3082137405872345	Color	Color	paula
0.2944696843624115	Motion	Motion	paula
0.40284645557403564	Color	Motion	paula
0.4605668783187866	Motion	Color	paula
0.5233243703842163	Color	Color	paula
0.38309022784233093	Motion	Motion	paula
0.38949882984161377	Color	Motion	paula
0.3494017422199249	Motion	Color	paula
0.5122798085212708	Color	Color	paula
0.3700263798236847	Motion	Motion	paula
0.35957661271095276	Color	Motion	paula
0.4505603015422821	Motion	Color	paula
0.3236895203590393	Color	Color	paula
0.2944696843624115	Motion	Motion	paula
0.38457947969436646	Color	Motion	paula
0.4605668783187866	Motion	Color	paula
0.4727593660354614	Color	Color	paula
0.39171212911605835	Motion	Motion	paula
0.291054368019104	Color	Motion	paula
0.46104365587234497	Motion	Color	paula
0.509665846824646	Color	Color	paula
0.3516366481781006	Motion	Motion	paula
0.3002619445323944	Color	Motion	paula
0.5478299260139465	Motion	Color	paula
0.4740576148033142	Color	Color	paula
0.35790500044822693	Motion	Motion	paula
0.4359779953956604	Color	Motion	paula
0.42643389105796814	Motion	Color	paula
0.36523887515068054	Color	Color	paula
0.36151379346847534	Motion	Motion	paula
0.3821761906147003	Color	Motion	paula
0.3594041168689728	Motion	Color	paula
0.4075014293193817	Color	Color	paula
0.37129470705986023	Motion	Motion	paula
0.2808963358402252	Color	Motion	paula
0.31785017251968384	Motion	Color	paula
0.37221622467041016	Color	Color	paula
0.39742252230644226	Motion	Motion	paula
0.3935666084289551	Color	Motion	paula
0.3961842358112335	Motion	Color	paula
0.41716086864471436	Color	Color	paula
0.49743396043777466	Motion	Motion	paula
0.4393499493598938	Color	Motion	paula
0.3029542565345764	Motion	Color	paula
0.3169585168361664	Color	Color	paula
0.37129470705986023	Motion	Motion	paula
0.27953240275382996	Color	Motion	paula
0.31785017251968384	Motion	Color	paula
0.3853147625923157	Color	Color	paula
0.38309022784233093	Motion	Motion	paula
0.4359779953956604	Color	Motion	paula
0.3494017422199249	Motion	Color	paula
0.36523887515068054	Color	Color	paula
0.39171212911605835	Motion	Motion	paula
0.49003541469573975	Color	Motion	paula
0.46104365587234497	Motion	Color	paula
0.41558074951171875	Color	Color	paula
0.41213274002075195	Motion	Motion	paula
0.429610937833786	Color	Motion	paula
0.48856133222579956	Motion	Color	paula
0.25216197967529297	Color	Color	paula
0.3700263798236847	Motion	Motion	paula
0.3935666084289551	Color	Motion	paula
0.4505603015422821	Motion	Color	paula
0.41716086864471436	Color	Color	paula
0.3516366481781006	Motion	Motion	paula
0.4765261113643646	Color	Motion	paula
0.5478299260139465	Motion	Color	paula
0.4477105438709259	Color	Color	paula
0.41213274002075195	Motion	Motion	paula
0.38920891284942627	Color	Motion	paula
0.48856133222579956	Motion	Color	paula
0.448367714881897	Color	Color	paula
0.47624707221984863	Motion	Motion	paula
0.3821761906147003	Color	Motion	paula
0.3931294083595276	Motion	Color	paula
0.4075014293193817	Color	Color	paula
0.45940572023391724	Motion	Motion	paula
0.49003541469573975	Color	Motion	paula
0.47677817940711975	Motion	Color	paula
0.41558074951171875	Color	Color	paula
0.5247098207473755	Motion	Motion	paula
0.4295836091041565	Color	Motion	paula
0.48991844058036804	Motion	Color	paula
0.36069393157958984	Color	Color	paula
0.47624707221984863	Motion	Motion	paula
0.4393499493598938	Color	Motion	paula
0.3931294083595276	Motion	Color	paula
0.3169585168361664	Color	Color	paula
0.45819488167762756	Motion	Motion	paula
0.4765261113643646	Color	Motion	paula
0.6078572869300842	Motion	Color	paula
0.4477105438709259	Color	Color	paula
0.48373842239379883	Motion	Motion	paula
0.47930872440338135	Color	Motion	paula
0.4191402196884155	Motion	Color	paula
0.40698084235191345	Color	Color	paula
0.2911806106567383	Motion	Motion	paula
0.2808963358402252	Color	Motion	paula
0.44108185172080994	Motion	Color	paula
0.37221622467041016	Color	Color	paula
0.2813991904258728	Motion	Motion	paula
0.429610937833786	Color	Motion	paula
0.3180865943431854	Motion	Color	paula
0.25216197967529297	Color	Color	paula
0.23631183803081512	Motion	Motion	paula
0.4295836091041565	Color	Motion	paula
0.2767709493637085	Motion	Color	paula
0.36069393157958984	Color	Color	paula
0.2911806106567383	Motion	Motion	paula
0.27953240275382996	Color	Motion	paula
0.44108185172080994	Motion	Color	paula
0.3853147625923157	Color	Color	paula
0.36726754903793335	Motion	Motion	paula
0.38920891284942627	Color	Motion	paula
0.33340561389923096	Motion	Color	paula
0.448367714881897	Color	Color	paula
0.3310108184814453	Motion	Motion	paula
0.47930872440338135	Color	Motion	paula
0.34247684478759766	Motion	Color	paula
0.40698084235191345	Color	Color	paula
0.45940572023391724	Motion	Motion	paula
0.3623858690261841	Color	Motion	paula
0.47677817940711975	Motion	Color	paula
0.5673030018806458	Color	Color	paula
0.45819488167762756	Motion	Motion	paula
0.38949882984161377	Color	Motion	paula
0.6078572869300842	Motion	Color	paula
0.5122798085212708	Color	Color	paula
0.34848257899284363	Motion	Motion	paula
0.25810185074806213	Color	Motion	paula
0.519982635974884	Motion	Color	paula
0.5540459752082825	Color	Color	paula
0.5247098207473755	Motion	Motion	paula
0.4655686318874359	Color	Motion	paula
0.48991844058036804	Motion	Color	paula
0.40251022577285767	Color	Color	paula
0.48373842239379883	Motion	Motion	paula
0.291054368019104	Color	Motion	paula
0.4191402196884155	Motion	Color	paula
0.509665846824646	Color	Color	paula
0.34848257899284363	Motion	Motion	paula
0.3580576479434967	Color	Motion	paula
0.519982635974884	Motion	Color	paula
0.3586472272872925	Color	Color	paula
0.2813991904258728	Motion	Motion	paula
0.33869463205337524	Color	Motion	paula
0.3180865943431854	Motion	Color	paula
0.4191722869873047	Color	Color	paula
0.36726754903793335	Motion	Motion	paula
0.35957661271095276	Color	Motion	paula
0.33340561389923096	Motion	Color	paula
0.3236895203590393	Color	Color	paula
0.26696398854255676	Motion	Motion	paula
0.25810185074806213	Color	Motion	paula
0.31962427496910095	Motion	Color	paula
0.5540459752082825	Color	Color	paula
0.23631183803081512	Motion	Motion	paula
0.4443366229534149	Color	Motion	paula
0.2767709493637085	Motion	Color	paula
0.3082137405872345	Color	Color	paula
0.3310108184814453	Motion	Motion	paula
0.3002619445323944	Color	Motion	paula
0.34247684478759766	Motion	Color	paula
0.4740576148033142	Color	Color	paula
0.26696398854255676	Motion	Motion	paula
0.3580576479434967	Color	Motion	paula
0.31962427496910095	Motion	Color	paula
0.3586472272872925	Color	Color	paula
0.36877208948135376	Motion	Motion	paula
0.398000568151474	Color	Motion	paula
0.34985560178756714	Motion	Color	paula
0.2792053520679474	Color	Color	paula
0.34848058223724365	Motion	Motion	paula
0.47150158882141113	Color	Motion	paula
0.2780466377735138	Motion	Color	paula
0.4414179027080536	Color	Color	paula
0.9916605353355408	Motion	Motion	paula
0.3161068260669708	Color	Motion	paula
0.48988059163093567	Motion	Color	paula
0.3589191436767578	Color	Color	paula
0.36877208948135376	Motion	Motion	paula
0.35186296701431274	Color	Motion	paula
0.34985560178756714	Motion	Color	paula
0.41351327300071716	Color	Color	paula
0.44247278571128845	Motion	Motion	paula
0.7042320370674133	Color	Motion	paula
0.2821669280529022	Motion	Color	paula
0.3370615243911743	Color	Color	paula
1.0309861898422241	Motion	Motion	paula
0.47785183787345886	Color	Motion	paula
0.4318774938583374	Motion	Color	paula
0.3642725646495819	Color	Color	paula
0.3114440143108368	Motion	Motion	paula
0.398000568151474	Color	Motion	paula
0.36073270440101624	Motion	Color	paula
0.2792053520679474	Color	Color	paula
0.34415820240974426	Motion	Motion	paula
0.4037988483905792	Color	Motion	paula
0.3105837404727936	Motion	Color	paula
0.35774585604667664	Color	Color	paula
0.4267931282520294	Motion	Motion	paula
0.3362756669521332	Color	Motion	paula
0.26843181252479553	Motion	Color	paula
0.4298752248287201	Color	Color	paula
0.3114440143108368	Motion	Motion	paula
0.35186296701431274	Color	Motion	paula
0.36073270440101624	Motion	Color	paula
0.41351327300071716	Color	Color	paula
0.42228376865386963	Motion	Motion	paula
0.7364562749862671	Color	Motion	paula
0.40071484446525574	Motion	Color	paula
0.3430914282798767	Color	Color	paula
0.4556427299976349	Motion	Motion	paula
0.46844929456710815	Color	Motion	paula
0.3976471424102783	Motion	Color	paula
0.402527779340744	Color	Color	paula
0.34848058223724365	Motion	Motion	paula
0.4079880714416504	Color	Motion	paula
0.2780466377735138	Motion	Color	paula
0.3023459017276764	Color	Color	paula
0.44247278571128845	Motion	Motion	paula
0.4327981472015381	Color	Motion	paula
0.2821669280529022	Motion	Color	paula
0.3856394588947296	Color	Color	paula
0.9861302375793457	Motion	Motion	paula
0.3624735474586487	Color	Motion	paula
0.4422006905078888	Motion	Color	paula
0.3904708921909332	Color	Color	paula
0.9916605353355408	Motion	Motion	paula
1.1065150499343872	Color	Motion	paula
0.48988059163093567	Motion	Color	paula
0.43076375126838684	Color	Color	paula
1.0309861898422241	Motion	Motion	paula
1.098766565322876	Color	Motion	paula
0.4318774938583374	Motion	Color	paula
0.46614986658096313	Color	Color	paula
0.9861302375793457	Motion	Motion	paula
1.0939863920211792	Color	Motion	paula
0.4422006905078888	Motion	Color	paula
0.44441676139831543	Color	Color	paula
0.34415820240974426	Motion	Motion	paula
0.4079880714416504	Color	Motion	paula
0.3105837404727936	Motion	Color	paula
0.3023459017276764	Color	Color	paula
0.42228376865386963	Motion	Motion	paula
0.5010106563568115	Color	Motion	paula
0.40071484446525574	Motion	Color	paula
0.34788450598716736	Color	Color	paula
0.41833576560020447	Motion	Motion	paula
0.35187989473342896	Color	Motion	paula
0.33532214164733887	Motion	Color	paula
0.42550966143608093	Color	Color	paula
0.4267931282520294	Motion	Motion	paula
1.1065150499343872	Color	Motion	paula
0.26843181252479553	Motion	Color	paula
0.43076375126838684	Color	Color	paula
0.4556427299976349	Motion	Motion	paula
0.4964595437049866	Color	Motion	paula
0.3976471424102783	Motion	Color	paula
0.2376721054315567	Color	Color	paula
0.41833576560020447	Motion	Motion	paula
0.4813130497932434	Color	Motion	paula
0.33532214164733887	Motion	Color	paula
0.30199503898620605	Color	Color	paula
0.535203754901886	Motion	Motion	paula
0.4327981472015381	Color	Motion	paula
0.38138827681541443	Motion	Color	paula
0.3856394588947296	Color	Color	paula
0.4164447784423828	Motion	Motion	paula
0.5010106563568115	Color	Motion	paula
0.42268046736717224	Motion	Color	paula
0.34788450598716736	Color	Color	paula
0.5617907643318176	Motion	Motion	paula
0.4135212004184723	Color	Motion	paula
0.4119657278060913	Motion	Color	paula
0.5090246200561523	Color	Color	paula
0.535203754901886	Motion	Motion	paula
1.098766565322876	Color	Motion	paula
0.38138827681541443	Motion	Color	paula
0.46614986658096313	Color	Color	paula
0.4692338705062866	Motion	Motion	paula
0.4964595437049866	Color	Motion	paula
0.35785892605781555	Motion	Color	paula
0.2376721054315567	Color	Color	paula
0.8048921227455139	Motion	Motion	paula
0.4561399519443512	Color	Motion	paula
0.31951820850372314	Motion	Color	paula
0.2923980951309204	Color	Color	paula
0.44616055488586426	Motion	Motion	paula
0.3624735474586487	Color	Motion	paula
0.5002149343490601	Motion	Color	paula
0.3904708921909332	Color	Color	paula
0.3538641929626465	Motion	Motion	paula
0.35187989473342896	Color	Motion	paula
0.49728015065193176	Motion	Color	paula
0.42550966143608093	Color	Color	paula
0.4286094307899475	Motion	Motion	paula
0.4135212004184723	Color	Motion	paula
0.4262756109237671	Motion	Color	paula
0.5090246200561523	Color	Color	paula
0.44616055488586426	Motion	Motion	paula
1.0939863920211792	Color	Motion	paula
0.5002149343490601	Motion	Color	paula
0.44441676139831543	Color	Color	paula
0.4560829699039459	Motion	Motion	paula
0.4813130497932434	Color	Motion	paula
0.40255558490753174	Motion	Color	paula
0.30199503898620605	Color	Color	paula
0.5764686465263367	Motion	Motion	paula
0.4561399519443512	Color	Motion	paula
0.38665422797203064	Motion	Color	paula
0.2923980951309204	Color	Color	paula
0.4164447784423828	Motion	Motion	paula
0.47150158882141113	Color	Motion	paula
0.42268046736717224	Motion	Color	paula
0.4414179027080536	Color	Color	paula
0.4692338705062866	Motion	Motion	paula
0.4037988483905792	Color	Motion	paula
0.35785892605781555	Motion	Color	paula
0.35774585604667664	Color	Color	paula
0.7664869427680969	Motion	Motion	paula
0.4602510929107666	Color	Motion	paula
0.37292543053627014	Motion	Color	paula
0.38567090034484863	Color	Color	paula
0.5617907643318176	Motion	Motion	paula
0.7042320370674133	Color	Motion	paula
0.4119657278060913	Motion	Color	paula
0.3370615243911743	Color	Color	paula
0.8048921227455139	Motion	Motion	paula
0.7364562749862671	Color	Motion	paula
0.31951820850372314	Motion	Color	paula
0.3430914282798767	Color	Color	paula
0.7664869427680969	Motion	Motion	paula
0.4520620107650757	Color	Motion	paula
0.37292543053627014	Motion	Color	paula
0.40294715762138367	Color	Color	paula
0.3538641929626465	Motion	Motion	paula
0.3161068260669708	Color	Motion	paula
0.49728015065193176	Motion	Color	paula
0.3589191436767578	Color	Color	paula
0.4560829699039459	Motion	Motion	paula
0.3362756669521332	Color	Motion	paula
0.40255558490753174	Motion	Color	paula
0.4298752248287201	Color	Color	paula
0.419459730386734	Motion	Motion	paula
0.4602510929107666	Color	Motion	paula
0.394203245639801	Motion	Color	paula
0.38567090034484863	Color	Color	paula
0.4286094307899475	Motion	Motion	paula
0.47785183787345886	Color	Motion	paula
0.4262756109237671	Motion	Color	paula
0.3642725646495819	Color	Color	paula
0.5764686465263367	Motion	Motion	paula
0.46844929456710815	Color	Motion	paula
0.38665422797203064	Motion	Color	paula
0.402527779340744	Color	Color	paula
0.419459730386734	Motion	Motion	paula
0.4520620107650757	Color	Motion	paula
0.394203245639801	Motion	Color	paula
0.40294715762138367	Color	Color	paula
0.311396986246109	Motion	Motion	paula
0.3219899535179138	Color	Motion	paula
0.37971022725105286	Motion	Color	paula
0.28355664014816284	Color	Color	paula
0.38971543312072754	Motion	Motion	paula
0.40423694252967834	Color	Motion	paula
0.3150685131549835	Motion	Color	paula
0.3796507716178894	Color	Color	paula
0.39724987745285034	Motion	Motion	paula
0.31297245621681213	Color	Motion	paula
0.3245672285556793	Motion	Color	paula
0.3357296884059906	Color	Color	paula
0.311396986246109	Motion	Motion	paula
0.38967418670654297	Color	Motion	paula
0.37971022725105286	Motion	Color	paula
0.48053908348083496	Color	Color	paula
0.4711410403251648	Motion	Motion	paula
0.40413153171539307	Color	Motion	paula
0.43127474188804626	Motion	Color	paula
0.48725128173828125	Color	Color	paula
0.3496350646018982	Motion	Motion	paula
0.456044465303421	Color	Motion	paula
0.3828771412372589	Motion	Color	paula
0.4307241439819336	Color	Color	paula
0.3895854651927948	Motion	Motion	paula
0.3219899535179138	Color	Motion	paula
0.37294015288352966	Motion	Color	paula
0.28355664014816284	Color	Color	paula
0.3856738805770874	Motion	Motion	paula
0.39680391550064087	Color	Motion	paula
0.37046343088150024	Motion	Color	paula
0.3357142210006714	Color	Color	paula
0.37894725799560547	Motion	Motion	paula
0.2882864475250244	Color	Motion	paula
0.34811657667160034	Motion	Color	paula
0.37865307927131653	Color	Color	paula
0.3895854651927948	Motion	Motion	paula
0.38967418670654297	Color	Motion	paula
0.37294015288352966	Motion	Color	paula
0.48053908348083496	Color	Color	paula
0.44752463698387146	Motion	Motion	paula
0.44186821579933167	Color	Motion	paula
0.3763040602207184	Motion	Color	paula
0.4007481336593628	Color	Color	paula
0.3767164349555969	Motion	Motion	paula
0.41041916608810425	Color	Motion	paula
0.44905757904052734	Motion	Color	paula
0.3849813640117645	Color	Color	paula
0.38971543312072754	Motion	Motion	paula
0.39593663811683655	Color	Motion	paula
0.3150685131549835	Motion	Color	paula
0.2857411801815033	Color	Color	paula
0.4711410403251648	Motion	Motion	paula
0.3485875129699707	Color	Motion	paula
0.43127474188804626	Motion	Color	paula
0.3186255991458893	Color	Color	paula
0.38064271211624146	Motion	Motion	paula
0.3807801902294159	Color	Motion	paula
0.30610042810440063	Motion	Color	paula
0.395074725151062	Color	Color	paula
0.39724987745285034	Motion	Motion	paula
0.3865189254283905	Color	Motion	paula
0.3245672285556793	Motion	Color	paula
0.3940606415271759	Color	Color	paula
0.3496350646018982	Motion	Motion	paula
0.4128267467021942	Color	Motion	paula
0.3828771412372589	Motion	Color	paula
0.3310803771018982	Color	Color	paula
0.38064271211624146	Motion	Motion	paula
0.34744793176651	Color	Motion	paula
0.30610042810440063	Motion	Color	paula
0.3303363025188446	Color	Color	paula
0.3856738805770874	Motion	Motion	paula
0.39593663811683655	Color	Motion	paula
0.37046343088150024	Motion	Color	paula
0.2857411801815033	Color	Color	paula
0.44752463698387146	Motion	Motion	paula
0.4063023030757904	Color	Motion	paula
0.3763040602207184	Motion	Color	paula
[truncated: 192,305 more rows]
