# Supplementary material for: Adaptive stretching of representations across brain regions and deep learning model layers
Source: Nat Commun. 2025 Nov 21;16:10302. doi: 10.1038/s41467-025-65231-y (PMC12638828; doi:10.1038/s41467-025-65231-y)
Supplement: Supplementary file 4 — Source Data [file 41467_2025_65231_MOESM4_ESM.zip › Source-data-file/Supplemental III.4/region_FEF_stats.csv]

dissimilarity	motion_color_mismatch	motion_color_task	MonkeyID
0.3968626856803894	Motion	Motion	paula
0.4213074743747711	Color	Motion	paula
0.22912877798080444	Motion	Color	paula
0.380788654088974	Color	Color	paula
0.29154759645462036	Motion	Motion	paula
0.370528906583786	Color	Motion	paula
0.2879915237426758	Motion	Color	paula
0.2597280740737915	Color	Color	paula
0.3854207396507263	Motion	Motion	paula
0.3936064541339874	Color	Motion	paula
0.3313089609146118	Motion	Color	paula
0.23237168788909912	Color	Color	paula
0.3968626856803894	Motion	Motion	paula
0.19364917278289795	Color	Motion	paula
0.22912877798080444	Motion	Color	paula
0.4690415859222412	Color	Color	paula
0.28722813725471497	Motion	Motion	paula
0.3139428198337555	Color	Motion	paula
0.3573138117790222	Motion	Color	paula
0.3329140543937683	Color	Color	paula
0.33841899037361145	Motion	Motion	paula
0.30917608737945557	Color	Motion	paula
0.3973545432090759	Motion	Color	paula
0.3535533845424652	Color	Color	paula
0.28722813725471497	Motion	Motion	paula
0.4213074743747711	Color	Motion	paula
0.3968626856803894	Motion	Color	paula
0.380788654088974	Color	Color	paula
0.26457512378692627	Motion	Motion	paula
0.3145764470100403	Color	Motion	paula
0.36278510093688965	Motion	Color	paula
0.3440461754798889	Color	Color	paula
0.3665429651737213	Motion	Motion	paula
0.4124540388584137	Color	Motion	paula
0.3130403757095337	Motion	Color	paula
0.3081379234790802	Color	Color	paula
0.28722813725471497	Motion	Motion	paula
0.19364917278289795	Color	Motion	paula
0.3968626856803894	Motion	Color	paula
0.4690415859222412	Color	Color	paula
0.2692582309246063	Motion	Motion	paula
0.3152672350406647	Color	Motion	paula
0.30353960394859314	Motion	Color	paula
0.29185542464256287	Color	Color	paula
0.21313181519508362	Motion	Motion	paula
0.24369272589683533	Color	Motion	paula
0.32280635833740234	Motion	Color	paula
0.2345207929611206	Color	Color	paula
0.29154759645462036	Motion	Motion	paula
0.3278719186782837	Color	Motion	paula
0.2879915237426758	Motion	Color	paula
0.17757073044776917	Color	Color	paula
0.28722813725471497	Motion	Motion	paula
0.2711673676967621	Color	Motion	paula
0.3573138117790222	Motion	Color	paula
0.31150418519973755	Color	Color	paula
0.35944586992263794	Motion	Motion	paula
0.3201562166213989	Color	Motion	paula
0.19978034496307373	Motion	Color	paula
0.1529989242553711	Color	Color	paula
0.3854207396507263	Motion	Motion	paula
0.3797803521156311	Color	Motion	paula
0.3313089609146118	Motion	Color	paula
0.20570939779281616	Color	Color	paula
0.33841899037361145	Motion	Motion	paula
0.33890005946159363	Color	Motion	paula
0.3973545432090759	Motion	Color	paula
0.25571590662002563	Color	Color	paula
0.35944586992263794	Motion	Motion	paula
0.34872323274612427	Color	Motion	paula
0.19978034496307373	Motion	Color	paula
0.3318612277507782	Color	Color	paula
0.26457512378692627	Motion	Motion	paula
0.3278719186782837	Color	Motion	paula
0.36278510093688965	Motion	Color	paula
0.17757073044776917	Color	Color	paula
0.2692582309246063	Motion	Motion	paula
0.3707564175128937	Color	Motion	paula
0.30353960394859314	Motion	Color	paula
0.3159283399581909	Color	Color	paula
0.36458903551101685	Motion	Motion	paula
0.3240370452404022	Color	Motion	paula
0.2327008694410324	Motion	Color	paula
0.17844927310943604	Color	Color	paula
0.3665429651737213	Motion	Motion	paula
0.3797803521156311	Color	Motion	paula
0.3130403757095337	Motion	Color	paula
0.20570939779281616	Color	Color	paula
0.21313181519508362	Motion	Motion	paula
0.2857142984867096	Color	Motion	paula
0.32280635833740234	Motion	Color	paula
0.21944376826286316	Color	Color	paula
0.36458903551101685	Motion	Motion	paula
0.19350212812423706	Color	Motion	paula
0.2327008694410324	Motion	Color	paula
0.1905730962753296	Color	Color	paula
0.2474358230829239	Motion	Motion	paula
0.2711673676967621	Color	Motion	paula
0.2692582309246063	Motion	Color	paula
0.31150418519973755	Color	Color	paula
0.31927186250686646	Motion	Motion	paula
0.3707564175128937	Color	Motion	paula
0.30962520837783813	Motion	Color	paula
0.3159283399581909	Color	Color	paula
0.3122589886188507	Motion	Motion	paula
0.37235841155052185	Color	Motion	paula
0.22737924754619598	Motion	Color	paula
0.3255903422832489	Color	Color	paula
0.2474358230829239	Motion	Motion	paula
0.33890005946159363	Color	Motion	paula
0.2692582309246063	Motion	Color	paula
0.25571590662002563	Color	Color	paula
0.2551204562187195	Motion	Motion	paula
0.2857142984867096	Color	Motion	paula
0.23491689562797546	Motion	Color	paula
0.21944376826286316	Color	Color	paula
0.2693740129470825	Motion	Motion	paula
0.2514179050922394	Color	Motion	paula
0.2655290365219116	Motion	Color	paula
0.33845388889312744	Color	Color	paula
0.3345775604248047	Motion	Motion	paula
0.3201562166213989	Color	Motion	paula
0.3301547169685364	Motion	Color	paula
0.1529989242553711	Color	Color	paula
0.2230105996131897	Motion	Motion	paula
0.3240370452404022	Color	Motion	paula
0.22837293148040771	Motion	Color	paula
0.17844927310943604	Color	Color	paula
0.3410727083683014	Motion	Motion	paula
0.37235841155052185	Color	Motion	paula
0.27439895272254944	Motion	Color	paula
0.3255903422832489	Color	Color	paula
0.3345775604248047	Motion	Motion	paula
0.34872323274612427	Color	Motion	paula
0.3301547169685364	Motion	Color	paula
0.3318612277507782	Color	Color	paula
0.24876829981803894	Motion	Motion	paula
0.19350212812423706	Color	Motion	paula
0.27239641547203064	Motion	Color	paula
0.1905730962753296	Color	Color	paula
0.29795601963996887	Motion	Motion	paula
0.2514179050922394	Color	Motion	paula
0.3069608211517334	Motion	Color	paula
0.33845388889312744	Color	Color	paula
0.31927186250686646	Motion	Motion	paula
0.370528906583786	Color	Motion	paula
0.30962520837783813	Motion	Color	paula
0.2597280740737915	Color	Color	paula
0.2551204562187195	Motion	Motion	paula
0.3145764470100403	Color	Motion	paula
0.23491689562797546	Motion	Color	paula
0.3440461754798889	Color	Color	paula
0.2784925699234009	Motion	Motion	paula
0.2682560086250305	Color	Motion	paula
0.2710321247577667	Motion	Color	paula
0.22631213068962097	Color	Color	paula
0.3122589886188507	Motion	Motion	paula
0.3139428198337555	Color	Motion	paula
0.22737924754619598	Motion	Color	paula
0.3329140543937683	Color	Color	paula
0.2693740129470825	Motion	Motion	paula
0.3152672350406647	Color	Motion	paula
0.2655290365219116	Motion	Color	paula
0.29185542464256287	Color	Color	paula
0.2784925699234009	Motion	Motion	paula
0.26848918199539185	Color	Motion	paula
0.2710321247577667	Motion	Color	paula
0.2036760449409485	Color	Color	paula
0.2230105996131897	Motion	Motion	paula
0.3936064541339874	Color	Motion	paula
0.22837293148040771	Motion	Color	paula
0.23237168788909912	Color	Color	paula
0.24876829981803894	Motion	Motion	paula
0.4124540388584137	Color	Motion	paula
0.27239641547203064	Motion	Color	paula
0.3081379234790802	Color	Color	paula
0.31122666597366333	Motion	Motion	paula
0.2682560086250305	Color	Motion	paula
0.2908467650413513	Motion	Color	paula
0.22631213068962097	Color	Color	paula
0.3410727083683014	Motion	Motion	paula
0.30917608737945557	Color	Motion	paula
0.27439895272254944	Motion	Color	paula
0.3535533845424652	Color	Color	paula
0.29795601963996887	Motion	Motion	paula
0.24369272589683533	Color	Motion	paula
0.3069608211517334	Motion	Color	paula
0.2345207929611206	Color	Color	paula
0.31122666597366333	Motion	Motion	paula
0.26848918199539185	Color	Motion	paula
0.2908467650413513	Motion	Color	paula
0.2036760449409485	Color	Color	paula
0.5165115594863892	Motion	Motion	paula
0.87598717212677	Color	Motion	paula
0.5270471572875977	Motion	Color	paula
0.18310494720935822	Color	Color	paula
0.7254801988601685	Motion	Motion	paula
0.5345160365104675	Color	Motion	paula
0.12984971702098846	Motion	Color	paula
0.203816220164299	Color	Color	paula
0.35368412733078003	Motion	Motion	paula
0.5840944051742554	Color	Motion	paula
0.42909637093544006	Motion	Color	paula
0.2721393406391144	Color	Color	paula
0.5165115594863892	Motion	Motion	paula
0.4738195538520813	Color	Motion	paula
0.5270471572875977	Motion	Color	paula
0.32850396633148193	Color	Color	paula
0.3992685079574585	Motion	Motion	paula
0.623374879360199	Color	Motion	paula
0.5250381827354431	Motion	Color	paula
0.24928337335586548	Color	Color	paula
0.35514959692955017	Motion	Motion	paula
0.39733070135116577	Color	Motion	paula
0.3950752317905426	Motion	Color	paula
0.4147365987300873	Color	Color	paula
1.016320824623108	Motion	Motion	paula
0.87598717212677	Color	Motion	paula
0.26575103402137756	Motion	Color	paula
0.18310494720935822	Color	Color	paula
0.975694477558136	Motion	Motion	paula
0.8808420300483704	Color	Motion	paula
0.2474026381969452	Motion	Color	paula
0.22436979413032532	Color	Color	paula
0.972074031829834	Motion	Motion	paula
0.7930562496185303	Color	Motion	paula
0.2746344804763794	Motion	Color	paula
0.22312067449092865	Color	Color	paula
1.016320824623108	Motion	Motion	paula
0.4738195538520813	Color	Motion	paula
0.26575103402137756	Motion	Color	paula
0.32850396633148193	Color	Color	paula
0.32490381598472595	Motion	Motion	paula
0.6662834882736206	Color	Motion	paula
0.2995474636554718	Motion	Color	paula
0.3428138792514801	Color	Color	paula
0.4443006217479706	Motion	Motion	paula
0.6015946269035339	Color	Motion	paula
0.35143396258354187	Motion	Color	paula
0.19047537446022034	Color	Color	paula
0.7254801988601685	Motion	Motion	paula
0.6742631793022156	Color	Motion	paula
0.12984971702098846	Motion	Color	paula
0.2520270049571991	Color	Color	paula
0.3992685079574585	Motion	Motion	paula
0.5398772358894348	Color	Motion	paula
0.5250381827354431	Motion	Color	paula
0.4037924110889435	Color	Color	paula
0.5786784291267395	Motion	Motion	paula
0.6397156119346619	Color	Motion	paula
0.43900439143180847	Motion	Color	paula
0.39293500781059265	Color	Color	paula
0.35368412733078003	Motion	Motion	paula
0.3311784267425537	Color	Motion	paula
0.42909637093544006	Motion	Color	paula
0.3846028447151184	Color	Color	paula
0.35514959692955017	Motion	Motion	paula
0.1929425299167633	Color	Motion	paula
0.3950752317905426	Motion	Color	paula
0.46736517548561096	Color	Color	paula
0.5786784291267395	Motion	Motion	paula
0.5698472857475281	Color	Motion	paula
0.43900439143180847	Motion	Color	paula
0.4173060655593872	Color	Color	paula
0.975694477558136	Motion	Motion	paula
0.6742631793022156	Color	Motion	paula
0.2474026381969452	Motion	Color	paula
0.2520270049571991	Color	Color	paula
0.32490381598472595	Motion	Motion	paula
0.41420337557792664	Color	Motion	paula
0.2995474636554718	Motion	Color	paula
0.461774080991745	Color	Color	paula
0.47898247838020325	Motion	Motion	paula
0.3462701439857483	Color	Motion	paula
0.23894409835338593	Motion	Color	paula
0.23398718237876892	Color	Color	paula
0.972074031829834	Motion	Motion	paula
0.3311784267425537	Color	Motion	paula
0.2746344804763794	Motion	Color	paula
0.3846028447151184	Color	Color	paula
0.4443006217479706	Motion	Motion	paula
0.2725354731082916	Color	Motion	paula
0.35143396258354187	Motion	Color	paula
0.504262387752533	Color	Color	paula
0.47898247838020325	Motion	Motion	paula
0.5892016887664795	Color	Motion	paula
0.23894409835338593	Motion	Color	paula
0.18991225957870483	Color	Color	paula
0.3090202808380127	Motion	Motion	paula
0.5398772358894348	Color	Motion	paula
0.3553538918495178	Motion	Color	paula
0.4037924110889435	Color	Color	paula
0.29740580916404724	Motion	Motion	paula
0.41420337557792664	Color	Motion	paula
0.5000603795051575	Motion	Color	paula
0.461774080991745	Color	Color	paula
0.5751117467880249	Motion	Motion	paula
0.39372381567955017	Color	Motion	paula
0.4512355327606201	Motion	Color	paula
0.5748966932296753	Color	Color	paula
0.3090202808380127	Motion	Motion	paula
0.1929425299167633	Color	Motion	paula
0.3553538918495178	Motion	Color	paula
0.46736517548561096	Color	Color	paula
0.3497415781021118	Motion	Motion	paula
0.2725354731082916	Color	Motion	paula
0.4222677946090698	Motion	Color	paula
0.504262387752533	Color	Color	paula
0.5869929194450378	Motion	Motion	paula
0.5276486873626709	Color	Motion	paula
0.4647725820541382	Motion	Color	paula
0.46092161536216736	Color	Color	paula
0.6149324178695679	Motion	Motion	paula
0.6397156119346619	Color	Motion	paula
0.29923006892204285	Motion	Color	paula
0.39293500781059265	Color	Color	paula
0.5647509098052979	Motion	Motion	paula
0.3462701439857483	Color	Motion	paula
0.4392189681529999	Motion	Color	paula
0.23398718237876892	Color	Color	paula
0.6137866973876953	Motion	Motion	paula
0.39372381567955017	Color	Motion	paula
0.46544575691223145	Motion	Color	paula
0.5748966932296753	Color	Color	paula
0.6149324178695679	Motion	Motion	paula
0.5698472857475281	Color	Motion	paula
0.29923006892204285	Motion	Color	paula
0.4173060655593872	Color	Color	paula
0.3655851483345032	Motion	Motion	paula
0.5892016887664795	Color	Motion	paula
0.30823439359664917	Motion	Color	paula
0.18991225957870483	Color	Color	paula
0.47465378046035767	Motion	Motion	paula
0.5276486873626709	Color	Motion	paula
0.40343356132507324	Motion	Color	paula
0.46092161536216736	Color	Color	paula
0.29740580916404724	Motion	Motion	paula
0.5345160365104675	Color	Motion	paula
0.5000603795051575	Motion	Color	paula
0.203816220164299	Color	Color	paula
0.3497415781021118	Motion	Motion	paula
0.8808420300483704	Color	Motion	paula
0.4222677946090698	Motion	Color	paula
0.22436979413032532	Color	Color	paula
0.6189315319061279	Motion	Motion	paula
0.2700168490409851	Color	Motion	paula
0.44759878516197205	Motion	Color	paula
0.2880260646343231	Color	Color	paula
0.5751117467880249	Motion	Motion	paula
0.623374879360199	Color	Motion	paula
0.4512355327606201	Motion	Color	paula
0.24928337335586548	Color	Color	paula
0.5869929194450378	Motion	Motion	paula
0.6662834882736206	Color	Motion	paula
0.4647725820541382	Motion	Color	paula
0.3428138792514801	Color	Color	paula
0.6189315319061279	Motion	Motion	paula
0.6097183227539062	Color	Motion	paula
0.44759878516197205	Motion	Color	paula
0.42927736043930054	Color	Color	paula
0.5647509098052979	Motion	Motion	paula
0.5840944051742554	Color	Motion	paula
0.4392189681529999	Motion	Color	paula
0.2721393406391144	Color	Color	paula
0.3655851483345032	Motion	Motion	paula
0.7930562496185303	Color	Motion	paula
0.30823439359664917	Motion	Color	paula
0.22312067449092865	Color	Color	paula
0.2483951449394226	Motion	Motion	paula
0.2700168490409851	Color	Motion	paula
0.28619787096977234	Motion	Color	paula
0.2880260646343231	Color	Color	paula
0.6137866973876953	Motion	Motion	paula
0.39733070135116577	Color	Motion	paula
0.46544575691223145	Motion	Color	paula
0.4147365987300873	Color	Color	paula
0.47465378046035767	Motion	Motion	paula
0.6015946269035339	Color	Motion	paula
0.40343356132507324	Motion	Color	paula
0.19047537446022034	Color	Color	paula
0.2483951449394226	Motion	Motion	paula
0.6097183227539062	Color	Motion	paula
0.28619787096977234	Motion	Color	paula
0.42927736043930054	Color	Color	paula
0.18460328876972198	Motion	Motion	paula
0.2682925760746002	Color	Motion	paula
0.33135226368904114	Motion	Color	paula
0.255150705575943	Color	Color	paula
0.27736982703208923	Motion	Motion	paula
0.3106103837490082	Color	Motion	paula
0.1454896777868271	Motion	Color	paula
0.1889497935771942	Color	Color	paula
0.3242512345314026	Motion	Motion	paula
0.2248782366514206	Color	Motion	paula
0.4247868061065674	Motion	Color	paula
0.21085627377033234	Color	Color	paula
0.18460328876972198	Motion	Motion	paula
0.26387399435043335	Color	Motion	paula
0.33135226368904114	Motion	Color	paula
0.30706438422203064	Color	Color	paula
0.2402833253145218	Motion	Motion	paula
0.22767755389213562	Color	Motion	paula
0.24857886135578156	Motion	Color	paula
0.1413542628288269	Color	Color	paula
0.2583925426006317	Motion	Motion	paula
0.1536608189344406	Color	Motion	paula
0.42123886942863464	Motion	Color	paula
0.31782272458076477	Color	Color	paula
0.2269403636455536	Motion	Motion	paula
0.2682925760746002	Color	Motion	paula
0.23396176099777222	Motion	Color	paula
0.255150705575943	Color	Color	paula
0.19128841161727905	Motion	Motion	paula
0.2680194079875946	Color	Motion	paula
0.24722810089588165	Motion	Color	paula
0.2705431580543518	Color	Color	paula
0.22674313187599182	Motion	Motion	paula
0.18513210117816925	Color	Motion	paula
0.2697569727897644	Motion	Color	paula
0.30081021785736084	Color	Color	paula
0.2269403636455536	Motion	Motion	paula
0.26387399435043335	Color	Motion	paula
0.23396176099777222	Motion	Color	paula
0.30706438422203064	Color	Color	paula
0.2636479139328003	Motion	Motion	paula
0.20843058824539185	Color	Motion	paula
0.08461606502532959	Motion	Color	paula
0.23084981739521027	Color	Color	paula
0.28288495540618896	Motion	Motion	paula
0.28164640069007874	Color	Motion	paula
0.2698463201522827	Motion	Color	paula
0.21808381378650665	Color	Color	paula
0.27736982703208923	Motion	Motion	paula
0.3467211425304413	Color	Motion	paula
0.1454896777868271	Motion	Color	paula
0.1407659649848938	Color	Color	paula
0.2402833253145218	Motion	Motion	paula
0.2551678717136383	Color	Motion	paula
0.24857886135578156	Motion	Color	paula
0.18090365827083588	Color	Color	paula
0.28961125016212463	Motion	Motion	paula
0.34314143657684326	Color	Motion	paula
0.34189701080322266	Motion	Color	paula
0.18684038519859314	Color	Color	paula
0.3242512345314026	Motion	Motion	paula
0.3162606358528137	Color	Motion	paula
0.4247868061065674	Motion	Color	paula
0.3144264817237854	Color	Color	paula
0.2583925426006317	Motion	Motion	paula
0.32690373063087463	Color	Motion	paula
0.42123886942863464	Motion	Color	paula
0.40630418062210083	Color	Color	paula
0.28961125016212463	Motion	Motion	paula
0.24353091418743134	Color	Motion	paula
0.34189701080322266	Motion	Color	paula
0.4193333387374878	Color	Color	paula
0.19128841161727905	Motion	Motion	paula
0.3467211425304413	Color	Motion	paula
0.24722810089588165	Motion	Color	paula
0.1407659649848938	Color	Color	paula
0.2636479139328003	Motion	Motion	paula
0.26998940110206604	Color	Motion	paula
0.08461606502532959	Motion	Color	paula
0.26237067580223083	Color	Color	paula
0.3021913170814514	Motion	Motion	paula
0.14804087579250336	Color	Motion	paula
0.28680121898651123	Motion	Color	paula
0.23718027770519257	Color	Color	paula
0.22674313187599182	Motion	Motion	paula
0.3162606358528137	Color	Motion	paula
0.2697569727897644	Motion	Color	paula
0.3144264817237854	Color	Color	paula
0.28288495540618896	Motion	Motion	paula
0.3342764377593994	Color	Motion	paula
0.2698463201522827	Motion	Color	paula
0.27897804975509644	Color	Color	paula
0.3021913170814514	Motion	Motion	paula
0.19987939298152924	Color	Motion	paula
0.28680121898651123	Motion	Color	paula
0.21538381278514862	Color	Color	paula
0.3390483558177948	Motion	Motion	paula
0.2551678717136383	Color	Motion	paula
0.21417032182216644	Motion	Color	paula
0.18090365827083588	Color	Color	paula
0.17604497075080872	Motion	Motion	paula
0.26998940110206604	Color	Motion	paula
0.16133643686771393	Motion	Color	paula
0.26237067580223083	Color	Color	paula
0.20508146286010742	Motion	Motion	paula
0.22792795300483704	Color	Motion	paula
0.19619980454444885	Motion	Color	paula
0.26653093099594116	Color	Color	paula
0.3390483558177948	Motion	Motion	paula
0.32690373063087463	Color	Motion	paula
0.21417032182216644	Motion	Color	paula
0.40630418062210083	Color	Color	paula
0.3012601137161255	Motion	Motion	paula
0.3342764377593994	Color	Motion	paula
0.17297866940498352	Motion	Color	paula
0.27897804975509644	Color	Color	paula
0.28517621755599976	Motion	Motion	paula
0.3112218379974365	Color	Motion	paula
0.2637039124965668	Motion	Color	paula
0.3241367042064667	Color	Color	paula
0.22363586723804474	Motion	Motion	paula
0.34314143657684326	Color	Motion	paula
0.2243746817111969	Motion	Color	paula
0.18684038519859314	Color	Color	paula
0.2769467234611511	Motion	Motion	paula
0.14804087579250336	Color	Motion	paula
0.24427558481693268	Motion	Color	paula
0.23718027770519257	Color	Color	paula
0.314029723405838	Motion	Motion	paula
0.22792795300483704	Color	Motion	paula
0.23332658410072327	Motion	Color	paula
0.26653093099594116	Color	Color	paula
0.22363586723804474	Motion	Motion	paula
0.24353091418743134	Color	Motion	paula
0.2243746817111969	Motion	Color	paula
0.4193333387374878	Color	Color	paula
0.19893011450767517	Motion	Motion	paula
0.19987939298152924	Color	Motion	paula
0.3040210008621216	Motion	Color	paula
0.21538381278514862	Color	Color	paula
0.20070019364356995	Motion	Motion	paula
0.3112218379974365	Color	Motion	paula
0.26716148853302	Motion	Color	paula
0.3241367042064667	Color	Color	paula
0.17604497075080872	Motion	Motion	paula
0.3106103837490082	Color	Motion	paula
0.16133643686771393	Motion	Color	paula
0.1889497935771942	Color	Color	paula
0.3012601137161255	Motion	Motion	paula
0.2680194079875946	Color	Motion	paula
0.17297866940498352	Motion	Color	paula
0.2705431580543518	Color	Color	paula
0.21616005897521973	Motion	Motion	paula
0.2463948130607605	Color	Motion	paula
0.16905266046524048	Motion	Color	paula
0.1994599848985672	Color	Color	paula
0.20508146286010742	Motion	Motion	paula
0.22767755389213562	Color	Motion	paula
0.19619980454444885	Motion	Color	paula
0.1413542628288269	Color	Color	paula
0.28517621755599976	Motion	Motion	paula
0.20843058824539185	Color	Motion	paula
0.2637039124965668	Motion	Color	paula
0.23084981739521027	Color	Color	paula
0.21616005897521973	Motion	Motion	paula
0.23171794414520264	Color	Motion	paula
0.16905266046524048	Motion	Color	paula
0.25139349699020386	Color	Color	paula
0.2769467234611511	Motion	Motion	paula
0.2248782366514206	Color	Motion	paula
0.24427558481693268	Motion	Color	paula
0.21085627377033234	Color	Color	paula
0.19893011450767517	Motion	Motion	paula
0.18513210117816925	Color	Motion	paula
0.3040210008621216	Motion	Color	paula
0.30081021785736084	Color	Color	paula
0.20639699697494507	Motion	Motion	paula
0.2463948130607605	Color	Motion	paula
0.22269847989082336	Motion	Color	paula
0.1994599848985672	Color	Color	paula
0.314029723405838	Motion	Motion	paula
0.1536608189344406	Color	Motion	paula
0.23332658410072327	Motion	Color	paula
0.31782272458076477	Color	Color	paula
0.20070019364356995	Motion	Motion	paula
0.28164640069007874	Color	Motion	paula
0.26716148853302	Motion	Color	paula
0.21808381378650665	Color	Color	paula
0.20639699697494507	Motion	Motion	paula
0.23171794414520264	Color	Motion	paula
0.22269847989082336	Motion	Color	paula
0.25139349699020386	Color	Color	paula
0.4513198137283325	Motion	Motion	paula
0.41377854347229004	Color	Motion	paula
0.5484769940376282	Motion	Color	paula
0.6281293630599976	Color	Color	paula
0.4507785439491272	Motion	Motion	paula
0.4113970398902893	Color	Motion	paula
0.7181471586227417	Motion	Color	paula
0.6785115003585815	Color	Color	paula
0.36453914642333984	Motion	Motion	paula
0.33726340532302856	Color	Motion	paula
0.8302870988845825	Motion	Color	paula
0.6008977293968201	Color	Color	paula
0.4513198137283325	Motion	Motion	paula
0.35974058508872986	Color	Motion	paula
0.5484769940376282	Motion	Color	paula
0.42853182554244995	Color	Color	paula
0.523175060749054	Motion	Motion	paula
0.5789744853973389	Color	Motion	paula
0.5076240301132202	Motion	Color	paula
0.5229950547218323	Color	Color	paula
0.40561097860336304	Motion	Motion	paula
0.37644872069358826	Color	Motion	paula
0.5521034598350525	Motion	Color	paula
0.4375348687171936	Color	Color	paula
0.36753204464912415	Motion	Motion	paula
0.41377854347229004	Color	Motion	paula
0.5340145230293274	Motion	Color	paula
0.6281293630599976	Color	Color	paula
0.4063064754009247	Motion	Motion	paula
0.3197057843208313	Color	Motion	paula
0.4326947033405304	Motion	Color	paula
0.49375006556510925	Color	Color	paula
0.3070046305656433	Motion	Motion	paula
0.26967430114746094	Color	Motion	paula
0.5376595258712769	Motion	Color	paula
0.39542365074157715	Color	Color	paula
0.36753204464912415	Motion	Motion	paula
0.35974058508872986	Color	Motion	paula
0.5340145230293274	Motion	Color	paula
0.42853182554244995	Color	Color	paula
0.4099782109260559	Motion	Motion	paula
0.5529299378395081	Color	Motion	paula
0.37413811683654785	Motion	Color	paula
0.4406859874725342	Color	Color	paula
0.3100220263004303	Motion	Motion	paula
0.3858402967453003	Color	Motion	paula
0.455006867647171	Motion	Color	paula
0.4419589936733246	Color	Color	paula
0.4507785439491272	Motion	Motion	paula
0.40987715125083923	Color	Motion	paula
0.7181471586227417	Motion	Color	paula
0.36147937178611755	Color	Color	paula
0.523175060749054	Motion	Motion	paula
0.7979561686515808	Color	Motion	paula
0.5076240301132202	Motion	Color	paula
0.36315447092056274	Color	Color	paula
0.2795630693435669	Motion	Motion	paula
0.4921565055847168	Color	Motion	paula
0.5223132967948914	Motion	Color	paula
0.4535600244998932	Color	Color	paula
0.36453914642333984	Motion	Motion	paula
0.33598291873931885	Color	Motion	paula
0.8302870988845825	Motion	Color	paula
0.45784077048301697	Color	Color	paula
0.40561097860336304	Motion	Motion	paula
0.6435835957527161	Color	Motion	paula
0.5521034598350525	Motion	Color	paula
0.5167219042778015	Color	Color	paula
0.2795630693435669	Motion	Motion	paula
0.35368284583091736	Color	Motion	paula
0.5223132967948914	Motion	Color	paula
0.4384426772594452	Color	Color	paula
0.4063064754009247	Motion	Motion	paula
0.40987715125083923	Color	Motion	paula
0.4326947033405304	Motion	Color	paula
0.36147937178611755	Color	Color	paula
0.4099782109260559	Motion	Motion	paula
0.728879451751709	Color	Motion	paula
0.37413811683654785	Motion	Color	paula
0.3004387319087982	Color	Color	paula
0.42281433939933777	Motion	Motion	paula
0.36975499987602234	Color	Motion	paula
0.4464116096496582	Motion	Color	paula
0.3048730790615082	Color	Color	paula
0.3070046305656433	Motion	Motion	paula
0.33598291873931885	Color	Motion	paula
0.5376595258712769	Motion	Color	paula
0.45784077048301697	Color	Color	paula
0.3100220263004303	Motion	Motion	paula
0.4550236463546753	Color	Motion	paula
0.455006867647171	Motion	Color	paula
0.5764598250389099	Color	Color	paula
0.42281433939933777	Motion	Motion	paula
0.38913780450820923	Color	Motion	paula
0.4464116096496582	Motion	Color	paula
0.48010340332984924	Color	Color	paula
0.5267502665519714	Motion	Motion	paula
0.7979561686515808	Color	Motion	paula
0.40538519620895386	Motion	Color	paula
0.36315447092056274	Color	Color	paula
0.7501358389854431	Motion	Motion	paula
0.728879451751709	Color	Motion	paula
0.35764867067337036	Motion	Color	paula
0.3004387319087982	Color	Color	paula
0.7560310363769531	Motion	Motion	paula
0.5115994811058044	Color	Motion	paula
0.3352651000022888	Motion	Color	paula
0.42870983481407166	Color	Color	paula
0.5267502665519714	Motion	Motion	paula
0.6435835957527161	Color	Motion	paula
0.40538519620895386	Motion	Color	paula
0.5167219042778015	Color	Color	paula
0.588866651058197	Motion	Motion	paula
0.4550236463546753	Color	Motion	paula
0.3925970494747162	Motion	Color	paula
0.5764598250389099	Color	Color	paula
0.7086111903190613	Motion	Motion	paula
0.537716269493103	Color	Motion	paula
0.2600780129432678	Motion	Color	paula
0.38551342487335205	Color	Color	paula
0.42389562726020813	Motion	Motion	paula
0.4921565055847168	Color	Motion	paula
0.42867422103881836	Motion	Color	paula
0.4535600244998932	Color	Color	paula
0.22317944467067719	Motion	Motion	paula
0.36975499987602234	Color	Motion	paula
0.5205507874488831	Motion	Color	paula
0.3048730790615082	Color	Color	paula
0.3704017400741577	Motion	Motion	paula
0.5115994811058044	Color	Motion	paula
0.34820443391799927	Motion	Color	paula
0.42870983481407166	Color	Color	paula
0.42389562726020813	Motion	Motion	paula
0.35368284583091736	Color	Motion	paula
0.42867422103881836	Motion	Color	paula
0.4384426772594452	Color	Color	paula
0.3175218105316162	Motion	Motion	paula
0.38913780450820923	Color	Motion	paula
0.38692572712898254	Motion	Color	paula
0.48010340332984924	Color	Color	paula
0.39849305152893066	Motion	Motion	paula
0.537716269493103	Color	Motion	paula
0.31871265172958374	Motion	Color	paula
0.38551342487335205	Color	Color	paula
0.7501358389854431	Motion	Motion	paula
0.4113970398902893	Color	Motion	paula
0.35764867067337036	Motion	Color	paula
0.6785115003585815	Color	Color	paula
0.588866651058197	Motion	Motion	paula
0.3197057843208313	Color	Motion	paula
0.3925970494747162	Motion	Color	paula
0.49375006556510925	Color	Color	paula
0.3633337616920471	Motion	Motion	paula
0.2543344795703888	Color	Motion	paula
0.42529869079589844	Motion	Color	paula
0.35966697335243225	Color	Color	paula
0.7560310363769531	Motion	Motion	paula
0.5789744853973389	Color	Motion	paula
0.3352651000022888	Motion	Color	paula
0.5229950547218323	Color	Color	paula
0.7086111903190613	Motion	Motion	paula
0.5529299378395081	Color	Motion	paula
0.2600780129432678	Motion	Color	paula
0.4406859874725342	Color	Color	paula
0.3633337616920471	Motion	Motion	paula
0.46036791801452637	Color	Motion	paula
0.42529869079589844	Motion	Color	paula
0.3283631503582001	Color	Color	paula
0.22317944467067719	Motion	Motion	paula
0.33726340532302856	Color	Motion	paula
0.5205507874488831	Motion	Color	paula
0.6008977293968201	Color	Color	paula
0.3175218105316162	Motion	Motion	paula
0.26967430114746094	Color	Motion	paula
0.38692572712898254	Motion	Color	paula
0.39542365074157715	Color	Color	paula
0.24256031215190887	Motion	Motion	paula
0.2543344795703888	Color	Motion	paula
0.35918813943862915	Motion	Color	paula
0.35966697335243225	Color	Color	paula
0.3704017400741577	Motion	Motion	paula
0.37644872069358826	Color	Motion	paula
0.34820443391799927	Motion	Color	paula
0.4375348687171936	Color	Color	paula
0.39849305152893066	Motion	Motion	paula
0.3858402967453003	Color	Motion	paula
0.31871265172958374	Motion	Color	paula
0.4419589936733246	Color	Color	paula
0.24256031215190887	Motion	Motion	paula
0.46036791801452637	Color	Motion	paula
0.35918813943862915	Motion	Color	paula
0.3283631503582001	Color	Color	paula
0.22418653964996338	Motion	Motion	paula
0.20435288548469543	Color	Motion	paula
0.39971673488616943	Motion	Color	paula
0.3201136589050293	Color	Color	paula
0.26802220940589905	Motion	Motion	paula
0.14282706379890442	Color	Motion	paula
0.3407376706600189	Motion	Color	paula
0.35597920417785645	Color	Color	paula
0.22868701815605164	Motion	Motion	paula
0.22466576099395752	Color	Motion	paula
0.25598564743995667	Motion	Color	paula
0.390618234872818	Color	Color	paula
0.22418653964996338	Motion	Motion	paula
0.1781330108642578	Color	Motion	paula
0.39971673488616943	Motion	Color	paula
0.2761213481426239	Color	Color	paula
0.16635146737098694	Motion	Motion	paula
0.14785292744636536	Color	Motion	paula
0.12024405598640442	Motion	Color	paula
0.12322967499494553	Color	Color	paula
0.10119045525789261	Motion	Motion	paula
0.13213478028774261	Color	Motion	paula
0.21569910645484924	Motion	Color	paula
0.23366810381412506	Color	Color	paula
0.16443121433258057	Motion	Motion	paula
0.20435288548469543	Color	Motion	paula
0.21511685848236084	Motion	Color	paula
0.3201136589050293	Color	Color	paula
0.2001127004623413	Motion	Motion	paula
0.1786929816007614	Color	Motion	paula
0.17986173927783966	Motion	Color	paula
0.20144978165626526	Color	Color	paula
0.09081093966960907	Motion	Motion	paula
0.17811138927936554	Color	Motion	paula
0.2514071464538574	Motion	Color	paula
0.1853819191455841	Color	Color	paula
0.16443121433258057	Motion	Motion	paula
0.1781330108642578	Color	Motion	paula
0.21511685848236084	Motion	Color	paula
0.2761213481426239	Color	Color	paula
0.14426417648792267	Motion	Motion	paula
0.14975179731845856	Color	Motion	paula
0.2753627896308899	Motion	Color	paula
0.20054303109645844	Color	Color	paula
0.1372452825307846	Motion	Motion	paula
0.20157454907894135	Color	Motion	paula
0.27351638674736023	Motion	Color	paula
0.2713639736175537	Color	Color	paula
0.26802220940589905	Motion	Motion	paula
0.2330927699804306	Color	Motion	paula
0.3407376706600189	Motion	Color	paula
0.10072015225887299	Color	Color	paula
0.16635146737098694	Motion	Motion	paula
0.13367538154125214	Color	Motion	paula
0.12024405598640442	Motion	Color	paula
0.14126071333885193	Color	Color	paula
0.14379757642745972	Motion	Motion	paula
0.11406148970127106	Color	Motion	paula
0.18579606711864471	Motion	Color	paula
0.13244688510894775	Color	Color	paula
0.22868701815605164	Motion	Motion	paula
0.0897902250289917	Color	Motion	paula
0.25598564743995667	Motion	Color	paula
0.20789647102355957	Color	Color	paula
0.10119045525789261	Motion	Motion	paula
0.1628260463476181	Color	Motion	paula
0.21569910645484924	Motion	Color	paula
0.17506662011146545	Color	Color	paula
0.14379757642745972	Motion	Motion	paula
0.149261474609375	Color	Motion	paula
0.18579606711864471	Motion	Color	paula
0.10613199323415756	Color	Color	paula
0.2001127004623413	Motion	Motion	paula
0.2330927699804306	Color	Motion	paula
0.17986173927783966	Motion	Color	paula
0.10072015225887299	Color	Color	paula
0.14426417648792267	Motion	Motion	paula
0.17231285572052002	Color	Motion	paula
0.2753627896308899	Motion	Color	paula
0.14564122259616852	Color	Color	paula
0.1626816987991333	Motion	Motion	paula
0.2027592808008194	Color	Motion	paula
0.23633278906345367	Motion	Color	paula
0.1270543783903122	Color	Color	paula
0.09081093966960907	Motion	Motion	paula
0.0897902250289917	Color	Motion	paula
0.2514071464538574	Motion	Color	paula
0.20789647102355957	Color	Color	paula
0.1372452825307846	Motion	Motion	paula
0.1803162842988968	Color	Motion	paula
0.27351638674736023	Motion	Color	paula
0.2296886444091797	Color	Color	paula
0.1626816987991333	Motion	Motion	paula
0.16736692190170288	Color	Motion	paula
0.23633278906345367	Motion	Color	paula
0.17202228307724	Color	Color	paula
0.12529787421226501	Motion	Motion	paula
0.13367538154125214	Color	Motion	paula
0.12778352200984955	Motion	Color	paula
0.14126071333885193	Color	Color	paula
0.18245038390159607	Motion	Motion	paula
0.17231285572052002	Color	Motion	paula
0.13426518440246582	Motion	Color	paula
0.14564122259616852	Color	Color	paula
0.14737939834594727	Motion	Motion	paula
0.11975860595703125	Color	Motion	paula
0.08583614975214005	Motion	Color	paula
0.10316357016563416	Color	Color	paula
0.12529787421226501	Motion	Motion	paula
0.1628260463476181	Color	Motion	paula
0.12778352200984955	Motion	Color	paula
0.17506662011146545	Color	Color	paula
0.21502685546875	Motion	Motion	paula
0.1803162842988968	Color	Motion	paula
0.21290801465511322	Motion	Color	paula
0.2296886444091797	Color	Color	paula
0.19212663173675537	Motion	Motion	paula
0.1270061433315277	Color	Motion	paula
0.12811847031116486	Motion	Color	paula
0.18799829483032227	Color	Color	paula
0.15516126155853271	Motion	Motion	paula
0.11406148970127106	Color	Motion	paula
0.1692291647195816	Motion	Color	paula
0.13244688510894775	Color	Color	paula
0.20145168900489807	Motion	Motion	paula
0.2027592808008194	Color	Motion	paula
0.14302417635917664	Motion	Color	paula
0.1270543783903122	Color	Color	paula
0.14121167361736298	Motion	Motion	paula
0.11975860595703125	Color	Motion	paula
0.18681323528289795	Motion	Color	paula
0.10316357016563416	Color	Color	paula
0.15516126155853271	Motion	Motion	paula
0.149261474609375	Color	Motion	paula
0.1692291647195816	Motion	Color	paula
0.10613199323415756	Color	Color	paula
0.21455754339694977	Motion	Motion	paula
0.16736692190170288	Color	Motion	paula
0.22091837227344513	Motion	Color	paula
0.17202228307724	Color	Color	paula
0.16136467456817627	Motion	Motion	paula
0.1270061433315277	Color	Motion	paula
0.23326002061367035	Motion	Color	paula
0.18799829483032227	Color	Color	paula
0.18245038390159607	Motion	Motion	paula
0.14282706379890442	Color	Motion	paula
0.13426518440246582	Motion	Color	paula
0.35597920417785645	Color	Color	paula
0.21502685546875	Motion	Motion	paula
0.1786929816007614	Color	Motion	paula
0.21290801465511322	Motion	Color	paula
0.20144978165626526	Color	Color	paula
0.17711152136325836	Motion	Motion	paula
0.19572383165359497	Color	Motion	paula
0.15882228314876556	Motion	Color	paula
0.17221501469612122	Color	Color	paula
0.14737939834594727	Motion	Motion	paula
0.14785292744636536	Color	Motion	paula
0.08583614975214005	Motion	Color	paula
0.12322967499494553	Color	Color	paula
0.19212663173675537	Motion	Motion	paula
0.14975179731845856	Color	Motion	paula
0.12811847031116486	Motion	Color	paula
0.20054303109645844	Color	Color	paula
0.17711152136325836	Motion	Motion	paula
0.17696499824523926	Color	Motion	paula
0.15882228314876556	Motion	Color	paula
0.21158751845359802	Color	Color	paula
0.20145168900489807	Motion	Motion	paula
0.22466576099395752	Color	Motion	paula
0.14302417635917664	Motion	Color	paula
0.390618234872818	Color	Color	paula
0.21455754339694977	Motion	Motion	paula
0.17811138927936554	Color	Motion	paula
0.22091837227344513	Motion	Color	paula
0.1853819191455841	Color	Color	paula
0.18915128707885742	Motion	Motion	paula
0.19572383165359497	Color	Motion	paula
0.24172088503837585	Motion	Color	paula
0.17221501469612122	Color	Color	paula
0.14121167361736298	Motion	Motion	paula
0.13213478028774261	Color	Motion	paula
0.18681323528289795	Motion	Color	paula
0.23366810381412506	Color	Color	paula
0.16136467456817627	Motion	Motion	paula
0.20157454907894135	Color	Motion	paula
0.23326002061367035	Motion	Color	paula
0.2713639736175537	Color	Color	paula
0.18915128707885742	Motion	Motion	paula
0.17696499824523926	Color	Motion	paula
0.24172088503837585	Motion	Color	paula
0.21158751845359802	Color	Color	paula
0.1666666716337204	Motion	Motion	paula
0.22846363484859467	Color	Motion	paula
0.1632993221282959	Motion	Color	paula
0.2924988269805908	Color	Color	paula
0.17339521646499634	Motion	Motion	paula
0.19237151741981506	Color	Motion	paula
0.153206467628479	Motion	Color	paula
0.2664588391780853	Color	Color	paula
0.17108720541000366	Motion	Motion	paula
0.19270439445972443	Color	Motion	paula
0.1364225447177887	Motion	Color	paula
0.1281297504901886	Color	Color	paula
0.1666666716337204	Motion	Motion	paula
0.1452966332435608	Color	Motion	paula
0.1632993221282959	Motion	Color	paula
0.25603818893432617	Color	Color	paula
0.12810148298740387	Motion	Motion	paula
0.14528168737888336	Color	Motion	paula
0.1419115513563156	Motion	Color	paula
0.16120296716690063	Color	Color	paula
0.15712256729602814	Motion	Motion	paula
0.18857331573963165	Color	Motion	paula
0.12583057582378387	Motion	Color	paula
0.19237054884433746	Color	Color	paula
0.1949412226676941	Motion	Motion	paula
0.22846363484859467	Color	Motion	paula
0.29439201951026917	Motion	Color	paula
0.2924988269805908	Color	Color	paula
0.2222609519958496	Motion	Motion	paula
0.23733927309513092	Color	Motion	paula
0.239182710647583	Motion	Color	paula
0.2762642800807953	Color	Color	paula
0.2275991290807724	Motion	Motion	paula
0.17339842021465302	Color	Motion	paula
0.2945845425128937	Motion	Color	paula
0.27843913435935974	Color	Color	paula
0.1949412226676941	Motion	Motion	paula
0.1452966332435608	Color	Motion	paula
0.29439201951026917	Motion	Color	paula
0.25603818893432617	Color	Color	paula
0.24037007987499237	Motion	Motion	paula
0.12188835442066193	Color	Motion	paula
0.21901735663414001	Motion	Color	paula
0.23861847817897797	Color	Color	paula
0.1914854198694229	Motion	Motion	paula
0.24181927740573883	Color	Motion	paula
0.29886406660079956	Motion	Color	paula
0.19626915454864502	Color	Color	paula
0.17339521646499634	Motion	Motion	paula
0.2846640944480896	Color	Motion	paula
0.153206467628479	Motion	Color	paula
0.12586267292499542	Color	Color	paula
0.12810148298740387	Motion	Motion	paula
0.24986295402050018	Color	Motion	paula
0.1419115513563156	Motion	Color	paula
0.2163459211587906	Color	Color	paula
0.17985408008098602	Motion	Motion	paula
0.2227104753255844	Color	Motion	paula
0.08539125323295593	Motion	Color	paula
0.24636241793632507	Color	Color	paula
0.17108720541000366	Motion	Motion	paula
0.18920521438121796	Color	Motion	paula
0.1364225447177887	Motion	Color	paula
0.24959149956703186	Color	Color	paula
0.15712256729602814	Motion	Motion	paula
0.2390112280845642	Color	Motion	paula
0.12583057582378387	Motion	Color	paula
0.1724013388156891	Color	Color	paula
0.17985408008098602	Motion	Motion	paula
0.18846970796585083	Color	Motion	paula
0.08539125323295593	Motion	Color	paula
0.21015867590904236	Color	Color	paula
0.2222609519958496	Motion	Motion	paula
0.2846640944480896	Color	Motion	paula
0.239182710647583	Motion	Color	paula
0.12586267292499542	Color	Color	paula
0.24037007987499237	Motion	Motion	paula
0.1374368518590927	Color	Motion	paula
0.21901735663414001	Motion	Color	paula
0.20105905830860138	Color	Color	paula
0.25603818893432617	Motion	Motion	paula
0.1855921447277069	Color	Motion	paula
0.19206075370311737	Motion	Color	paula
0.21443018317222595	Color	Color	paula
0.2275991290807724	Motion	Motion	paula
0.18920521438121796	Color	Motion	paula
0.2945845425128937	Motion	Color	paula
0.24959149956703186	Color	Color	paula
0.1914854198694229	Motion	Motion	paula
0.15031857788562775	Color	Motion	paula
0.29886406660079956	Motion	Color	paula
0.14677175879478455	Color	Color	paula
0.25603818893432617	Motion	Motion	paula
0.1855921447277069	Color	Motion	paula
0.19206075370311737	Motion	Color	paula
0.13899542391300201	Color	Color	paula
0.20075300335884094	Motion	Motion	paula
0.24986295402050018	Color	Motion	paula
0.2624669373035431	Motion	Color	paula
0.2163459211587906	Color	Color	paula
0.14261884987354279	Motion	Motion	paula
0.1374368518590927	Color	Motion	paula
0.3018563687801361	Motion	Color	paula
0.20105905830860138	Color	Color	paula
0.2088223397731781	Motion	Motion	paula
0.08164966106414795	Color	Motion	paula
0.22527383267879486	Motion	Color	paula
0.2687419354915619	Color	Color	paula
0.20075300335884094	Motion	Motion	paula
0.2390112280845642	Color	Motion	paula
0.2624669373035431	Motion	Color	paula
0.1724013388156891	Color	Color	paula
0.2694304287433624	Motion	Motion	paula
0.15031857788562775	Color	Motion	paula
0.21684949100017548	Motion	Color	paula
0.14677175879478455	Color	Color	paula
0.22326979041099548	Motion	Motion	paula
0.26105791330337524	Color	Motion	paula
0.1531231850385666	Motion	Color	paula
0.1632993221282959	Color	Color	paula
0.20816659927368164	Motion	Motion	paula
0.2227104753255844	Color	Motion	paula
0.24720661342144012	Motion	Color	paula
0.24636241793632507	Color	Color	paula
0.10666494816541672	Motion	Motion	paula
0.1855921447277069	Color	Motion	paula
0.2589443027973175	Motion	Color	paula
0.21443018317222595	Color	Color	paula
0.21859121322631836	Motion	Motion	paula
0.08164966106414795	Color	Motion	paula
0.241075798869133	Motion	Color	paula
0.2687419354915619	Color	Color	paula
0.20816659927368164	Motion	Motion	paula
0.18846970796585083	Color	Motion	paula
0.24720661342144012	Motion	Color	paula
0.21015867590904236	Color	Color	paula
0.20783549547195435	Motion	Motion	paula
0.1855921447277069	Color	Motion	paula
0.1814529448747635	Motion	Color	paula
0.13899542391300201	Color	Color	paula
0.2511172890663147	Motion	Motion	paula
0.26105791330337524	Color	Motion	paula
0.19393938779830933	Motion	Color	paula
0.1632993221282959	Color	Color	paula
0.14261884987354279	Motion	Motion	paula
0.19237151741981506	Color	Motion	paula
0.3018563687801361	Motion	Color	paula
0.2664588391780853	Color	Color	paula
0.2694304287433624	Motion	Motion	paula
0.23733927309513092	Color	Motion	paula
0.21684949100017548	Motion	Color	paula
0.2762642800807953	Color	Color	paula
0.2096351683139801	Motion	Motion	paula
0.18210038542747498	Color	Motion	paula
0.24751578271389008	Motion	Color	paula
0.18457382917404175	Color	Color	paula
0.2088223397731781	Motion	Motion	paula
0.14528168737888336	Color	Motion	paula
0.22527383267879486	Motion	Color	paula
0.16120296716690063	Color	Color	paula
0.22326979041099548	Motion	Motion	paula
0.12188835442066193	Color	Motion	paula
0.1531231850385666	Motion	Color	paula
0.23861847817897797	Color	Color	paula
0.2096351683139801	Motion	Motion	paula
0.28641098737716675	Color	Motion	paula
0.24751578271389008	Motion	Color	paula
0.20447386801242828	Color	Color	paula
0.10666494816541672	Motion	Motion	paula
0.19270439445972443	Color	Motion	paula
0.2589443027973175	Motion	Color	paula
0.1281297504901886	Color	Color	paula
0.20783549547195435	Motion	Motion	paula
0.17339842021465302	Color	Motion	paula
0.1814529448747635	Motion	Color	paula
0.27843913435935974	Color	Color	paula
0.14152999222278595	Motion	Motion	paula
0.18210038542747498	Color	Motion	paula
0.172589972615242	Motion	Color	paula
0.18457382917404175	Color	Color	paula
0.21859121322631836	Motion	Motion	paula
0.18857331573963165	Color	Motion	paula
0.241075798869133	Motion	Color	paula
0.19237054884433746	Color	Color	paula
0.2511172890663147	Motion	Motion	paula
0.24181927740573883	Color	Motion	paula
0.19393938779830933	Motion	Color	paula
0.19626915454864502	Color	Color	paula
0.14152999222278595	Motion	Motion	paula
0.28641098737716675	Color	Motion	paula
0.172589972615242	Motion	Color	paula
0.20447386801242828	Color	Color	paula
0.23982305824756622	Motion	Motion	paula
0.5346746444702148	Color	Motion	paula
0.1053696945309639	Motion	Color	paula
0.1658429354429245	Color	Color	paula
0.28660836815834045	Motion	Motion	paula
0.22060668468475342	Color	Motion	paula
0.11595480889081955	Motion	Color	paula
0.24389207363128662	Color	Color	paula
0.1483994722366333	Motion	Motion	paula
0.146187424659729	Color	Motion	paula
0.08504690229892731	Motion	Color	paula
0.11614593863487244	Color	Color	paula
0.23982305824756622	Motion	Motion	paula
0.1924499273300171	Color	Motion	paula
0.1053696945309639	Motion	Color	paula
0.11177228391170502	Color	Color	paula
0.3043050467967987	Motion	Motion	paula
0.25049588084220886	Color	Motion	paula
0.10668216645717621	Motion	Color	paula
0.240146666765213	Color	Color	paula
0.2309345304965973	Motion	Motion	paula
0.2733106315135956	Color	Motion	paula
0.09767042100429535	Motion	Color	paula
0.23462800681591034	Color	Color	paula
0.45460623502731323	Motion	Motion	paula
0.5346746444702148	Color	Motion	paula
0.12698625028133392	Motion	Color	paula
0.1658429354429245	Color	Color	paula
0.5532041788101196	Motion	Motion	paula
0.4618728756904602	Color	Motion	paula
0.25160104036331177	Motion	Color	paula
0.2164730727672577	Color	Color	paula
0.5428066253662109	Motion	Motion	paula
0.5133588314056396	Color	Motion	paula
0.19907943904399872	Motion	Color	paula
0.10432896763086319	Color	Color	paula
0.45460623502731323	Motion	Motion	paula
0.1924499273300171	Color	Motion	paula
0.12698625028133392	Motion	Color	paula
0.11177228391170502	Color	Color	paula
0.20761854946613312	Motion	Motion	paula
0.15215562283992767	Color	Motion	paula
0.19522127509117126	Motion	Color	paula
0.2238234132528305	Color	Color	paula
0.21411119401454926	Motion	Motion	paula
0.25470253825187683	Color	Motion	paula
0.20295046269893646	Motion	Color	paula
0.23388022184371948	Color	Color	paula
0.28660836815834045	Motion	Motion	paula
0.23021690547466278	Color	Motion	paula
0.11595480889081955	Motion	Color	paula
0.13674603402614594	Color	Color	paula
0.3043050467967987	Motion	Motion	paula
0.2761536240577698	Color	Motion	paula
0.10668216645717621	Motion	Color	paula
0.08450613170862198	Color	Color	paula
0.2883571982383728	Motion	Motion	paula
0.29268771409988403	Color	Motion	paula
0.11558422446250916	Motion	Color	paula
0.1369418203830719	Color	Color	paula
0.1483994722366333	Motion	Motion	paula
0.20246045291423798	Color	Motion	paula
0.08504690229892731	Motion	Color	paula
0.15868531167507172	Color	Color	paula
0.2309345304965973	Motion	Motion	paula
0.23665912449359894	Color	Motion	paula
0.09767042100429535	Motion	Color	paula
0.26254093647003174	Color	Color	paula
0.2883571982383728	Motion	Motion	paula
0.18035118281841278	Color	Motion	paula
0.11558422446250916	Motion	Color	paula
0.07229889929294586	Color	Color	paula
0.5532041788101196	Motion	Motion	paula
0.23021690547466278	Color	Motion	paula
0.25160104036331177	Motion	Color	paula
0.13674603402614594	Color	Color	paula
0.20761854946613312	Motion	Motion	paula
0.2483159601688385	Color	Motion	paula
0.19522127509117126	Motion	Color	paula
0.14583651721477509	Color	Color	paula
0.08311865478754044	Motion	Motion	paula
0.21269981563091278	Color	Motion	paula
0.15453606843948364	Motion	Color	paula
0.1607748419046402	Color	Color	paula
0.5428066253662109	Motion	Motion	paula
0.20246045291423798	Color	Motion	paula
0.19907943904399872	Motion	Color	paula
0.15868531167507172	Color	Color	paula
0.21411119401454926	Motion	Motion	paula
0.10481516271829605	Color	Motion	paula
0.20295046269893646	Motion	Color	paula
0.24433666467666626	Color	Color	paula
0.08311865478754044	Motion	Motion	paula
0.16771282255649567	Color	Motion	paula
0.15453606843948364	Motion	Color	paula
0.18018874526023865	Color	Color	paula
0.22279760241508484	Motion	Motion	paula
0.2761536240577698	Color	Motion	paula
0.2423631250858307	Motion	Color	paula
0.08450613170862198	Color	Color	paula
0.18147660791873932	Motion	Motion	paula
0.2483159601688385	Color	Motion	paula
0.1687954217195511	Motion	Color	paula
0.14583651721477509	Color	Color	paula
0.19148661196231842	Motion	Motion	paula
0.09097019582986832	Color	Motion	paula
0.2207721471786499	Motion	Color	paula
0.18366187810897827	Color	Color	paula
0.22279760241508484	Motion	Motion	paula
0.23665912449359894	Color	Motion	paula
0.2423631250858307	Motion	Color	paula
0.26254093647003174	Color	Color	paula
0.1994471251964569	Motion	Motion	paula
0.10481516271829605	Color	Motion	paula
0.20481076836585999	Motion	Color	paula
0.24433666467666626	Color	Color	paula
0.18541614711284637	Motion	Motion	paula
0.1553450971841812	Color	Motion	paula
0.25492364168167114	Motion	Color	paula
0.233866348862648	Color	Color	paula
0.1291157752275467	Motion	Motion	paula
0.29268771409988403	Color	Motion	paula
0.17536090314388275	Motion	Color	paula
0.1369418203830719	Color	Color	paula
0.1792495995759964	Motion	Motion	paula
0.21269981563091278	Color	Motion	paula
0.18246972560882568	Motion	Color	paula
0.1607748419046402	Color	Color	paula
0.13820144534111023	Motion	Motion	paula
0.09097019582986832	Color	Motion	paula
0.25772249698638916	Motion	Color	paula
0.18366187810897827	Color	Color	paula
0.1291157752275467	Motion	Motion	paula
0.18035118281841278	Color	Motion	paula
0.17536090314388275	Motion	Color	paula
0.07229889929294586	Color	Color	paula
0.14909696578979492	Motion	Motion	paula
0.16771282255649567	Color	Motion	paula
0.10048115998506546	Motion	Color	paula
0.18018874526023865	Color	Color	paula
0.162401020526886	Motion	Motion	paula
0.1553450971841812	Color	Motion	paula
0.24175256490707397	Motion	Color	paula
0.233866348862648	Color	Color	paula
0.18147660791873932	Motion	Motion	paula
0.22060668468475342	Color	Motion	paula
0.1687954217195511	Motion	Color	paula
0.24389207363128662	Color	Color	paula
0.1994471251964569	Motion	Motion	paula
0.4618728756904602	Color	Motion	paula
0.20481076836585999	Motion	Color	paula
0.2164730727672577	Color	Color	paula
0.22682569921016693	Motion	Motion	paula
0.19800588488578796	Color	Motion	paula
0.17896634340286255	Motion	Color	paula
0.1802651435136795	Color	Color	paula
0.19148661196231842	Motion	Motion	paula
0.25049588084220886	Color	Motion	paula
0.2207721471786499	Motion	Color	paula
0.240146666765213	Color	Color	paula
0.18541614711284637	Motion	Motion	paula
0.15215562283992767	Color	Motion	paula
0.25492364168167114	Motion	Color	paula
0.2238234132528305	Color	Color	paula
0.22682569921016693	Motion	Motion	paula
0.14441481232643127	Color	Motion	paula
0.17896634340286255	Motion	Color	paula
0.29224371910095215	Color	Color	paula
0.1792495995759964	Motion	Motion	paula
0.146187424659729	Color	Motion	paula
0.18246972560882568	Motion	Color	paula
0.11614593863487244	Color	Color	paula
0.14909696578979492	Motion	Motion	paula
0.5133588314056396	Color	Motion	paula
0.10048115998506546	Motion	Color	paula
0.10432896763086319	Color	Color	paula
0.22194674611091614	Motion	Motion	paula
0.19800588488578796	Color	Motion	paula
0.21514271199703217	Motion	Color	paula
0.1802651435136795	Color	Color	paula
0.13820144534111023	Motion	Motion	paula
0.2733106315135956	Color	Motion	paula
0.25772249698638916	Motion	Color	paula
0.23462800681591034	Color	Color	paula
0.162401020526886	Motion	Motion	paula
0.25470253825187683	Color	Motion	paula
0.24175256490707397	Motion	Color	paula
0.23388022184371948	Color	Color	paula
0.22194674611091614	Motion	Motion	paula
0.14441481232643127	Color	Motion	paula
0.21514271199703217	Motion	Color	paula
0.29224371910095215	Color	Color	paula
0.11109451949596405	Motion	Motion	paula
0.1417744755744934	Color	Motion	paula
0.1492450088262558	Motion	Color	paula
0.15291407704353333	Color	Color	paula
0.15306337177753448	Motion	Motion	paula
0.08618419617414474	Color	Motion	paula
0.10239216685295105	Motion	Color	paula
0.10945965349674225	Color	Color	paula
0.1847725212574005	Motion	Motion	paula
0.04640061780810356	Color	Motion	paula
0.10694964975118637	Motion	Color	paula
0.11769260466098785	Color	Color	paula
0.11109451949596405	Motion	Motion	paula
0.08074349164962769	Color	Motion	paula
0.1492450088262558	Motion	Color	paula
0.1335415095090866	Color	Color	paula
0.17601622641086578	Motion	Motion	paula
0.13620243966579437	Color	Motion	paula
0.17601563036441803	Motion	Color	paula
0.21355313062667847	Color	Color	paula
0.17403358221054077	Motion	Motion	paula
0.12265361100435257	Color	Motion	paula
0.18341606855392456	Motion	Color	paula
0.15874163806438446	Color	Color	paula
0.12030824273824692	Motion	Motion	paula
0.1417744755744934	Color	Motion	paula
0.17955707013607025	Motion	Color	paula
0.15291407704353333	Color	Color	paula
0.12317440658807755	Motion	Motion	paula
0.10892190039157867	Color	Motion	paula
0.11598965525627136	Motion	Color	paula
0.12916380167007446	Color	Color	paula
0.07782136648893356	Motion	Motion	paula
0.1320563703775406	Color	Motion	paula
0.09146461635828018	Motion	Color	paula
0.12842035293579102	Color	Color	paula
0.12030824273824692	Motion	Motion	paula
0.08074349164962769	Color	Motion	paula
0.17955707013607025	Motion	Color	paula
0.1335415095090866	Color	Color	paula
0.12615349888801575	Motion	Motion	paula
0.11204022914171219	Color	Motion	paula
0.15909670293331146	Motion	Color	paula
0.16007328033447266	Color	Color	paula
0.1041869968175888	Motion	Motion	paula
0.1410965770483017	Color	Motion	paula
0.13917392492294312	Motion	Color	paula
0.08860752731561661	Color	Color	paula
0.15306337177753448	Motion	Motion	paula
0.14498190581798553	Color	Motion	paula
0.10239216685295105	Motion	Color	paula
0.10339254140853882	Color	Color	paula
0.17601622641086578	Motion	Motion	paula
0.12021585553884506	Color	Motion	paula
0.17601563036441803	Motion	Color	paula
0.0986558049917221	Color	Color	paula
0.24681156873703003	Motion	Motion	paula
0.1634882092475891	Color	Motion	paula
0.10530286282300949	Motion	Color	paula
0.08918913453817368	Color	Color	paula
0.1847725212574005	Motion	Motion	paula
0.19826839864253998	Color	Motion	paula
0.10694964975118637	Motion	Color	paula
0.10392065346240997	Color	Color	paula
0.17403358221054077	Motion	Motion	paula
0.2206212878227234	Color	Motion	paula
0.18341606855392456	Motion	Color	paula
0.1326022893190384	Color	Color	paula
0.24681156873703003	Motion	Motion	paula
0.1213252991437912	Color	Motion	paula
0.10530286282300949	Motion	Color	paula
0.0778304785490036	Color	Color	paula
0.12317440658807755	Motion	Motion	paula
0.14498190581798553	Color	Motion	paula
0.11598965525627136	Motion	Color	paula
0.10339254140853882	Color	Color	paula
0.12615349888801575	Motion	Motion	paula
0.11282797157764435	Color	Motion	paula
0.15909670293331146	Motion	Color	paula
0.09354065358638763	Color	Color	paula
0.09480099380016327	Motion	Motion	paula
0.11791360378265381	Color	Motion	paula
0.08784379810094833	Motion	Color	paula
0.09403173625469208	Color	Color	paula
0.07782136648893356	Motion	Motion	paula
0.19826839864253998	Color	Motion	paula
0.09146461635828018	Motion	Color	paula
0.10392065346240997	Color	Color	paula
0.1041869968175888	Motion	Motion	paula
0.15185724198818207	Color	Motion	paula
0.13917392492294312	Motion	Color	paula
0.15777583420276642	Color	Color	paula
0.09480099380016327	Motion	Motion	paula
0.10928778350353241	Color	Motion	paula
0.08784379810094833	Motion	Color	paula
0.09293226897716522	Color	Color	paula
0.17326921224594116	Motion	Motion	paula
0.12021585553884506	Color	Motion	paula
0.08185353130102158	Motion	Color	paula
0.0986558049917221	Color	Color	paula
0.08912520110607147	Motion	Motion	paula
0.11282797157764435	Color	Motion	paula
0.12769748270511627	Motion	Color	paula
0.09354065358638763	Color	Color	paula
0.1252700686454773	Motion	Motion	paula
0.1002466082572937	Color	Motion	paula
0.1701560616493225	Motion	Color	paula
0.14537732303142548	Color	Color	paula
0.17326921224594116	Motion	Motion	paula
0.2206212878227234	Color	Motion	paula
0.08185353130102158	Motion	Color	paula
0.1326022893190384	Color	Color	paula
0.12533079087734222	Motion	Motion	paula
0.15185724198818207	Color	Motion	paula
0.12027982622385025	Motion	Color	paula
0.15777583420276642	Color	Color	paula
0.16520845890045166	Motion	Motion	paula
0.14163942635059357	Color	Motion	paula
0.18866980075836182	Motion	Color	paula
0.14157840609550476	Color	Color	paula
0.10577170550823212	Motion	Motion	paula
0.1634882092475891	Color	Motion	paula
0.10034508258104324	Motion	Color	paula
0.08918913453817368	Color	Color	paula
0.07855512201786041	Motion	Motion	paula
0.11791360378265381	Color	Motion	paula
0.09136469662189484	Motion	Color	paula
0.09403173625469208	Color	Color	paula
0.12401504069566727	Motion	Motion	paula
0.1002466082572937	Color	Motion	paula
0.07428084313869476	Motion	Color	paula
0.14537732303142548	Color	Color	paula
0.10577170550823212	Motion	Motion	paula
0.1213252991437912	Color	Motion	paula
0.10034508258104324	Motion	Color	paula
0.0778304785490036	Color	Color	paula
0.06473392993211746	Motion	Motion	paula
0.10928778350353241	Color	Motion	paula
0.07978273183107376	Motion	Color	paula
0.09293226897716522	Color	Color	paula
0.07261675596237183	Motion	Motion	paula
0.14163942635059357	Color	Motion	paula
0.12119988352060318	Motion	Color	paula
0.14157840609550476	Color	Color	paula
0.08912520110607147	Motion	Motion	paula
0.08618419617414474	Color	Motion	paula
0.12769748270511627	Motion	Color	paula
0.10945965349674225	Color	Color	paula
0.12533079087734222	Motion	Motion	paula
0.10892190039157867	Color	Motion	paula
0.12027982622385025	Motion	Color	paula
0.12916380167007446	Color	Color	paula
0.11723597347736359	Motion	Motion	paula
0.08505282551050186	Color	Motion	paula
0.1282404512166977	Motion	Color	paula
0.07001347094774246	Color	Color	paula
0.1252700686454773	Motion	Motion	paula
0.13620243966579437	Color	Motion	paula
0.1701560616493225	Motion	Color	paula
0.21355313062667847	Color	Color	paula
0.16520845890045166	Motion	Motion	paula
0.11204022914171219	Color	Motion	paula
0.18866980075836182	Motion	Color	paula
0.16007328033447266	Color	Color	paula
0.11723597347736359	Motion	Motion	paula
0.10080046206712723	Color	Motion	paula
0.1282404512166977	Motion	Color	paula
0.12449973821640015	Color	Color	paula
0.07855512201786041	Motion	Motion	paula
0.04640061780810356	Color	Motion	paula
0.09136469662189484	Motion	Color	paula
0.11769260466098785	Color	Color	paula
0.06473392993211746	Motion	Motion	paula
0.1320563703775406	Color	Motion	paula
0.07978273183107376	Motion	Color	paula
0.12842035293579102	Color	Color	paula
0.07235388457775116	Motion	Motion	paula
0.08505282551050186	Color	Motion	paula
0.06690014153718948	Motion	Color	paula
0.07001347094774246	Color	Color	paula
0.12401504069566727	Motion	Motion	paula
0.12265361100435257	Color	Motion	paula
0.07428084313869476	Motion	Color	paula
0.15874163806438446	Color	Color	paula
0.07261675596237183	Motion	Motion	paula
0.1410965770483017	Color	Motion	paula
0.12119988352060318	Motion	Color	paula
0.08860752731561661	Color	Color	paula
0.07235388457775116	Motion	Motion	paula
0.10080046206712723	Color	Motion	paula
0.06690014153718948	Motion	Color	paula
0.12449973821640015	Color	Color	paula
0.2381124347448349	Motion	Motion	paula
0.27286770939826965	Color	Motion	paula
0.12308988720178604	Motion	Color	paula
0.22817490994930267	Color	Color	paula
0.25824713706970215	Motion	Motion	paula
0.2772778272628784	Color	Motion	paula
0.20027241110801697	Motion	Color	paula
0.14783966541290283	Color	Color	paula
0.30318447947502136	Motion	Motion	paula
0.2649763822555542	Color	Motion	paula
0.15089386701583862	Motion	Color	paula
0.25049641728401184	Color	Color	paula
0.2381124347448349	Motion	Motion	paula
0.16669629514217377	Color	Motion	paula
0.12308988720178604	Motion	Color	paula
0.21363693475723267	Color	Color	paula
0.1597127914428711	Motion	Motion	paula
0.17675700783729553	Color	Motion	paula
0.20277762413024902	Motion	Color	paula
0.20925888419151306	Color	Color	paula
0.17868821322917938	Motion	Motion	paula
0.16389398276805878	Color	Motion	paula
0.12625586986541748	Motion	Color	paula
0.133480966091156	Color	Color	paula
0.13745930790901184	Motion	Motion	paula
0.27286770939826965	Color	Motion	paula
0.15865497291088104	Motion	Color	paula
0.22817490994930267	Color	Color	paula
0.15275251865386963	Motion	Motion	paula
0.26501351594924927	Color	Motion	paula
0.1347939372062683	Motion	Color	paula
0.17966558039188385	Color	Color	paula
0.12931643426418304	Motion	Motion	paula
0.1543329358100891	Color	Motion	paula
0.18965068459510803	Motion	Color	paula
0.14596407115459442	Color	Color	paula
0.13745930790901184	Motion	Motion	paula
0.16669629514217377	Color	Motion	paula
0.15865497291088104	Motion	Color	paula
0.21363693475723267	Color	Color	paula
0.22609131038188934	Motion	Motion	paula
0.13896135985851288	Color	Motion	paula
0.15999412536621094	Motion	Color	paula
0.2740340828895569	Color	Color	paula
0.18814429640769958	Motion	Motion	paula
0.18947982788085938	Color	Motion	paula
0.20420773327350616	Motion	Color	paula
0.2178979516029358	Color	Color	paula
0.25824713706970215	Motion	Motion	paula
0.3098360598087311	Color	Motion	paula
0.20027241110801697	Motion	Color	paula
0.1890270709991455	Color	Color	paula
0.1597127914428711	Motion	Motion	paula
0.18543612957000732	Color	Motion	paula
0.20277762413024902	Motion	Color	paula
0.2525057792663574	Color	Color	paula
0.24717335402965546	Motion	Motion	paula
0.17621619999408722	Color	Motion	paula
0.14908868074417114	Motion	Color	paula
0.19387385249137878	Color	Color	paula
0.30318447947502136	Motion	Motion	paula
0.15460433065891266	Color	Motion	paula
0.15089386701583862	Motion	Color	paula
0.16455240547657013	Color	Color	paula
0.17868821322917938	Motion	Motion	paula
0.16276687383651733	Color	Motion	paula
0.12625586986541748	Motion	Color	paula
0.20948748290538788	Color	Color	paula
0.24717335402965546	Motion	Motion	paula
0.14320549368858337	Color	Motion	paula
0.14908868074417114	Motion	Color	paula
0.2699022889137268	Color	Color	paula
0.15275251865386963	Motion	Motion	paula
0.3098360598087311	Color	Motion	paula
0.1347939372062683	Motion	Color	paula
0.1890270709991455	Color	Color	paula
0.22609131038188934	Motion	Motion	paula
0.2236095517873764	Color	Motion	paula
0.15999412536621094	Motion	Color	paula
0.19985626637935638	Color	Color	paula
0.21298058331012726	Motion	Motion	paula
0.24944382905960083	Color	Motion	paula
0.20336629450321198	Motion	Color	paula
0.09681195020675659	Color	Color	paula
0.12931643426418304	Motion	Motion	paula
0.15460433065891266	Color	Motion	paula
0.18965068459510803	Motion	Color	paula
0.16455240547657013	Color	Color	paula
0.18814429640769958	Motion	Motion	paula
0.1884404569864273	Color	Motion	paula
0.20420773327350616	Motion	Color	paula
0.20433232188224792	Color	Color	paula
0.21298058331012726	Motion	Motion	paula
0.1610904484987259	Color	Motion	paula
0.20336629450321198	Motion	Color	paula
0.2619360089302063	Color	Color	paula
0.17638342082500458	Motion	Motion	paula
0.18543612957000732	Color	Motion	paula
0.16333332657814026	Motion	Color	paula
0.2525057792663574	Color	Color	paula
0.21048754453659058	Motion	Motion	paula
0.2236095517873764	Color	Motion	paula
0.19610875844955444	Motion	Color	paula
0.19985626637935638	Color	Color	paula
0.1905706226825714	Motion	Motion	paula
0.11055974662303925	Color	Motion	paula
0.2669129967689514	Motion	Color	paula
0.149091899394989	Color	Color	paula
0.17638342082500458	Motion	Motion	paula
0.16276687383651733	Color	Motion	paula
0.16333332657814026	Motion	Color	paula
0.20948748290538788	Color	Color	paula
0.17911668121814728	Motion	Motion	paula
0.1884404569864273	Color	Motion	paula
0.20819295942783356	Motion	Color	paula
0.20433232188224792	Color	Color	paula
0.17126891016960144	Motion	Motion	paula
0.22934651374816895	Color	Motion	paula
0.2458418905735016	Motion	Color	paula
0.21861234307289124	Color	Color	paula
0.1854902058839798	Motion	Motion	paula
0.17621619999408722	Color	Motion	paula
0.26877179741859436	Motion	Color	paula
0.19387385249137878	Color	Color	paula
0.13063888251781464	Motion	Motion	paula
0.24944382905960083	Color	Motion	paula
0.1795330047607422	Motion	Color	paula
0.09681195020675659	Color	Color	paula
0.15126104652881622	Motion	Motion	paula
0.11055974662303925	Color	Motion	paula
0.12524257600307465	Motion	Color	paula
0.149091899394989	Color	Color	paula
0.1854902058839798	Motion	Motion	paula
0.14320549368858337	Color	Motion	paula
0.26877179741859436	Motion	Color	paula
0.2699022889137268	Color	Color	paula
0.2376580536365509	Motion	Motion	paula
0.1610904484987259	Color	Motion	paula
0.2055315375328064	Motion	Color	paula
0.2619360089302063	Color	Color	paula
0.24905407428741455	Motion	Motion	paula
0.22934651374816895	Color	Motion	paula
0.28394588828086853	Motion	Color	paula
0.21861234307289124	Color	Color	paula
0.21048754453659058	Motion	Motion	paula
0.2772778272628784	Color	Motion	paula
0.19610875844955444	Motion	Color	paula
0.14783966541290283	Color	Color	paula
0.17911668121814728	Motion	Motion	paula
0.26501351594924927	Color	Motion	paula
0.20819295942783356	Motion	Color	paula
0.17966558039188385	Color	Color	paula
0.28029894828796387	Motion	Motion	paula
0.17130543291568756	Color	Motion	paula
0.18313001096248627	Motion	Color	paula
0.18631619215011597	Color	Color	paula
0.1905706226825714	Motion	Motion	paula
0.17675700783729553	Color	Motion	paula
0.2669129967689514	Motion	Color	paula
0.20925888419151306	Color	Color	paula
0.17126891016960144	Motion	Motion	paula
0.13896135985851288	Color	Motion	paula
0.2458418905735016	Motion	Color	paula
0.2740340828895569	Color	Color	paula
0.28029894828796387	Motion	Motion	paula
0.226853609085083	Color	Motion	paula
0.18313001096248627	Motion	Color	paula
0.16590654850006104	Color	Color	paula
0.13063888251781464	Motion	Motion	paula
0.2649763822555542	Color	Motion	paula
0.1795330047607422	Motion	Color	paula
0.25049641728401184	Color	Color	paula
0.2376580536365509	Motion	Motion	paula
0.1543329358100891	Color	Motion	paula
0.2055315375328064	Motion	Color	paula
0.14596407115459442	Color	Color	paula
0.1476539671421051	Motion	Motion	paula
0.17130543291568756	Color	Motion	paula
0.20210452377796173	Motion	Color	paula
0.18631619215011597	Color	Color	paula
0.15126104652881622	Motion	Motion	paula
0.16389398276805878	Color	Motion	paula
0.12524257600307465	Motion	Color	paula
0.133480966091156	Color	Color	paula
0.24905407428741455	Motion	Motion	paula
0.18947982788085938	Color	Motion	paula
0.28394588828086853	Motion	Color	paula
0.2178979516029358	Color	Color	paula
0.1476539671421051	Motion	Motion	paula
0.226853609085083	Color	Motion	paula
0.20210452377796173	Motion	Color	paula
0.16590654850006104	Color	Color	paula
0.23905207216739655	Motion	Motion	paula
0.19148492813110352	Color	Motion	paula
0.16958321630954742	Motion	Color	paula
0.11446788907051086	Color	Color	paula
0.17425312101840973	Motion	Motion	paula
0.3080301582813263	Color	Motion	paula
0.14352445304393768	Motion	Color	paula
0.1878112256526947	Color	Color	paula
0.8827109336853027	Motion	Motion	paula
0.18575623631477356	Color	Motion	paula
0.36628663539886475	Motion	Color	paula
0.12970374524593353	Color	Color	paula
0.23905207216739655	Motion	Motion	paula
0.2082834392786026	Color	Motion	paula
0.16958321630954742	Motion	Color	paula
0.13381311297416687	Color	Color	paula
0.3704465925693512	Motion	Motion	paula
0.6574857234954834	Color	Motion	paula
0.10014162957668304	Motion	Color	paula
0.12333424389362335	Color	Color	paula
0.9816005229949951	Motion	Motion	paula
0.4195556044578552	Color	Motion	paula
0.29957321286201477	Motion	Color	paula
0.26216161251068115	Color	Color	paula
0.19570250809192657	Motion	Motion	paula
0.19148492813110352	Color	Motion	paula
0.14729243516921997	Motion	Color	paula
0.11446788907051086	Color	Color	paula
0.25275105237960815	Motion	Motion	paula
0.29195064306259155	Color	Motion	paula
0.17123530805110931	Motion	Color	paula
0.14183510839939117	Color	Color	paula
0.16731418669223785	Motion	Motion	paula
0.14009729027748108	Color	Motion	paula
0.1543663889169693	Motion	Color	paula
0.13908453285694122	Color	Color	paula
0.19570250809192657	Motion	Motion	paula
0.2082834392786026	Color	Motion	paula
0.14729243516921997	Motion	Color	paula
0.13381311297416687	Color	Color	paula
0.33404284715652466	Motion	Motion	paula
0.6858428120613098	Color	Motion	paula
0.13823772966861725	Motion	Color	paula
0.11925778537988663	Color	Color	paula
0.23659180104732513	Motion	Motion	paula
0.38797950744628906	Color	Motion	paula
0.18512335419654846	Motion	Color	paula
0.18289944529533386	Color	Color	paula
0.17425312101840973	Motion	Motion	paula
0.2750256061553955	Color	Motion	paula
0.14352445304393768	Motion	Color	paula
0.1511453092098236	Color	Color	paula
0.3704465925693512	Motion	Motion	paula
0.3016014099121094	Color	Motion	paula
0.10014162957668304	Motion	Color	paula
0.3027535080909729	Color	Color	paula
0.9152917861938477	Motion	Motion	paula
0.2453652322292328	Color	Motion	paula
0.330314040184021	Motion	Color	paula
0.19399219751358032	Color	Color	paula
0.8827109336853027	Motion	Motion	paula
1.0141791105270386	Color	Motion	paula
0.36628663539886475	Motion	Color	paula
0.341844767332077	Color	Color	paula
0.9816005229949951	Motion	Motion	paula
0.9763519763946533	Color	Motion	paula
0.29957321286201477	Motion	Color	paula
0.33492159843444824	Color	Color	paula
0.9152917861938477	Motion	Motion	paula
0.9854037761688232	Color	Motion	paula
0.330314040184021	Motion	Color	paula
0.3252643048763275	Color	Color	paula
0.25275105237960815	Motion	Motion	paula
0.2750256061553955	Color	Motion	paula
0.17123530805110931	Motion	Color	paula
0.1511453092098236	Color	Color	paula
0.33404284715652466	Motion	Motion	paula
0.3714567720890045	Color	Motion	paula
0.13823772966861725	Motion	Color	paula
0.2512536346912384	Color	Color	paula
0.17430779337882996	Motion	Motion	paula
0.28796929121017456	Color	Motion	paula
0.22425661981105804	Motion	Color	paula
0.22658005356788635	Color	Color	paula
0.16731418669223785	Motion	Motion	paula
1.0141791105270386	Color	Motion	paula
0.1543663889169693	Motion	Color	paula
0.341844767332077	Color	Color	paula
0.23659180104732513	Motion	Motion	paula
0.2513763904571533	Color	Motion	paula
0.18512335419654846	Motion	Color	paula
0.13114014267921448	Color	Color	paula
0.17430779337882996	Motion	Motion	paula
0.24570082128047943	Color	Motion	paula
0.22425661981105804	Motion	Color	paula
0.21283134818077087	Color	Color	paula
0.2933502495288849	Motion	Motion	paula
0.3016014099121094	Color	Motion	paula
0.2743414640426636	Motion	Color	paula
0.3027535080909729	Color	Color	paula
0.2989664673805237	Motion	Motion	paula
0.3714567720890045	Color	Motion	paula
0.2833200991153717	Motion	Color	paula
0.2512536346912384	Color	Color	paula
0.4755668342113495	Motion	Motion	paula
0.2835221290588379	Color	Motion	paula
0.32418161630630493	Motion	Color	paula
0.3052575886249542	Color	Color	paula
0.2933502495288849	Motion	Motion	paula
0.9763519763946533	Color	Motion	paula
0.2743414640426636	Motion	Color	paula
0.33492159843444824	Color	Color	paula
0.20277701318264008	Motion	Motion	paula
0.2513763904571533	Color	Motion	paula
0.06148273125290871	Motion	Color	paula
0.13114014267921448	Color	Color	paula
0.6939965486526489	Motion	Motion	paula
0.169859379529953	Color	Motion	paula
0.10191933065652847	Motion	Color	paula
0.1636783331632614	Color	Color	paula
0.21381935477256775	Motion	Motion	paula
0.2453652322292328	Color	Motion	paula
0.21142327785491943	Motion	Color	paula
0.19399219751358032	Color	Color	paula
0.1580624282360077	Motion	Motion	paula
0.28796929121017456	Color	Motion	paula
0.23118075728416443	Motion	Color	paula
0.22658005356788635	Color	Color	paula
0.3462699055671692	Motion	Motion	paula
0.2835221290588379	Color	Motion	paula
0.2960764467716217	Motion	Color	paula
0.3052575886249542	Color	Color	paula
0.21381935477256775	Motion	Motion	paula
0.9854037761688232	Color	Motion	paula
0.21142327785491943	Motion	Color	paula
0.3252643048763275	Color	Color	paula
0.23971349000930786	Motion	Motion	paula
0.24570082128047943	Color	Motion	paula
0.13649193942546844	Motion	Color	paula
0.21283134818077087	Color	Color	paula
0.37639257311820984	Motion	Motion	paula
0.169859379529953	Color	Motion	paula
0.22727221250534058	Motion	Color	paula
0.1636783331632614	Color	Color	paula
0.2989664673805237	Motion	Motion	paula
0.3080301582813263	Color	Motion	paula
0.2833200991153717	Motion	Color	paula
0.1878112256526947	Color	Color	paula
0.20277701318264008	Motion	Motion	paula
0.29195064306259155	Color	Motion	paula
0.06148273125290871	Motion	Color	paula
0.14183510839939117	Color	Color	paula
0.7286606431007385	Motion	Motion	paula
0.2763870358467102	Color	Motion	paula
0.08542782813310623	Motion	Color	paula
0.20450742542743683	Color	Color	paula
0.4755668342113495	Motion	Motion	paula
0.6574857234954834	Color	Motion	paula
0.32418161630630493	Motion	Color	paula
0.12333424389362335	Color	Color	paula
0.6939965486526489	Motion	Motion	paula
0.6858428120613098	Color	Motion	paula
0.10191933065652847	Motion	Color	paula
0.11925778537988663	Color	Color	paula
0.7286606431007385	Motion	Motion	paula
0.4049544632434845	Color	Motion	paula
0.08542782813310623	Motion	Color	paula
0.2438751608133316	Color	Color	paula
0.1580624282360077	Motion	Motion	paula
0.18575623631477356	Color	Motion	paula
0.23118075728416443	Motion	Color	paula
0.12970374524593353	Color	Color	paula
0.23971349000930786	Motion	Motion	paula
0.14009729027748108	Color	Motion	paula
0.13649193942546844	Motion	Color	paula
0.13908453285694122	Color	Color	paula
0.28228721022605896	Motion	Motion	paula
0.2763870358467102	Color	Motion	paula
0.20776648819446564	Motion	Color	paula
0.20450742542743683	Color	Color	paula
0.3462699055671692	Motion	Motion	paula
0.4195556044578552	Color	Motion	paula
0.2960764467716217	Motion	Color	paula
0.26216161251068115	Color	Color	paula
0.37639257311820984	Motion	Motion	paula
0.38797950744628906	Color	Motion	paula
0.22727221250534058	Motion	Color	paula
0.18289944529533386	Color	Color	paula
0.28228721022605896	Motion	Motion	paula
0.4049544632434845	Color	Motion	paula
0.20776648819446564	Motion	Color	paula
0.2438751608133316	Color	Color	paula
0.22590218484401703	Motion	Motion	paula
0.18129239976406097	Color	Motion	paula
0.29018348455429077	Motion	Color	paula
0.10105551034212112	Color	Color	paula
0.2464272528886795	Motion	Motion	paula
0.23983407020568848	Color	Motion	paula
0.13425923883914948	Motion	Color	paula
0.20961685478687286	Color	Color	paula
0.21962809562683105	Motion	Motion	paula
0.20013925433158875	Color	Motion	paula
0.18504321575164795	Motion	Color	paula
0.17023563385009766	Color	Color	paula
0.22590218484401703	Motion	Motion	paula
0.22590218484401703	Color	Motion	paula
0.29018348455429077	Motion	Color	paula
0.32737404108047485	Color	Color	paula
0.30221474170684814	Motion	Motion	paula
0.20830295979976654	Color	Motion	paula
0.2624973952770233	Motion	Color	paula
0.29107049107551575	Color	Color	paula
0.1826953887939453	Motion	Motion	paula
0.3425997495651245	Color	Motion	paula
0.22559770941734314	Motion	Color	paula
0.2701449692249298	Color	Color	paula
0.17535459995269775	Motion	Motion	paula
0.18129239976406097	Color	Motion	paula
0.1821167767047882	Motion	Color	paula
0.10105551034212112	Color	Color	paula
0.17596490681171417	Motion	Motion	paula
0.21306584775447845	Color	Motion	paula
0.1593908965587616	Motion	Color	paula
0.18391966819763184	Color	Color	paula
0.2054639458656311	Motion	Motion	paula
0.15543466806411743	Color	Motion	paula
0.26217690110206604	Motion	Color	paula
0.1909714639186859	Color	Color	paula
0.17535459995269775	Motion	Motion	paula
0.22590218484401703	Color	Motion	paula
0.1821167767047882	Motion	Color	paula
0.32737404108047485	Color	Color	paula
0.16776703298091888	Motion	Motion	paula
0.15977515280246735	Color	Motion	paula
0.21016137301921844	Motion	Color	paula
0.1745038777589798	Color	Color	paula
0.14710035920143127	Motion	Motion	paula
0.2474752813577652	Color	Motion	paula
0.3034919500350952	Motion	Color	paula
0.19649992883205414	Color	Color	paula
0.2464272528886795	Motion	Motion	paula
0.1793445497751236	Color	Motion	paula
0.13425923883914948	Motion	Color	paula
0.14552582800388336	Color	Color	paula
0.30221474170684814	Motion	Motion	paula
0.1992344707250595	Color	Motion	paula
0.2624973952770233	Motion	Color	paula
0.22182215750217438	Color	Color	paula
0.25757020711898804	Motion	Motion	paula
0.182237446308136	Color	Motion	paula
0.15438196063041687	Motion	Color	paula
0.28046154975891113	Color	Color	paula
0.21962809562683105	Motion	Motion	paula
0.23217590153217316	Color	Motion	paula
0.18504321575164795	Motion	Color	paula
0.21976463496685028	Color	Color	paula
0.1826953887939453	Motion	Motion	paula
0.2841709852218628	Color	Motion	paula
0.22559770941734314	Motion	Color	paula
0.18798694014549255	Color	Color	paula
0.25757020711898804	Motion	Motion	paula
0.21901069581508636	Color	Motion	paula
0.15438196063041687	Motion	Color	paula
0.19661393761634827	Color	Color	paula
0.17596490681171417	Motion	Motion	paula
0.1793445497751236	Color	Motion	paula
0.1593908965587616	Motion	Color	paula
0.14552582800388336	Color	Color	paula
0.16776703298091888	Motion	Motion	paula
0.19439959526062012	Color	Motion	paula
0.21016137301921844	Motion	Color	paula
[truncated: 192,305 more rows]
