# Supplementary material for: Adaptive stretching of representations across brain regions and deep learning model layers
Source: Nat Commun. 2025 Nov 21;16:10302. doi: 10.1038/s41467-025-65231-y (PMC12638828; doi:10.1038/s41467-025-65231-y)
Supplement: Supplementary file 4 — Source Data [file 41467_2025_65231_MOESM4_ESM.zip › Source-data-file/Supplemental III.4/region_V4_stats.csv]

dissimilarity	motion_color_mismatch	motion_color_task	MonkeyID
3.9575381379108876e-05	Motion	Motion	paula
7.210764306364581e-05	Color	Motion	paula
3.9549464418087155e-05	Motion	Color	paula
1.2643705304071773e-05	Color	Color	paula
4.466017344384454e-05	Motion	Motion	paula
4.512351370067336e-05	Color	Motion	paula
3.71492060367018e-05	Motion	Color	paula
3.777734673349187e-05	Color	Color	paula
5.5567488743690774e-05	Motion	Motion	paula
4.064153108629398e-05	Color	Motion	paula
3.4751272323774174e-05	Motion	Color	paula
3.7878449802519754e-05	Color	Color	paula
3.9575381379108876e-05	Motion	Motion	paula
8.86090401763795e-06	Color	Motion	paula
3.9549464418087155e-05	Motion	Color	paula
5.1981252909172326e-05	Color	Color	paula
1.088828230422223e-05	Motion	Motion	paula
1.781741957529448e-05	Color	Motion	paula
1.2753234841511585e-05	Motion	Color	paula
2.3588909243699163e-05	Color	Color	paula
4.029401679872535e-05	Motion	Motion	paula
8.557656656194013e-06	Color	Motion	paula
1.3196172403695527e-05	Motion	Color	paula
3.429536081966944e-05	Color	Color	paula
6.28295965725556e-05	Motion	Motion	paula
7.210764306364581e-05	Color	Motion	paula
2.5839422960416414e-05	Motion	Color	paula
1.2643705304071773e-05	Color	Color	paula
5.193238393985666e-05	Motion	Motion	paula
6.283612310653552e-05	Color	Motion	paula
2.450876490911469e-05	Motion	Color	paula
2.5424664272577502e-05	Color	Color	paula
6.304744601948187e-05	Motion	Motion	paula
6.106574437581003e-05	Color	Motion	paula
2.522211434552446e-05	Motion	Color	paula
2.555793253122829e-05	Color	Color	paula
6.28295965725556e-05	Motion	Motion	paula
8.86090401763795e-06	Color	Motion	paula
2.5839422960416414e-05	Motion	Color	paula
5.1981252909172326e-05	Color	Color	paula
1.772731775417924e-05	Motion	Motion	paula
1.5453410014742985e-05	Color	Motion	paula
4.983801409252919e-05	Motion	Color	paula
2.9694676413782872e-05	Color	Color	paula
5.168042662262451e-06	Motion	Motion	paula
9.448704986425582e-06	Color	Motion	paula
5.021527977078222e-05	Motion	Color	paula
4.5514636440202594e-05	Color	Color	paula
4.466017344384454e-05	Motion	Motion	paula
1.4052079677639995e-05	Color	Motion	paula
3.71492060367018e-05	Motion	Color	paula
2.7264067625765165e-07	Color	Color	paula
1.088828230422223e-05	Motion	Motion	paula
4.138969416089822e-06	Color	Motion	paula
1.2753234841511585e-05	Motion	Color	paula
4.385379361337982e-05	Color	Color	paula
3.3071035431930795e-05	Motion	Motion	paula
1.4100643056735862e-05	Color	Motion	paula
3.115594381597475e-06	Motion	Color	paula
2.9568887839559466e-05	Color	Color	paula
5.5567488743690774e-05	Motion	Motion	paula
3.964838106185198e-05	Color	Motion	paula
3.4751272323774174e-05	Motion	Color	paula
3.2613634175504558e-06	Color	Color	paula
4.029401679872535e-05	Motion	Motion	paula
2.949371628346853e-05	Color	Motion	paula
1.3196172403695527e-05	Motion	Color	paula
1.1239144441788085e-05	Color	Color	paula
3.3071035431930795e-05	Motion	Motion	paula
2.265183320560027e-05	Color	Motion	paula
3.115594381597475e-06	Motion	Color	paula
3.0204899303498678e-05	Color	Color	paula
5.193238393985666e-05	Motion	Motion	paula
1.4052079677639995e-05	Color	Motion	paula
2.450876490911469e-05	Motion	Color	paula
2.7264067625765165e-07	Color	Color	paula
1.772731775417924e-05	Motion	Motion	paula
1.280131982639432e-05	Color	Motion	paula
4.983801409252919e-05	Motion	Color	paula
4.3679501686710864e-05	Color	Color	paula
1.4592350453312974e-05	Motion	Motion	paula
1.538566721137613e-05	Color	Motion	paula
2.7232863430981524e-06	Motion	Color	paula
2.9489676308003254e-05	Color	Color	paula
6.304744601948187e-05	Motion	Motion	paula
3.964838106185198e-05	Color	Motion	paula
2.522211434552446e-05	Motion	Color	paula
3.2613634175504558e-06	Color	Color	paula
5.168042662262451e-06	Motion	Motion	paula
1.2623535440070555e-05	Color	Motion	paula
5.021527977078222e-05	Motion	Color	paula
1.2273797437956091e-05	Color	Color	paula
1.4592350453312974e-05	Motion	Motion	paula
1.834310569392983e-05	Color	Motion	paula
2.7232863430981524e-06	Motion	Color	paula
3.2859807106433436e-05	Color	Color	paula
5.2400600907276385e-06	Motion	Motion	paula
4.138969416089822e-06	Color	Motion	paula
3.8053211028454825e-05	Motion	Color	paula
4.385379361337982e-05	Color	Color	paula
1.0338106221752241e-05	Motion	Motion	paula
1.280131982639432e-05	Color	Motion	paula
4.444513615453616e-05	Motion	Color	paula
4.3679501686710864e-05	Color	Color	paula
5.262892500468297e-06	Motion	Motion	paula
1.0682038009690586e-05	Color	Motion	paula
2.3774367946316488e-05	Motion	Color	paula
2.186732308473438e-05	Color	Color	paula
5.2400600907276385e-06	Motion	Motion	paula
2.949371628346853e-05	Color	Motion	paula
3.8053211028454825e-05	Motion	Color	paula
1.1239144441788085e-05	Color	Color	paula
1.152510867541423e-05	Motion	Motion	paula
1.2623535440070555e-05	Color	Motion	paula
1.4679133528261445e-05	Motion	Color	paula
1.2273797437956091e-05	Color	Color	paula
7.304635346372379e-06	Motion	Motion	paula
6.915374342497671e-06	Color	Motion	paula
2.0361079805297777e-05	Motion	Color	paula
2.683337515918538e-05	Color	Color	paula
3.1466740892938105e-06	Motion	Motion	paula
1.4100643056735862e-05	Color	Motion	paula
1.1641739547485486e-05	Motion	Color	paula
2.9568887839559466e-05	Color	Color	paula
1.907493242470082e-05	Motion	Motion	paula
1.538566721137613e-05	Color	Motion	paula
2.8650814783759415e-05	Motion	Color	paula
2.9489676308003254e-05	Color	Color	paula
1.6451898773084395e-05	Motion	Motion	paula
1.0682038009690586e-05	Color	Motion	paula
2.8064665457350202e-05	Motion	Color	paula
2.186732308473438e-05	Color	Color	paula
3.1466740892938105e-06	Motion	Motion	paula
2.265183320560027e-05	Color	Motion	paula
1.1641739547485486e-05	Motion	Color	paula
3.0204899303498678e-05	Color	Color	paula
1.698376399872359e-05	Motion	Motion	paula
1.834310569392983e-05	Color	Motion	paula
3.3145526685984805e-05	Motion	Color	paula
3.2859807106433436e-05	Color	Color	paula
1.4364210073836148e-05	Motion	Motion	paula
6.915374342497671e-06	Color	Motion	paula
3.2153562642633915e-05	Motion	Color	paula
2.683337515918538e-05	Color	Color	paula
1.0338106221752241e-05	Motion	Motion	paula
4.512351370067336e-05	Color	Motion	paula
4.444513615453616e-05	Motion	Color	paula
3.777734673349187e-05	Color	Color	paula
1.152510867541423e-05	Motion	Motion	paula
6.283612310653552e-05	Color	Motion	paula
1.4679133528261445e-05	Motion	Color	paula
2.5424664272577502e-05	Color	Color	paula
1.545761369925458e-05	Motion	Motion	paula
7.292286227311706e-06	Color	Motion	paula
2.1769756131106988e-05	Motion	Color	paula
6.766081241948996e-06	Color	Color	paula
5.262892500468297e-06	Motion	Motion	paula
1.781741957529448e-05	Color	Motion	paula
2.3774367946316488e-05	Motion	Color	paula
2.3588909243699163e-05	Color	Color	paula
7.304635346372379e-06	Motion	Motion	paula
1.5453410014742985e-05	Color	Motion	paula
2.0361079805297777e-05	Motion	Color	paula
2.9694676413782872e-05	Color	Color	paula
1.545761369925458e-05	Motion	Motion	paula
1.2380896805552766e-05	Color	Motion	paula
2.1769756131106988e-05	Motion	Color	paula
3.2822135835886e-05	Color	Color	paula
1.907493242470082e-05	Motion	Motion	paula
4.064153108629398e-05	Color	Motion	paula
2.8650814783759415e-05	Motion	Color	paula
3.7878449802519754e-05	Color	Color	paula
1.698376399872359e-05	Motion	Motion	paula
6.106574437581003e-05	Color	Motion	paula
3.3145526685984805e-05	Motion	Color	paula
2.555793253122829e-05	Color	Color	paula
7.136156455089804e-06	Motion	Motion	paula
7.292286227311706e-06	Color	Motion	paula
3.4640528610907495e-05	Motion	Color	paula
6.766081241948996e-06	Color	Color	paula
1.6451898773084395e-05	Motion	Motion	paula
8.557656656194013e-06	Color	Motion	paula
2.8064665457350202e-05	Motion	Color	paula
3.429536081966944e-05	Color	Color	paula
1.4364210073836148e-05	Motion	Motion	paula
9.448704986425582e-06	Color	Motion	paula
3.2153562642633915e-05	Motion	Color	paula
4.5514636440202594e-05	Color	Color	paula
7.136156455089804e-06	Motion	Motion	paula
1.2380896805552766e-05	Color	Motion	paula
3.4640528610907495e-05	Motion	Color	paula
3.2822135835886e-05	Color	Color	paula
2.2590627850149758e-05	Motion	Motion	paula
2.4191083866753615e-05	Color	Motion	paula
1.5959998563630506e-05	Motion	Color	paula
1.0469469089002814e-05	Color	Color	paula
1.617110683582723e-05	Motion	Motion	paula
3.19597456837073e-05	Color	Motion	paula
1.3769311408395879e-05	Motion	Color	paula
1.1024249033653177e-05	Color	Color	paula
2.726769889704883e-05	Motion	Motion	paula
2.970878813357558e-05	Color	Motion	paula
1.1765615454351064e-05	Motion	Color	paula
5.510890332516283e-06	Color	Color	paula
2.2590627850149758e-05	Motion	Motion	paula
8.568009434384294e-06	Color	Motion	paula
1.5959998563630506e-05	Motion	Color	paula
1.8257584088132717e-05	Color	Color	paula
1.3571779163612518e-05	Motion	Motion	paula
4.7606590669602156e-05	Color	Motion	paula
1.721295848255977e-05	Motion	Color	paula
1.7922498955158517e-05	Color	Color	paula
1.8145447029382922e-05	Motion	Motion	paula
2.4670924176461995e-05	Color	Motion	paula
1.631658415135462e-05	Motion	Color	paula
1.2883934687124565e-05	Color	Color	paula
2.5675855795270763e-05	Motion	Motion	paula
2.4191083866753615e-05	Color	Motion	paula
1.240929304913152e-05	Motion	Color	paula
1.0469469089002814e-05	Color	Color	paula
1.774543670762796e-05	Motion	Motion	paula
2.4365588615182787e-05	Color	Motion	paula
1.4093100617174059e-05	Motion	Color	paula
7.380427177849924e-06	Color	Color	paula
1.2681728549068794e-05	Motion	Motion	paula
2.3377408069791272e-05	Color	Motion	paula
1.2382328350213356e-05	Motion	Color	paula
1.4122971151664387e-05	Color	Color	paula
2.5675855795270763e-05	Motion	Motion	paula
8.568009434384294e-06	Color	Motion	paula
1.240929304913152e-05	Motion	Color	paula
1.8257584088132717e-05	Color	Color	paula
8.965927008830477e-06	Motion	Motion	paula
4.7086316044442356e-05	Color	Motion	paula
1.2084241461707279e-05	Motion	Color	paula
1.2222997611388564e-05	Color	Color	paula
2.3174066882347688e-05	Motion	Motion	paula
2.1029776689829305e-05	Color	Motion	paula
1.1230999916733708e-05	Motion	Color	paula
1.1777377039834391e-05	Color	Color	paula
1.617110683582723e-05	Motion	Motion	paula
1.0544387805566657e-05	Color	Motion	paula
1.3769311408395879e-05	Motion	Color	paula
1.8186944998888066e-06	Color	Color	paula
1.3571779163612518e-05	Motion	Motion	paula
1.0558712347119581e-05	Color	Motion	paula
1.721295848255977e-05	Motion	Color	paula
2.1147596271475777e-05	Color	Color	paula
2.181790114264004e-05	Motion	Motion	paula
1.5999681636458263e-05	Color	Motion	paula
2.5870383524306817e-06	Motion	Color	paula
1.891400825115852e-05	Color	Color	paula
2.726769889704883e-05	Motion	Motion	paula
2.49292170337867e-05	Color	Motion	paula
1.1765615454351064e-05	Motion	Color	paula
1.7226639101863839e-06	Color	Color	paula
1.8145447029382922e-05	Motion	Motion	paula
1.849755790317431e-05	Color	Motion	paula
1.631658415135462e-05	Motion	Color	paula
4.057386104250327e-05	Color	Color	paula
2.181790114264004e-05	Motion	Motion	paula
1.4881793504173402e-05	Color	Motion	paula
2.5870383524306817e-06	Motion	Color	paula
5.723876893171109e-05	Color	Color	paula
1.774543670762796e-05	Motion	Motion	paula
1.0544387805566657e-05	Color	Motion	paula
1.4093100617174059e-05	Motion	Color	paula
1.8186944998888066e-06	Color	Color	paula
8.965927008830477e-06	Motion	Motion	paula
1.0574687621556222e-05	Color	Motion	paula
1.2084241461707279e-05	Motion	Color	paula
2.1827665477758273e-05	Color	Color	paula
1.4904387171554845e-05	Motion	Motion	paula
1.7132606444647536e-05	Color	Motion	paula
2.1157172795938095e-06	Motion	Color	paula
1.9623952539404854e-05	Color	Color	paula
1.2681728549068794e-05	Motion	Motion	paula
2.49292170337867e-05	Color	Motion	paula
1.2382328350213356e-05	Motion	Color	paula
1.7226639101863839e-06	Color	Color	paula
2.3174066882347688e-05	Motion	Motion	paula
2.318774386367295e-05	Color	Motion	paula
1.1230999916733708e-05	Motion	Color	paula
4.2046864109579474e-05	Color	Color	paula
1.4904387171554845e-05	Motion	Motion	paula
2.2671754777547903e-05	Color	Motion	paula
2.1157172795938095e-06	Motion	Color	paula
5.8714867918752134e-05	Color	Color	paula
1.1664655175991356e-05	Motion	Motion	paula
1.0558712347119581e-05	Color	Motion	paula
2.179894727305509e-05	Motion	Color	paula
2.1147596271475777e-05	Color	Color	paula
1.6071597201516852e-05	Motion	Motion	paula
1.0574687621556222e-05	Color	Motion	paula
1.8772439943859354e-05	Motion	Color	paula
2.1827665477758273e-05	Color	Color	paula
4.318121136748232e-05	Motion	Motion	paula
2.3426435291185044e-05	Color	Motion	paula
2.3067239453666843e-05	Motion	Color	paula
3.7938989407848567e-06	Color	Color	paula
1.1664655175991356e-05	Motion	Motion	paula
1.849755790317431e-05	Color	Motion	paula
2.179894727305509e-05	Motion	Color	paula
4.057386104250327e-05	Color	Color	paula
7.401338734780438e-06	Motion	Motion	paula
2.318774386367295e-05	Color	Motion	paula
3.9584876503795385e-05	Motion	Color	paula
4.2046864109579474e-05	Color	Color	paula
4.774281842401251e-05	Motion	Motion	paula
6.374020813382231e-06	Color	Motion	paula
4.462119977688417e-05	Motion	Color	paula
1.943633469636552e-05	Color	Color	paula
2.6340616386733018e-05	Motion	Motion	paula
1.5999681636458263e-05	Color	Motion	paula
4.3138159526279196e-05	Motion	Color	paula
1.891400825115852e-05	Color	Color	paula
2.3201781004900113e-05	Motion	Motion	paula
1.7132606444647536e-05	Color	Motion	paula
7.479655778297456e-06	Motion	Color	paula
1.9623952539404854e-05	Color	Color	paula
1.298123606829904e-05	Motion	Motion	paula
2.3426435291185044e-05	Color	Motion	paula
1.8846394596039318e-05	Motion	Color	paula
3.7938989407848567e-06	Color	Color	paula
2.6340616386733018e-05	Motion	Motion	paula
1.4881793504173402e-05	Color	Motion	paula
4.3138159526279196e-05	Motion	Color	paula
5.723876893171109e-05	Color	Color	paula
6.1057971834088676e-06	Motion	Motion	paula
2.2671754777547903e-05	Color	Motion	paula
4.569959855871275e-05	Motion	Color	paula
5.8714867918752134e-05	Color	Color	paula
2.024201057793107e-05	Motion	Motion	paula
6.374020813382231e-06	Color	Motion	paula
6.0839647630928084e-05	Motion	Color	paula
1.943633469636552e-05	Color	Color	paula
1.6071597201516852e-05	Motion	Motion	paula
3.19597456837073e-05	Color	Motion	paula
1.8772439943859354e-05	Motion	Color	paula
1.1024249033653177e-05	Color	Color	paula
7.401338734780438e-06	Motion	Motion	paula
2.4365588615182787e-05	Color	Motion	paula
3.9584876503795385e-05	Motion	Color	paula
7.380427177849924e-06	Color	Color	paula
4.583949703373946e-05	Motion	Motion	paula
6.935780220373999e-06	Color	Motion	paula
1.2156735465396196e-05	Motion	Color	paula
1.2953312761965208e-05	Color	Color	paula
4.318121136748232e-05	Motion	Motion	paula
4.7606590669602156e-05	Color	Motion	paula
2.3067239453666843e-05	Motion	Color	paula
1.7922498955158517e-05	Color	Color	paula
4.774281842401251e-05	Motion	Motion	paula
4.7086316044442356e-05	Color	Motion	paula
4.462119977688417e-05	Motion	Color	paula
1.2222997611388564e-05	Color	Color	paula
4.583949703373946e-05	Motion	Motion	paula
3.262534664827399e-05	Color	Motion	paula
1.2156735465396196e-05	Motion	Color	paula
5.227592282608384e-06	Color	Color	paula
2.3201781004900113e-05	Motion	Motion	paula
2.970878813357558e-05	Color	Motion	paula
7.479655778297456e-06	Motion	Color	paula
5.510890332516283e-06	Color	Color	paula
6.1057971834088676e-06	Motion	Motion	paula
2.3377408069791272e-05	Color	Motion	paula
4.569959855871275e-05	Motion	Color	paula
1.4122971151664387e-05	Color	Color	paula
1.6289588529616594e-05	Motion	Motion	paula
6.935780220373999e-06	Color	Motion	paula
1.532505120849237e-05	Motion	Color	paula
1.2953312761965208e-05	Color	Color	paula
1.298123606829904e-05	Motion	Motion	paula
2.4670924176461995e-05	Color	Motion	paula
1.8846394596039318e-05	Motion	Color	paula
1.2883934687124565e-05	Color	Color	paula
2.024201057793107e-05	Motion	Motion	paula
2.1029776689829305e-05	Color	Motion	paula
6.0839647630928084e-05	Motion	Color	paula
1.1777377039834391e-05	Color	Color	paula
1.6289588529616594e-05	Motion	Motion	paula
3.262534664827399e-05	Color	Motion	paula
1.532505120849237e-05	Motion	Color	paula
5.227592282608384e-06	Color	Color	paula
3.368937905179337e-05	Motion	Motion	paula
3.9445687434636056e-05	Color	Motion	paula
2.1355826902436092e-05	Motion	Color	paula
5.803142812510487e-06	Color	Color	paula
3.9451282646041363e-05	Motion	Motion	paula
3.9991820813156664e-05	Color	Motion	paula
5.453040557767963e-06	Motion	Color	paula
1.438972776668379e-05	Color	Color	paula
3.5638709960039705e-05	Motion	Motion	paula
2.8318316253717057e-05	Color	Motion	paula
3.3069250093831215e-06	Motion	Color	paula
3.699578201121767e-06	Color	Color	paula
3.368937905179337e-05	Motion	Motion	paula
1.0031953934230842e-05	Color	Motion	paula
2.1355826902436092e-05	Motion	Color	paula
2.1993746486259624e-05	Color	Color	paula
1.1583679224713705e-05	Motion	Motion	paula
5.632920874631964e-06	Color	Motion	paula
1.7107644453062676e-05	Motion	Color	paula
1.911412982735783e-05	Color	Color	paula
7.35698131393292e-06	Motion	Motion	paula
5.848552973475307e-06	Color	Motion	paula
2.0957839296897873e-05	Motion	Color	paula
2.2315587557386607e-05	Color	Color	paula
1.5264096873579547e-05	Motion	Motion	paula
3.9445687434636056e-05	Color	Motion	paula
1.1583976629481185e-05	Motion	Color	paula
5.803142812510487e-06	Color	Color	paula
1.7960715922527015e-05	Motion	Motion	paula
5.653141670336481e-06	Color	Motion	paula
1.8701584849623032e-06	Motion	Color	paula
1.3885434782423545e-05	Color	Color	paula
1.2510508895502426e-05	Motion	Motion	paula
1.147336297435686e-05	Color	Motion	paula
1.1394374269002583e-05	Motion	Color	paula
8.082222848315723e-06	Color	Color	paula
1.5264096873579547e-05	Motion	Motion	paula
1.0031953934230842e-05	Color	Motion	paula
1.1583976629481185e-05	Motion	Color	paula
2.1993746486259624e-05	Color	Color	paula
8.933745448302943e-06	Motion	Motion	paula
1.2728704859910067e-05	Color	Motion	paula
1.2817276910936926e-05	Motion	Color	paula
1.3671887245436665e-05	Color	Color	paula
8.758896910876501e-06	Motion	Motion	paula
1.3864380889572203e-05	Color	Motion	paula
4.762572643812746e-06	Motion	Color	paula
1.0430879228806589e-05	Color	Color	paula
3.9451282646041363e-05	Motion	Motion	paula
1.9606055502663366e-05	Color	Motion	paula
5.453040557767963e-06	Motion	Color	paula
3.16217642648553e-06	Color	Color	paula
1.1583679224713705e-05	Motion	Motion	paula
3.3618969609960914e-05	Color	Motion	paula
1.7107644453062676e-05	Motion	Color	paula
3.539336466928944e-05	Color	Color	paula
4.8957626859191805e-06	Motion	Motion	paula
1.9946239262935705e-05	Color	Motion	paula
4.852106030739378e-06	Motion	Color	paula
1.9552042431314476e-05	Color	Color	paula
3.5638709960039705e-05	Motion	Motion	paula
9.646282705944031e-06	Color	Motion	paula
3.3069250093831215e-06	Motion	Color	paula
1.0275489330524579e-05	Color	Color	paula
7.35698131393292e-06	Motion	Motion	paula
9.603788384993095e-06	Color	Motion	paula
2.0957839296897873e-05	Motion	Color	paula
1.4239407391869463e-05	Color	Color	paula
4.8957626859191805e-06	Motion	Motion	paula
2.077671160805039e-05	Color	Motion	paula
4.852106030739378e-06	Motion	Color	paula
1.754961886035744e-05	Color	Color	paula
1.7960715922527015e-05	Motion	Motion	paula
1.9606055502663366e-05	Color	Motion	paula
1.8701584849623032e-06	Motion	Color	paula
3.16217642648553e-06	Color	Color	paula
8.933745448302943e-06	Motion	Motion	paula
1.4656188795925118e-05	Color	Motion	paula
1.2817276910936926e-05	Motion	Color	paula
3.501201354083605e-05	Color	Color	paula
8.168812200892717e-06	Motion	Motion	paula
8.615061233285815e-06	Color	Motion	paula
1.2380028238112573e-05	Motion	Color	paula
1.956710002559703e-05	Color	Color	paula
1.2510508895502426e-05	Motion	Motion	paula
9.646282705944031e-06	Color	Motion	paula
1.1394374269002583e-05	Motion	Color	paula
1.0275489330524579e-05	Color	Color	paula
8.758896910876501e-06	Motion	Motion	paula
1.0749991815828253e-05	Color	Motion	paula
4.762572643812746e-06	Motion	Color	paula
1.4424763321585488e-05	Color	Color	paula
8.168812200892717e-06	Motion	Motion	paula
1.60821891768137e-05	Color	Motion	paula
1.2380028238112573e-05	Motion	Color	paula
1.972495374502614e-05	Color	Color	paula
2.786156073852908e-05	Motion	Motion	paula
3.3618969609960914e-05	Color	Motion	paula
2.8868220397271216e-05	Motion	Color	paula
3.539336466928944e-05	Color	Color	paula
3.1493924325332046e-05	Motion	Motion	paula
1.4656188795925118e-05	Color	Motion	paula
3.431446384638548e-05	Motion	Color	paula
3.501201354083605e-05	Color	Color	paula
2.9422091756714508e-05	Motion	Motion	paula
1.8843737052520737e-05	Color	Motion	paula
3.569116597645916e-05	Motion	Color	paula
3.4324602893320844e-05	Color	Color	paula
2.786156073852908e-05	Motion	Motion	paula
9.603788384993095e-06	Color	Motion	paula
2.8868220397271216e-05	Motion	Color	paula
1.4239407391869463e-05	Color	Color	paula
5.7027459661185276e-06	Motion	Motion	paula
1.0749991815828253e-05	Color	Motion	paula
1.6834543203003705e-05	Motion	Color	paula
1.4424763321585488e-05	Color	Color	paula
8.321369023178704e-06	Motion	Motion	paula
2.454544483043719e-05	Color	Motion	paula
1.3495881830749568e-05	Motion	Color	paula
1.1596817785175517e-05	Color	Color	paula
1.1138495210616384e-05	Motion	Motion	paula
1.9946239262935705e-05	Color	Motion	paula
1.908123704197351e-05	Motion	Color	paula
1.9552042431314476e-05	Color	Color	paula
1.013806013361318e-05	Motion	Motion	paula
8.615061233285815e-06	Color	Motion	paula
1.8378945242147893e-05	Motion	Color	paula
1.956710002559703e-05	Color	Color	paula
1.55063062265981e-05	Motion	Motion	paula
1.8843737052520737e-05	Color	Motion	paula
1.7738240785547532e-05	Motion	Color	paula
3.4324602893320844e-05	Color	Color	paula
1.1138495210616384e-05	Motion	Motion	paula
2.077671160805039e-05	Color	Motion	paula
1.908123704197351e-05	Motion	Color	paula
1.754961886035744e-05	Color	Color	paula
1.3449495781969745e-05	Motion	Motion	paula
1.60821891768137e-05	Color	Motion	paula
1.7630836737225763e-05	Motion	Color	paula
1.972495374502614e-05	Color	Color	paula
2.3217324269353412e-05	Motion	Motion	paula
2.454544483043719e-05	Color	Motion	paula
1.841007724578958e-05	Motion	Color	paula
1.1596817785175517e-05	Color	Color	paula
3.1493924325332046e-05	Motion	Motion	paula
3.9991820813156664e-05	Color	Motion	paula
3.431446384638548e-05	Motion	Color	paula
1.438972776668379e-05	Color	Color	paula
5.7027459661185276e-06	Motion	Motion	paula
5.653141670336481e-06	Color	Motion	paula
1.6834543203003705e-05	Motion	Color	paula
1.3885434782423545e-05	Color	Color	paula
5.251223228697199e-06	Motion	Motion	paula
1.3585175111074932e-05	Color	Motion	paula
1.3803320143779274e-05	Motion	Color	paula
1.4457463294093031e-05	Color	Color	paula
2.9422091756714508e-05	Motion	Motion	paula
5.632920874631964e-06	Color	Motion	paula
3.569116597645916e-05	Motion	Color	paula
1.911412982735783e-05	Color	Color	paula
8.321369023178704e-06	Motion	Motion	paula
1.2728704859910067e-05	Color	Motion	paula
1.3495881830749568e-05	Motion	Color	paula
1.3671887245436665e-05	Color	Color	paula
5.251223228697199e-06	Motion	Motion	paula
2.803401912387926e-06	Color	Motion	paula
1.3803320143779274e-05	Motion	Color	paula
6.47709566692356e-06	Color	Color	paula
1.013806013361318e-05	Motion	Motion	paula
2.8318316253717057e-05	Color	Motion	paula
1.8378945242147893e-05	Motion	Color	paula
3.699578201121767e-06	Color	Color	paula
1.3449495781969745e-05	Motion	Motion	paula
1.147336297435686e-05	Color	Motion	paula
1.7630836737225763e-05	Motion	Color	paula
8.082222848315723e-06	Color	Color	paula
1.1005250598827843e-05	Motion	Motion	paula
1.3585175111074932e-05	Color	Motion	paula
3.7631564282492036e-06	Motion	Color	paula
1.4457463294093031e-05	Color	Color	paula
1.55063062265981e-05	Motion	Motion	paula
5.848552973475307e-06	Color	Motion	paula
1.7738240785547532e-05	Motion	Color	paula
2.2315587557386607e-05	Color	Color	paula
2.3217324269353412e-05	Motion	Motion	paula
1.3864380889572203e-05	Color	Motion	paula
1.841007724578958e-05	Motion	Color	paula
1.0430879228806589e-05	Color	Color	paula
1.1005250598827843e-05	Motion	Motion	paula
2.803401912387926e-06	Color	Motion	paula
3.7631564282492036e-06	Motion	Color	paula
6.47709566692356e-06	Color	Color	paula
0.00013041350757703185	Motion	Motion	paula
0.0001589932944625616	Color	Motion	paula
5.721260458813049e-05	Motion	Color	paula
6.119887984823436e-05	Color	Color	paula
0.00016722243162803352	Motion	Motion	paula
0.00012228651030454785	Color	Motion	paula
0.00010406347428215668	Motion	Color	paula
9.60400648182258e-05	Color	Color	paula
0.00014152996300254017	Motion	Motion	paula
0.00020513868366833776	Color	Motion	paula
9.223708184435964e-05	Motion	Color	paula
7.043793448247015e-05	Color	Color	paula
0.00013041350757703185	Motion	Motion	paula
7.23928096704185e-05	Color	Motion	paula
5.721260458813049e-05	Motion	Color	paula
5.5263855756493285e-05	Color	Color	paula
0.00011522528802743182	Motion	Motion	paula
7.042747893137857e-05	Color	Motion	paula
0.0001323981414316222	Motion	Color	paula
5.941291237832047e-05	Color	Color	paula
0.00012858033005613834	Motion	Motion	paula
4.094132236787118e-05	Color	Motion	paula
0.00012199821503600106	Motion	Color	paula
7.174780330387875e-05	Color	Color	paula
8.885037095751613e-05	Motion	Motion	paula
0.0001589932944625616	Color	Motion	paula
5.936577872489579e-05	Motion	Color	paula
6.119887984823436e-05	Color	Color	paula
7.790621748426929e-05	Motion	Motion	paula
0.00012528244405984879	Color	Motion	paula
0.00011541859566932544	Motion	Color	paula
0.0001368583762086928	Color	Color	paula
9.485828195465729e-05	Motion	Motion	paula
0.00010161659884033725	Color	Motion	paula
7.789250958012417e-05	Motion	Color	paula
9.522755135549232e-05	Color	Color	paula
8.885037095751613e-05	Motion	Motion	paula
7.23928096704185e-05	Color	Motion	paula
5.936577872489579e-05	Motion	Color	paula
5.5263855756493285e-05	Color	Color	paula
7.105779513949528e-05	Motion	Motion	paula
8.36839753901586e-05	Color	Motion	paula
8.996102405944839e-05	Motion	Color	paula
6.153146387077868e-05	Color	Color	paula
8.515263471053913e-05	Motion	Motion	paula
5.225111453910358e-05	Color	Motion	paula
5.528021574718878e-05	Motion	Color	paula
7.652013300685212e-05	Color	Color	paula
0.00016722243162803352	Motion	Motion	paula
7.933290908113122e-05	Color	Motion	paula
0.00010406347428215668	Motion	Color	paula
3.772471973206848e-05	Color	Color	paula
0.00011522528802743182	Motion	Motion	paula
0.00011122068826807663	Color	Motion	paula
0.0001323981414316222	Motion	Color	paula
5.7030589232454076e-05	Color	Color	paula
0.0001585912104928866	Motion	Motion	paula
0.00010007224045693874	Color	Motion	paula
1.793014962458983e-05	Motion	Color	paula
0.00012669166608247906	Color	Color	paula
0.00014152996300254017	Motion	Motion	paula
0.00010462593490956351	Color	Motion	paula
9.223708184435964e-05	Motion	Color	paula
8.118476398522034e-05	Color	Color	paula
0.00012858033005613834	Motion	Motion	paula
0.0001249205379281193	Color	Motion	paula
0.00012199821503600106	Motion	Color	paula
0.00013498641783371568	Color	Color	paula
0.0001585912104928866	Motion	Motion	paula
0.00012682084343396127	Color	Motion	paula
1.793014962458983e-05	Motion	Color	paula
6.273343751672655e-05	Color	Color	paula
7.790621748426929e-05	Motion	Motion	paula
7.933290908113122e-05	Color	Motion	paula
0.00011541859566932544	Motion	Color	paula
3.772471973206848e-05	Color	Color	paula
7.105779513949528e-05	Motion	Motion	paula
0.00012593920109793544	Color	Motion	paula
8.996102405944839e-05	Motion	Color	paula
4.341321255196817e-05	Color	Color	paula
8.365069516003132e-05	Motion	Motion	paula
6.828601181041449e-05	Color	Motion	paula
6.0112884966656566e-05	Motion	Color	paula
0.00010361918975831941	Color	Color	paula
9.485828195465729e-05	Motion	Motion	paula
0.00010462593490956351	Color	Motion	paula
7.789250958012417e-05	Motion	Color	paula
8.118476398522034e-05	Color	Color	paula
8.515263471053913e-05	Motion	Motion	paula
9.892505477182567e-05	Color	Motion	paula
5.528021574718878e-05	Motion	Color	paula
0.00010252806532662362	Color	Color	paula
8.365069516003132e-05	Motion	Motion	paula
0.00010582676623016596	Color	Motion	paula
6.0112884966656566e-05	Motion	Color	paula
8.776399045018479e-05	Color	Color	paula
0.0001240621058968827	Motion	Motion	paula
0.00011122068826807663	Color	Motion	paula
0.00010906161332968622	Motion	Color	paula
5.7030589232454076e-05	Color	Color	paula
0.00015295346383936703	Motion	Motion	paula
0.00012593920109793544	Color	Motion	paula
6.035962360328995e-05	Motion	Color	paula
4.341321255196817e-05	Color	Color	paula
0.00013549979485105723	Motion	Motion	paula
0.00010358678264310583	Color	Motion	paula
5.9586131101241335e-05	Motion	Color	paula
0.00011327086394885555	Color	Color	paula
0.0001240621058968827	Motion	Motion	paula
0.0001249205379281193	Color	Motion	paula
0.00010906161332968622	Motion	Color	paula
0.00013498641783371568	Color	Color	paula
7.513169839512557e-05	Motion	Motion	paula
9.892505477182567e-05	Color	Motion	paula
0.0001399954635417089	Motion	Color	paula
0.00010252806532662362	Color	Color	paula
6.901488814037293e-05	Motion	Motion	paula
5.714108556276187e-05	Color	Motion	paula
8.478802919853479e-05	Motion	Color	paula
0.0001447922841180116	Color	Color	paula
6.836587999714538e-05	Motion	Motion	paula
0.00010007224045693874	Color	Motion	paula
0.00011011549941031262	Motion	Color	paula
0.00012669166608247906	Color	Color	paula
0.0001374892017338425	Motion	Motion	paula
6.828601181041449e-05	Color	Motion	paula
0.00011926457955269143	Motion	Color	paula
0.00010361918975831941	Color	Color	paula
5.484953726409003e-05	Motion	Motion	paula
0.00010358678264310583	Color	Motion	paula
0.0001230684865731746	Motion	Color	paula
0.00011327086394885555	Color	Color	paula
6.836587999714538e-05	Motion	Motion	paula
0.00012682084343396127	Color	Motion	paula
0.00011011549941031262	Motion	Color	paula
6.273343751672655e-05	Color	Color	paula
0.00015489263751078397	Motion	Motion	paula
0.00010582676623016596	Color	Motion	paula
0.00010503673547646031	Motion	Color	paula
8.776399045018479e-05	Color	Color	paula
6.389853660948575e-05	Motion	Motion	paula
5.714108556276187e-05	Color	Motion	paula
0.00013563314860220999	Motion	Color	paula
0.0001447922841180116	Color	Color	paula
0.00015295346383936703	Motion	Motion	paula
0.00012228651030454785	Color	Motion	paula
6.035962360328995e-05	Motion	Color	paula
9.60400648182258e-05	Color	Color	paula
7.513169839512557e-05	Motion	Motion	paula
0.00012528244405984879	Color	Motion	paula
0.0001399954635417089	Motion	Color	paula
0.0001368583762086928	Color	Color	paula
4.639074541046284e-05	Motion	Motion	paula
0.00019846543727908283	Color	Motion	paula
7.976788037922233e-05	Motion	Color	paula
9.040380246005952e-05	Color	Color	paula
0.00013549979485105723	Motion	Motion	paula
7.042747893137857e-05	Color	Motion	paula
5.9586131101241335e-05	Motion	Color	paula
5.941291237832047e-05	Color	Color	paula
6.901488814037293e-05	Motion	Motion	paula
8.36839753901586e-05	Color	Motion	paula
8.478802919853479e-05	Motion	Color	paula
6.153146387077868e-05	Color	Color	paula
4.639074541046284e-05	Motion	Motion	paula
5.776257239631377e-05	Color	Motion	paula
7.976788037922233e-05	Motion	Color	paula
8.336517930729315e-05	Color	Color	paula
0.0001374892017338425	Motion	Motion	paula
0.00020513868366833776	Color	Motion	paula
0.00011926457955269143	Motion	Color	paula
7.043793448247015e-05	Color	Color	paula
0.00015489263751078397	Motion	Motion	paula
0.00010161659884033725	Color	Motion	paula
0.00010503673547646031	Motion	Color	paula
9.522755135549232e-05	Color	Color	paula
0.00013860150647815317	Motion	Motion	paula
0.00019846543727908283	Color	Motion	paula
9.812171629164368e-05	Motion	Color	paula
9.040380246005952e-05	Color	Color	paula
5.484953726409003e-05	Motion	Motion	paula
4.094132236787118e-05	Color	Motion	paula
0.0001230684865731746	Motion	Color	paula
7.174780330387875e-05	Color	Color	paula
6.389853660948575e-05	Motion	Motion	paula
5.225111453910358e-05	Color	Motion	paula
0.00013563314860220999	Motion	Color	paula
7.652013300685212e-05	Color	Color	paula
0.00013860150647815317	Motion	Motion	paula
5.776257239631377e-05	Color	Motion	paula
9.812171629164368e-05	Motion	Color	paula
8.336517930729315e-05	Color	Color	paula
1.732150121824816e-05	Motion	Motion	paula
2.922260682680644e-05	Color	Motion	paula
3.998631291324273e-05	Motion	Color	paula
2.467132253514137e-05	Color	Color	paula
5.579667231359053e-06	Motion	Motion	paula
1.8094493498210795e-05	Color	Motion	paula
2.398296055616811e-05	Motion	Color	paula
2.492254316166509e-05	Color	Color	paula
1.862043427536264e-05	Motion	Motion	paula
6.32812316325726e-06	Color	Motion	paula
2.2507532776216976e-05	Motion	Color	paula
2.2345902834786102e-05	Color	Color	paula
1.732150121824816e-05	Motion	Motion	paula
2.5880879547912627e-05	Color	Motion	paula
3.998631291324273e-05	Motion	Color	paula
1.6996344129438512e-05	Color	Color	paula
1.440189589629881e-05	Motion	Motion	paula
1.8863582226913422e-05	Color	Motion	paula
4.335373887442984e-05	Motion	Color	paula
2.978383236040827e-05	Color	Color	paula
1.4541620657837484e-05	Motion	Motion	paula
2.3685501219006255e-05	Color	Motion	paula
3.2073956390377134e-05	Motion	Color	paula
2.9925929993623868e-05	Color	Color	paula
2.3080099708749913e-05	Motion	Motion	paula
2.922260682680644e-05	Color	Motion	paula
3.466345151537098e-05	Motion	Color	paula
2.467132253514137e-05	Color	Color	paula
3.449774158070795e-05	Motion	Motion	paula
1.988373333006166e-05	Color	Motion	paula
1.2438516932888888e-05	Motion	Color	paula
2.0852670786553062e-05	Color	Color	paula
2.4260270947706886e-05	Motion	Motion	paula
3.0358292860910296e-05	Color	Motion	paula
2.507038152543828e-05	Motion	Color	paula
1.1329615517752245e-05	Color	Color	paula
2.3080099708749913e-05	Motion	Motion	paula
2.5880879547912627e-05	Color	Motion	paula
3.466345151537098e-05	Motion	Color	paula
1.6996344129438512e-05	Color	Color	paula
3.875998663716018e-05	Motion	Motion	paula
3.779794860747643e-05	Color	Motion	paula
2.845921517291572e-05	Motion	Color	paula
2.1566702343989164e-05	Color	Color	paula
3.24800748785492e-05	Motion	Motion	paula
3.139012915198691e-05	Color	Motion	paula
1.4463636944128666e-05	Motion	Color	paula
2.1570944227278233e-05	Color	Color	paula
5.579667231359053e-06	Motion	Motion	paula
1.3455693078867625e-05	Color	Motion	paula
2.398296055616811e-05	Motion	Color	paula
4.10198208555812e-06	Color	Color	paula
1.440189589629881e-05	Motion	Motion	paula
9.848038644122425e-06	Color	Motion	paula
4.335373887442984e-05	Motion	Color	paula
2.3201437215902843e-05	Color	Color	paula
1.8048405763693154e-05	Motion	Motion	paula
1.3337594282347709e-05	Color	Motion	paula
1.4797391486354172e-05	Motion	Color	paula
1.6813955880934373e-05	Color	Color	paula
1.862043427536264e-05	Motion	Motion	paula
1.7578449842403643e-05	Color	Motion	paula
2.2507532776216976e-05	Motion	Color	paula
1.453265667805681e-05	Color	Color	paula
1.4541620657837484e-05	Motion	Motion	paula
1.0074908459500875e-05	Color	Motion	paula
3.2073956390377134e-05	Motion	Color	paula
2.9523360353778116e-05	Color	Color	paula
1.8048405763693154e-05	Motion	Motion	paula
1.041862924466841e-05	Color	Motion	paula
1.4797391486354172e-05	Motion	Color	paula
1.3786021554551553e-05	Color	Color	paula
3.449774158070795e-05	Motion	Motion	paula
1.3455693078867625e-05	Color	Motion	paula
1.2438516932888888e-05	Motion	Color	paula
4.10198208555812e-06	Color	Color	paula
3.875998663716018e-05	Motion	Motion	paula
1.731458178255707e-05	Color	Motion	paula
2.845921517291572e-05	Motion	Color	paula
2.3190430511021987e-05	Color	Color	paula
1.29289419419365e-05	Motion	Motion	paula
1.6184647392947227e-05	Color	Motion	paula
1.7995824237004854e-05	Motion	Color	paula
1.540340599603951e-05	Color	Color	paula
2.4260270947706886e-05	Motion	Motion	paula
1.7578449842403643e-05	Color	Motion	paula
2.507038152543828e-05	Motion	Color	paula
1.453265667805681e-05	Color	Color	paula
3.24800748785492e-05	Motion	Motion	paula
2.3216311092255637e-05	Color	Motion	paula
1.4463636944128666e-05	Motion	Color	paula
2.5106848625000566e-05	Color	Color	paula
1.29289419419365e-05	Motion	Motion	paula
1.074832835001871e-05	Color	Motion	paula
1.7995824237004854e-05	Motion	Color	paula
2.0550094632199034e-05	Color	Color	paula
2.3479895389755256e-05	Motion	Motion	paula
9.848038644122425e-06	Color	Motion	paula
1.5924966646707617e-05	Motion	Color	paula
2.3201437215902843e-05	Color	Color	paula
1.814257848309353e-05	Motion	Motion	paula
1.731458178255707e-05	Color	Motion	paula
2.8817588827223517e-05	Motion	Color	paula
2.3190430511021987e-05	Color	Color	paula
1.0809550985868555e-05	Motion	Motion	paula
1.0837851732503623e-05	Color	Motion	paula
2.8754813683917746e-05	Motion	Color	paula
1.4765924788662232e-05	Color	Color	paula
2.3479895389755256e-05	Motion	Motion	paula
1.0074908459500875e-05	Color	Motion	paula
1.5924966646707617e-05	Motion	Color	paula
2.9523360353778116e-05	Color	Color	paula
1.4846947124169674e-05	Motion	Motion	paula
2.3216311092255637e-05	Color	Motion	paula
2.9060487577226013e-05	Motion	Color	paula
2.5106848625000566e-05	Color	Color	paula
2.963414226542227e-05	Motion	Motion	paula
1.9157285350956954e-05	Color	Motion	paula
2.9415868993964978e-05	Motion	Color	paula
2.8043394195265137e-05	Color	Color	paula
1.1182939488207921e-05	Motion	Motion	paula
1.3337594282347709e-05	Color	Motion	paula
1.4067783922655508e-05	Motion	Color	paula
1.6813955880934373e-05	Color	Color	paula
1.4451525203185156e-05	Motion	Motion	paula
1.6184647392947227e-05	Color	Motion	paula
1.5754478226881474e-05	Motion	Color	paula
1.540340599603951e-05	Color	Color	paula
3.072322215302847e-05	Motion	Motion	paula
1.0837851732503623e-05	Color	Motion	paula
1.857544521044474e-05	Motion	Color	paula
1.4765924788662232e-05	Color	Color	paula
1.1182939488207921e-05	Motion	Motion	paula
1.041862924466841e-05	Color	Motion	paula
1.4067783922655508e-05	Motion	Color	paula
1.3786021554551553e-05	Color	Color	paula
8.135235475492664e-06	Motion	Motion	paula
1.074832835001871e-05	Color	Motion	paula
4.688112312578596e-06	Motion	Color	paula
2.0550094632199034e-05	Color	Color	paula
2.248618875455577e-05	Motion	Motion	paula
1.9157285350956954e-05	Color	Motion	paula
1.659069675952196e-05	Motion	Color	paula
2.8043394195265137e-05	Color	Color	paula
1.814257848309353e-05	Motion	Motion	paula
1.8094493498210795e-05	Color	Motion	paula
2.8817588827223517e-05	Motion	Color	paula
2.492254316166509e-05	Color	Color	paula
1.4846947124169674e-05	Motion	Motion	paula
1.988373333006166e-05	Color	Motion	paula
2.9060487577226013e-05	Motion	Color	paula
2.0852670786553062e-05	Color	Color	paula
2.20625261135865e-05	Motion	Motion	paula
1.595679350430146e-05	Color	Motion	paula
8.753195288591087e-06	Motion	Color	paula
1.5780045941937715e-05	Color	Color	paula
1.0809550985868555e-05	Motion	Motion	paula
1.8863582226913422e-05	Color	Motion	paula
2.8754813683917746e-05	Motion	Color	paula
2.978383236040827e-05	Color	Color	paula
2.963414226542227e-05	Motion	Motion	paula
3.779794860747643e-05	Color	Motion	paula
2.9415868993964978e-05	Motion	Color	paula
2.1566702343989164e-05	Color	Color	paula
2.20625261135865e-05	Motion	Motion	paula
2.8524202207336202e-05	Color	Motion	paula
8.753195288591087e-06	Motion	Color	paula
1.299704672419466e-05	Color	Color	paula
1.4451525203185156e-05	Motion	Motion	paula
6.32812316325726e-06	Color	Motion	paula
1.5754478226881474e-05	Motion	Color	paula
2.2345902834786102e-05	Color	Color	paula
8.135235475492664e-06	Motion	Motion	paula
3.0358292860910296e-05	Color	Motion	paula
4.688112312578596e-06	Motion	Color	paula
1.1329615517752245e-05	Color	Color	paula
2.0022300304844975e-05	Motion	Motion	paula
1.595679350430146e-05	Color	Motion	paula
1.6692143617547117e-05	Motion	Color	paula
1.5780045941937715e-05	Color	Color	paula
3.072322215302847e-05	Motion	Motion	paula
2.3685501219006255e-05	Color	Motion	paula
1.857544521044474e-05	Motion	Color	paula
2.9925929993623868e-05	Color	Color	paula
2.248618875455577e-05	Motion	Motion	paula
3.139012915198691e-05	Color	Motion	paula
1.659069675952196e-05	Motion	Color	paula
2.1570944227278233e-05	Color	Color	paula
2.0022300304844975e-05	Motion	Motion	paula
2.8524202207336202e-05	Color	Motion	paula
1.6692143617547117e-05	Motion	Color	paula
1.299704672419466e-05	Color	Color	paula
7.407407338178018e-06	Motion	Motion	paula
8.737070857023355e-06	Color	Motion	paula
1.2345679351710714e-05	Motion	Color	paula
1.1581273611227516e-05	Color	Color	paula
6.327925348159624e-06	Motion	Motion	paula
4.65606763100368e-06	Color	Motion	paula
1.3556581507145893e-05	Motion	Color	paula
1.2641663488466293e-05	Color	Color	paula
6.488978669949574e-06	Motion	Motion	paula
7.421921509376261e-06	Color	Motion	paula
1.2756967407767661e-05	Motion	Color	paula
1.2297044122533407e-05	Color	Color	paula
7.407407338178018e-06	Motion	Motion	paula
7.407407338178018e-06	Color	Motion	paula
1.2345679351710714e-05	Motion	Color	paula
8.28173324407544e-06	Color	Color	paula
4.37376411355217e-06	Motion	Motion	paula
5.413271082943538e-06	Color	Motion	paula
3.2798966458358336e-06	Motion	Color	paula
3.859571279463125e-06	Color	Color	paula
7.525823548348853e-06	Motion	Motion	paula
8.074478500930127e-06	Color	Motion	paula
2.035787929344224e-06	Motion	Color	paula
3.389630592209869e-06	Color	Color	paula
5.893506568099838e-06	Motion	Motion	paula
8.737070857023355e-06	Color	Motion	paula
8.641975000500679e-06	Motion	Color	paula
1.1581273611227516e-05	Color	Color	paula
5.579697699431563e-06	Motion	Motion	paula
5.32668946107151e-06	Color	Motion	paula
3.90804598282557e-06	Motion	Color	paula
3.354603677507839e-06	Color	Color	paula
8.647942195239011e-06	Motion	Motion	paula
9.10835569811752e-06	Color	Motion	paula
3.7828804124728777e-06	Motion	Color	paula
2.7942903670918895e-06	Color	Color	paula
5.893506568099838e-06	Motion	Motion	paula
7.407407338178018e-06	Color	Motion	paula
8.641975000500679e-06	Motion	Color	paula
8.28173324407544e-06	Color	Color	paula
6.648351700277999e-06	Motion	Motion	paula
4.366042503534118e-06	Color	Motion	paula
8.139411875163205e-06	Motion	Color	paula
8.187144885596354e-06	Color	Color	paula
6.04812294113799e-06	Motion	Motion	paula
6.009826392983086e-06	Color	Motion	paula
8.22530910227215e-06	Motion	Color	paula
8.59247211337788e-06	Color	Color	paula
6.327925348159624e-06	Motion	Motion	paula
9.11418828763999e-06	Color	Motion	paula
1.3556581507145893e-05	Motion	Color	paula
4.52115637017414e-06	Color	Color	paula
4.37376411355217e-06	Motion	Motion	paula
6.382897026924184e-06	Color	Motion	paula
3.2798966458358336e-06	Motion	Color	paula
6.951089744688943e-06	Color	Color	paula
4.9283021326118615e-06	Motion	Motion	paula
6.851230409665732e-06	Color	Motion	paula
1.7311097053607227e-06	Motion	Color	paula
6.703204235236626e-06	Color	Color	paula
6.488978669949574e-06	Motion	Motion	paula
6.822190698585473e-06	Color	Motion	paula
1.2756967407767661e-05	Motion	Color	paula
1.9008105027751299e-06	Color	Color	paula
7.525823548348853e-06	Motion	Motion	paula
4.6370314521482214e-06	Color	Motion	paula
2.035787929344224e-06	Motion	Color	paula
1.3116399713908322e-05	Color	Color	paula
4.9283021326118615e-06	Motion	Motion	paula
5.049254923505941e-06	Color	Motion	paula
1.7311097053607227e-06	Motion	Color	paula
6.048174782335991e-06	Color	Color	paula
5.579697699431563e-06	Motion	Motion	paula
9.11418828763999e-06	Color	Motion	paula
3.90804598282557e-06	Motion	Color	paula
4.52115637017414e-06	Color	Color	paula
6.648351700277999e-06	Motion	Motion	paula
6.648351700277999e-06	Color	Motion	paula
8.139411875163205e-06	Motion	Color	paula
7.057806215016171e-06	Color	Color	paula
1.0402653970231768e-05	Motion	Motion	paula
8.641975000500679e-06	Color	Motion	paula
3.851935616694391e-06	Motion	Color	paula
4.457423074200051e-06	Color	Color	paula
8.647942195239011e-06	Motion	Motion	paula
6.822190698585473e-06	Color	Motion	paula
3.7828804124728777e-06	Motion	Color	paula
1.9008105027751299e-06	Color	Color	paula
6.04812294113799e-06	Motion	Motion	paula
5.629319730360294e-06	Color	Motion	paula
8.22530910227215e-06	Motion	Color	paula
1.2971787327842321e-05	Color	Color	paula
1.0402653970231768e-05	Motion	Motion	paula
5.521155344467843e-06	Color	Motion	paula
3.851935616694391e-06	Motion	Color	paula
6.485114681709092e-06	Color	Color	paula
6.267750450206222e-06	Motion	Motion	paula
6.382897026924184e-06	Color	Motion	paula
1.3524013411370106e-05	Motion	Color	paula
6.951089744688943e-06	Color	Color	paula
3.815796389972093e-06	Motion	Motion	paula
6.648351700277999e-06	Color	Motion	paula
6.678997579001589e-06	Motion	Color	paula
7.057806215016171e-06	Color	Color	paula
6.849574674561154e-06	Motion	Motion	paula
8.553337465855293e-06	Color	Motion	paula
6.412383299903013e-06	Motion	Color	paula
8.641975000500679e-06	Color	Color	paula
6.267750450206222e-06	Motion	Motion	paula
4.6370314521482214e-06	Color	Motion	paula
1.3524013411370106e-05	Motion	Color	paula
1.3116399713908322e-05	Color	Color	paula
3.7943732422718313e-06	Motion	Motion	paula
5.629319730360294e-06	Color	Motion	paula
1.3903949366067536e-05	Motion	Color	paula
1.2971787327842321e-05	Color	Color	paula
4.183766577625647e-06	Motion	Motion	paula
6.905087502673268e-06	Color	Motion	paula
1.2295806300244294e-05	Motion	Color	paula
9.155800398730207e-06	Color	Color	paula
9.23865991353523e-06	Motion	Motion	paula
6.851230409665732e-06	Color	Motion	paula
6.532719453389291e-06	Motion	Color	paula
6.703204235236626e-06	Color	Color	paula
7.64409651310416e-06	Motion	Motion	paula
8.641975000500679e-06	Color	Motion	paula
5.946776127530029e-06	Motion	Color	paula
4.457423074200051e-06	Color	Color	paula
8.49310617923038e-06	Motion	Motion	paula
8.553337465855293e-06	Color	Motion	paula
5.453385256259935e-06	Motion	Color	paula
8.641975000500679e-06	Color	Color	paula
9.23865991353523e-06	Motion	Motion	paula
5.049254923505941e-06	Color	Motion	paula
6.532719453389291e-06	Motion	Color	paula
6.048174782335991e-06	Color	Color	paula
7.648630344192497e-06	Motion	Motion	paula
5.521155344467843e-06	Color	Motion	paula
5.382654308050405e-06	Motion	Color	paula
6.485114681709092e-06	Color	Color	paula
4.72021201858297e-06	Motion	Motion	paula
6.905087502673268e-06	Color	Motion	paula
3.836229097942123e-06	Motion	Color	paula
9.155800398730207e-06	Color	Color	paula
3.815796389972093e-06	Motion	Motion	paula
4.65606763100368e-06	Color	Motion	paula
6.678997579001589e-06	Motion	Color	paula
1.2641663488466293e-05	Color	Color	paula
3.7943732422718313e-06	Motion	Motion	paula
5.32668946107151e-06	Color	Motion	paula
1.3903949366067536e-05	Motion	Color	paula
3.354603677507839e-06	Color	Color	paula
4.483561951929005e-06	Motion	Motion	paula
5.299601070873905e-06	Color	Motion	paula
3.157587116220384e-06	Motion	Color	paula
1.9339438495080685e-06	Color	Color	paula
6.849574674561154e-06	Motion	Motion	paula
5.413271082943538e-06	Color	Motion	paula
6.412383299903013e-06	Motion	Color	paula
3.859571279463125e-06	Color	Color	paula
4.183766577625647e-06	Motion	Motion	paula
4.366042503534118e-06	Color	Motion	paula
1.2295806300244294e-05	Motion	Color	paula
8.187144885596354e-06	Color	Color	paula
4.483561951929005e-06	Motion	Motion	paula
5.309833795763552e-06	Color	Motion	paula
3.157587116220384e-06	Motion	Color	paula
3.7771203551528743e-06	Color	Color	paula
7.64409651310416e-06	Motion	Motion	paula
7.421921509376261e-06	Color	Motion	paula
5.946776127530029e-06	Motion	Color	paula
1.2297044122533407e-05	Color	Color	paula
7.648630344192497e-06	Motion	Motion	paula
9.10835569811752e-06	Color	Motion	paula
5.382654308050405e-06	Motion	Color	paula
2.7942903670918895e-06	Color	Color	paula
7.057956281641964e-06	Motion	Motion	paula
5.299601070873905e-06	Color	Motion	paula
2.854611011571251e-06	Motion	Color	paula
1.9339438495080685e-06	Color	Color	paula
8.49310617923038e-06	Motion	Motion	paula
8.074478500930127e-06	Color	Motion	paula
5.453385256259935e-06	Motion	Color	paula
3.389630592209869e-06	Color	Color	paula
4.72021201858297e-06	Motion	Motion	paula
6.009826392983086e-06	Color	Motion	paula
3.836229097942123e-06	Motion	Color	paula
8.59247211337788e-06	Color	Color	paula
7.057956281641964e-06	Motion	Motion	paula
5.309833795763552e-06	Color	Motion	paula
2.854611011571251e-06	Motion	Color	paula
3.7771203551528743e-06	Color	Color	paula
1.2810430234821979e-05	Motion	Motion	paula
1.0913753612840082e-05	Color	Motion	paula
6.731181656505214e-06	Motion	Color	paula
1.0982025742123369e-05	Color	Color	paula
8.75739351613447e-06	Motion	Motion	paula
8.253177838923875e-06	Color	Motion	paula
8.72028886078624e-06	Motion	Color	paula
7.230296887428267e-06	Color	Color	paula
6.8801018642261624e-06	Motion	Motion	paula
1.0109800314239692e-05	Color	Motion	paula
7.797792022756767e-06	Motion	Color	paula
6.977128123253351e-06	Color	Color	paula
1.2810430234821979e-05	Motion	Motion	paula
1.0668469258234836e-05	Color	Motion	paula
6.731181656505214e-06	Motion	Color	paula
1.0391026080469601e-05	Color	Color	paula
9.416264219908044e-06	Motion	Motion	paula
9.969939128495753e-06	Color	Motion	paula
7.6278784035821445e-06	Motion	Color	paula
9.562789273331873e-06	Color	Color	paula
1.007153059617849e-05	Motion	Motion	paula
1.140622771345079e-05	Color	Motion	paula
6.833879524492659e-06	Motion	Color	paula
1.0668469258234836e-05	Color	Color	paula
9.486529052082915e-06	Motion	Motion	paula
1.0913753612840082e-05	Color	Motion	paula
1.6017109373933636e-05	Motion	Color	paula
1.0982025742123369e-05	Color	Color	paula
1.1111285857623443e-05	Motion	Motion	paula
1.2272628737264313e-05	Color	Motion	paula
1.2029989193251822e-05	Motion	Color	paula
1.1872544746438507e-05	Color	Color	paula
1.3782530913886148e-05	Motion	Motion	paula
1.4214681868907064e-05	Color	Motion	paula
1.1575278222153429e-05	Motion	Color	paula
1.0750971341622062e-05	Color	Color	paula
9.486529052082915e-06	Motion	Motion	paula
1.0668469258234836e-05	Color	Motion	paula
1.6017109373933636e-05	Motion	Color	paula
1.0391026080469601e-05	Color	Color	paula
9.138357199844904e-06	Motion	Motion	paula
6.920808118593413e-06	Color	Motion	paula
1.4096152881393209e-05	Motion	Color	paula
9.482773748459294e-06	Color	Color	paula
8.630857337266207e-06	Motion	Motion	paula
7.864972758397926e-06	Color	Motion	paula
7.88051875133533e-06	Motion	Color	paula
1.2468251952668652e-05	Color	Color	paula
8.75739351613447e-06	Motion	Motion	paula
9.601231795386411e-06	Color	Motion	paula
8.72028886078624e-06	Motion	Color	paula
2.026232095886371e-06	Color	Color	paula
9.416264219908044e-06	Motion	Motion	paula
2.4018600015551783e-05	Color	Motion	paula
7.6278784035821445e-06	Motion	Color	paula
7.64139349485049e-06	Color	Color	paula
8.449917913821992e-06	Motion	Motion	paula
9.99753683572635e-06	Color	Motion	paula
3.0071657874941593e-06	Motion	Color	paula
1.3590444723377004e-05	Color	Color	paula
6.8801018642261624e-06	Motion	Motion	paula
5.419019544206094e-06	Color	Motion	paula
7.797792022756767e-06	Motion	Color	paula
9.121922630583867e-06	Color	Color	paula
1.007153059617849e-05	Motion	Motion	paula
5.6264852901222184e-06	Color	Motion	paula
6.833879524492659e-06	Motion	Color	paula
6.3520233197778e-06	Color	Color	paula
8.449917913821992e-06	Motion	Motion	paula
6.7959340412926394e-06	Color	Motion	paula
3.0071657874941593e-06	Motion	Color	paula
4.343929049355211e-06	Color	Color	paula
1.1111285857623443e-05	Motion	Motion	paula
9.601231795386411e-06	Color	Motion	paula
1.2029989193251822e-05	Motion	Color	paula
2.026232095886371e-06	Color	Color	paula
9.138357199844904e-06	Motion	Motion	paula
2.3295773644349538e-05	Color	Motion	paula
1.4096152881393209e-05	Motion	Color	paula
8.280855581688229e-06	Color	Color	paula
1.1369553249096498e-05	Motion	Motion	paula
7.976993401825894e-06	Color	Motion	paula
8.854209227138199e-06	Motion	Color	paula
1.3639615644933656e-05	Color	Color	paula
1.3782530913886148e-05	Motion	Motion	paula
5.419019544206094e-06	Color	Motion	paula
1.1575278222153429e-05	Motion	Color	paula
9.121922630583867e-06	Color	Color	paula
8.630857337266207e-06	Motion	Motion	paula
5.254418283584528e-06	Color	Motion	paula
7.88051875133533e-06	Motion	Color	paula
6.220517207111698e-06	Color	Color	paula
1.1369553249096498e-05	Motion	Motion	paula
8.661041647428647e-06	Color	Motion	paula
8.854209227138199e-06	Motion	Color	paula
9.22575327422237e-06	Color	Color	paula
2.941558341262862e-05	Motion	Motion	paula
2.4018600015551783e-05	Color	Motion	paula
7.742284651612863e-06	Motion	Color	paula
7.64139349485049e-06	Color	Color	paula
2.7092908567283303e-05	Motion	Motion	paula
2.3295773644349538e-05	Color	Motion	paula
6.985558229644084e-06	Motion	Color	paula
8.280855581688229e-06	Color	Color	paula
2.6878466087509878e-05	Motion	Motion	paula
2.6820609491551295e-05	Color	Motion	paula
9.375644367537461e-06	Motion	Color	paula
1.325659377471311e-05	Color	Color	paula
2.941558341262862e-05	Motion	Motion	paula
5.6264852901222184e-06	Color	Motion	paula
7.742284651612863e-06	Motion	Color	paula
6.3520233197778e-06	Color	Color	paula
5.362298907130025e-06	Motion	Motion	paula
5.254418283584528e-06	Color	Motion	paula
6.241491064429283e-06	Motion	Color	paula
6.220517207111698e-06	Color	Color	paula
5.875986062164884e-06	Motion	Motion	paula
8.950018127507064e-06	Color	Motion	paula
8.539244845451321e-06	Motion	Color	paula
6.340474101307336e-06	Color	Color	paula
9.053154826688115e-06	Motion	Motion	paula
9.99753683572635e-06	Color	Motion	paula
1.2822571989090648e-05	Motion	Color	paula
1.3590444723377004e-05	Color	Color	paula
6.75085766488337e-06	Motion	Motion	paula
7.976993401825894e-06	Color	Motion	paula
1.176304886030266e-05	Motion	Color	paula
1.3639615644933656e-05	Color	Color	paula
6.253742867556866e-06	Motion	Motion	paula
2.6820609491551295e-05	Color	Motion	paula
1.0668469258234836e-05	Motion	Color	paula
1.325659377471311e-05	Color	Color	paula
9.053154826688115e-06	Motion	Motion	paula
6.7959340412926394e-06	Color	Motion	paula
1.2822571989090648e-05	Motion	Color	paula
4.343929049355211e-06	Color	Color	paula
9.520202183921356e-06	Motion	Motion	paula
8.661041647428647e-06	Color	Motion	paula
4.9680866140988655e-06	Motion	Color	paula
9.22575327422237e-06	Color	Color	paula
8.412970601057168e-06	Motion	Motion	paula
8.950018127507064e-06	Color	Motion	paula
7.728254786343314e-06	Motion	Color	paula
6.340474101307336e-06	Color	Color	paula
2.7092908567283303e-05	Motion	Motion	paula
8.253177838923875e-06	Color	Motion	paula
6.985558229644084e-06	Motion	Color	paula
7.230296887428267e-06	Color	Color	paula
5.362298907130025e-06	Motion	Motion	paula
1.2272628737264313e-05	Color	Motion	paula
6.241491064429283e-06	Motion	Color	paula
1.1872544746438507e-05	Color	Color	paula
3.4626589240360772e-06	Motion	Motion	paula
3.885682417603675e-06	Color	Motion	paula
8.783542398305144e-06	Motion	Color	paula
3.5722450775210746e-06	Color	Color	paula
2.6878466087509878e-05	Motion	Motion	paula
9.969939128495753e-06	Color	Motion	paula
9.375644367537461e-06	Motion	Color	paula
9.562789273331873e-06	Color	Color	paula
5.875986062164884e-06	Motion	Motion	paula
6.920808118593413e-06	Color	Motion	paula
8.539244845451321e-06	Motion	Color	paula
9.482773748459294e-06	Color	Color	paula
3.4626589240360772e-06	Motion	Motion	paula
4.125173290958628e-06	Color	Motion	paula
8.783542398305144e-06	Motion	Color	paula
8.266824806923978e-06	Color	Color	paula
6.75085766488337e-06	Motion	Motion	paula
1.0109800314239692e-05	Color	Motion	paula
1.176304886030266e-05	Motion	Color	paula
6.977128123253351e-06	Color	Color	paula
9.520202183921356e-06	Motion	Motion	paula
1.4214681868907064e-05	Color	Motion	paula
4.9680866140988655e-06	Motion	Color	paula
1.0750971341622062e-05	Color	Color	paula
2.983271542689181e-06	Motion	Motion	paula
3.885682417603675e-06	Color	Motion	paula
9.501851309323683e-06	Motion	Color	paula
3.5722450775210746e-06	Color	Color	paula
6.253742867556866e-06	Motion	Motion	paula
1.140622771345079e-05	Color	Motion	paula
1.0668469258234836e-05	Motion	Color	paula
1.0668469258234836e-05	Color	Color	paula
8.412970601057168e-06	Motion	Motion	paula
7.864972758397926e-06	Color	Motion	paula
7.728254786343314e-06	Motion	Color	paula
1.2468251952668652e-05	Color	Color	paula
2.983271542689181e-06	Motion	Motion	paula
4.125173290958628e-06	Color	Motion	paula
9.501851309323683e-06	Motion	Color	paula
8.266824806923978e-06	Color	Color	paula
6.3665233938081656e-06	Motion	Motion	paula
1.385799259878695e-05	Color	Motion	paula
1.0548154023126699e-05	Motion	Color	paula
1.3524014320864808e-05	Color	Color	paula
1.0833291526068933e-05	Motion	Motion	paula
8.29566124593839e-06	Color	Motion	paula
6.483085599029437e-06	Motion	Color	paula
9.285671694669873e-06	Color	Color	paula
8.011806130525656e-06	Motion	Motion	paula
8.87386795511702e-06	Color	Motion	paula
1.039231301547261e-05	Motion	Color	paula
9.612047506379895e-06	Color	Color	paula
6.3665233938081656e-06	Motion	Motion	paula
1.1553390322660562e-05	Color	Motion	paula
1.0548154023126699e-05	Motion	Color	paula
8.4637731561088e-06	Color	Color	paula
7.498321792809293e-06	Motion	Motion	paula
2.850190185199608e-06	Color	Motion	paula
8.353220437129494e-06	Motion	Color	paula
1.3857991689292248e-05	Color	Color	paula
3.181614147251821e-06	Motion	Motion	paula
3.965410542150494e-06	Color	Motion	paula
8.89440798346186e-06	Motion	Color	paula
8.194820111384615e-06	Color	Color	paula
1.701734436210245e-05	Motion	Motion	paula
1.385799259878695e-05	Color	Motion	paula
1.0903409020102117e-05	Motion	Color	paula
1.3524014320864808e-05	Color	Color	paula
1.3629592103825416e-05	Motion	Motion	paula
1.352638537355233e-05	Color	Motion	paula
7.776379788992926e-06	Motion	Color	paula
8.882691872713622e-06	Color	Color	paula
1.357118526357226e-05	Motion	Motion	paula
1.3780111657979432e-05	Color	Motion	paula
8.88974500412587e-06	Motion	Color	paula
8.281709597213194e-06	Color	Color	paula
1.701734436210245e-05	Motion	Motion	paula
1.1553390322660562e-05	Color	Motion	paula
1.0903409020102117e-05	Motion	Color	paula
8.4637731561088e-06	Color	Color	paula
1.3279588529258035e-05	Motion	Motion	paula
1.0928133633569814e-05	Color	Motion	paula
5.9148919717699755e-06	Motion	Color	paula
9.642284567235038e-06	Color	Color	paula
1.2999960745219141e-05	Motion	Motion	paula
1.291644548473414e-05	Color	Motion	paula
3.801055299845757e-06	Motion	Color	paula
4.1512139432597905e-06	Color	Color	paula
1.0833291526068933e-05	Motion	Motion	paula
9.543093256070279e-06	Color	Motion	paula
6.483085599029437e-06	Motion	Color	paula
6.101302915340057e-06	Color	Color	paula
7.498321792809293e-06	Motion	Motion	paula
1.1646890925476328e-05	Color	Motion	paula
8.353220437129494e-06	Motion	Color	paula
7.6183937380847055e-06	Color	Color	paula
6.936628324183403e-06	Motion	Motion	paula
8.281735972559545e-06	Color	Motion	paula
7.809535418346059e-06	Motion	Color	paula
5.957231678621611e-06	Color	Color	paula
8.011806130525656e-06	Motion	Motion	paula
2.320247631359962e-06	Color	Motion	paula
1.039231301547261e-05	Motion	Color	paula
6.90516526447027e-06	Color	Color	paula
3.181614147251821e-06	Motion	Motion	paula
1.245936618943233e-05	Color	Motion	paula
8.89440798346186e-06	Motion	Color	paula
6.67108270135941e-06	Color	Color	paula
6.936628324183403e-06	Motion	Motion	paula
5.294216407492058e-06	Color	Motion	paula
7.809535418346059e-06	Motion	Color	paula
8.058821549639106e-06	Color	Color	paula
1.3629592103825416e-05	Motion	Motion	paula
9.543093256070279e-06	Color	Motion	paula
7.776379788992926e-06	Motion	Color	paula
6.101302915340057e-06	Color	Color	paula
1.3279588529258035e-05	Motion	Motion	paula
1.0062985893455334e-05	Color	Motion	paula
5.9148919717699755e-06	Motion	Color	paula
8.568162229494192e-06	Color	Color	paula
7.552388979092939e-06	Motion	Motion	paula
8.88272188603878e-06	Color	Motion	paula
4.4278331188252196e-06	Motion	Color	paula
7.1003178163664415e-06	Color	Color	paula
1.357118526357226e-05	Motion	Motion	paula
2.320247631359962e-06	Color	Motion	paula
8.88974500412587e-06	Motion	Color	paula
6.90516526447027e-06	Color	Color	paula
1.2999960745219141e-05	Motion	Motion	paula
1.240169603988761e-05	Color	Motion	paula
3.801055299845757e-06	Motion	Color	paula
3.27202292282891e-06	Color	Color	paula
7.552388979092939e-06	Motion	Motion	paula
6.5145800363097806e-06	Color	Motion	paula
4.4278331188252196e-06	Motion	Color	paula
7.0559271989623085e-06	Color	Color	paula
1.2221598808537237e-05	Motion	Motion	paula
1.1646890925476328e-05	Color	Motion	paula
7.198707407951588e-06	Motion	Color	paula
7.6183937380847055e-06	Color	Color	paula
9.279418009100482e-06	Motion	Motion	paula
1.0062985893455334e-05	Color	Motion	paula
9.899366887111682e-06	Motion	Color	paula
8.568162229494192e-06	Color	Color	paula
8.554622581868898e-06	Motion	Motion	paula
9.562923878547736e-06	Color	Motion	paula
1.0548154023126699e-05	Motion	Color	paula
6.983771982049802e-06	Color	Color	paula
1.2221598808537237e-05	Motion	Motion	paula
1.245936618943233e-05	Color	Motion	paula
7.198707407951588e-06	Motion	Color	paula
6.67108270135941e-06	Color	Color	paula
1.2586569937411696e-05	Motion	Motion	paula
1.240169603988761e-05	Color	Motion	paula
8.046120456128847e-06	Motion	Color	paula
3.27202292282891e-06	Color	Color	paula
1.2787309060513508e-05	Motion	Motion	paula
1.3524014320864808e-05	Color	Motion	paula
1.097307995223673e-05	Motion	Color	paula
7.407411430904176e-06	Color	Color	paula
5.237836376181804e-06	Motion	Motion	paula
8.281735972559545e-06	Color	Motion	paula
6.295088041952113e-06	Motion	Color	paula
5.957231678621611e-06	Color	Color	paula
5.820361366204452e-06	Motion	Motion	paula
8.88272188603878e-06	Color	Motion	paula
6.760111318726558e-06	Motion	Color	paula
7.1003178163664415e-06	Color	Color	paula
5.361594048736151e-06	Motion	Motion	paula
9.562923878547736e-06	Color	Motion	paula
4.712228019343456e-06	Motion	Color	paula
6.983771982049802e-06	Color	Color	paula
5.237836376181804e-06	Motion	Motion	paula
5.294216407492058e-06	Color	Motion	paula
6.295088041952113e-06	Motion	Color	paula
8.058821549639106e-06	Color	Color	paula
6.610710443055723e-06	Motion	Motion	paula
6.5145800363097806e-06	Color	Motion	paula
8.776177310210187e-06	Motion	Color	paula
7.0559271989623085e-06	Color	Color	paula
6.143124210211681e-06	Motion	Motion	paula
1.3524014320864808e-05	Color	Motion	paula
8.30987119115889e-06	Motion	Color	paula
7.407411430904176e-06	Color	Color	paula
9.279418009100482e-06	Motion	Motion	paula
8.29566124593839e-06	Color	Motion	paula
9.899366887111682e-06	Motion	Color	paula
9.285671694669873e-06	Color	Color	paula
1.2586569937411696e-05	Motion	Motion	paula
1.352638537355233e-05	Color	Motion	paula
8.046120456128847e-06	Motion	Color	paula
8.882691872713622e-06	Color	Color	paula
3.259792720200494e-06	Motion	Motion	paula
1.939516096172156e-06	Color	Motion	paula
1.1070443179050926e-05	Motion	Color	paula
8.3684590208577e-06	Color	Color	paula
8.554622581868898e-06	Motion	Motion	paula
2.850190185199608e-06	Color	Motion	paula
1.0548154023126699e-05	Motion	Color	paula
1.3857991689292248e-05	Color	Color	paula
1.2787309060513508e-05	Motion	Motion	paula
1.0928133633569814e-05	Color	Motion	paula
1.097307995223673e-05	Motion	Color	paula
9.642284567235038e-06	Color	Color	paula
3.259792720200494e-06	Motion	Motion	paula
3.270090019213967e-06	Color	Motion	paula
1.1070443179050926e-05	Motion	Color	paula
1.2269190847291611e-05	Color	Color	paula
5.820361366204452e-06	Motion	Motion	paula
8.87386795511702e-06	Color	Motion	paula
6.760111318726558e-06	Motion	Color	paula
9.612047506379895e-06	Color	Color	paula
6.610710443055723e-06	Motion	Motion	paula
1.3780111657979432e-05	Color	Motion	paula
8.776177310210187e-06	Motion	Color	paula
8.281709597213194e-06	Color	Color	paula
1.836535261645622e-06	Motion	Motion	paula
1.939516096172156e-06	Color	Motion	paula
5.878074262000155e-06	Motion	Color	paula
8.3684590208577e-06	Color	Color	paula
5.361594048736151e-06	Motion	Motion	paula
3.965410542150494e-06	Color	Motion	paula
4.712228019343456e-06	Motion	Color	paula
8.194820111384615e-06	Color	Color	paula
6.143124210211681e-06	Motion	Motion	paula
1.291644548473414e-05	Color	Motion	paula
8.30987119115889e-06	Motion	Color	paula
4.1512139432597905e-06	Color	Color	paula
1.836535261645622e-06	Motion	Motion	paula
3.270090019213967e-06	Color	Motion	paula
5.878074262000155e-06	Motion	Color	paula
1.2269190847291611e-05	Color	Color	paula
1.3467547432810534e-05	Motion	Motion	paula
7.905092388682533e-06	Color	Motion	paula
9.25513722904725e-06	Motion	Color	paula
1.3172983017284423e-05	Color	Color	paula
5.605051683232887e-06	Motion	Motion	paula
4.703432750829961e-06	Color	Motion	paula
1.2307746146689169e-05	Motion	Color	paula
1.766013701853808e-05	Color	Color	paula
4.387859007692896e-06	Motion	Motion	paula
3.5384919101488777e-06	Color	Motion	paula
1.2030099242110737e-05	Motion	Color	paula
8.867589713190682e-06	Color	Color	paula
1.3467547432810534e-05	Motion	Motion	paula
1.1841560080938507e-05	Color	Motion	paula
9.25513722904725e-06	Motion	Color	paula
1.0105380169989076e-05	Color	Color	paula
1.0283268238708843e-05	Motion	Motion	paula
1.3541682164941449e-05	Color	Motion	paula
6.5174763221875764e-06	Motion	Color	paula
3.873636615026044e-06	Color	Color	paula
1.5598221580148675e-05	Motion	Motion	paula
1.4502757949230727e-05	Color	Motion	paula
7.339730018429691e-06	Motion	Color	paula
5.8669725149229635e-06	Color	Color	paula
6.9837715273024514e-06	Motion	Motion	paula
7.905092388682533e-06	Color	Motion	paula
9.699050679046195e-06	Motion	Color	paula
1.3172983017284423e-05	Color	Color	paula
1.0620155080687255e-05	Motion	Motion	paula
6.094100626796717e-06	Color	Motion	paula
6.732406745868502e-06	Motion	Color	paula
1.4034853847988416e-05	Color	Color	paula
9.733676051837392e-06	Motion	Motion	paula
7.651727173652034e-06	Color	Motion	paula
9.094374036067165e-06	Motion	Color	paula
9.162663445749786e-06	Color	Color	paula
6.9837715273024514e-06	Motion	Motion	paula
1.1841560080938507e-05	Color	Motion	paula
9.699050679046195e-06	Motion	Color	paula
1.0105380169989076e-05	Color	Color	paula
1.1042311598430388e-05	Motion	Motion	paula
6.356164703902323e-06	Color	Motion	paula
1.2849098311562557e-05	Motion	Color	paula
1.1624072612903547e-05	Color	Color	paula
9.062328899744898e-06	Motion	Motion	paula
7.018135420366889e-06	Color	Motion	paula
1.2219764357723761e-05	Motion	Color	paula
1.155039353761822e-05	Color	Color	paula
5.605051683232887e-06	Motion	Motion	paula
1.0365670277678873e-05	Color	Motion	paula
1.2307746146689169e-05	Motion	Color	paula
4.1820549085969105e-06	Color	Color	paula
1.0283268238708843e-05	Motion	Motion	paula
1.0212612323812209e-05	Color	Motion	paula
6.5174763221875764e-06	Motion	Color	paula
1.0172235306527e-05	Color	Color	paula
7.088993697834667e-06	Motion	Motion	paula
5.066489848104538e-06	Color	Motion	paula
2.8745830604748335e-06	Motion	Color	paula
4.8221768338407855e-06	Color	Color	paula
4.387859007692896e-06	Motion	Motion	paula
1.0345942428102717e-05	Color	Motion	paula
1.2030099242110737e-05	Motion	Color	paula
9.00699342309963e-06	Color	Color	paula
1.5598221580148675e-05	Motion	Motion	paula
1.1711958904925268e-05	Color	Motion	paula
7.339730018429691e-06	Motion	Color	paula
4.30218688052264e-06	Color	Color	paula
7.088993697834667e-06	Motion	Motion	paula
3.5683226542460034e-06	Color	Motion	paula
2.8745830604748335e-06	Motion	Color	paula
1.0864075193239842e-05	Color	Color	paula
1.0620155080687255e-05	Motion	Motion	paula
1.0365670277678873e-05	Color	Motion	paula
6.732406745868502e-06	Motion	Color	paula
4.1820549085969105e-06	Color	Color	paula
1.1042311598430388e-05	Motion	Motion	paula
1.283000619878294e-05	Color	Motion	paula
1.2849098311562557e-05	Motion	Color	paula
1.0908080184890423e-05	Color	Color	paula
1.1684152923407964e-05	Motion	Motion	paula
1.2221598808537237e-05	Color	Motion	paula
8.742996215005405e-06	Motion	Color	paula
3.863949132210109e-06	Color	Color	paula
9.733676051837392e-06	Motion	Motion	paula
1.0345942428102717e-05	Color	Motion	paula
9.094374036067165e-06	Motion	Color	paula
9.00699342309963e-06	Color	Color	paula
9.062328899744898e-06	Motion	Motion	paula
1.2276518646103796e-05	Color	Motion	paula
1.2219764357723761e-05	Motion	Color	paula
7.899998308857903e-06	Color	Color	paula
1.1684152923407964e-05	Motion	Motion	paula
9.864048479357734e-06	Color	Motion	paula
8.742996215005405e-06	Motion	Color	paula
9.685337317932863e-06	Color	Color	paula
1.3353893336898182e-05	Motion	Motion	paula
1.0212612323812209e-05	Color	Motion	paula
1.083328970707953e-05	Motion	Color	paula
1.0172235306527e-05	Color	Color	paula
1.2403210348566063e-05	Motion	Motion	paula
1.283000619878294e-05	Color	Motion	paula
1.334799344476778e-05	Motion	Color	paula
1.0908080184890423e-05	Color	Color	paula
1.3210857105150353e-05	Motion	Motion	paula
1.0903408110607415e-05	Color	Motion	paula
1.0090235264215153e-05	Motion	Color	paula
1.0762713827716652e-05	Color	Color	paula
1.3353893336898182e-05	Motion	Motion	paula
1.1711958904925268e-05	Color	Motion	paula
1.083328970707953e-05	Motion	Color	paula
4.30218688052264e-06	Color	Color	paula
1.1570336937438697e-05	Motion	Motion	paula
1.2276518646103796e-05	Color	Motion	paula
1.7589880371815525e-05	Motion	Color	paula
7.899998308857903e-06	Color	Color	paula
1.0673526048776694e-05	Motion	Motion	paula
1.1159588211739901e-05	Color	Motion	paula
5.950477770966245e-06	Motion	Color	paula
8.902596164261922e-06	Color	Color	paula
3.4475719985493924e-06	Motion	Motion	paula
5.066489848104538e-06	Color	Motion	paula
1.0691673196561169e-05	Motion	Color	paula
4.8221768338407855e-06	Color	Color	paula
4.831522801396204e-06	Motion	Motion	paula
1.2221598808537237e-05	Color	Motion	paula
8.463772246614099e-06	Motion	Color	paula
3.863949132210109e-06	Color	Color	paula
4.115241154067917e-06	Motion	Motion	paula
1.0903408110607415e-05	Color	Motion	paula
5.301499641063856e-06	Motion	Color	paula
1.0762713827716652e-05	Color	Color	paula
3.4475719985493924e-06	Motion	Motion	paula
3.5683226542460034e-06	Color	Motion	paula
1.0691673196561169e-05	Motion	Color	paula
1.0864075193239842e-05	Color	Color	paula
4.0741119846643414e-06	Motion	Motion	paula
9.864048479357734e-06	Color	Motion	paula
5.790639534097863e-06	Motion	Color	paula
9.685337317932863e-06	Color	Color	paula
3.836998985207174e-06	Motion	Motion	paula
1.1159588211739901e-05	Color	Motion	paula
6.483155175374122e-06	Motion	Color	paula
8.902596164261922e-06	Color	Color	paula
1.2403210348566063e-05	Motion	Motion	paula
4.703432750829961e-06	Color	Motion	paula
1.334799344476778e-05	Motion	Color	paula
1.766013701853808e-05	Color	Color	paula
1.1570336937438697e-05	Motion	Motion	paula
6.094100626796717e-06	Color	Motion	paula
1.7589880371815525e-05	Motion	Color	paula
1.4034853847988416e-05	Color	Color	paula
3.1660451895731967e-06	Motion	Motion	paula
3.3554590572748566e-06	Color	Motion	paula
1.514043742645299e-05	Motion	Color	paula
1.5762538168928586e-05	Color	Color	paula
1.3210857105150353e-05	Motion	Motion	paula
1.3541682164941449e-05	Color	Motion	paula
1.0090235264215153e-05	Motion	Color	paula
3.873636615026044e-06	Color	Color	paula
1.0673526048776694e-05	Motion	Motion	paula
6.356164703902323e-06	Color	Motion	paula
5.950477770966245e-06	Motion	Color	paula
1.1624072612903547e-05	Color	Color	paula
3.1660451895731967e-06	Motion	Motion	paula
2.308442390130949e-06	Color	Motion	paula
1.514043742645299e-05	Motion	Color	paula
5.206538844504394e-06	Color	Color	paula
4.831522801396204e-06	Motion	Motion	paula
3.5384919101488777e-06	Color	Motion	paula
8.463772246614099e-06	Motion	Color	paula
8.867589713190682e-06	Color	Color	paula
4.0741119846643414e-06	Motion	Motion	paula
7.651727173652034e-06	Color	Motion	paula
5.790639534097863e-06	Motion	Color	paula
9.162663445749786e-06	Color	Color	paula
3.031983169421437e-06	Motion	Motion	paula
3.3554590572748566e-06	Color	Motion	paula
6.214072527654935e-06	Motion	Color	paula
1.5762538168928586e-05	Color	Color	paula
4.115241154067917e-06	Motion	Motion	paula
1.4502757949230727e-05	Color	Motion	paula
5.301499641063856e-06	Motion	Color	paula
5.8669725149229635e-06	Color	Color	paula
3.836998985207174e-06	Motion	Motion	paula
7.018135420366889e-06	Color	Motion	paula
6.483155175374122e-06	Motion	Color	paula
1.155039353761822e-05	Color	Color	paula
3.031983169421437e-06	Motion	Motion	paula
2.308442390130949e-06	Color	Motion	paula
6.214072527654935e-06	Motion	Color	paula
5.206538844504394e-06	Color	Color	paula
4.9693567234498914e-06	Motion	Motion	paula
5.9874155340367e-06	Color	Motion	paula
8.386392437387258e-06	Motion	Color	paula
6.419953024305869e-06	Color	Color	paula
6.421643774956465e-06	Motion	Motion	paula
5.822139428346418e-06	Color	Motion	paula
6.311905053735245e-06	Motion	Color	paula
8.645371963211801e-06	Color	Color	paula
4.285438990336843e-06	Motion	Motion	paula
5.290199169394327e-06	Color	Motion	paula
6.874501650599996e-06	Motion	Color	paula
7.968164027261082e-06	Color	Color	paula
4.9693567234498914e-06	Motion	Motion	paula
1.0543687494646292e-05	Color	Motion	paula
8.386392437387258e-06	Motion	Color	paula
6.507705165859079e-06	Color	Color	paula
5.840181529492838e-06	Motion	Motion	paula
6.550188118126243e-06	Color	Motion	paula
5.958071142231347e-06	Motion	Color	paula
6.8466774791886564e-06	Color	Color	paula
5.59123873244971e-06	Motion	Motion	paula
5.6358380788879e-06	Color	Motion	paula
6.24213089395198e-06	Motion	Color	paula
7.313239166251151e-06	Color	Color	paula
6.301058419921901e-06	Motion	Motion	paula
5.9874155340367e-06	Color	Motion	paula
4.8807787607074715e-06	Motion	Color	paula
6.419953024305869e-06	Color	Color	paula
6.673754796793219e-06	Motion	Motion	paula
5.4767083383922e-06	Color	Motion	paula
3.7076040371175623e-06	Motion	Color	paula
5.159303782420466e-06	Color	Color	paula
6.501256393676158e-06	Motion	Motion	paula
5.677522949554259e-06	Color	Motion	paula
4.58739896203042e-06	Motion	Color	paula
6.4058081079565454e-06	Color	Color	paula
6.301058419921901e-06	Motion	Motion	paula
1.0543687494646292e-05	Color	Motion	paula
4.8807787607074715e-06	Motion	Color	paula
6.507705165859079e-06	Color	Color	paula
8.861410606186837e-06	Motion	Motion	paula
8.600834917160682e-06	Color	Motion	paula
6.217855116119608e-06	Motion	Color	paula
4.577640993375098e-06	Color	Color	paula
9.075078196474351e-06	Motion	Motion	paula
7.970278602442704e-06	Color	Motion	paula
6.96570850777789e-06	Motion	Color	paula
4.722485755337402e-06	Color	Color	paula
6.421643774956465e-06	Motion	Motion	paula
5.237804543867242e-06	Color	Motion	paula
6.311905053735245e-06	Motion	Color	paula
5.8054424698639195e-06	Color	Color	paula
5.840181529492838e-06	Motion	Motion	paula
8.537082067050505e-06	Color	Motion	paula
5.958071142231347e-06	Motion	Color	paula
9.641338692745194e-06	Color	Color	paula
6.490821306215366e-06	Motion	Motion	paula
5.607425009657163e-06	Color	Motion	paula
2.3873071768321097e-06	Motion	Color	paula
1.2167820386821404e-05	Color	Color	paula
4.285438990336843e-06	Motion	Motion	paula
5.051011157775065e-06	Color	Motion	paula
6.874501650599996e-06	Motion	Color	paula
7.063022167130839e-06	Color	Color	paula
5.59123873244971e-06	Motion	Motion	paula
1.3999155271449126e-05	Color	Motion	paula
6.24213089395198e-06	Motion	Color	paula
7.854718205635436e-06	Color	Color	paula
6.490821306215366e-06	Motion	Motion	paula
1.263602916878881e-05	Color	Motion	paula
2.3873071768321097e-06	Motion	Color	paula
9.742844667925965e-06	Color	Color	paula
6.673754796793219e-06	Motion	Motion	paula
5.237804543867242e-06	Color	Motion	paula
3.7076040371175623e-06	Motion	Color	paula
5.8054424698639195e-06	Color	Color	paula
8.861410606186837e-06	Motion	Motion	paula
8.50781361805275e-06	Color	Motion	paula
6.217855116119608e-06	Motion	Color	paula
6.448858584917616e-06	Color	Color	paula
4.623640506906668e-06	Motion	Motion	paula
5.162046818441013e-06	Color	Motion	paula
3.6560420539899496e-06	Motion	Color	paula
1.2403648725012317e-05	Color	Color	paula
6.501256393676158e-06	Motion	Motion	paula
5.051011157775065e-06	Color	Motion	paula
4.58739896203042e-06	Motion	Color	paula
7.063022167130839e-06	Color	Color	paula
9.075078196474351e-06	Motion	Motion	paula
1.2817215065297205e-05	Color	Motion	paula
6.96570850777789e-06	Motion	Color	paula
3.3767321383493254e-06	Color	Color	paula
4.623640506906668e-06	Motion	Motion	paula
8.832900675770361e-06	Color	Motion	paula
3.6560420539899496e-06	Motion	Color	paula
6.097371624491643e-06	Color	Color	paula
1.5726536730653606e-05	Motion	Motion	paula
8.537082067050505e-06	Color	Motion	paula
8.134631571010686e-06	Motion	Color	paula
9.641338692745194e-06	Color	Color	paula
7.700466994720045e-06	Motion	Motion	paula
8.50781361805275e-06	Color	Motion	paula
5.4260030992736574e-06	Motion	Color	paula
6.448858584917616e-06	Color	Color	paula
8.203294783015735e-06	Motion	Motion	paula
9.345980288344435e-06	Color	Motion	paula
9.759739441506099e-06	Motion	Color	paula
1.321721174463164e-05	Color	Color	paula
1.5726536730653606e-05	Motion	Motion	paula
1.3999155271449126e-05	Color	Motion	paula
8.134631571010686e-06	Motion	Color	paula
7.854718205635436e-06	Color	Color	paula
1.460760449845111e-05	Motion	Motion	paula
1.2817215065297205e-05	Color	Motion	paula
5.806711669720244e-06	Motion	Color	paula
3.3767321383493254e-06	Color	Color	paula
1.3173716979508754e-05	Motion	Motion	paula
1.3432373634714168e-05	Color	Motion	paula
7.037320756353438e-06	Motion	Color	paula
7.275835741893388e-06	Color	Color	paula
1.1290499969618395e-05	Motion	Motion	paula
5.607425009657163e-06	Color	Motion	paula
1.602336487849243e-05	Motion	Color	paula
1.2167820386821404e-05	Color	Color	paula
6.682009825453861e-06	Motion	Motion	paula
5.162046818441013e-06	Color	Motion	paula
1.2592431630764622e-05	Motion	Color	paula
1.2403648725012317e-05	Color	Color	paula
6.7079890868626535e-06	Motion	Motion	paula
9.345980288344435e-06	Color	Motion	paula
1.2452540431695525e-05	Motion	Color	paula
1.321721174463164e-05	Color	Color	paula
1.1290499969618395e-05	Motion	Motion	paula
1.263602916878881e-05	Color	Motion	paula
1.602336487849243e-05	Motion	Color	paula
9.742844667925965e-06	Color	Color	paula
9.66835614235606e-06	Motion	Motion	paula
8.832900675770361e-06	Color	Motion	paula
7.560958238173043e-06	Motion	Color	paula
6.097371624491643e-06	Color	Color	paula
1.26508493849542e-05	Motion	Motion	paula
1.3432373634714168e-05	Color	Motion	paula
9.395765118824784e-06	Motion	Color	paula
7.275835741893388e-06	Color	Color	paula
7.700466994720045e-06	Motion	Motion	paula
5.822139428346418e-06	Color	Motion	paula
5.4260030992736574e-06	Motion	Color	paula
8.645371963211801e-06	Color	Color	paula
1.460760449845111e-05	Motion	Motion	paula
5.4767083383922e-06	Color	Motion	paula
5.806711669720244e-06	Motion	Color	paula
5.159303782420466e-06	Color	Color	paula
4.836861535295611e-06	Motion	Motion	paula
6.358487553370651e-06	Color	Motion	paula
7.69209236750612e-06	Motion	Color	paula
5.81063432036899e-06	Color	Color	paula
8.203294783015735e-06	Motion	Motion	paula
6.550188118126243e-06	Color	Motion	paula
9.759739441506099e-06	Motion	Color	paula
6.8466774791886564e-06	Color	Color	paula
1.3173716979508754e-05	Motion	Motion	paula
8.600834917160682e-06	Color	Motion	paula
7.037320756353438e-06	Motion	Color	paula
4.577640993375098e-06	Color	Color	paula
4.836861535295611e-06	Motion	Motion	paula
4.054142664244864e-06	Color	Motion	paula
7.69209236750612e-06	Motion	Color	paula
4.461279331735568e-06	Color	Color	paula
6.682009825453861e-06	Motion	Motion	paula
5.290199169394327e-06	Color	Motion	paula
1.2592431630764622e-05	Motion	Color	paula
7.968164027261082e-06	Color	Color	paula
9.66835614235606e-06	Motion	Motion	paula
5.677522949554259e-06	Color	Motion	paula
7.560958238173043e-06	Motion	Color	paula
6.4058081079565454e-06	Color	Color	paula
4.19681828134344e-06	Motion	Motion	paula
6.358487553370651e-06	Color	Motion	paula
6.624664820265025e-06	Motion	Color	paula
5.81063432036899e-06	Color	Color	paula
6.7079890868626535e-06	Motion	Motion	paula
5.6358380788879e-06	Color	Motion	paula
1.2452540431695525e-05	Motion	Color	paula
7.313239166251151e-06	Color	Color	paula
1.26508493849542e-05	Motion	Motion	paula
7.970278602442704e-06	Color	Motion	paula
9.395765118824784e-06	Motion	Color	paula
4.722485755337402e-06	Color	Color	paula
4.19681828134344e-06	Motion	Motion	paula
4.054142664244864e-06	Color	Motion	paula
6.624664820265025e-06	Motion	Color	paula
4.461279331735568e-06	Color	Color	paula
5.395903826865833e-06	Motion	Motion	paula
5.930537554377224e-06	Color	Motion	paula
6.301058419921901e-06	Motion	Color	paula
7.970278602442704e-06	Color	Color	paula
8.638468898425344e-06	Motion	Motion	paula
5.846424301125808e-06	Color	Motion	paula
7.078688668116229e-06	Motion	Color	paula
6.009481239743764e-06	Color	Color	paula
7.059893960104091e-06	Motion	Motion	paula
6.154851234896341e-06	Color	Motion	paula
3.844112598017091e-06	Motion	Color	paula
7.028285835986026e-06	Color	Color	paula
5.395903826865833e-06	Motion	Motion	paula
8.911042641557287e-06	Color	Motion	paula
6.301058419921901e-06	Motion	Color	paula
5.6358380788879e-06	Color	Color	paula
1.1402664313209243e-05	Motion	Motion	paula
7.455512786691543e-06	Color	Motion	paula
9.446168405702338e-06	Motion	Color	paula
7.90377271187026e-06	Color	Color	paula
9.254164069716353e-06	Motion	Motion	paula
8.134631571010686e-06	Color	Motion	paula
7.3684100243553985e-06	Motion	Color	paula
8.477722076349892e-06	Color	Color	paula
9.466878509556409e-06	Motion	Motion	paula
5.930537554377224e-06	Color	Motion	paula
9.058342584467027e-06	Motion	Color	paula
7.970278602442704e-06	Color	Color	paula
9.484496331424452e-06	Motion	Motion	paula
2.951202077383641e-06	Color	Motion	paula
1.089641318685608e-05	Motion	Color	paula
7.749970791337546e-06	Color	Color	paula
7.4951944952772465e-06	Motion	Motion	paula
2.758184791673557e-06	Color	Motion	paula
3.4370157209195895e-06	Motion	Color	paula
9.287602551921736e-06	Color	Color	paula
9.466878509556409e-06	Motion	Motion	paula
8.911042641557287e-06	Color	Motion	paula
9.058342584467027e-06	Motion	Color	paula
5.6358380788879e-06	Color	Color	paula
1.3182259863242507e-05	Motion	Motion	paula
1.1153644663863815e-05	Color	Motion	paula
7.4912049967679195e-06	Motion	Color	paula
6.3554689404554665e-06	Color	Color	paula
1.0068581104860641e-05	Motion	Motion	paula
9.625025995774195e-06	Color	Motion	paula
6.387919256667374e-06	Motion	Color	paula
5.539363428397337e-06	Color	Color	paula
8.638468898425344e-06	Motion	Motion	paula
1.054914446285693e-05	Color	Motion	paula
7.078688668116229e-06	Motion	Color	paula
5.095545475342078e-06	Color	Color	paula
1.1402664313209243e-05	Motion	Motion	paula
5.684088137059007e-06	Color	Motion	paula
9.446168405702338e-06	Motion	Color	paula
6.008212949382141e-06	Color	Color	paula
4.72276678920025e-06	Motion	Motion	paula
1.3009857866563834e-05	Color	Motion	paula
5.025736754760146e-06	Motion	Color	paula
8.267134944617283e-06	Color	Color	paula
7.059893960104091e-06	Motion	Motion	paula
8.107073881546967e-06	Color	Motion	paula
3.844112598017091e-06	Motion	Color	paula
5.882242021471029e-06	Color	Color	paula
9.254164069716353e-06	Motion	Motion	paula
6.265279807848856e-06	Color	Motion	paula
7.3684100243553985e-06	Motion	Color	paula
7.2254961196449585e-06	Color	Color	paula
4.72276678920025e-06	Motion	Motion	paula
2.5208496481354814e-06	Color	Motion	paula
5.025736754760146e-06	Motion	Color	paula
9.276644959754776e-06	Color	Color	paula
9.484496331424452e-06	Motion	Motion	paula
1.054914446285693e-05	Color	Motion	paula
1.089641318685608e-05	Motion	Color	paula
5.095545475342078e-06	Color	Color	paula
1.3182259863242507e-05	Motion	Motion	paula
9.271334420191124e-06	Color	Motion	paula
7.4912049967679195e-06	Motion	Color	paula
[truncated: 192,305 more rows]
