# Supplementary material for: Adaptive stretching of representations across brain regions and deep learning model layers
Source: Nat Commun. 2025 Nov 21;16:10302. doi: 10.1038/s41467-025-65231-y (PMC12638828; doi:10.1038/s41467-025-65231-y)
Supplement: Supplementary file 4 — Source Data [file 41467_2025_65231_MOESM4_ESM.zip › Source-data-file/Supplemental III.4/region_IT_stats.csv]

dissimilarity	motion_color_mismatch	motion_color_task	MonkeyID
0.000791507656686008	Motion	Motion	paula
0.0014421527739614248	Color	Motion	paula
0.0007909893174655735	Motion	Color	paula
0.00025287410244345665	Color	Color	paula
0.0008932034834288061	Motion	Motion	paula
0.000902425148524344	Color	Motion	paula
0.0007319689611904323	Motion	Color	paula
0.0007565297419205308	Color	Color	paula
0.0011852399911731482	Motion	Motion	paula
0.0007890636916272342	Color	Motion	paula
0.0006624876987189054	Motion	Color	paula
0.0007582810940220952	Color	Color	paula
0.000791507656686008	Motion	Motion	paula
0.0001772180839907378	Color	Motion	paula
0.0007909893174655735	Motion	Color	paula
0.001039625029079616	Color	Color	paula
0.0002177656424464658	Motion	Motion	paula
0.00036984888720326126	Color	Motion	paula
0.00025574068422429264	Motion	Color	paula
0.0005289212567731738	Color	Color	paula
0.0009213193552568555	Motion	Motion	paula
0.00021279611974023283	Color	Motion	paula
0.00027748331194743514	Motion	Color	paula
0.0006859072600491345	Color	Color	paula
0.001256591989658773	Motion	Motion	paula
0.0014421527739614248	Color	Motion	paula
0.0005167884519323707	Motion	Color	paula
0.00025287410244345665	Color	Color	paula
0.001038647722452879	Motion	Motion	paula
0.00125669757835567	Color	Motion	paula
0.00047672688378952444	Motion	Color	paula
0.0005099618574604392	Color	Color	paula
0.0012613721191883087	Motion	Motion	paula
0.0012138251913711429	Color	Motion	paula
0.0005082309944555163	Motion	Color	paula
0.0005122014554217458	Color	Color	paula
0.001256591989658773	Motion	Motion	paula
0.0001772180839907378	Color	Motion	paula
0.0005167884519323707	Motion	Color	paula
0.001039625029079616	Color	Color	paula
0.0003545463550835848	Motion	Motion	paula
0.00032451318111270666	Color	Motion	paula
0.0009833975927904248	Motion	Color	paula
0.0005353852757252753	Color	Color	paula
0.00010844439384527504	Motion	Motion	paula
0.00025461550103500485	Color	Motion	paula
0.0010032597929239273	Motion	Color	paula
0.0009102927288040519	Color	Color	paula
0.0008932034834288061	Motion	Motion	paula
0.00028104157536290586	Color	Motion	paula
0.0007319689611904323	Motion	Color	paula
1.1427750905568246e-05	Color	Color	paula
0.0002177656424464658	Motion	Motion	paula
9.273246541852131e-05	Color	Motion	paula
0.00025574068422429264	Motion	Color	paula
0.0008661604952067137	Color	Color	paula
0.000779276539105922	Motion	Motion	paula
0.00028201285749673843	Color	Motion	paula
9.519717423245311e-05	Motion	Color	paula
0.0006100278114899993	Color	Color	paula
0.0011852399911731482	Motion	Motion	paula
0.0009106466313824058	Color	Motion	paula
0.0006624876987189054	Motion	Color	paula
0.00010349376680096611	Color	Color	paula
0.0009213193552568555	Motion	Motion	paula
0.0006969138630665839	Color	Motion	paula
0.00027748331194743514	Motion	Color	paula
0.00019451763364486396	Color	Color	paula
0.000779276539105922	Motion	Motion	paula
0.000536994484718889	Color	Motion	paula
9.519717423245311e-05	Motion	Color	paula
0.0006668191053904593	Color	Color	paula
0.001038647722452879	Motion	Motion	paula
0.00028104157536290586	Color	Motion	paula
0.00047672688378952444	Motion	Color	paula
1.1427750905568246e-05	Color	Color	paula
0.0003545463550835848	Motion	Motion	paula
0.00025445406208746135	Color	Motion	paula
0.0009833975927904248	Motion	Color	paula
0.0008602588786743581	Color	Color	paula
0.0002892598567996174	Motion	Motion	paula
0.0003077133442275226	Color	Motion	paula
8.619837171863765e-05	Motion	Color	paula
0.0006083464249968529	Color	Color	paula
0.0012613721191883087	Motion	Motion	paula
0.0009106466313824058	Color	Motion	paula
0.0005082309944555163	Motion	Color	paula
0.00010349376680096611	Color	Color	paula
0.00010844439384527504	Motion	Motion	paula
0.00026509424787946045	Color	Motion	paula
0.0010032597929239273	Motion	Color	paula
0.0002285227965330705	Color	Color	paula
0.0002892598567996174	Motion	Motion	paula
0.00040214339969679713	Color	Motion	paula
8.619837171863765e-05	Motion	Color	paula
0.0007529736612923443	Color	Color	paula
0.00011004126281477511	Motion	Motion	paula
9.273246541852131e-05	Color	Motion	paula
0.0007610642351210117	Motion	Color	paula
0.0008661604952067137	Color	Color	paula
0.0002171777159674093	Motion	Motion	paula
0.00025445406208746135	Color	Motion	paula
0.0008897382067516446	Motion	Color	paula
0.0008602588786743581	Color	Color	paula
0.0001105207484215498	Motion	Motion	paula
0.00020561607379931957	Color	Motion	paula
0.00041954152402468026	Motion	Color	paula
0.0004249062913004309	Color	Color	paula
0.00011004126281477511	Motion	Motion	paula
0.0006969138630665839	Color	Motion	paula
0.0007610642351210117	Motion	Color	paula
0.00019451763364486396	Color	Color	paula
0.0002420567616354674	Motion	Motion	paula
0.00026509424787946045	Color	Motion	paula
0.00029615999665111303	Motion	Color	paula
0.0002285227965330705	Color	Color	paula
0.0001533973409095779	Motion	Motion	paula
0.00016165048873517662	Color	Motion	paula
0.00046082751941867173	Motion	Color	paula
0.0006293430342338979	Color	Color	paula
4.733280002255924e-05	Motion	Motion	paula
0.00028201285749673843	Color	Motion	paula
0.0002808041463140398	Motion	Color	paula
0.0006100278114899993	Color	Color	paula
0.00038743126788176596	Motion	Motion	paula
0.0003077133442275226	Color	Motion	paula
0.0006016670959070325	Motion	Color	paula
0.0006083464249968529	Color	Color	paula
0.0003281468525528908	Motion	Motion	paula
0.00020561607379931957	Color	Motion	paula
0.0005711375270038843	Motion	Color	paula
0.0004249062913004309	Color	Color	paula
4.733280002255924e-05	Motion	Motion	paula
0.000536994484718889	Color	Motion	paula
0.0002808041463140398	Motion	Color	paula
0.0006668191053904593	Color	Color	paula
0.0003783621359616518	Motion	Motion	paula
0.00040214339969679713	Color	Motion	paula
0.0007619762327522039	Motion	Color	paula
0.0007529736612923443	Color	Color	paula
0.00031680631218478084	Motion	Motion	paula
0.00016165048873517662	Color	Motion	paula
0.0006941488827578723	Motion	Color	paula
0.0006293430342338979	Color	Color	paula
0.0002171777159674093	Motion	Motion	paula
0.000902425148524344	Color	Motion	paula
0.0008897382067516446	Motion	Color	paula
0.0007565297419205308	Color	Color	paula
0.0002420567616354674	Motion	Motion	paula
0.00125669757835567	Color	Motion	paula
0.00029615999665111303	Motion	Color	paula
0.0005099618574604392	Color	Color	paula
0.0003246080013923347	Motion	Motion	paula
0.00018949569493997842	Color	Motion	paula
0.0005005733110010624	Motion	Color	paula
0.0001447993709007278	Color	Color	paula
0.0001105207484215498	Motion	Motion	paula
0.00036984888720326126	Color	Motion	paula
0.00041954152402468026	Motion	Color	paula
0.0005289212567731738	Color	Color	paula
0.0001533973409095779	Motion	Motion	paula
0.00032451318111270666	Color	Motion	paula
0.00046082751941867173	Motion	Color	paula
0.0005353852757252753	Color	Color	paula
0.0003246080013923347	Motion	Motion	paula
0.0002666484215296805	Color	Motion	paula
0.0005005733110010624	Motion	Color	paula
0.0006772185442969203	Color	Color	paula
0.00038743126788176596	Motion	Motion	paula
0.0007890636916272342	Color	Motion	paula
0.0006016670959070325	Motion	Color	paula
0.0007582810940220952	Color	Color	paula
0.0003783621359616518	Motion	Motion	paula
0.0012138251913711429	Color	Motion	paula
0.0007619762327522039	Motion	Color	paula
0.0005122014554217458	Color	Color	paula
0.0001917523331940174	Motion	Motion	paula
0.00018949569493997842	Color	Motion	paula
0.0006936067948117852	Motion	Color	paula
0.0001447993709007278	Color	Color	paula
0.0003281468525528908	Motion	Motion	paula
0.00021279611974023283	Color	Motion	paula
0.0005711375270038843	Motion	Color	paula
0.0006859072600491345	Color	Color	paula
0.00031680631218478084	Motion	Motion	paula
0.00025461550103500485	Color	Motion	paula
0.0006941488827578723	Motion	Color	paula
0.0009102927288040519	Color	Color	paula
0.0001917523331940174	Motion	Motion	paula
0.0002666484215296805	Color	Motion	paula
0.0006936067948117852	Motion	Color	paula
0.0006772185442969203	Color	Color	paula
0.0004639016406144947	Motion	Motion	paula
0.0005125425523146987	Color	Motion	paula
0.00036193252890370786	Motion	Color	paula
0.0002303283108631149	Color	Color	paula
0.0003216389159206301	Motion	Motion	paula
0.0006548766396008432	Color	Motion	paula
0.000276601524092257	Motion	Color	paula
0.0002431462926324457	Color	Color	paula
0.0005710826371796429	Motion	Motion	paula
0.0006044187466613948	Color	Motion	paula
0.0002262669731862843	Motion	Color	paula
0.00013218792446423322	Color	Color	paula
0.0004639016406144947	Motion	Motion	paula
0.00018201922648586333	Color	Motion	paula
0.00036193252890370786	Motion	Color	paula
0.00041992441401816905	Color	Color	paula
0.0002985791361425072	Motion	Motion	paula
0.0010473449947312474	Color	Motion	paula
0.0003861387085635215	Motion	Color	paula
0.00041187950409948826	Color	Color	paula
0.0003991998382844031	Motion	Motion	paula
0.0005933034117333591	Color	Motion	paula
0.0003658017667476088	Motion	Color	paula
0.00028575272881425917	Color	Color	paula
0.0005905446596443653	Motion	Motion	paula
0.0005125425523146987	Color	Motion	paula
0.000277898769127205	Motion	Color	paula
0.0002303283108631149	Color	Color	paula
0.0004160917887929827	Motion	Motion	paula
0.0005546445026993752	Color	Motion	paula
0.00029957713559269905	Motion	Color	paula
0.00016119038627948612	Color	Color	paula
0.0002952612121589482	Motion	Motion	paula
0.0005339877097867429	Color	Motion	paula
0.00024716791813261807	Motion	Color	paula
0.00032915783231146634	Color	Color	paula
0.0005905446596443653	Motion	Motion	paula
0.00018201922648586333	Color	Motion	paula
0.000277898769127205	Motion	Color	paula
0.00041992441401816905	Color	Color	paula
0.00019965303363278508	Motion	Motion	paula
0.001035399385727942	Color	Motion	paula
0.0002564974420238286	Motion	Color	paula
0.0002793548919726163	Color	Color	paula
0.0005127712502144277	Motion	Motion	paula
0.0005285876104608178	Color	Motion	paula
0.00023899249208625406	Motion	Color	paula
0.00027046442846767604	Color	Color	paula
0.0003216389159206301	Motion	Motion	paula
0.00023197651898954064	Color	Motion	paula
0.000276601524092257	Motion	Color	paula
6.12461008131504e-05	Color	Color	paula
0.0002985791361425072	Motion	Motion	paula
0.00023229166981764138	Color	Motion	paula
0.0003861387085635215	Motion	Color	paula
0.0004375543794594705	Color	Color	paula
0.0004799938469659537	Motion	Motion	paula
0.0003519930178299546	Color	Motion	paula
7.354609988396987e-05	Motion	Color	paula
0.0004310108779463917	Color	Color	paula
0.0005710826371796429	Motion	Motion	paula
0.0005484427674673498	Color	Motion	paula
0.0002262669731862843	Motion	Color	paula
4.5397337089525536e-05	Color	Color	paula
0.0003991998382844031	Motion	Motion	paula
0.0004048237460665405	Color	Motion	paula
0.0003658017667476088	Motion	Color	paula
0.0008591769728809595	Color	Color	paula
0.0004799938469659537	Motion	Motion	paula
0.00032739946618676186	Color	Motion	paula
7.354609988396987e-05	Motion	Color	paula
0.0012893599923700094	Color	Color	paula
0.0004160917887929827	Motion	Motion	paula
0.00023197651898954064	Color	Motion	paula
0.00029957713559269905	Motion	Color	paula
6.12461008131504e-05	Color	Color	paula
0.00019965303363278508	Motion	Motion	paula
0.0002326431276742369	Color	Motion	paula
0.0002564974420238286	Motion	Color	paula
0.00045209552627056837	Color	Color	paula
0.0003278965305071324	Motion	Motion	paula
0.00037691733450628817	Color	Motion	paula
6.737296644132584e-05	Motion	Color	paula
0.0004472128057386726	Color	Color	paula
0.0002952612121589482	Motion	Motion	paula
0.0005484427674673498	Color	Motion	paula
0.00024716791813261807	Motion	Color	paula
4.5397337089525536e-05	Color	Color	paula
0.0005127712502144277	Motion	Motion	paula
0.0005110929487273097	Color	Motion	paula
0.00023899249208625406	Motion	Color	paula
0.000892760930582881	Color	Color	paula
0.0003278965305071324	Motion	Motion	paula
0.0004987785941921175	Color	Motion	paula
6.737296644132584e-05	Motion	Color	paula
0.0013240990228950977	Color	Color	paula
0.0002506792370695621	Motion	Motion	paula
0.00023229166981764138	Color	Motion	paula
0.00047957681817933917	Motion	Color	paula
0.0004375543794594705	Color	Color	paula
0.0003512456314638257	Motion	Motion	paula
0.0002326431276742369	Color	Motion	paula
0.00041173180215992033	Motion	Color	paula
0.00045209552627056837	Color	Color	paula
0.0009499866282567382	Motion	Motion	paula
0.0005153815727680922	Color	Motion	paula
0.0005070874467492104	Motion	Color	paula
7.0256668550428e-05	Color	Color	paula
0.0002506792370695621	Motion	Motion	paula
0.0004048237460665405	Color	Motion	paula
0.00047957681817933917	Motion	Color	paula
0.0008591769728809595	Color	Color	paula
0.00017622587620280683	Motion	Motion	paula
0.0005110929487273097	Color	Motion	paula
0.0008671713876537979	Motion	Color	paula
0.000892760930582881	Color	Color	paula
0.0010495303431525826	Motion	Motion	paula
0.00013887912791687995	Color	Motion	paula
0.0009814543882384896	Motion	Color	paula
0.0004827682860195637	Color	Color	paula
0.000579493585973978	Motion	Motion	paula
0.0003519930178299546	Color	Motion	paula
0.0009756377548910677	Motion	Color	paula
0.0004310108779463917	Color	Color	paula
0.0005030952161177993	Motion	Motion	paula
0.00037691733450628817	Color	Motion	paula
0.00017951174231711775	Motion	Color	paula
0.0004472128057386726	Color	Color	paula
0.0002484451688360423	Motion	Motion	paula
0.0005153815727680922	Color	Motion	paula
0.0004508170241024345	Motion	Color	paula
7.0256668550428e-05	Color	Color	paula
0.000579493585973978	Motion	Motion	paula
0.00032739946618676186	Color	Motion	paula
0.0009756377548910677	Motion	Color	paula
0.0012893599923700094	Color	Color	paula
0.00013184582348912954	Motion	Motion	paula
0.0004987785941921175	Color	Motion	paula
0.0010359111474826932	Motion	Color	paula
0.0013240990228950977	Color	Color	paula
0.0005073103820905089	Motion	Motion	paula
0.00013887912791687995	Color	Motion	paula
0.001399247208610177	Motion	Color	paula
0.0004827682860195637	Color	Color	paula
0.0003512456314638257	Motion	Motion	paula
0.0006548766396008432	Color	Motion	paula
0.00041173180215992033	Motion	Color	paula
0.0002431462926324457	Color	Color	paula
0.00017622587620280683	Motion	Motion	paula
0.0005546445026993752	Color	Motion	paula
0.0008671713876537979	Motion	Color	paula
0.00016119038627948612	Color	Color	paula
0.0009997381130233407	Motion	Motion	paula
0.00016888351819943637	Color	Motion	paula
0.00028086823294870555	Motion	Color	paula
0.0003093774721492082	Color	Color	paula
0.0009499866282567382	Motion	Motion	paula
0.0010473449947312474	Color	Motion	paula
0.0005070874467492104	Motion	Color	paula
0.00041187950409948826	Color	Color	paula
0.0010495303431525826	Motion	Motion	paula
0.001035399385727942	Color	Motion	paula
0.0009814543882384896	Motion	Color	paula
0.0002793548919726163	Color	Color	paula
0.0009997381130233407	Motion	Motion	paula
0.0006553750135935843	Color	Motion	paula
0.00028086823294870555	Motion	Color	paula
0.00013068980479147285	Color	Color	paula
0.0005030952161177993	Motion	Motion	paula
0.0006044187466613948	Color	Motion	paula
0.00017951174231711775	Motion	Color	paula
0.00013218792446423322	Color	Color	paula
0.00013184582348912954	Motion	Motion	paula
0.0005339877097867429	Color	Motion	paula
0.0010359111474826932	Motion	Color	paula
0.00032915783231146634	Color	Color	paula
0.0004235283995512873	Motion	Motion	paula
0.00016888351819943637	Color	Motion	paula
0.0003679738147184253	Motion	Color	paula
0.0003093774721492082	Color	Color	paula
0.0002484451688360423	Motion	Motion	paula
0.0005933034117333591	Color	Motion	paula
0.0004508170241024345	Motion	Color	paula
0.00028575272881425917	Color	Color	paula
0.0005073103820905089	Motion	Motion	paula
0.0005285876104608178	Color	Motion	paula
0.001399247208610177	Motion	Color	paula
0.00027046442846767604	Color	Color	paula
0.0004235283995512873	Motion	Motion	paula
0.0006553750135935843	Color	Motion	paula
0.0003679738147184253	Motion	Color	paula
0.00013068980479147285	Color	Color	paula
0.0008759238990023732	Motion	Motion	paula
0.0010255631059408188	Color	Motion	paula
0.000575508049223572	Motion	Color	paula
0.00015088170766830444	Color	Color	paula
0.0010257334215566516	Motion	Motion	paula
0.0010404285276308656	Color	Motion	paula
0.00016697583487257361	Motion	Color	paula
0.00038803709321655333	Color	Color	paula
0.0009227157570421696	Motion	Motion	paula
0.0006937140715308487	Color	Motion	paula
8.992727816803381e-05	Motion	Color	paula
0.0001034780143527314	Color	Color	paula
0.0008759238990023732	Motion	Motion	paula
0.0002608307986520231	Color	Motion	paula
0.000575508049223572	Motion	Color	paula
0.0005884427228011191	Color	Color	paula
0.00030117566348053515	Motion	Motion	paula
0.00014669561642222106	Color	Motion	paula
0.00042572926031425595	Motion	Color	paula
0.0005172217497602105	Color	Color	paula
0.00019428190717007965	Motion	Motion	paula
0.00014556711539626122	Color	Motion	paula
0.0005682118935510516	Motion	Color	paula
0.0005959990667179227	Color	Color	paula
0.0003970725229009986	Motion	Motion	paula
0.0010255631059408188	Color	Motion	paula
0.00030118340509943664	Motion	Color	paula
0.00015088170766830444	Color	Color	paula
0.0005023271078243852	Motion	Motion	paula
0.0001533207978354767	Color	Motion	paula
3.635541725088842e-05	Motion	Color	paula
0.0003754077770281583	Color	Color	paula
0.0003278191725257784	Motion	Motion	paula
0.00034633296309038997	Color	Motion	paula
0.0003616978065110743	Motion	Color	paula
0.00021754027693532407	Color	Color	paula
0.0003970725229009986	Motion	Motion	paula
0.0002608307986520231	Color	Motion	paula
0.00030118340509943664	Motion	Color	paula
0.0005884427228011191	Color	Color	paula
0.00025145080871880054	Motion	Motion	paula
0.0003189379640389234	Color	Motion	paula
0.00032167014433071017	Motion	Color	paula
0.00035546906292438507	Color	Color	paula
0.00022773131786379963	Motion	Motion	paula
0.0003453610115684569	Color	Motion	paula
0.00014434431795962155	Motion	Color	paula
0.00027123698964715004	Color	Color	paula
0.0010257334215566516	Motion	Motion	paula
0.0005428401054814458	Color	Motion	paula
0.00016697583487257361	Motion	Color	paula
0.00011652974353637546	Color	Color	paula
0.00030117566348053515	Motion	Motion	paula
0.0008740932098589838	Color	Motion	paula
0.00042572926031425595	Motion	Color	paula
0.0009149924735538661	Color	Color	paula
0.00012678379425778985	Motion	Motion	paula
0.0005025638965889812	Color	Motion	paula
0.00016577448695898056	Motion	Color	paula
0.0005100816488265991	Color	Color	paula
0.0009227157570421696	Motion	Motion	paula
0.00025140156503766775	Color	Motion	paula
8.992727816803381e-05	Motion	Color	paula
0.00031854017288424075	Color	Color	paula
0.00019428190717007965	Motion	Motion	paula
0.0002593022945802659	Color	Motion	paula
0.0005682118935510516	Motion	Color	paula
0.00037109831464476883	Color	Color	paula
0.00012678379425778985	Motion	Motion	paula
0.0005356968031264842	Color	Motion	paula
0.00016577448695898056	Motion	Color	paula
0.0004570151795633137	Color	Color	paula
0.0005023271078243852	Motion	Motion	paula
0.0005428401054814458	Color	Motion	paula
3.635541725088842e-05	Motion	Color	paula
0.00011652974353637546	Color	Color	paula
0.00025145080871880054	Motion	Motion	paula
0.00034701466211117804	Color	Motion	paula
0.00032167014433071017	Motion	Color	paula
0.0008966894238255918	Color	Color	paula
0.0002463307464495301	Motion	Motion	paula
0.00023686225176788867	Color	Motion	paula
0.0003776881203521043	Motion	Color	paula
0.0005051398766227067	Color	Color	paula
0.0003278191725257784	Motion	Motion	paula
0.00025140156503766775	Color	Motion	paula
0.0003616978065110743	Motion	Color	paula
0.00031854017288424075	Color	Color	paula
0.00022773131786379963	Motion	Motion	paula
0.0002817696949932724	Color	Motion	paula
0.00014434431795962155	Motion	Color	paula
0.00040873532998375595	Color	Color	paula
0.0002463307464495301	Motion	Motion	paula
0.0004181369149591774	Color	Motion	paula
0.0003776881203521043	Motion	Color	paula
0.0005470698233693838	Color	Color	paula
0.0007205411675386131	Motion	Motion	paula
0.0008740932098589838	Color	Motion	paula
0.0007505737012252212	Motion	Color	paula
0.0009149924735538661	Color	Color	paula
0.0008143804152496159	Motion	Motion	paula
0.00034701466211117804	Color	Motion	paula
0.0008935484802350402	Motion	Color	paula
0.0008966894238255918	Color	Color	paula
0.0007539198850281537	Motion	Motion	paula
0.0005001685931347311	Color	Motion	paula
0.000927970337215811	Motion	Color	paula
0.0008924396825022995	Color	Color	paula
0.0007205411675386131	Motion	Motion	paula
0.0002593022945802659	Color	Motion	paula
0.0007505737012252212	Motion	Color	paula
0.00037109831464476883	Color	Color	paula
0.00014585840108338743	Motion	Motion	paula
0.0002817696949932724	Color	Motion	paula
0.0004462790675461292	Motion	Color	paula
0.00040873532998375595	Color	Color	paula
0.00023076540674082935	Motion	Motion	paula
0.0006381738930940628	Color	Motion	paula
0.00035089292214252055	Motion	Color	paula
0.00030151725513860583	Color	Color	paula
0.0002998668060172349	Motion	Motion	paula
0.0005025638965889812	Color	Motion	paula
0.0004961121594533324	Motion	Color	paula
0.0005100816488265991	Color	Color	paula
0.0002528225595597178	Motion	Motion	paula
0.00023686225176788867	Color	Motion	paula
0.0004780288727488369	Motion	Color	paula
0.0005051398766227067	Color	Color	paula
0.0003698157670442015	Motion	Motion	paula
0.0005001685931347311	Color	Motion	paula
0.0004612187040038407	Motion	Color	paula
0.0008924396825022995	Color	Color	paula
0.0002998668060172349	Motion	Motion	paula
0.0005356968031264842	Color	Motion	paula
0.0004961121594533324	Motion	Color	paula
0.0004570151795633137	Color	Color	paula
0.0003056991845369339	Motion	Motion	paula
0.0004181369149591774	Color	Motion	paula
0.00045998246059753	Motion	Color	paula
0.0005470698233693838	Color	Color	paula
0.0005862221587449312	Motion	Motion	paula
0.0006381738930940628	Color	Motion	paula
0.00047594623174518347	Motion	Color	paula
0.00030151725513860583	Color	Color	paula
0.0008143804152496159	Motion	Motion	paula
0.0010404285276308656	Color	Motion	paula
0.0008935484802350402	Motion	Color	paula
0.00038803709321655333	Color	Color	paula
0.00014585840108338743	Motion	Motion	paula
0.0001533207978354767	Color	Motion	paula
0.0004462790675461292	Motion	Color	paula
0.0003754077770281583	Color	Color	paula
0.00015844230074435472	Motion	Motion	paula
0.0004079064819961786	Color	Motion	paula
0.00037277620867826045	Motion	Color	paula
0.00039035151712596416	Color	Color	paula
0.0007539198850281537	Motion	Motion	paula
0.00014669561642222106	Color	Motion	paula
0.000927970337215811	Motion	Color	paula
0.0005172217497602105	Color	Color	paula
0.00023076540674082935	Motion	Motion	paula
0.0003189379640389234	Color	Motion	paula
0.00035089292214252055	Motion	Color	paula
0.00035546906292438507	Color	Color	paula
0.00015844230074435472	Motion	Motion	paula
8.189114305423573e-05	Color	Motion	paula
0.00037277620867826045	Motion	Color	paula
0.00016051169950515032	Color	Color	paula
0.0002528225595597178	Motion	Motion	paula
0.0006937140715308487	Color	Motion	paula
0.0004780288727488369	Motion	Color	paula
0.0001034780143527314	Color	Color	paula
0.0003056991845369339	Motion	Motion	paula
0.00034633296309038997	Color	Motion	paula
0.00045998246059753	Motion	Color	paula
0.00021754027693532407	Color	Color	paula
0.0003235776675865054	Motion	Motion	paula
0.0004079064819961786	Color	Motion	paula
9.347594459541142e-05	Motion	Color	paula
0.00039035151712596416	Color	Color	paula
0.0003698157670442015	Motion	Motion	paula
0.00014556711539626122	Color	Motion	paula
0.0004612187040038407	Motion	Color	paula
0.0005959990667179227	Color	Color	paula
0.0005862221587449312	Motion	Motion	paula
0.0003453610115684569	Color	Motion	paula
0.00047594623174518347	Motion	Color	paula
0.00027123698964715004	Color	Color	paula
0.0003235776675865054	Motion	Motion	paula
8.189114305423573e-05	Color	Motion	paula
9.347594459541142e-05	Motion	Color	paula
0.00016051169950515032	Color	Color	paula
0.0020866161212325096	Motion	Motion	paula
0.002636929042637348	Color	Motion	paula
0.0009154016734100878	Motion	Color	paula
0.0009791820775717497	Color	Color	paula
0.0026755589060485363	Motion	Motion	paula
0.0019178559305146337	Color	Motion	paula
0.001463984721340239	Motion	Color	paula
0.0015115960268303752	Color	Color	paula
0.0022644794080406427	Motion	Motion	paula
0.003460766514763236	Color	Motion	paula
0.001331036793999374	Motion	Color	paula
0.0011403156677260995	Color	Color	paula
0.0020866161212325096	Motion	Motion	paula
0.0012235065223649144	Color	Motion	paula
0.0009154016734100878	Motion	Color	paula
0.0008842216921038926	Color	Color	paula
0.001843604608438909	Motion	Motion	paula
0.0011362869990989566	Color	Motion	paula
0.0019230947364121675	Motion	Color	paula
0.00087472063023597	Color	Color	paula
0.0020572852808982134	Motion	Motion	paula
0.0006650678697042167	Color	Motion	paula
0.0018177235033363104	Motion	Color	paula
0.00114796485286206	Color	Color	paula
0.0015104563208296895	Motion	Motion	paula
0.002636929042637348	Color	Motion	paula
0.0009498524595983326	Motion	Color	paula
0.0009791820775717497	Color	Color	paula
0.0013049591798335314	Motion	Motion	paula
0.001961818663403392	Color	Motion	paula
0.0016339474823325872	Motion	Color	paula
0.002163791796192527	Color	Color	paula
0.0015809070318937302	Motion	Motion	paula
0.0017274821875616908	Color	Motion	paula
0.0012462801532819867	Motion	Color	paula
0.0014989870833232999	Color	Color	paula
0.0015104563208296895	Motion	Motion	paula
0.0012235065223649144	Color	Motion	paula
0.0009498524595983326	Motion	Color	paula
0.0008842216921038926	Color	Color	paula
0.0011384132085368037	Motion	Motion	paula
0.0013944526435807347	Color	Motion	paula
0.0011962557910010219	Motion	Color	paula
0.0009398648981004953	Color	Color	paula
0.0013764454051852226	Motion	Motion	paula
0.0008882689289748669	Color	Motion	paula
0.0008844834519550204	Motion	Color	paula
0.001224322128109634	Color	Color	paula
0.0026755589060485363	Motion	Motion	paula
0.0012693265452980995	Color	Motion	paula
0.001463984721340239	Motion	Color	paula
0.0007231634808704257	Color	Color	paula
0.001843604608438909	Motion	Motion	paula
0.001779531012289226	Color	Motion	paula
0.0019230947364121675	Motion	Color	paula
0.0007804426713846624	Color	Color	paula
0.0025374593678861856	Motion	Motion	paula
0.00160115584731102	Color	Motion	paula
0.0003119735629297793	Motion	Color	paula
0.0018903730669990182	Color	Color	paula
0.0022644794080406427	Motion	Motion	paula
0.0016740149585530162	Color	Motion	paula
0.001331036793999374	Motion	Color	paula
0.0011700218310579658	Color	Color	paula
0.0020572852808982134	Motion	Motion	paula
0.001998728606849909	Color	Motion	paula
0.0018177235033363104	Motion	Color	paula
0.002014792524278164	Color	Color	paula
0.0025374593678861856	Motion	Motion	paula
0.0020291334949433804	Color	Motion	paula
0.0003119735629297793	Motion	Color	paula
0.0009757382795214653	Color	Color	paula
0.0013049591798335314	Motion	Motion	paula
0.0012693265452980995	Color	Motion	paula
0.0016339474823325872	Motion	Color	paula
0.0007231634808704257	Color	Color	paula
0.0011384132085368037	Motion	Motion	paula
0.002015027217566967	Color	Motion	paula
0.0011962557910010219	Motion	Color	paula
0.0007533988682553172	Color	Color	paula
0.001338411122560501	Motion	Motion	paula
0.0010925761889666319	Color	Motion	paula
0.000739593873731792	Motion	Color	paula
0.0015235710889101028	Color	Color	paula
0.0015809070318937302	Motion	Motion	paula
0.0016740149585530162	Color	Motion	paula
0.0012462801532819867	Motion	Color	paula
0.0011700218310579658	Color	Color	paula
0.0013764454051852226	Motion	Motion	paula
0.0015828008763492107	Color	Motion	paula
0.0008844834519550204	Motion	Color	paula
0.001640449045225978	Color	Color	paula
0.001338411122560501	Motion	Motion	paula
0.0016932282596826553	Color	Motion	paula
0.000739593873731792	Motion	Color	paula
0.0014042238472029567	Color	Color	paula
0.0019849936943501234	Motion	Motion	paula
0.001779531012289226	Color	Motion	paula
0.0017449858132749796	Motion	Color	paula
0.0007804426713846624	Color	Color	paula
0.002294971374794841	Motion	Motion	paula
0.002015027217566967	Color	Motion	paula
0.000989012187346816	Motion	Color	paula
0.0007533988682553172	Color	Color	paula
0.002086790045723319	Motion	Motion	paula
0.0016573885222896934	Color	Motion	paula
0.0010195955401286483	Motion	Color	paula
0.0018123338231816888	Color	Color	paula
0.0019849936943501234	Motion	Motion	paula
0.001998728606849909	Color	Motion	paula
0.0017449858132749796	Motion	Color	paula
0.002014792524278164	Color	Color	paula
0.0009952574037015438	Motion	Motion	paula
0.0015828008763492107	Color	Motion	paula
0.0022126396652311087	Motion	Color	paula
0.001640449045225978	Color	Color	paula
0.00110852241050452	Motion	Motion	paula
0.00091425736900419	Color	Motion	paula
0.0013001839397475123	Motion	Color	paula
0.0023166765458881855	Color	Color	paula
0.0010938540799543262	Motion	Motion	paula
0.00160115584731102	Color	Motion	paula
0.001761847990565002	Motion	Color	paula
0.0018903730669990182	Color	Color	paula
0.0023981379345059395	Motion	Motion	paula
0.0010925761889666319	Color	Motion	paula
0.001934648840688169	Motion	Color	paula
0.0015235710889101028	Color	Color	paula
0.0008718012250028551	Motion	Motion	paula
0.0016573885222896934	Color	Motion	paula
0.0019690957851707935	Motion	Color	paula
0.0018123338231816888	Color	Color	paula
0.0010938540799543262	Motion	Motion	paula
0.0020291334949433804	Color	Motion	paula
0.001761847990565002	Motion	Color	paula
0.0009757382795214653	Color	Color	paula
0.002676784060895443	Motion	Motion	paula
0.0016932282596826553	Color	Motion	paula
0.0017559403786435723	Motion	Color	paula
0.0014042238472029567	Color	Color	paula
0.001040367758832872	Motion	Motion	paula
0.00091425736900419	Color	Motion	paula
0.0021701303776353598	Motion	Color	paula
0.0023166765458881855	Color	Color	paula
0.002294971374794841	Motion	Motion	paula
0.0019178559305146337	Color	Motion	paula
0.000989012187346816	Motion	Color	paula
0.0015115960268303752	Color	Color	paula
0.0009952574037015438	Motion	Motion	paula
0.001961818663403392	Color	Motion	paula
0.0022126396652311087	Motion	Color	paula
0.002163791796192527	Color	Color	paula
0.0008776905597187579	Motion	Motion	paula
0.0031847336795181036	Color	Motion	paula
0.0013556011253967881	Motion	Color	paula
0.0015376440715044737	Color	Color	paula
0.002086790045723319	Motion	Motion	paula
0.0011362869990989566	Color	Motion	paula
0.0010195955401286483	Motion	Color	paula
0.00087472063023597	Color	Color	paula
0.00110852241050452	Motion	Motion	paula
0.0013944526435807347	Color	Motion	paula
0.0013001839397475123	Motion	Color	paula
0.0009398648981004953	Color	Color	paula
0.0008776905597187579	Motion	Motion	paula
0.0009763173875398934	Color	Motion	paula
0.0013556011253967881	Motion	Color	paula
0.001308072591200471	Color	Color	paula
0.0023981379345059395	Motion	Motion	paula
0.003460766514763236	Color	Motion	paula
0.001934648840688169	Motion	Color	paula
0.0011403156677260995	Color	Color	paula
0.002676784060895443	Motion	Motion	paula
0.0017274821875616908	Color	Motion	paula
0.0017559403786435723	Motion	Color	paula
0.0014989870833232999	Color	Color	paula
0.002356225624680519	Motion	Motion	paula
0.0031847336795181036	Color	Motion	paula
0.001570556196384132	Motion	Color	paula
0.0015376440715044737	Color	Color	paula
0.0008718012250028551	Motion	Motion	paula
0.0006650678697042167	Color	Motion	paula
0.0019690957851707935	Motion	Color	paula
0.00114796485286206	Color	Color	paula
0.001040367758832872	Motion	Motion	paula
0.0008882689289748669	Color	Motion	paula
0.0021701303776353598	Motion	Color	paula
0.001224322128109634	Color	Color	paula
0.002356225624680519	Motion	Motion	paula
0.0009763173875398934	Color	Motion	paula
0.001570556196384132	Motion	Color	paula
0.001308072591200471	Color	Color	paula
0.00045819440856575966	Motion	Motion	paula
0.000701342592947185	Color	Motion	paula
0.0009596715099178255	Motion	Color	paula
0.0005921117262914777	Color	Color	paula
0.00015790444740559906	Motion	Motion	paula
0.00048295981832779944	Color	Motion	paula
0.0005711439298465848	Motion	Color	paula
0.0006131284753791988	Color	Color	paula
0.0005219716113060713	Motion	Motion	paula
0.00019733844965230674	Color	Motion	paula
0.0005442160181701183	Motion	Color	paula
0.0005329076666384935	Color	Color	paula
0.00045819440856575966	Motion	Motion	paula
0.0006396617973223329	Color	Motion	paula
0.0009596715099178255	Motion	Color	paula
0.0003913526306860149	Color	Color	paula
0.00036855301004834473	Motion	Motion	paula
0.0004917082260362804	Color	Motion	paula
0.0010129465954378247	Motion	Color	paula
0.0006887286435812712	Color	Color	paula
0.0003911651438102126	Motion	Motion	paula
0.0005809175781905651	Color	Motion	paula
0.0007585827843286097	Motion	Color	paula
0.0007056904141791165	Color	Color	paula
0.0005738314357586205	Motion	Motion	paula
0.000701342592947185	Color	Motion	paula
0.0008636533748358488	Motion	Color	paula
0.0005921117262914777	Color	Color	paula
0.0008279458270408213	Motion	Motion	paula
0.00046886669588275254	Color	Motion	paula
0.0003354043292347342	Motion	Color	paula
0.0005309567786753178	Color	Color	paula
0.0005468869348987937	Motion	Motion	paula
0.0007162275724112988	Color	Motion	paula
0.0006637561600655317	Motion	Color	paula
0.0002733840956352651	Color	Color	paula
0.0005738314357586205	Motion	Motion	paula
0.0006396617973223329	Color	Motion	paula
0.0008636533748358488	Motion	Color	paula
0.0003913526306860149	Color	Color	paula
0.0009668688289821148	Motion	Motion	paula
0.0009449486969970167	Color	Motion	paula
0.0006531727849505842	Motion	Color	paula
0.0005318871699273586	Color	Color	paula
0.0007982132374309003	Motion	Motion	paula
0.0007817414007149637	Color	Motion	paula
0.00033685588277876377	Motion	Color	paula
0.0005392736056819558	Color	Color	paula
0.00015790444740559906	Motion	Motion	paula
0.0003311435575596988	Color	Motion	paula
0.0005711439298465848	Motion	Color	paula
0.00014331997954286635	Color	Color	paula
0.00036855301004834473	Motion	Motion	paula
0.00025235055363737047	Color	Motion	paula
0.0010129465954378247	Motion	Color	paula
0.0005594687536358833	Color	Color	paula
0.0004873069701716304	Motion	Motion	paula
0.00034725246950984	Color	Motion	paula
0.00034951005363836884	Motion	Color	paula
0.0003961523761972785	Color	Color	paula
0.0005219716113060713	Motion	Motion	paula
0.0004706168547272682	Color	Motion	paula
0.0005442160181701183	Motion	Color	paula
0.0003975883882958442	Color	Color	paula
0.0003911651438102126	Motion	Motion	paula
0.0002267823729198426	Color	Motion	paula
0.0007585827843286097	Motion	Color	paula
0.0007380840252153575	Color	Color	paula
0.0004873069701716304	Motion	Motion	paula
0.00030797923682257533	Color	Motion	paula
0.00034951005363836884	Motion	Color	paula
0.00034465055796317756	Color	Color	paula
0.0008279458270408213	Motion	Motion	paula
0.0003311435575596988	Color	Motion	paula
0.0003354043292347342	Motion	Color	paula
0.00014331997954286635	Color	Color	paula
0.0009668688289821148	Motion	Motion	paula
0.0004155499627813697	Color	Motion	paula
0.0006531727849505842	Motion	Color	paula
0.0005701942136511207	Color	Color	paula
0.00033311339211650193	Motion	Motion	paula
0.0004085722903255373	Color	Motion	paula
0.000439790659584105	Motion	Color	paula
0.0003632421139627695	Color	Color	paula
0.0005468869348987937	Motion	Motion	paula
0.0004706168547272682	Color	Motion	paula
0.0006637561600655317	Motion	Color	paula
0.0003975883882958442	Color	Color	paula
0.0007982132374309003	Motion	Motion	paula
0.0005615115514956415	Color	Motion	paula
0.00033685588277876377	Motion	Color	paula
0.0006361086270771921	Color	Color	paula
0.00033311339211650193	Motion	Motion	paula
0.00027724570827558637	Color	Motion	paula
0.000439790659584105	Motion	Color	paula
0.0005574340466409922	Color	Color	paula
0.0005949319456703961	Motion	Motion	paula
0.00025235055363737047	Color	Motion	paula
0.00040481454925611615	Motion	Color	paula
0.0005594687536358833	Color	Color	paula
0.0004813741543330252	Motion	Motion	paula
0.0004155499627813697	Color	Motion	paula
0.0007135536288842559	Motion	Color	paula
0.0005701942136511207	Color	Color	paula
0.00026396126486361027	Motion	Motion	paula
0.00028712762286886573	Color	Motion	paula
0.000712321256287396	Motion	Color	paula
0.0003543822094798088	Color	Color	paula
0.0005949319456703961	Motion	Motion	paula
0.0002267823729198426	Color	Motion	paula
0.00040481454925611615	Motion	Color	paula
0.0007380840252153575	Color	Color	paula
0.000365081854397431	Motion	Motion	paula
0.0005615115514956415	Color	Motion	paula
0.0007298620766960084	Motion	Color	paula
0.0006361086270771921	Color	Color	paula
0.0007408535457216203	Motion	Motion	paula
0.00047893213923089206	Color	Motion	paula
0.0007392262923531234	Motion	Color	paula
0.0007010848494246602	Color	Color	paula
0.0002864160342141986	Motion	Motion	paula
0.00034725246950984	Color	Motion	paula
0.00033594222622923553	Motion	Color	paula
0.0003961523761972785	Color	Color	paula
0.0003827095788437873	Motion	Motion	paula
0.0004085722903255373	Color	Motion	paula
0.0003758136590477079	Motion	Color	paula
0.0003632421139627695	Color	Color	paula
0.0007519619539380074	Motion	Motion	paula
0.00028712762286886573	Color	Motion	paula
0.00045681570190936327	Motion	Color	paula
0.0003543822094798088	Color	Color	paula
0.0002864160342141986	Motion	Motion	paula
0.00030797923682257533	Color	Motion	paula
0.00033594222622923553	Motion	Color	paula
0.00034465055796317756	Color	Color	paula
0.00019051456183660775	Motion	Motion	paula
0.00027724570827558637	Color	Motion	paula
0.00011553680087672547	Motion	Color	paula
0.0005574340466409922	Color	Color	paula
0.0005393073079176247	Motion	Motion	paula
0.00047893213923089206	Color	Motion	paula
0.00041476741898804903	Motion	Color	paula
0.0007010848494246602	Color	Color	paula
0.0004813741543330252	Motion	Motion	paula
0.00048295981832779944	Color	Motion	paula
0.0007135536288842559	Motion	Color	paula
0.0006131284753791988	Color	Color	paula
0.000365081854397431	Motion	Motion	paula
0.00046886669588275254	Color	Motion	paula
0.0007298620766960084	Motion	Color	paula
0.0005309567786753178	Color	Color	paula
0.0005744457012042403	Motion	Motion	paula
0.00039396280772052705	Color	Motion	paula
0.00022758306295145303	Motion	Color	paula
0.0004102812090422958	Color	Color	paula
0.00026396126486361027	Motion	Motion	paula
0.0004917082260362804	Color	Motion	paula
0.000712321256287396	Motion	Color	paula
0.0006887286435812712	Color	Color	paula
0.0007408535457216203	Motion	Motion	paula
0.0009449486969970167	Color	Motion	paula
0.0007392262923531234	Motion	Color	paula
0.0005318871699273586	Color	Color	paula
0.0005744457012042403	Motion	Motion	paula
0.000686580955516547	Color	Motion	paula
0.00022758306295145303	Motion	Color	paula
0.00033097367850132287	Color	Color	paula
0.0003827095788437873	Motion	Motion	paula
0.00019733844965230674	Color	Motion	paula
0.0003758136590477079	Motion	Color	paula
0.0005329076666384935	Color	Color	paula
0.00019051456183660775	Motion	Motion	paula
0.0007162275724112988	Color	Motion	paula
0.00011553680087672547	Motion	Color	paula
0.0002733840956352651	Color	Color	paula
0.00044920932850800455	Motion	Motion	paula
0.00039396280772052705	Color	Motion	paula
0.0004154926282353699	Motion	Color	paula
0.0004102812090422958	Color	Color	paula
0.0007519619539380074	Motion	Motion	paula
0.0005809175781905651	Color	Motion	paula
0.00045681570190936327	Motion	Color	paula
0.0007056904141791165	Color	Color	paula
0.0005393073079176247	Motion	Motion	paula
0.0007817414007149637	Color	Motion	paula
0.00041476741898804903	Motion	Color	paula
0.0005392736056819558	Color	Color	paula
0.00044920932850800455	Motion	Motion	paula
0.000686580955516547	Color	Motion	paula
0.0004154926282353699	Motion	Color	paula
0.00033097367850132287	Color	Color	paula
0.00022222222469281405	Motion	Motion	paula
0.00026879768120124936	Color	Motion	paula
0.000370370369637385	Motion	Color	paula
0.0003474382101558149	Color	Color	paula
0.00018942548194900155	Motion	Motion	paula
0.00014551353524439037	Color	Motion	paula
0.000386915635317564	Motion	Color	paula
0.00036445719888433814	Color	Color	paula
0.00019943629740737379	Motion	Motion	paula
0.00023129254986997694	Color	Motion	paula
0.00036600572639144957	Motion	Color	paula
0.0003587794490158558	Color	Color	paula
0.00022222222469281405	Motion	Motion	paula
0.00022222222469281405	Color	Motion	paula
0.000370370369637385	Motion	Color	paula
0.0002484520082361996	Color	Color	paula
0.0001327475911239162	Motion	Motion	paula
0.000165403718710877	Color	Motion	paula
8.686891669640318e-05	Motion	Color	paula
0.00012086069182259962	Color	Color	paula
0.00023685955966357142	Motion	Motion	paula
0.00025498581817373633	Color	Motion	paula
5.5564596550539136e-05	Motion	Color	paula
0.00011479468230390921	Color	Color	paula
0.0001841934135882184	Motion	Motion	paula
0.00026879768120124936	Color	Motion	paula
0.00025925925001502037	Motion	Color	paula
0.0003474382101558149	Color	Color	paula
0.00016888232494238764	Motion	Motion	paula
0.00015645140956621617	Color	Motion	paula
0.00013889631372876465	Motion	Color	paula
8.583905582781881e-05	Color	Color	paula
0.0002655876742210239	Motion	Motion	paula
0.00028576163458637893	Color	Motion	paula
0.00010601594112813473	Motion	Color	paula
7.468496187357232e-05	Color	Color	paula
0.0001841934135882184	Motion	Motion	paula
0.00022222222469281405	Color	Motion	paula
0.00025925925001502037	Motion	Color	paula
0.0002484520082361996	Color	Color	paula
0.00019945054373238236	Motion	Motion	paula
0.00012601891648955643	Color	Motion	paula
0.0002541717258282006	Motion	Color	paula
0.00024302047677338123	Color	Color	paula
0.0001814436836866662	Motion	Motion	paula
0.00018829670443665236	Color	Motion	paula
0.00024341396056115627	Motion	Color	paula
0.0002621498715598136	Color	Color	paula
0.00018942548194900155	Motion	Motion	paula
0.000272404431598261	Color	Motion	paula
0.000386915635317564	Motion	Color	paula
0.00016107871488202363	Color	Color	paula
0.0001327475911239162	Motion	Motion	paula
0.00018896769324783236	Color	Motion	paula
8.686891669640318e-05	Motion	Color	paula
0.0001964363327715546	Color	Color	paula
0.0001585169811733067	Motion	Motion	paula
0.00020632574160117656	Color	Motion	paula
6.108507659519091e-05	Motion	Color	paula
0.00018583946803119034	Color	Color	paula
0.00019943629740737379	Motion	Motion	paula
0.00020852858142461628	Color	Motion	paula
0.00036600572639144957	Motion	Color	paula
7.493625162169337e-05	Color	Color	paula
0.00023685955966357142	Motion	Motion	paula
0.00014746499073226005	Color	Motion	paula
5.5564596550539136e-05	Motion	Color	paula
0.0003761142143048346	Color	Color	paula
0.0001585169811733067	Motion	Motion	paula
0.00014831875159870833	Color	Motion	paula
6.108507659519091e-05	Motion	Color	paula
0.00015549262752756476	Color	Color	paula
0.00016888232494238764	Motion	Motion	paula
0.000272404431598261	Color	Motion	paula
0.00013889631372876465	Motion	Color	paula
0.00016107871488202363	Color	Color	paula
0.00019945054373238236	Motion	Motion	paula
0.00019945054373238236	Color	Motion	paula
0.0002541717258282006	Motion	Color	paula
0.00022821743914391845	Color	Color	paula
0.00031207961728796363	Motion	Motion	paula
0.00025925925001502037	Color	Motion	paula
0.0001507016277173534	Motion	Color	paula
0.0001353248953819275	Color	Color	paula
0.0002655876742210239	Motion	Motion	paula
0.00020852858142461628	Color	Motion	paula
0.00010601594112813473	Motion	Color	paula
7.493625162169337e-05	Color	Color	paula
0.0001814436836866662	Motion	Motion	paula
0.00016869173850864172	Color	Motion	paula
0.00024341396056115627	Motion	Color	paula
0.00037898612208664417	Color	Color	paula
0.00031207961728796363	Motion	Motion	paula
0.0001656346721574664	Color	Motion	paula
0.0001507016277173534	Motion	Color	paula
0.00018369308963883668	Color	Color	paula
0.00018700795772019774	Motion	Motion	paula
0.00018896769324783236	Color	Motion	paula
0.000405720405979082	Motion	Color	paula
0.0001964363327715546	Color	Color	paula
9.789978503249586e-05	Motion	Motion	paula
0.00019945054373238236	Color	Motion	paula
0.00019700106349773705	Motion	Color	paula
0.00022821743914391845	Color	Color	paula
0.00020060721726622432	Motion	Motion	paula
0.00025660012033768	Color	Motion	paula
0.00018904850003309548	Motion	Color	paula
0.00025925925001502037	Color	Color	paula
0.00018700795772019774	Motion	Motion	paula
0.00014746499073226005	Color	Motion	paula
0.000405720405979082	Motion	Color	paula
0.0003761142143048346	Color	Color	paula
0.0001315638073720038	Motion	Motion	paula
0.00016869173850864172	Color	Motion	paula
0.0004100023943465203	Motion	Color	paula
0.00037898612208664417	Color	Color	paula
0.00012856237299274653	Motion	Motion	paula
0.0002066116576315835	Color	Motion	paula
0.00035519336233846843	Motion	Color	paula
0.000274674006504938	Color	Color	paula
0.0002771597937680781	Motion	Motion	paula
0.00020632574160117656	Color	Motion	paula
0.00019598158542066813	Motion	Color	paula
0.00018583946803119034	Color	Color	paula
0.0002400689700152725	Motion	Motion	paula
0.00025925925001502037	Color	Motion	paula
0.00017500038666184992	Motion	Color	paula
0.0001353248953819275	Color	Color	paula
0.0002642858016770333	Motion	Motion	paula
0.00025660012033768	Color	Motion	paula
0.00016595612396486104	Motion	Color	paula
0.00025925925001502037	Color	Color	paula
0.0002771597937680781	Motion	Motion	paula
0.00014831875159870833	Color	Motion	paula
0.00019598158542066813	Motion	Color	paula
0.00015549262752756476	Color	Color	paula
0.00023266977223102003	Motion	Motion	paula
0.0001656346721574664	Color	Motion	paula
0.0001455022720620036	Motion	Color	paula
0.00018369308963883668	Color	Color	paula
0.000140039119287394	Motion	Motion	paula
0.0002066116576315835	Color	Motion	paula
0.0001049895872711204	Motion	Color	paula
0.000274674006504938	Color	Color	paula
9.789978503249586e-05	Motion	Motion	paula
0.00014551353524439037	Color	Motion	paula
0.00019700106349773705	Motion	Color	paula
0.00036445719888433814	Color	Color	paula
0.0001315638073720038	Motion	Motion	paula
0.00015645140956621617	Color	Motion	paula
0.0004100023943465203	Motion	Color	paula
8.583905582781881e-05	Color	Color	paula
0.00016213378694374114	Motion	Motion	paula
0.00018026497855316848	Color	Motion	paula
0.00011491261830087751	Motion	Color	paula
6.707511056447402e-05	Color	Color	paula
0.00020060721726622432	Motion	Motion	paula
0.000165403718710877	Color	Motion	paula
0.00018904850003309548	Motion	Color	paula
0.00012086069182259962	Color	Color	paula
0.00012856237299274653	Motion	Motion	paula
0.00012601891648955643	Color	Motion	paula
0.00035519336233846843	Motion	Color	paula
0.00024302047677338123	Color	Color	paula
0.00016213378694374114	Motion	Motion	paula
0.00016991468146443367	Color	Motion	paula
0.00011491261830087751	Motion	Color	paula
0.00012191131099825725	Color	Color	paula
0.0002400689700152725	Motion	Motion	paula
0.00023129254986997694	Color	Motion	paula
0.00017500038666184992	Motion	Color	paula
0.0003587794490158558	Color	Color	paula
0.00023266977223102003	Motion	Motion	paula
0.00028576163458637893	Color	Motion	paula
0.0001455022720620036	Motion	Color	paula
7.468496187357232e-05	Color	Color	paula
0.00022854551207274199	Motion	Motion	paula
0.00018026497855316848	Color	Motion	paula
8.986677130451426e-05	Motion	Color	paula
6.707511056447402e-05	Color	Color	paula
0.0002642858016770333	Motion	Motion	paula
0.00025498581817373633	Color	Motion	paula
0.00016595612396486104	Motion	Color	paula
0.00011479468230390921	Color	Color	paula
0.000140039119287394	Motion	Motion	paula
0.00018829670443665236	Color	Motion	paula
0.0001049895872711204	Motion	Color	paula
0.0002621498715598136	Color	Color	paula
0.00022854551207274199	Motion	Motion	paula
0.00016991468146443367	Color	Motion	paula
8.986677130451426e-05	Motion	Color	paula
0.00012191131099825725	Color	Color	paula
0.0003586920502129942	Motion	Motion	paula
0.0003055850975215435	Color	Motion	paula
0.00019747295300476253	Motion	Color	paula
0.00031201416277326643	Color	Color	paula
0.0002503944269847125	Motion	Motion	paula
0.0002196073910454288	Color	Motion	paula
0.00026105449069291353	Motion	Color	paula
0.00021288426069077104	Color	Color	paula
0.0001854522415669635	Motion	Motion	paula
0.0002826621348503977	Color	Motion	paula
0.00023182843870017678	Motion	Color	paula
0.00020242450409568846	Color	Color	paula
0.0003586920502129942	Motion	Motion	paula
0.000298717146506533	Color	Motion	paula
0.00019747295300476253	Motion	Color	paula
0.00027960652369074523	Color	Color	paula
0.0002680064062587917	Motion	Motion	paula
0.0002759538183454424	Color	Motion	paula
0.00020620791474357247	Motion	Color	paula
0.0002829096047207713	Color	Color	paula
0.0002853355254046619	Motion	Motion	paula
0.00032193405786529183	Color	Motion	paula
0.00018668919801712036	Motion	Color	paula
0.000298717146506533	Color	Color	paula
0.0002656228025443852	Motion	Motion	paula
0.0003055850975215435	Color	Motion	paula
0.0004392581759020686	Motion	Color	paula
0.00031201416277326643	Color	Color	paula
0.00031637310166843235	Motion	Motion	paula
0.00032834347803145647	Color	Motion	paula
0.00032984610879793763	Motion	Color	paula
0.00033378280932083726	Color	Color	paula
0.00037535506999120116	Motion	Motion	paula
0.00039557507261633873	Color	Motion	paula
0.0003328834427520633	Motion	Color	paula
0.00029192722286097705	Color	Color	paula
0.0002656228025443852	Motion	Motion	paula
0.000298717146506533	Color	Motion	paula
0.0004392581759020686	Motion	Color	paula
0.00027960652369074523	Color	Color	paula
0.0002719269832596183	Motion	Motion	paula
0.0001857360330177471	Color	Motion	paula
0.0003797074023168534	Motion	Color	paula
0.0002594743564259261	Color	Color	paula
0.00023572047939524055	Motion	Motion	paula
0.00021196862508077174	Color	Motion	paula
0.00020162139844615012	Motion	Color	paula
0.0003389584890101105	Color	Color	paula
0.0002503944269847125	Motion	Motion	paula
0.0002846179122570902	Color	Motion	paula
0.00026105449069291353	Motion	Color	paula
8.658764272695407e-05	Color	Color	paula
0.0002680064062587917	Motion	Motion	paula
0.0006685787229798734	Color	Motion	paula
0.00020620791474357247	Motion	Color	paula
0.00019575320766307414	Color	Color	paula
0.00024322870012838393	Motion	Motion	paula
0.0002899285755120218	Color	Motion	paula
0.00010541583469603211	Motion	Color	paula
0.00037908926606178284	Color	Color	paula
0.0001854522415669635	Motion	Motion	paula
0.0001759099104674533	Color	Motion	paula
0.00023182843870017678	Motion	Color	paula
0.0002846951247192919	Color	Color	paula
0.0002853355254046619	Motion	Motion	paula
0.000179035501787439	Color	Motion	paula
0.00018668919801712036	Motion	Color	paula
0.00017865293193608522	Color	Color	paula
0.00024322870012838393	Motion	Motion	paula
0.00019623049593064934	Color	Motion	paula
0.00010541583469603211	Motion	Color	paula
0.00013249235053081065	Color	Color	paula
0.00031637310166843235	Motion	Motion	paula
0.0002846179122570902	Color	Motion	paula
0.00032984610879793763	Motion	Color	paula
8.658764272695407e-05	Color	Color	paula
0.0002719269832596183	Motion	Motion	paula
0.0006438926793634892	Color	Motion	paula
0.0003797074023168534	Motion	Color	paula
0.00021978824224788696	Color	Color	paula
0.0003362522693350911	Motion	Motion	paula
0.00024063861928880215	Color	Motion	paula
0.00027172084082849324	Motion	Color	paula
0.0003790870832744986	Color	Color	paula
0.00037535506999120116	Motion	Motion	paula
0.0001759099104674533	Color	Motion	paula
0.0003328834427520633	Motion	Color	paula
0.0002846951247192919	Color	Color	paula
0.00023572047939524055	Motion	Motion	paula
0.00015545767382718623	Color	Motion	paula
0.00020162139844615012	Motion	Color	paula
0.0001923311792779714	Color	Color	paula
0.0003362522693350911	Motion	Motion	paula
0.00024329766165465117	Color	Motion	paula
0.00027172084082849324	Motion	Color	paula
0.0002845179114956409	Color	Color	paula
0.0008239491144195199	Motion	Motion	paula
0.0006685787229798734	Color	Motion	paula
0.00021164017380215228	Motion	Color	paula
0.00019575320766307414	Color	Color	paula
0.0007401194307021797	Motion	Motion	paula
0.0006438926793634892	Color	Motion	paula
0.00018675158207770437	Motion	Color	paula
0.00021978824224788696	Color	Color	paula
0.0007333818357437849	Motion	Motion	paula
0.0007489521522074938	Color	Motion	paula
0.0002757085603661835	Motion	Color	paula
0.00036913418443873525	Color	Color	paula
0.0008239491144195199	Motion	Motion	paula
0.000179035501787439	Color	Motion	paula
0.00021164017380215228	Motion	Color	paula
0.00017865293193608522	Color	Color	paula
0.00016581203090026975	Motion	Motion	paula
0.00015545767382718623	Color	Motion	paula
0.00017974981165025383	Motion	Color	paula
0.0001923311792779714	Color	Color	paula
0.0001859180338215083	Motion	Motion	paula
0.00026082314434461296	Color	Motion	paula
0.00025595256011001766	Motion	Color	paula
0.0001801414182409644	Color	Color	paula
0.00026254149270243943	Motion	Motion	paula
0.0002899285755120218	Color	Motion	paula
0.00035907799610868096	Motion	Color	paula
0.00037908926606178284	Color	Color	paula
0.0001917826448334381	Motion	Motion	paula
0.00024063861928880215	Color	Motion	paula
0.00031698899692855775	Motion	Color	paula
0.0003790870832744986	Color	Color	paula
0.00017356891476083547	Motion	Motion	paula
0.0007489521522074938	Color	Motion	paula
0.000298717146506533	Motion	Color	paula
0.00036913418443873525	Color	Color	paula
0.00026254149270243943	Motion	Motion	paula
0.00019623049593064934	Color	Motion	paula
0.00035907799610868096	Motion	Color	paula
0.00013249235053081065	Color	Color	paula
0.0002780273789539933	Motion	Motion	paula
0.00024329766165465117	Color	Motion	paula
0.0001579047820996493	Motion	Color	paula
0.0002845179114956409	Color	Color	paula
0.00023895893536973745	Motion	Motion	paula
0.00026082314434461296	Color	Motion	paula
0.000214902960578911	Motion	Color	paula
0.0001801414182409644	Color	Color	paula
0.0007401194307021797	Motion	Motion	paula
0.0002196073910454288	Color	Motion	paula
0.00018675158207770437	Motion	Color	paula
0.00021288426069077104	Color	Color	paula
0.00016581203090026975	Motion	Motion	paula
0.00032834347803145647	Color	Motion	paula
0.00017974981165025383	Motion	Color	paula
0.00033378280932083726	Color	Color	paula
0.00012119305756641552	Motion	Motion	paula
0.00013599888188764453	Color	Motion	paula
0.0002555861428845674	Motion	Color	paula
0.00012860081915277988	Color	Color	paula
0.0007333818357437849	Motion	Motion	paula
0.0002759538183454424	Color	Motion	paula
0.0002757085603661835	Motion	Color	paula
0.0002829096047207713	Color	Color	paula
0.0001859180338215083	Motion	Motion	paula
0.0001857360330177471	Color	Motion	paula
0.00025595256011001766	Motion	Color	paula
0.0002594743564259261	Color	Color	paula
0.00012119305756641552	Motion	Motion	paula
0.00014505563012789935	Color	Motion	paula
0.0002555861428845674	Motion	Color	paula
0.00024289474822580814	Color	Color	paula
0.0001917826448334381	Motion	Motion	paula
0.0002826621348503977	Color	Motion	paula
0.00031698899692855775	Motion	Color	paula
0.00020242450409568846	Color	Color	paula
0.0002780273789539933	Motion	Motion	paula
0.00039557507261633873	Color	Motion	paula
0.0001579047820996493	Motion	Color	paula
0.00029192722286097705	Color	Color	paula
0.00010613325866870582	Motion	Motion	paula
0.00013599888188764453	Color	Motion	paula
0.00026974952197633684	Motion	Color	paula
0.00012860081915277988	Color	Color	paula
0.00017356891476083547	Motion	Motion	paula
0.00032193405786529183	Color	Motion	paula
0.000298717146506533	Motion	Color	paula
0.000298717146506533	Color	Color	paula
0.00023895893536973745	Motion	Motion	paula
0.00021196862508077174	Color	Motion	paula
0.000214902960578911	Motion	Color	paula
0.0003389584890101105	Color	Color	paula
0.00010613325866870582	Motion	Motion	paula
0.00014505563012789935	Color	Motion	paula
0.00026974952197633684	Motion	Color	paula
0.00024289474822580814	Color	Color	paula
0.00019026128575205803	Motion	Motion	paula
0.0004157397779636085	Color	Motion	paula
0.00031644460977986455	Motion	Color	paula
0.00040572043508291245	Color	Color	paula
0.0003249987494200468	Motion	Motion	paula
0.00025181806995533407	Color	Motion	paula
0.00019360831356607378	Motion	Color	paula
0.0002908835595007986	Color	Color	paula
0.00023999548284336925	Motion	Motion	paula
0.00026992999482899904	Color	Motion	paula
0.00032967739389277995	Motion	Color	paula
0.0002965045568998903	Color	Color	paula
0.00019026128575205803	Motion	Motion	paula
0.0003457338607404381	Color	Motion	paula
0.00031644460977986455	Motion	Color	paula
0.0002539131965022534	Color	Color	paula
0.0002262844063807279	Motion	Motion	paula
8.970120688900352e-05	Color	Motion	paula
0.0002589714713394642	Motion	Color	paula
0.00041573974885977805	Color	Color	paula
9.760045941220596e-05	Motion	Motion	paula
0.00011739014007616788	Color	Motion	paula
0.0002812937891576439	Motion	Color	paula
0.0002457739319652319	Color	Color	paula
0.000510520301759243	Motion	Motion	paula
0.0004157397779636085	Color	Motion	paula
0.00032710228697396815	Motion	Color	paula
0.00040572043508291245	Color	Color	paula
0.0004094800679013133	Motion	Motion	paula
0.0003909382794518024	Color	Motion	paula
0.00022830137459095567	Motion	Color	paula
0.0002718945615924895	Color	Color	paula
0.0003972933045588434	Motion	Motion	paula
0.00040190250729210675	Color	Motion	paula
0.0002654018171597272	Motion	Color	paula
0.0002477991802152246	Color	Color	paula
0.000510520301759243	Motion	Motion	paula
0.0003457338607404381	Color	Motion	paula
0.00032710228697396815	Motion	Color	paula
0.0002539131965022534	Color	Color	paula
0.000400700606405735	Motion	Motion	paula
0.00032251805532723665	Color	Motion	paula
0.00019450239778961986	Motion	Color	paula
0.0002892685297410935	Color	Color	paula
0.00038900665822438896	Motion	Motion	paula
0.0003845319151878357	Color	Motion	paula
0.0001195596851175651	Motion	Color	paula
0.00012407402391545475	Color	Color	paula
0.0003249987494200468	Motion	Motion	paula
0.00029116030782461166	Color	Motion	paula
0.00019360831356607378	Motion	Color	paula
0.00021370865579228848	Color	Color	paula
0.0002262844063807279	Motion	Motion	paula
0.000349406705936417	Color	Motion	paula
0.0002589714713394642	Motion	Color	paula
0.0002370976872043684	Color	Color	paula
0.00020734402642119676	Motion	Motion	paula
0.00024845206644386053	Color	Motion	paula
0.0002591608208604157	Motion	Color	paula
0.00020132030476815999	Color	Color	paula
0.00023999548284336925	Motion	Motion	paula
7.675353845115751e-05	Color	Motion	paula
0.00032967739389277995	Motion	Color	paula
0.00022765247558709234	Color	Color	paula
9.760045941220596e-05	Motion	Motion	paula
0.0003703215916175395	Color	Motion	paula
0.0002812937891576439	Motion	Color	paula
0.0002228591765742749	Color	Color	paula
0.00020734402642119676	Motion	Motion	paula
0.00015603567590005696	Color	Motion	paula
0.0002591608208604157	Motion	Color	paula
0.00025434314738959074	Color	Color	paula
0.0004094800679013133	Motion	Motion	paula
0.00029116030782461166	Color	Motion	paula
0.00022830137459095567	Motion	Color	paula
0.00021370865579228848	Color	Color	paula
0.000400700606405735	Motion	Motion	paula
0.00030454056104645133	Color	Motion	paula
0.00019450239778961986	Motion	Color	paula
0.00026951366453431547	Color	Color	paula
0.0002342475636396557	Motion	Motion	paula
0.0002722940989769995	Color	Motion	paula
0.00014825434482190758	Motion	Color	paula
0.00023223721655085683	Color	Color	paula
0.0003972933045588434	Motion	Motion	paula
7.675353845115751e-05	Color	Motion	paula
0.0002654018171597272	Motion	Color	paula
0.00022765247558709234	Color	Color	paula
0.00038900665822438896	Motion	Motion	paula
0.0003605207893997431	Color	Motion	paula
0.0001195596851175651	Motion	Color	paula
0.00010520505020394921	Color	Color	paula
0.0002342475636396557	Motion	Motion	paula
0.0001941326481755823	Color	Motion	paula
0.00014825434482190758	Motion	Color	paula
0.00021239067427814007	Color	Color	paula
0.0003666479606181383	Motion	Motion	paula
0.000349406705936417	Color	Motion	paula
0.00021596121951006353	Motion	Color	paula
0.0002370976872043684	Color	Color	paula
0.00027052900986745954	Motion	Motion	paula
0.00030454056104645133	Color	Motion	paula
0.00030970320221967995	Motion	Color	paula
0.00026951366453431547	Color	Color	paula
0.00025352207012474537	Motion	Motion	paula
0.00028688771999441087	Color	Motion	paula
0.00031644460977986455	Motion	Color	paula
0.00020951314945705235	Color	Color	paula
0.0003666479606181383	Motion	Motion	paula
0.0003703215916175395	Color	Motion	paula
0.00021596121951006353	Motion	Color	paula
0.0002228591765742749	Color	Color	paula
0.0003627858532126993	Motion	Motion	paula
0.0003605207893997431	Color	Motion	paula
0.0002579719584900886	Motion	Color	paula
0.00010520505020394921	Color	Color	paula
0.00038104987470433116	Motion	Motion	paula
0.00040572043508291245	Color	Motion	paula
0.00032919240766204894	Motion	Color	paula
0.00022222234110813588	Color	Color	paula
0.0001571350876474753	Motion	Motion	paula
0.00024845206644386053	Color	Motion	paula
0.0001888526458060369	Motion	Color	paula
0.00020132030476815999	Color	Color	paula
0.00017461608513258398	Motion	Motion	paula
0.0002722940989769995	Color	Motion	paula
0.00021323224063962698	Motion	Color	paula
0.00023223721655085683	Color	Color	paula
0.0001554415066493675	Motion	Motion	paula
0.00028688771999441087	Color	Motion	paula
0.00014181061123963445	Motion	Color	paula
0.00020951314945705235	Color	Color	paula
0.0001571350876474753	Motion	Motion	paula
0.00015603567590005696	Color	Motion	paula
0.0001888526458060369	Motion	Color	paula
0.00025434314738959074	Color	Color	paula
0.00019688774773385376	Motion	Motion	paula
0.0001941326481755823	Color	Motion	paula
0.00026878449716605246	Motion	Color	paula
0.00021239067427814007	Color	Color	paula
0.0001771714014466852	Motion	Motion	paula
0.00040572043508291245	Color	Motion	paula
0.0002490654878783971	Motion	Color	paula
0.00022222234110813588	Color	Color	paula
0.00027052900986745954	Motion	Motion	paula
0.00025181806995533407	Color	Motion	paula
0.00030970320221967995	Motion	Color	paula
0.0002908835595007986	Color	Color	paula
0.0003627858532126993	Motion	Motion	paula
0.0003909382794518024	Color	Motion	paula
0.0002579719584900886	Motion	Color	paula
0.0002718945615924895	Color	Color	paula
0.00010956493497360498	Motion	Motion	paula
7.8172204666771e-05	Color	Motion	paula
0.0003347888996358961	Motion	Color	paula
0.0002677906886674464	Color	Color	paula
0.00025352207012474537	Motion	Motion	paula
8.970120688900352e-05	Color	Motion	paula
0.00031644460977986455	Motion	Color	paula
0.00041573974885977805	Color	Color	paula
0.00038104987470433116	Motion	Motion	paula
0.00032251805532723665	Color	Motion	paula
0.00032919240766204894	Motion	Color	paula
0.0002892685297410935	Color	Color	paula
0.00010956493497360498	Motion	Motion	paula
0.00010311179357813671	Color	Motion	paula
0.0003347888996358961	Motion	Color	paula
0.00036682788049802184	Color	Color	paula
0.00017461608513258398	Motion	Motion	paula
0.00026992999482899904	Color	Motion	paula
0.00021323224063962698	Motion	Color	paula
0.0002965045568998903	Color	Color	paula
0.00019688774773385376	Motion	Motion	paula
0.00040190250729210675	Color	Motion	paula
0.00026878449716605246	Motion	Color	paula
0.0002477991802152246	Color	Color	paula
7.044326775940135e-05	Motion	Motion	paula
7.8172204666771e-05	Color	Motion	paula
0.00018871738575398922	Motion	Color	paula
0.0002677906886674464	Color	Color	paula
0.0001554415066493675	Motion	Motion	paula
0.00011739014007616788	Color	Motion	paula
0.00014181061123963445	Motion	Color	paula
0.0002457739319652319	Color	Color	paula
0.0001771714014466852	Motion	Motion	paula
0.0003845319151878357	Color	Motion	paula
0.0002490654878783971	Motion	Color	paula
0.00012407402391545475	Color	Color	paula
7.044326775940135e-05	Motion	Motion	paula
0.00010311179357813671	Color	Motion	paula
0.00018871738575398922	Motion	Color	paula
0.00036682788049802184	Color	Color	paula
0.0004040264175273478	Motion	Motion	paula
0.000237152780755423	Color	Motion	paula
0.0002890900068450719	Motion	Color	paula
0.00040836248081177473	Color	Color	paula
0.00017465637938585132	Motion	Motion	paula
0.0001546122075524181	Color	Motion	paula
0.00036249670665711164	Motion	Color	paula
0.0005474642384797335	Color	Color	paula
0.0001340751041425392	Motion	Motion	paula
0.00010701594146667048	Color	Motion	paula
0.0003592954308260232	Motion	Color	paula
0.00027416518423706293	Color	Color	paula
0.0004040264175273478	Motion	Motion	paula
0.000355246796971187	Color	Motion	paula
0.0002890900068450719	Motion	Color	paula
0.0003031614178325981	Color	Color	paula
0.0003048102371394634	Motion	Motion	paula
0.0003983373171649873	Color	Motion	paula
0.00017594030941836536	Motion	Color	paula
0.00011909931345144287	Color	Color	paula
0.0004686386964749545	Motion	Motion	paula
0.0004318643477745354	Color	Motion	paula
0.00021591999393422157	Motion	Color	paula
0.00018373262719251215	Color	Color	paula
0.00020951313490513712	Motion	Motion	paula
0.000237152780755423	Color	Motion	paula
0.00028693053172901273	Motion	Color	paula
0.00040836248081177473	Color	Color	paula
0.0003186046378687024	Motion	Motion	paula
0.00017626254702918231	Color	Motion	paula
0.00022252125199884176	Motion	Color	paula
0.0004350804665591568	Color	Color	paula
0.00030005883309058845	Motion	Motion	paula
0.00022743117006029934	Color	Motion	paula
0.0003055626875720918	Motion	Color	paula
0.000274571095360443	Color	Color	paula
0.00020951313490513712	Motion	Motion	paula
0.000355246796971187	Color	Motion	paula
0.00028693053172901273	Motion	Color	paula
0.0003031614178325981	Color	Color	paula
0.0003312693443149328	Motion	Motion	paula
0.0001835649600252509	Color	Motion	paula
0.0003798335965257138	Motion	Color	paula
0.00034436184796504676	Color	Color	paula
0.00027949429932050407	Motion	Motion	paula
0.00020621804287657142	Color	Motion	paula
0.0003740840475074947	Motion	Color	paula
0.00034456702996976674	Color	Color	paula
0.00017465637938585132	Motion	Motion	paula
0.00031094448058865964	Color	Motion	paula
0.00036249670665711164	Motion	Color	paula
0.0001588626764714718	Color	Color	paula
0.0003048102371394634	Motion	Motion	paula
0.00030425062868744135	Color	Motion	paula
0.00017594030941836536	Motion	Color	paula
0.00028799386927857995	Color	Color	paula
0.00021979733719490469	Motion	Motion	paula
0.00015789632743690163	Color	Motion	paula
0.0001244319719262421	Motion	Color	paula
0.0001531248417450115	Color	Color	paula
0.0001340751041425392	Motion	Motion	paula
0.00032015121541917324	Color	Motion	paula
0.0003592954308260232	Motion	Color	paula
0.0003036457346752286	Color	Color	paula
0.0004686386964749545	Motion	Motion	paula
0.0003516778233461082	Color	Motion	paula
0.00021591999393422157	Motion	Color	paula
0.00011430606537032872	Color	Color	paula
0.00021979733719490469	Motion	Motion	paula
0.00011418632493587211	Color	Motion	paula
0.0001244319719262421	Motion	Color	paula
0.0003107759403064847	Color	Color	paula
0.0003186046378687024	Motion	Motion	paula
0.00031094448058865964	Color	Motion	paula
0.00022252125199884176	Motion	Color	paula
0.0001588626764714718	Color	Color	paula
0.0003312693443149328	Motion	Motion	paula
0.0003849001950584352	Color	Motion	paula
0.0003798335965257138	Motion	Color	paula
0.00033077452098950744	Color	Color	paula
0.0003547790984157473	Motion	Motion	paula
0.0003666479606181383	Color	Motion	paula
0.0002978768025059253	Motion	Color	paula
0.00012772867921739817	Color	Color	paula
0.00030005883309058845	Motion	Motion	paula
0.00032015121541917324	Color	Motion	paula
0.0003055626875720918	Motion	Color	paula
0.0003036457346752286	Color	Color	paula
0.00027949429932050407	Motion	Motion	paula
0.00037395916297100484	Color	Motion	paula
0.0003740840475074947	Motion	Color	paula
0.00026858600904233754	Color	Color	paula
0.0003547790984157473	Motion	Motion	paula
0.0003052620158996433	Color	Motion	paula
0.0002978768025059253	Motion	Color	paula
0.0002992160152643919	Color	Color	paula
0.0004006168164778501	Motion	Motion	paula
0.00030425062868744135	Color	Motion	paula
0.0003249986912123859	Motion	Color	paula
0.00028799386927857995	Color	Color	paula
0.0003631337604019791	Motion	Motion	paula
0.0003849001950584352	Color	Motion	paula
0.00041546672582626343	Motion	Color	paula
0.00033077452098950744	Color	Color	paula
0.00039294964517466724	Motion	Motion	paula
0.0003271022578701377	Color	Motion	paula
0.00030866387533023953	Motion	Color	paula
0.00032288141665048897	Color	Color	paula
0.0004006168164778501	Motion	Motion	paula
0.0003516778233461082	Color	Motion	paula
0.0003249986912123859	Motion	Color	paula
0.00011430606537032872	Color	Color	paula
0.0003494264092296362	Motion	Motion	paula
0.00037395916297100484	Color	Motion	paula
0.0005454738857224584	Motion	Color	paula
0.00026858600904233754	Color	Color	paula
0.00031718690297566354	Motion	Motion	paula
0.00033503363374620676	Color	Motion	paula
0.00019987941777799278	Motion	Color	paula
0.00026707787765190005	Color	Color	paula
0.00010556764027569443	Motion	Motion	paula
0.00015789632743690163	Color	Motion	paula
0.0003207501722499728	Motion	Color	paula
0.0001531248417450115	Color	Color	paula
0.00014851716696284711	Motion	Motion	paula
0.0003666479606181383	Color	Motion	paula
0.00025391316739842296	Motion	Color	paula
0.00012772867921739817	Color	Color	paula
0.0001261224679183215	Motion	Motion	paula
0.0003271022578701377	Color	Motion	paula
0.0001762722386047244	Motion	Color	paula
0.00032288141665048897	Color	Color	paula
0.00010556764027569443	Motion	Motion	paula
0.00011418632493587211	Color	Motion	paula
0.0003207501722499728	Motion	Color	paula
0.0003107759403064847	Color	Color	paula
0.0001325069897575304	Motion	Motion	paula
0.0003052620158996433	Color	Motion	paula
0.00017371917783748358	Motion	Color	paula
0.0002992160152643919	Color	Color	paula
0.00012555040302686393	Motion	Motion	paula
0.00033503363374620676	Color	Motion	paula
0.00018144941714126617	Motion	Color	paula
0.00026707787765190005	Color	Color	paula
0.0003631337604019791	Motion	Motion	paula
0.0001546122075524181	Color	Motion	paula
0.00041546672582626343	Motion	Color	paula
0.0005474642384797335	Color	Color	paula
0.0003494264092296362	Motion	Motion	paula
0.00017626254702918231	Color	Motion	paula
0.0005454738857224584	Motion	Color	paula
0.0004350804665591568	Color	Color	paula
0.00011262915359111503	Motion	Motion	paula
0.00012139051250414923	Color	Motion	paula
0.0004601647087838501	Motion	Color	paula
0.00048797359340824187	Color	Color	paula
0.00039294964517466724	Motion	Motion	paula
0.0003983373171649873	Color	Motion	paula
0.00030866387533023953	Motion	Color	paula
0.00011909931345144287	Color	Color	paula
0.00031718690297566354	Motion	Motion	paula
0.0001835649600252509	Color	Motion	paula
0.00019987941777799278	Motion	Color	paula
0.00034436184796504676	Color	Color	paula
0.00011262915359111503	Motion	Motion	paula
8.07954857009463e-05	Color	Motion	paula
0.0004601647087838501	Motion	Color	paula
0.00017576833488419652	Color	Color	paula
0.00014851716696284711	Motion	Motion	paula
0.00010701594146667048	Color	Motion	paula
0.00025391316739842296	Motion	Color	paula
0.00027416518423706293	Color	Color	paula
0.0001325069897575304	Motion	Motion	paula
0.00022743117006029934	Color	Motion	paula
0.00017371917783748358	Motion	Color	paula
0.000274571095360443	Color	Color	paula
0.00010822662443388253	Motion	Motion	paula
0.00012139051250414923	Color	Motion	paula
0.00017968010797630996	Motion	Color	paula
0.00048797359340824187	Color	Color	paula
0.0001261224679183215	Motion	Motion	paula
0.0004318643477745354	Color	Motion	paula
0.0001762722386047244	Motion	Color	paula
0.00018373262719251215	Color	Color	paula
0.00012555040302686393	Motion	Motion	paula
0.00020621804287657142	Color	Motion	paula
0.00018144941714126617	Motion	Color	paula
0.00034456702996976674	Color	Color	paula
0.00010822662443388253	Motion	Motion	paula
8.07954857009463e-05	Color	Motion	paula
0.00017968010797630996	Motion	Color	paula
0.00017576833488419652	Color	Color	paula
0.00013981630036141723	Motion	Motion	paula
0.00016935252642724663	Color	Motion	paula
0.00023270426027011126	Motion	Color	paula
0.00017698727606330067	Color	Color	paula
0.0001913893938763067	Motion	Motion	paula
0.00016986887203529477	Color	Motion	paula
0.00017844329704530537	Motion	Color	paula
0.00026693582185544074	Color	Color	paula
0.00013027273234911263	Motion	Motion	paula
0.00015341577818617225	Color	Motion	paula
0.00019061613420490175	Motion	Color	paula
0.00022926347446627915	Color	Color	paula
0.00013981630036141723	Motion	Motion	paula
0.00029522323166020215	Color	Motion	paula
0.00023270426027011126	Motion	Color	paula
0.00018221575010102242	Color	Color	paula
0.0001656247623031959	Motion	Motion	paula
0.0001842001365730539	Color	Motion	paula
0.00015764334239065647	Motion	Color	paula
0.00018575580907054245	Color	Color	paula
0.0001609401369933039	Motion	Motion	paula
0.0001578034571139142	Color	Motion	paula
0.0001716740953270346	Motion	Color	paula
0.00020536151714622974	Color	Color	paula
0.00017642963211983442	Motion	Motion	paula
0.00016935252642724663	Color	Motion	paula
0.000136661808937788	Motion	Color	paula
0.00017698727606330067	Color	Color	paula
0.0001865501399151981	Motion	Motion	paula
0.0001518760691396892	Color	Motion	paula
0.00012131276889704168	Motion	Color	paula
0.00017067570297513157	Color	Color	paula
0.00019108749984297901	Motion	Motion	paula
0.00016260583652183414	Color	Motion	paula
0.00013329194916877896	Motion	Color	paula
0.0001859528274508193	Color	Color	paula
0.00017642963211983442	Motion	Motion	paula
0.00029522323166020215	Color	Motion	paula
0.000136661808937788	Motion	Color	paula
0.00018221575010102242	Color	Color	paula
0.0002495271328371018	Motion	Motion	paula
0.0002416959177935496	Color	Motion	paula
0.00019777800480369478	Motion	Color	paula
0.00012889942445326596	Color	Color	paula
0.00026359446928836405	Motion	Motion	paula
0.0002231677935924381	Color	Motion	paula
0.00020148634212091565	Motion	Color	paula
0.00014153345546219498	Color	Color	paula
0.0001913893938763067	Motion	Motion	paula
0.00016452228010166436	Color	Motion	paula
0.00017844329704530537	Motion	Color	paula
0.0001849754189606756	Color	Color	paula
0.0001656247623031959	Motion	Motion	paula
0.0002453529741615057	Color	Motion	paula
0.00015764334239065647	Motion	Color	paula
0.0002585045003797859	Color	Color	paula
0.00020491733448579907	Motion	Motion	paula
0.00016195820353459567	Color	Motion	paula
7.589179585920647e-05	Motion	Color	paula
0.00032878975616768	Color	Color	paula
0.00013027273234911263	Motion	Motion	paula
0.00016397141735069454	Color	Motion	paula
0.00019061613420490175	Motion	Color	paula
0.00020471570314839482	Color	Color	paula
0.0001609401369933039	Motion	Motion	paula
0.0004217076057102531	Color	Motion	paula
0.0001716740953270346	Motion	Color	paula
0.00022004314814694226	Color	Color	paula
0.00020491733448579907	Motion	Motion	paula
0.00039183805347420275	Color	Motion	paula
7.589179585920647e-05	Motion	Color	paula
0.0002741228963714093	Color	Color	paula
0.0001865501399151981	Motion	Motion	paula
0.00016452228010166436	Color	Motion	paula
0.00012131276889704168	Motion	Color	paula
0.0001849754189606756	Color	Color	paula
0.0002495271328371018	Motion	Motion	paula
0.00024307394050993025	Color	Motion	paula
0.00019777800480369478	Motion	Color	paula
0.00016585599223617464	Color	Color	paula
0.00015240540960803628	Motion	Motion	paula
0.00013980778749100864	Color	Motion	paula
0.0001103078611777164	Motion	Color	paula
0.00034696958027780056	Color	Color	paula
0.00019108749984297901	Motion	Motion	paula
0.00016397141735069454	Color	Motion	paula
0.00013329194916877896	Motion	Color	paula
0.00020471570314839482	Color	Color	paula
0.00026359446928836405	Motion	Motion	paula
0.0003834368253592402	Color	Motion	paula
0.00020148634212091565	Motion	Color	paula
9.512179531157017e-05	Color	Color	paula
0.00015240540960803628	Motion	Motion	paula
0.00026456633349880576	Color	Motion	paula
0.0001103078611777164	Motion	Color	paula
0.00017142070282716304	Color	Color	paula
0.00046519323950633407	Motion	Motion	paula
0.0002453529741615057	Color	Motion	paula
0.0002277696767123416	Motion	Color	paula
0.0002585045003797859	Color	Color	paula
0.00021665550593752414	Motion	Motion	paula
0.00024307394050993025	Color	Motion	paula
0.00014988247130531818	Motion	Color	paula
0.00016585599223617464	Color	Color	paula
0.00023116482771001756	Motion	Motion	paula
0.0002616874407976866	Color	Motion	paula
0.00026259501464664936	Motion	Color	paula
0.0003700819215737283	Color	Color	paula
0.00046519323950633407	Motion	Motion	paula
0.0004217076057102531	Color	Motion	paula
0.0002277696767123416	Motion	Color	paula
0.00022004314814694226	Color	Color	paula
0.0004382281331345439	Motion	Motion	paula
0.0003834368253592402	Color	Motion	paula
0.000180622490006499	Motion	Color	paula
9.512179531157017e-05	Color	Color	paula
0.00039562309393659234	Motion	Motion	paula
0.0004092718882020563	Color	Motion	paula
0.00019125998369418085	Motion	Color	paula
0.00020372339349705726	Color	Color	paula
0.0003531898546498269	Motion	Motion	paula
0.00016195820353459567	Color	Motion	paula
0.00044865423114970326	Motion	Color	paula
0.00032878975616768	Color	Color	paula
0.0001918803754961118	Motion	Motion	paula
0.00013980778749100864	Color	Motion	paula
0.00035362588823772967	Motion	Color	paula
0.00034696958027780056	Color	Color	paula
0.0001878236944321543	Motion	Motion	paula
0.0002616874407976866	Color	Motion	paula
0.00033953465754166245	Motion	Color	paula
0.0003700819215737283	Color	Color	paula
0.0003531898546498269	Motion	Motion	paula
0.00039183805347420275	Color	Motion	paula
0.00044865423114970326	Motion	Color	paula
0.0002741228963714093	Color	Color	paula
0.0003038197464775294	Motion	Motion	paula
0.00026456633349880576	Color	Motion	paula
0.0002149343490600586	Motion	Color	paula
0.00017142070282716304	Color	Color	paula
0.0003925866913050413	Motion	Motion	paula
0.0004092718882020563	Color	Motion	paula
0.0002664407074917108	Motion	Color	paula
0.00020372339349705726	Color	Color	paula
0.00021665550593752414	Motion	Motion	paula
0.00016986887203529477	Color	Motion	paula
0.00014988247130531818	Motion	Color	paula
0.00026693582185544074	Color	Color	paula
0.0004382281331345439	Motion	Motion	paula
0.0001518760691396892	Color	Motion	paula
0.000180622490006499	Motion	Color	paula
0.00017067570297513157	Color	Color	paula
0.00014186058251652867	Motion	Motion	paula
0.0001839661126723513	Color	Motion	paula
0.00023585498274769634	Motion	Color	paula
0.0001784747000783682	Color	Color	paula
0.00023116482771001756	Motion	Motion	paula
0.0001842001365730539	Color	Motion	paula
0.00026259501464664936	Motion	Color	paula
0.00018575580907054245	Color	Color	paula
0.00039562309393659234	Motion	Motion	paula
0.0002416959177935496	Color	Motion	paula
0.00019125998369418085	Motion	Color	paula
0.00012889942445326596	Color	Color	paula
0.00014186058251652867	Motion	Motion	paula
0.00011479582462925464	Color	Motion	paula
0.00023585498274769634	Motion	Color	paula
0.0001464330853195861	Color	Color	paula
0.0001918803754961118	Motion	Motion	paula
0.00015341577818617225	Color	Motion	paula
0.00035362588823772967	Motion	Color	paula
0.00022926347446627915	Color	Color	paula
0.0003038197464775294	Motion	Motion	paula
0.00016260583652183414	Color	Motion	paula
0.0002149343490600586	Motion	Color	paula
0.0001859528274508193	Color	Color	paula
0.0001234318915521726	Motion	Motion	paula
0.0001839661126723513	Color	Motion	paula
0.00018555211136117578	Motion	Color	paula
0.0001784747000783682	Color	Color	paula
0.0001878236944321543	Motion	Motion	paula
0.0001578034571139142	Color	Motion	paula
0.00033953465754166245	Motion	Color	paula
0.00020536151714622974	Color	Color	paula
0.0003925866913050413	Motion	Motion	paula
0.0002231677935924381	Color	Motion	paula
0.0002664407074917108	Motion	Color	paula
0.00014153345546219498	Color	Color	paula
0.0001234318915521726	Motion	Motion	paula
0.00011479582462925464	Color	Motion	paula
0.00018555211136117578	Motion	Color	paula
0.0001464330853195861	Color	Color	paula
0.00015108531806617975	Motion	Motion	paula
0.00016386224888265133	Color	Motion	paula
0.00017642963211983442	Motion	Color	paula
0.0002231677935924381	Color	Color	paula
0.00024217703321482986	Motion	Motion	paula
0.00016083182708825916	Color	Motion	paula
0.00019701251585502177	Motion	Color	paula
0.00016718715778551996	Color	Color	paula
0.00019531439465936273	Motion	Motion	paula
0.00016468975809402764	Color	Motion	paula
0.00010598640074022114	Motion	Color	paula
0.00019503748626448214	Color	Color	paula
0.00015108531806617975	Motion	Motion	paula
0.00024950917577371	Color	Motion	paula
0.00017642963211983442	Motion	Color	paula
0.0001578034571139142	Color	Color	paula
0.00031809054780751467	Motion	Motion	paula
0.0002087543543893844	Color	Motion	paula
0.00025919306790456176	Motion	Color	paula
0.0002211642131442204	Color	Color	paula
0.00024742537061683834	Motion	Motion	paula
0.0002277696767123416	Color	Motion	paula
0.0002032585471170023	Motion	Color	paula
0.00022515802993439138	Color	Color	paula
0.0002622349129524082	Motion	Motion	paula
0.00016386224888265133	Color	Motion	paula
0.0002536335668992251	Motion	Color	paula
0.0002231677935924381	Color	Color	paula
0.0002750503772404045	Motion	Motion	paula
8.867435099091381e-05	Color	Motion	paula
0.0003124979848507792	Motion	Color	paula
0.00021496899717021734	Color	Color	paula
0.00023772596614435315	Motion	Motion	paula
8.408186113229021e-05	Color	Motion	paula
8.57755949255079e-05	Motion	Color	paula
0.0002572387456893921	Color	Color	paula
0.0002622349129524082	Motion	Motion	paula
0.00024950917577371	Color	Motion	paula
0.0002536335668992251	Motion	Color	paula
0.0001578034571139142	Color	Color	paula
0.0003740825050044805	Motion	Motion	paula
0.00031230205786414444	Color	Motion	paula
0.00021699325588997453	Motion	Color	paula
0.00018338309018872678	Color	Color	paula
0.000291533739073202	Motion	Motion	paula
0.0002695007133297622	Color	Motion	paula
0.0001905325334519148	Motion	Color	paula
0.00014583829033654183	Color	Color	paula
0.00024217703321482986	Motion	Motion	paula
0.0003060526796616614	Color	Motion	paula
0.00019701251585502177	Motion	Color	paula
0.0001574760244693607	Color	Color	paula
0.00031809054780751467	Motion	Motion	paula
0.00016568720457144082	Color	Motion	paula
0.00025919306790456176	Motion	Color	paula
0.00015734588669147342	Color	Color	paula
0.0001529321598354727	Motion	Motion	paula
0.00036012884811498225	Color	Motion	paula
0.00014927700976841152	Motion	Color	paula
0.000227947166422382	Color	Color	paula
0.00019531439465936273	Motion	Motion	paula
0.0002479527611285448	Color	Motion	paula
0.00010598640074022114	Motion	Color	paula
0.0001816286239773035	Color	Color	paula
0.00024742537061683834	Motion	Motion	paula
0.00017901015235111117	Color	Motion	paula
0.0002032585471170023	Motion	Color	paula
0.0002058600657619536	Color	Color	paula
0.0001529321598354727	Motion	Motion	paula
8.117434481391683e-05	Color	Motion	paula
0.00014927700976841152	Motion	Color	paula
0.0002573246310930699	Color	Color	paula
0.0002750503772404045	Motion	Motion	paula
0.0003060526796616614	Color	Motion	paula
0.0003124979848507792	Motion	Color	paula
0.0001574760244693607	Color	Color	paula
0.0003740825050044805	Motion	Motion	paula
0.0002688686945475638	Color	Motion	paula
0.00021699325588997453	Motion	Color	paula
[truncated: 192,305 more rows]
