# Supplementary material for: Adaptive stretching of representations across brain regions and deep learning model layers
Source: Nat Commun. 2025 Nov 21;16:10302. doi: 10.1038/s41467-025-65231-y (PMC12638828; doi:10.1038/s41467-025-65231-y)
Supplement: Supplementary file 4 — Source Data [file 41467_2025_65231_MOESM4_ESM.zip › Source-data-file/Supplemental III.5/layer_4_stats.csv]

dissimilarity	motion_color_mismatch	motion_color_task	simulationID
3.4328267574310303	m	Motion	0
1.392340064048767	c	Motion	0
1.0728626251220703	m	Color	0
3.6553173065185547	c	Color	0
12.328169822692871	m	Motion	0
11.135725975036621	c	Motion	0
7.693233489990234	m	Color	0
10.460723876953125	c	Color	0
8.724459648132324	m	Motion	0
5.175453186035156	c	Motion	0
4.511838436126709	m	Color	0
5.906095504760742	c	Color	0
3.4328267574310303	m	Motion	0
1.0941228866577148	c	Motion	0
1.0728626251220703	m	Color	0
0.8983709812164307	c	Color	0
14.607125282287598	m	Motion	0
8.430681228637695	c	Motion	0
7.085282802581787	m	Color	0
9.408924102783203	c	Color	0
11.271306037902832	m	Motion	0
9.354076385498047	c	Motion	0
4.04118013381958	m	Color	0
9.330307960510254	c	Color	0
1.2135748863220215	m	Motion	0
1.392340064048767	c	Motion	0
2.065735101699829	m	Color	0
3.6553173065185547	c	Color	0
13.235520362854004	m	Motion	0
10.474987983703613	c	Motion	0
5.8969502449035645	m	Color	0
13.115361213684082	c	Color	0
10.652206420898438	m	Motion	0
4.580746173858643	c	Motion	0
4.946309566497803	m	Color	0
9.127683639526367	c	Color	0
1.2135748863220215	m	Motion	0
1.0941228866577148	c	Motion	0
2.065735101699829	m	Color	0
0.8983709812164307	c	Color	0
14.108057975769043	m	Motion	0
9.331470489501953	c	Motion	0
7.855016708374023	m	Color	0
10.146418571472168	c	Color	0
11.56274127960205	m	Motion	0
10.231982231140137	c	Motion	0
6.924832344055176	m	Color	0
10.063060760498047	c	Color	0
12.328169822692871	m	Motion	0
0.5260106921195984	c	Motion	0
7.693233489990234	m	Color	0
1.8092784881591797	c	Color	0
14.607125282287598	m	Motion	0
5.659183502197266	c	Motion	0
7.085282802581787	m	Color	0
13.69967269897461	c	Color	0
3.875866174697876	m	Motion	0
6.261450290679932	c	Motion	0
3.291199207305908	m	Color	0
13.515049934387207	c	Color	0
8.724459648132324	m	Motion	0
1.651062250137329	c	Motion	0
4.511838436126709	m	Color	0
4.080263137817383	c	Color	0
11.271306037902832	m	Motion	0
3.699415445327759	c	Motion	0
4.04118013381958	m	Color	0
10.25522518157959	c	Color	0
3.875866174697876	m	Motion	0
3.98124623298645	c	Motion	0
3.291199207305908	m	Color	0
9.361366271972656	c	Color	0
13.235520362854004	m	Motion	0
0.5260106921195984	c	Motion	0
5.8969502449035645	m	Color	0
1.8092784881591797	c	Color	0
14.108057975769043	m	Motion	0
6.031709671020508	c	Motion	0
7.855016708374023	m	Color	0
15.26317310333252	c	Color	0
2.7244932651519775	m	Motion	0
6.622188568115234	c	Motion	0
1.0184988975524902	m	Color	0
15.086206436157227	c	Color	0
10.652206420898438	m	Motion	0
1.651062250137329	c	Motion	0
4.946309566497803	m	Color	0
4.080263137817383	c	Color	0
11.56274127960205	m	Motion	0
4.964198112487793	c	Motion	0
6.924832344055176	m	Color	0
13.854894638061523	c	Color	0
2.7244932651519775	m	Motion	0
5.359568119049072	c	Motion	0
1.0184988975524902	m	Color	0
13.091649055480957	c	Color	0
1.5581952333450317	m	Motion	0
5.659183502197266	c	Motion	0
0.7175385355949402	m	Color	0
13.69967269897461	c	Color	0
16.15631675720215	m	Motion	0
6.031709671020508	c	Motion	0
4.745943546295166	m	Color	0
15.26317310333252	c	Color	0
15.998541831970215	m	Motion	0
0.8560907244682312	c	Motion	0
3.145900011062622	m	Color	0
0.3070816695690155	c	Color	0
1.5581952333450317	m	Motion	0
3.699415445327759	c	Motion	0
0.7175385355949402	m	Color	0
10.25522518157959	c	Color	0
15.08339786529541	m	Motion	0
4.964198112487793	c	Motion	0
5.080982685089111	m	Color	0
13.854894638061523	c	Color	0
14.918655395507812	m	Motion	0
0.8120203018188477	c	Motion	0
3.47552227973938	m	Color	0
1.4022822380065918	c	Color	0
1.4116802215576172	m	Motion	0
6.261450290679932	c	Motion	0
1.7852656841278076	m	Color	0
13.515049934387207	c	Color	0
10.607809066772461	m	Motion	0
6.622188568115234	c	Motion	0
2.6536171436309814	m	Color	0
15.086206436157227	c	Color	0
16.246536254882812	m	Motion	0
0.8560907244682312	c	Motion	0
3.464484930038452	m	Color	0
0.3070816695690155	c	Color	0
1.4116802215576172	m	Motion	0
3.98124623298645	c	Motion	0
1.7852656841278076	m	Color	0
9.361366271972656	c	Color	0
9.504271507263184	m	Motion	0
5.359568119049072	c	Motion	0
1.7208988666534424	m	Color	0
13.091649055480957	c	Color	0
15.343073844909668	m	Motion	0
0.8120203018188477	c	Motion	0
4.35772705078125	m	Color	0
1.4022822380065918	c	Color	0
16.15631675720215	m	Motion	0
11.135725975036621	c	Motion	0
4.745943546295166	m	Color	0
10.460723876953125	c	Color	0
15.08339786529541	m	Motion	0
10.474987983703613	c	Motion	0
5.080982685089111	m	Color	0
13.115361213684082	c	Color	0
0.4766707122325897	m	Motion	0
6.223491191864014	c	Motion	0
1.8979228734970093	m	Color	0
5.229175567626953	c	Color	0
15.998541831970215	m	Motion	0
8.430681228637695	c	Motion	0
3.145900011062622	m	Color	0
9.408924102783203	c	Color	0
14.918655395507812	m	Motion	0
9.331470489501953	c	Motion	0
3.47552227973938	m	Color	0
10.146418571472168	c	Color	0
0.4766707122325897	m	Motion	0
1.0973401069641113	c	Motion	0
1.8979228734970093	m	Color	0
0.8575168251991272	c	Color	0
10.607809066772461	m	Motion	0
5.175453186035156	c	Motion	0
2.6536171436309814	m	Color	0
5.906095504760742	c	Color	0
9.504271507263184	m	Motion	0
4.580746173858643	c	Motion	0
1.7208988666534424	m	Color	0
9.127683639526367	c	Color	0
6.868137836456299	m	Motion	0
6.223491191864014	c	Motion	0
3.640955924987793	m	Color	0
5.229175567626953	c	Color	0
16.246536254882812	m	Motion	0
9.354076385498047	c	Motion	0
3.464484930038452	m	Color	0
9.330307960510254	c	Color	0
15.343073844909668	m	Motion	0
10.231982231140137	c	Motion	0
4.35772705078125	m	Color	0
10.063060760498047	c	Color	0
6.868137836456299	m	Motion	0
1.0973401069641113	c	Motion	0
3.640955924987793	m	Color	0
0.8575168251991272	c	Color	0
3.4328267574310303	m	Motion	0
1.392340064048767	c	Motion	0
1.0728626251220703	m	Color	0
3.6553173065185547	c	Color	0
12.328169822692871	m	Motion	0
11.135725975036621	c	Motion	0
7.693233489990234	m	Color	0
10.460723876953125	c	Color	0
8.724459648132324	m	Motion	0
5.175453186035156	c	Motion	0
4.511838436126709	m	Color	0
5.906095504760742	c	Color	0
3.4328267574310303	m	Motion	0
1.0941228866577148	c	Motion	0
1.0728626251220703	m	Color	0
0.8983709812164307	c	Color	0
14.607125282287598	m	Motion	0
8.430681228637695	c	Motion	0
7.085282802581787	m	Color	0
9.408924102783203	c	Color	0
11.271306037902832	m	Motion	0
9.354076385498047	c	Motion	0
4.04118013381958	m	Color	0
9.330307960510254	c	Color	0
1.2135748863220215	m	Motion	0
1.392340064048767	c	Motion	0
2.065735101699829	m	Color	0
3.6553173065185547	c	Color	0
13.235520362854004	m	Motion	0
10.474987983703613	c	Motion	0
5.8969502449035645	m	Color	0
13.115361213684082	c	Color	0
10.652206420898438	m	Motion	0
4.580746173858643	c	Motion	0
4.946309566497803	m	Color	0
9.127683639526367	c	Color	0
1.2135748863220215	m	Motion	0
1.0941228866577148	c	Motion	0
2.065735101699829	m	Color	0
0.8983709812164307	c	Color	0
14.108057975769043	m	Motion	0
9.331470489501953	c	Motion	0
7.855016708374023	m	Color	0
10.146418571472168	c	Color	0
11.56274127960205	m	Motion	0
10.231982231140137	c	Motion	0
6.924832344055176	m	Color	0
10.063060760498047	c	Color	0
12.328169822692871	m	Motion	0
0.5260106921195984	c	Motion	0
7.693233489990234	m	Color	0
1.8092784881591797	c	Color	0
14.607125282287598	m	Motion	0
5.659183502197266	c	Motion	0
7.085282802581787	m	Color	0
13.69967269897461	c	Color	0
3.875866174697876	m	Motion	0
6.261450290679932	c	Motion	0
3.291199207305908	m	Color	0
13.515049934387207	c	Color	0
8.724459648132324	m	Motion	0
1.651062250137329	c	Motion	0
4.511838436126709	m	Color	0
4.080263137817383	c	Color	0
11.271306037902832	m	Motion	0
3.699415445327759	c	Motion	0
4.04118013381958	m	Color	0
10.25522518157959	c	Color	0
3.875866174697876	m	Motion	0
3.98124623298645	c	Motion	0
3.291199207305908	m	Color	0
9.361366271972656	c	Color	0
13.235520362854004	m	Motion	0
0.5260106921195984	c	Motion	0
5.8969502449035645	m	Color	0
1.8092784881591797	c	Color	0
14.108057975769043	m	Motion	0
6.031709671020508	c	Motion	0
7.855016708374023	m	Color	0
15.26317310333252	c	Color	0
2.7244932651519775	m	Motion	0
6.622188568115234	c	Motion	0
1.0184988975524902	m	Color	0
15.086206436157227	c	Color	0
10.652206420898438	m	Motion	0
1.651062250137329	c	Motion	0
4.946309566497803	m	Color	0
4.080263137817383	c	Color	0
11.56274127960205	m	Motion	0
4.964198112487793	c	Motion	0
6.924832344055176	m	Color	0
13.854894638061523	c	Color	0
2.7244932651519775	m	Motion	0
5.359568119049072	c	Motion	0
1.0184988975524902	m	Color	0
13.091649055480957	c	Color	0
1.5581952333450317	m	Motion	0
5.659183502197266	c	Motion	0
0.7175385355949402	m	Color	0
13.69967269897461	c	Color	0
16.15631675720215	m	Motion	0
6.031709671020508	c	Motion	0
4.745943546295166	m	Color	0
15.26317310333252	c	Color	0
15.998541831970215	m	Motion	0
0.8560907244682312	c	Motion	0
3.145900011062622	m	Color	0
0.3070816695690155	c	Color	0
1.5581952333450317	m	Motion	0
3.699415445327759	c	Motion	0
0.7175385355949402	m	Color	0
10.25522518157959	c	Color	0
15.08339786529541	m	Motion	0
4.964198112487793	c	Motion	0
5.080982685089111	m	Color	0
13.854894638061523	c	Color	0
14.918655395507812	m	Motion	0
0.8120203018188477	c	Motion	0
3.47552227973938	m	Color	0
1.4022822380065918	c	Color	0
1.4116802215576172	m	Motion	0
6.261450290679932	c	Motion	0
1.7852656841278076	m	Color	0
13.515049934387207	c	Color	0
10.607809066772461	m	Motion	0
6.622188568115234	c	Motion	0
2.6536171436309814	m	Color	0
15.086206436157227	c	Color	0
16.246536254882812	m	Motion	0
0.8560907244682312	c	Motion	0
3.464484930038452	m	Color	0
0.3070816695690155	c	Color	0
1.4116802215576172	m	Motion	0
3.98124623298645	c	Motion	0
1.7852656841278076	m	Color	0
9.361366271972656	c	Color	0
9.504271507263184	m	Motion	0
5.359568119049072	c	Motion	0
1.7208988666534424	m	Color	0
13.091649055480957	c	Color	0
15.343073844909668	m	Motion	0
0.8120203018188477	c	Motion	0
4.35772705078125	m	Color	0
1.4022822380065918	c	Color	0
16.15631675720215	m	Motion	0
11.135725975036621	c	Motion	0
4.745943546295166	m	Color	0
10.460723876953125	c	Color	0
15.08339786529541	m	Motion	0
10.474987983703613	c	Motion	0
5.080982685089111	m	Color	0
13.115361213684082	c	Color	0
0.4766707122325897	m	Motion	0
6.223491191864014	c	Motion	0
1.8979228734970093	m	Color	0
5.229175567626953	c	Color	0
15.998541831970215	m	Motion	0
8.430681228637695	c	Motion	0
3.145900011062622	m	Color	0
9.408924102783203	c	Color	0
14.918655395507812	m	Motion	0
9.331470489501953	c	Motion	0
3.47552227973938	m	Color	0
10.146418571472168	c	Color	0
0.4766707122325897	m	Motion	0
1.0973401069641113	c	Motion	0
1.8979228734970093	m	Color	0
0.8575168251991272	c	Color	0
10.607809066772461	m	Motion	0
5.175453186035156	c	Motion	0
2.6536171436309814	m	Color	0
5.906095504760742	c	Color	0
9.504271507263184	m	Motion	0
4.580746173858643	c	Motion	0
1.7208988666534424	m	Color	0
9.127683639526367	c	Color	0
6.868137836456299	m	Motion	0
6.223491191864014	c	Motion	0
3.640955924987793	m	Color	0
5.229175567626953	c	Color	0
16.246536254882812	m	Motion	0
9.354076385498047	c	Motion	0
3.464484930038452	m	Color	0
9.330307960510254	c	Color	0
15.343073844909668	m	Motion	0
10.231982231140137	c	Motion	0
4.35772705078125	m	Color	0
10.063060760498047	c	Color	0
6.868137836456299	m	Motion	0
1.0973401069641113	c	Motion	0
3.640955924987793	m	Color	0
0.8575168251991272	c	Color	0
3.4328267574310303	m	Motion	0
1.392340064048767	c	Motion	0
1.0728626251220703	m	Color	0
3.6553173065185547	c	Color	0
12.328169822692871	m	Motion	0
11.135725975036621	c	Motion	0
7.693233489990234	m	Color	0
10.460723876953125	c	Color	0
8.724459648132324	m	Motion	0
5.175453186035156	c	Motion	0
4.511838436126709	m	Color	0
5.906095504760742	c	Color	0
3.4328267574310303	m	Motion	0
1.0941228866577148	c	Motion	0
1.0728626251220703	m	Color	0
0.8983709812164307	c	Color	0
14.607125282287598	m	Motion	0
8.430681228637695	c	Motion	0
7.085282802581787	m	Color	0
9.408924102783203	c	Color	0
11.271306037902832	m	Motion	0
9.354076385498047	c	Motion	0
4.04118013381958	m	Color	0
9.330307960510254	c	Color	0
1.2135748863220215	m	Motion	0
1.392340064048767	c	Motion	0
2.065735101699829	m	Color	0
3.6553173065185547	c	Color	0
13.235520362854004	m	Motion	0
10.474987983703613	c	Motion	0
5.8969502449035645	m	Color	0
13.115361213684082	c	Color	0
10.652206420898438	m	Motion	0
4.580746173858643	c	Motion	0
4.946309566497803	m	Color	0
9.127683639526367	c	Color	0
1.2135748863220215	m	Motion	0
1.0941228866577148	c	Motion	0
2.065735101699829	m	Color	0
0.8983709812164307	c	Color	0
14.108057975769043	m	Motion	0
9.331470489501953	c	Motion	0
7.855016708374023	m	Color	0
10.146418571472168	c	Color	0
11.56274127960205	m	Motion	0
10.231982231140137	c	Motion	0
6.924832344055176	m	Color	0
10.063060760498047	c	Color	0
12.328169822692871	m	Motion	0
0.5260106921195984	c	Motion	0
7.693233489990234	m	Color	0
1.8092784881591797	c	Color	0
14.607125282287598	m	Motion	0
5.659183502197266	c	Motion	0
7.085282802581787	m	Color	0
13.69967269897461	c	Color	0
3.875866174697876	m	Motion	0
6.261450290679932	c	Motion	0
3.291199207305908	m	Color	0
13.515049934387207	c	Color	0
8.724459648132324	m	Motion	0
1.651062250137329	c	Motion	0
4.511838436126709	m	Color	0
4.080263137817383	c	Color	0
11.271306037902832	m	Motion	0
3.699415445327759	c	Motion	0
4.04118013381958	m	Color	0
10.25522518157959	c	Color	0
3.875866174697876	m	Motion	0
3.98124623298645	c	Motion	0
3.291199207305908	m	Color	0
9.361366271972656	c	Color	0
13.235520362854004	m	Motion	0
0.5260106921195984	c	Motion	0
5.8969502449035645	m	Color	0
1.8092784881591797	c	Color	0
14.108057975769043	m	Motion	0
6.031709671020508	c	Motion	0
7.855016708374023	m	Color	0
15.26317310333252	c	Color	0
2.7244932651519775	m	Motion	0
6.622188568115234	c	Motion	0
1.0184988975524902	m	Color	0
15.086206436157227	c	Color	0
10.652206420898438	m	Motion	0
1.651062250137329	c	Motion	0
4.946309566497803	m	Color	0
4.080263137817383	c	Color	0
11.56274127960205	m	Motion	0
4.964198112487793	c	Motion	0
6.924832344055176	m	Color	0
13.854894638061523	c	Color	0
2.7244932651519775	m	Motion	0
5.359568119049072	c	Motion	0
1.0184988975524902	m	Color	0
13.091649055480957	c	Color	0
1.5581952333450317	m	Motion	0
5.659183502197266	c	Motion	0
0.7175385355949402	m	Color	0
13.69967269897461	c	Color	0
16.15631675720215	m	Motion	0
6.031709671020508	c	Motion	0
4.745943546295166	m	Color	0
15.26317310333252	c	Color	0
15.998541831970215	m	Motion	0
0.8560907244682312	c	Motion	0
3.145900011062622	m	Color	0
0.3070816695690155	c	Color	0
1.5581952333450317	m	Motion	0
3.699415445327759	c	Motion	0
0.7175385355949402	m	Color	0
10.25522518157959	c	Color	0
15.08339786529541	m	Motion	0
4.964198112487793	c	Motion	0
5.080982685089111	m	Color	0
13.854894638061523	c	Color	0
14.918655395507812	m	Motion	0
0.8120203018188477	c	Motion	0
3.47552227973938	m	Color	0
1.4022822380065918	c	Color	0
1.4116802215576172	m	Motion	0
6.261450290679932	c	Motion	0
1.7852656841278076	m	Color	0
13.515049934387207	c	Color	0
10.607809066772461	m	Motion	0
6.622188568115234	c	Motion	0
2.6536171436309814	m	Color	0
15.086206436157227	c	Color	0
16.246536254882812	m	Motion	0
0.8560907244682312	c	Motion	0
3.464484930038452	m	Color	0
0.3070816695690155	c	Color	0
1.4116802215576172	m	Motion	0
3.98124623298645	c	Motion	0
1.7852656841278076	m	Color	0
9.361366271972656	c	Color	0
9.504271507263184	m	Motion	0
5.359568119049072	c	Motion	0
1.7208988666534424	m	Color	0
13.091649055480957	c	Color	0
15.343073844909668	m	Motion	0
0.8120203018188477	c	Motion	0
4.35772705078125	m	Color	0
1.4022822380065918	c	Color	0
16.15631675720215	m	Motion	0
11.135725975036621	c	Motion	0
4.745943546295166	m	Color	0
10.460723876953125	c	Color	0
15.08339786529541	m	Motion	0
10.474987983703613	c	Motion	0
5.080982685089111	m	Color	0
13.115361213684082	c	Color	0
0.4766707122325897	m	Motion	0
6.223491191864014	c	Motion	0
1.8979228734970093	m	Color	0
5.229175567626953	c	Color	0
15.998541831970215	m	Motion	0
8.430681228637695	c	Motion	0
3.145900011062622	m	Color	0
9.408924102783203	c	Color	0
14.918655395507812	m	Motion	0
9.331470489501953	c	Motion	0
3.47552227973938	m	Color	0
10.146418571472168	c	Color	0
0.4766707122325897	m	Motion	0
1.0973401069641113	c	Motion	0
1.8979228734970093	m	Color	0
0.8575168251991272	c	Color	0
10.607809066772461	m	Motion	0
5.175453186035156	c	Motion	0
2.6536171436309814	m	Color	0
5.906095504760742	c	Color	0
9.504271507263184	m	Motion	0
4.580746173858643	c	Motion	0
1.7208988666534424	m	Color	0
9.127683639526367	c	Color	0
6.868137836456299	m	Motion	0
6.223491191864014	c	Motion	0
3.640955924987793	m	Color	0
5.229175567626953	c	Color	0
16.246536254882812	m	Motion	0
9.354076385498047	c	Motion	0
3.464484930038452	m	Color	0
9.330307960510254	c	Color	0
15.343073844909668	m	Motion	0
10.231982231140137	c	Motion	0
4.35772705078125	m	Color	0
10.063060760498047	c	Color	0
6.868137836456299	m	Motion	0
1.0973401069641113	c	Motion	0
3.640955924987793	m	Color	0
0.8575168251991272	c	Color	0
3.4328267574310303	m	Motion	0
1.392340064048767	c	Motion	0
1.0728626251220703	m	Color	0
3.6553173065185547	c	Color	0
12.328169822692871	m	Motion	0
11.135725975036621	c	Motion	0
7.693233489990234	m	Color	0
10.460723876953125	c	Color	0
8.724459648132324	m	Motion	0
5.175453186035156	c	Motion	0
4.511838436126709	m	Color	0
5.906095504760742	c	Color	0
3.4328267574310303	m	Motion	0
1.0941228866577148	c	Motion	0
1.0728626251220703	m	Color	0
0.8983709812164307	c	Color	0
14.607125282287598	m	Motion	0
8.430681228637695	c	Motion	0
7.085282802581787	m	Color	0
9.408924102783203	c	Color	0
11.271306037902832	m	Motion	0
9.354076385498047	c	Motion	0
4.04118013381958	m	Color	0
9.330307960510254	c	Color	0
1.2135748863220215	m	Motion	0
1.392340064048767	c	Motion	0
2.065735101699829	m	Color	0
3.6553173065185547	c	Color	0
13.235520362854004	m	Motion	0
10.474987983703613	c	Motion	0
5.8969502449035645	m	Color	0
13.115361213684082	c	Color	0
10.652206420898438	m	Motion	0
4.580746173858643	c	Motion	0
4.946309566497803	m	Color	0
9.127683639526367	c	Color	0
1.2135748863220215	m	Motion	0
1.0941228866577148	c	Motion	0
2.065735101699829	m	Color	0
0.8983709812164307	c	Color	0
14.108057975769043	m	Motion	0
9.331470489501953	c	Motion	0
7.855016708374023	m	Color	0
10.146418571472168	c	Color	0
11.56274127960205	m	Motion	0
10.231982231140137	c	Motion	0
6.924832344055176	m	Color	0
10.063060760498047	c	Color	0
12.328169822692871	m	Motion	0
0.5260106921195984	c	Motion	0
7.693233489990234	m	Color	0
1.8092784881591797	c	Color	0
14.607125282287598	m	Motion	0
5.659183502197266	c	Motion	0
7.085282802581787	m	Color	0
13.69967269897461	c	Color	0
3.875866174697876	m	Motion	0
6.261450290679932	c	Motion	0
3.291199207305908	m	Color	0
13.515049934387207	c	Color	0
8.724459648132324	m	Motion	0
1.651062250137329	c	Motion	0
4.511838436126709	m	Color	0
4.080263137817383	c	Color	0
11.271306037902832	m	Motion	0
3.699415445327759	c	Motion	0
4.04118013381958	m	Color	0
10.25522518157959	c	Color	0
3.875866174697876	m	Motion	0
3.98124623298645	c	Motion	0
3.291199207305908	m	Color	0
9.361366271972656	c	Color	0
13.235520362854004	m	Motion	0
0.5260106921195984	c	Motion	0
5.8969502449035645	m	Color	0
1.8092784881591797	c	Color	0
14.108057975769043	m	Motion	0
6.031709671020508	c	Motion	0
7.855016708374023	m	Color	0
15.26317310333252	c	Color	0
2.7244932651519775	m	Motion	0
6.622188568115234	c	Motion	0
1.0184988975524902	m	Color	0
15.086206436157227	c	Color	0
10.652206420898438	m	Motion	0
1.651062250137329	c	Motion	0
4.946309566497803	m	Color	0
4.080263137817383	c	Color	0
11.56274127960205	m	Motion	0
4.964198112487793	c	Motion	0
6.924832344055176	m	Color	0
13.854894638061523	c	Color	0
2.7244932651519775	m	Motion	0
5.359568119049072	c	Motion	0
1.0184988975524902	m	Color	0
13.091649055480957	c	Color	0
1.5581952333450317	m	Motion	0
5.659183502197266	c	Motion	0
0.7175385355949402	m	Color	0
13.69967269897461	c	Color	0
16.15631675720215	m	Motion	0
6.031709671020508	c	Motion	0
4.745943546295166	m	Color	0
15.26317310333252	c	Color	0
15.998541831970215	m	Motion	0
0.8560907244682312	c	Motion	0
3.145900011062622	m	Color	0
0.3070816695690155	c	Color	0
1.5581952333450317	m	Motion	0
3.699415445327759	c	Motion	0
0.7175385355949402	m	Color	0
10.25522518157959	c	Color	0
15.08339786529541	m	Motion	0
4.964198112487793	c	Motion	0
5.080982685089111	m	Color	0
13.854894638061523	c	Color	0
14.918655395507812	m	Motion	0
0.8120203018188477	c	Motion	0
3.47552227973938	m	Color	0
1.4022822380065918	c	Color	0
1.4116802215576172	m	Motion	0
6.261450290679932	c	Motion	0
1.7852656841278076	m	Color	0
13.515049934387207	c	Color	0
10.607809066772461	m	Motion	0
6.622188568115234	c	Motion	0
2.6536171436309814	m	Color	0
15.086206436157227	c	Color	0
16.246536254882812	m	Motion	0
0.8560907244682312	c	Motion	0
3.464484930038452	m	Color	0
0.3070816695690155	c	Color	0
1.4116802215576172	m	Motion	0
3.98124623298645	c	Motion	0
1.7852656841278076	m	Color	0
9.361366271972656	c	Color	0
9.504271507263184	m	Motion	0
5.359568119049072	c	Motion	0
1.7208988666534424	m	Color	0
13.091649055480957	c	Color	0
15.343073844909668	m	Motion	0
0.8120203018188477	c	Motion	0
4.35772705078125	m	Color	0
1.4022822380065918	c	Color	0
16.15631675720215	m	Motion	0
11.135725975036621	c	Motion	0
4.745943546295166	m	Color	0
10.460723876953125	c	Color	0
15.08339786529541	m	Motion	0
10.474987983703613	c	Motion	0
5.080982685089111	m	Color	0
13.115361213684082	c	Color	0
0.4766707122325897	m	Motion	0
6.223491191864014	c	Motion	0
1.8979228734970093	m	Color	0
5.229175567626953	c	Color	0
15.998541831970215	m	Motion	0
8.430681228637695	c	Motion	0
3.145900011062622	m	Color	0
9.408924102783203	c	Color	0
14.918655395507812	m	Motion	0
9.331470489501953	c	Motion	0
3.47552227973938	m	Color	0
10.146418571472168	c	Color	0
0.4766707122325897	m	Motion	0
1.0973401069641113	c	Motion	0
1.8979228734970093	m	Color	0
0.8575168251991272	c	Color	0
10.607809066772461	m	Motion	0
5.175453186035156	c	Motion	0
2.6536171436309814	m	Color	0
5.906095504760742	c	Color	0
9.504271507263184	m	Motion	0
4.580746173858643	c	Motion	0
1.7208988666534424	m	Color	0
9.127683639526367	c	Color	0
6.868137836456299	m	Motion	0
6.223491191864014	c	Motion	0
3.640955924987793	m	Color	0
5.229175567626953	c	Color	0
16.246536254882812	m	Motion	0
9.354076385498047	c	Motion	0
3.464484930038452	m	Color	0
9.330307960510254	c	Color	0
15.343073844909668	m	Motion	0
10.231982231140137	c	Motion	0
4.35772705078125	m	Color	0
10.063060760498047	c	Color	0
6.868137836456299	m	Motion	0
1.0973401069641113	c	Motion	0
3.640955924987793	m	Color	0
0.8575168251991272	c	Color	0
3.4328267574310303	m	Motion	0
1.392340064048767	c	Motion	0
1.0728626251220703	m	Color	0
3.6553173065185547	c	Color	0
12.328169822692871	m	Motion	0
11.135725975036621	c	Motion	0
7.693233489990234	m	Color	0
10.460723876953125	c	Color	0
8.724459648132324	m	Motion	0
5.175453186035156	c	Motion	0
4.511838436126709	m	Color	0
5.906095504760742	c	Color	0
3.4328267574310303	m	Motion	0
1.0941228866577148	c	Motion	0
1.0728626251220703	m	Color	0
0.8983709812164307	c	Color	0
14.607125282287598	m	Motion	0
8.430681228637695	c	Motion	0
7.085282802581787	m	Color	0
9.408924102783203	c	Color	0
11.271306037902832	m	Motion	0
9.354076385498047	c	Motion	0
4.04118013381958	m	Color	0
9.330307960510254	c	Color	0
1.2135748863220215	m	Motion	0
1.392340064048767	c	Motion	0
2.065735101699829	m	Color	0
3.6553173065185547	c	Color	0
13.235520362854004	m	Motion	0
10.474987983703613	c	Motion	0
5.8969502449035645	m	Color	0
13.115361213684082	c	Color	0
10.652206420898438	m	Motion	0
4.580746173858643	c	Motion	0
4.946309566497803	m	Color	0
9.127683639526367	c	Color	0
1.2135748863220215	m	Motion	0
1.0941228866577148	c	Motion	0
2.065735101699829	m	Color	0
0.8983709812164307	c	Color	0
14.108057975769043	m	Motion	0
9.331470489501953	c	Motion	0
7.855016708374023	m	Color	0
10.146418571472168	c	Color	0
11.56274127960205	m	Motion	0
10.231982231140137	c	Motion	0
6.924832344055176	m	Color	0
10.063060760498047	c	Color	0
12.328169822692871	m	Motion	0
0.5260106921195984	c	Motion	0
7.693233489990234	m	Color	0
1.8092784881591797	c	Color	0
14.607125282287598	m	Motion	0
5.659183502197266	c	Motion	0
7.085282802581787	m	Color	0
13.69967269897461	c	Color	0
3.875866174697876	m	Motion	0
6.261450290679932	c	Motion	0
3.291199207305908	m	Color	0
13.515049934387207	c	Color	0
8.724459648132324	m	Motion	0
1.651062250137329	c	Motion	0
4.511838436126709	m	Color	0
4.080263137817383	c	Color	0
11.271306037902832	m	Motion	0
3.699415445327759	c	Motion	0
4.04118013381958	m	Color	0
10.25522518157959	c	Color	0
3.875866174697876	m	Motion	0
3.98124623298645	c	Motion	0
3.291199207305908	m	Color	0
9.361366271972656	c	Color	0
13.235520362854004	m	Motion	0
0.5260106921195984	c	Motion	0
5.8969502449035645	m	Color	0
1.8092784881591797	c	Color	0
14.108057975769043	m	Motion	0
6.031709671020508	c	Motion	0
7.855016708374023	m	Color	0
15.26317310333252	c	Color	0
2.7244932651519775	m	Motion	0
6.622188568115234	c	Motion	0
1.0184988975524902	m	Color	0
15.086206436157227	c	Color	0
10.652206420898438	m	Motion	0
1.651062250137329	c	Motion	0
4.946309566497803	m	Color	0
4.080263137817383	c	Color	0
11.56274127960205	m	Motion	0
4.964198112487793	c	Motion	0
6.924832344055176	m	Color	0
13.854894638061523	c	Color	0
2.7244932651519775	m	Motion	0
5.359568119049072	c	Motion	0
1.0184988975524902	m	Color	0
13.091649055480957	c	Color	0
1.5581952333450317	m	Motion	0
5.659183502197266	c	Motion	0
0.7175385355949402	m	Color	0
13.69967269897461	c	Color	0
16.15631675720215	m	Motion	0
6.031709671020508	c	Motion	0
4.745943546295166	m	Color	0
15.26317310333252	c	Color	0
15.998541831970215	m	Motion	0
0.8560907244682312	c	Motion	0
3.145900011062622	m	Color	0
0.3070816695690155	c	Color	0
1.5581952333450317	m	Motion	0
3.699415445327759	c	Motion	0
0.7175385355949402	m	Color	0
10.25522518157959	c	Color	0
15.08339786529541	m	Motion	0
4.964198112487793	c	Motion	0
5.080982685089111	m	Color	0
13.854894638061523	c	Color	0
14.918655395507812	m	Motion	0
0.8120203018188477	c	Motion	0
3.47552227973938	m	Color	0
1.4022822380065918	c	Color	0
1.4116802215576172	m	Motion	0
6.261450290679932	c	Motion	0
1.7852656841278076	m	Color	0
13.515049934387207	c	Color	0
10.607809066772461	m	Motion	0
6.622188568115234	c	Motion	0
2.6536171436309814	m	Color	0
15.086206436157227	c	Color	0
16.246536254882812	m	Motion	0
0.8560907244682312	c	Motion	0
3.464484930038452	m	Color	0
0.3070816695690155	c	Color	0
1.4116802215576172	m	Motion	0
3.98124623298645	c	Motion	0
1.7852656841278076	m	Color	0
9.361366271972656	c	Color	0
9.504271507263184	m	Motion	0
5.359568119049072	c	Motion	0
1.7208988666534424	m	Color	0
13.091649055480957	c	Color	0
15.343073844909668	m	Motion	0
0.8120203018188477	c	Motion	0
4.35772705078125	m	Color	0
1.4022822380065918	c	Color	0
16.15631675720215	m	Motion	0
11.135725975036621	c	Motion	0
4.745943546295166	m	Color	0
10.460723876953125	c	Color	0
15.08339786529541	m	Motion	0
10.474987983703613	c	Motion	0
5.080982685089111	m	Color	0
13.115361213684082	c	Color	0
0.4766707122325897	m	Motion	0
6.223491191864014	c	Motion	0
1.8979228734970093	m	Color	0
5.229175567626953	c	Color	0
15.998541831970215	m	Motion	0
8.430681228637695	c	Motion	0
3.145900011062622	m	Color	0
9.408924102783203	c	Color	0
14.918655395507812	m	Motion	0
9.331470489501953	c	Motion	0
3.47552227973938	m	Color	0
10.146418571472168	c	Color	0
0.4766707122325897	m	Motion	0
1.0973401069641113	c	Motion	0
1.8979228734970093	m	Color	0
0.8575168251991272	c	Color	0
10.607809066772461	m	Motion	0
5.175453186035156	c	Motion	0
2.6536171436309814	m	Color	0
5.906095504760742	c	Color	0
9.504271507263184	m	Motion	0
4.580746173858643	c	Motion	0
1.7208988666534424	m	Color	0
9.127683639526367	c	Color	0
6.868137836456299	m	Motion	0
6.223491191864014	c	Motion	0
3.640955924987793	m	Color	0
5.229175567626953	c	Color	0
16.246536254882812	m	Motion	0
9.354076385498047	c	Motion	0
3.464484930038452	m	Color	0
9.330307960510254	c	Color	0
15.343073844909668	m	Motion	0
10.231982231140137	c	Motion	0
4.35772705078125	m	Color	0
10.063060760498047	c	Color	0
6.868137836456299	m	Motion	0
1.0973401069641113	c	Motion	0
3.640955924987793	m	Color	0
0.8575168251991272	c	Color	0
3.4328267574310303	m	Motion	0
1.392340064048767	c	Motion	0
1.0728626251220703	m	Color	0
3.6553173065185547	c	Color	0
12.328169822692871	m	Motion	0
11.135725975036621	c	Motion	0
7.693233489990234	m	Color	0
10.460723876953125	c	Color	0
8.724459648132324	m	Motion	0
5.175453186035156	c	Motion	0
4.511838436126709	m	Color	0
5.906095504760742	c	Color	0
3.4328267574310303	m	Motion	0
1.0941228866577148	c	Motion	0
1.0728626251220703	m	Color	0
0.8983709812164307	c	Color	0
14.607125282287598	m	Motion	0
8.430681228637695	c	Motion	0
7.085282802581787	m	Color	0
9.408924102783203	c	Color	0
11.271306037902832	m	Motion	0
9.354076385498047	c	Motion	0
4.04118013381958	m	Color	0
9.330307960510254	c	Color	0
1.2135748863220215	m	Motion	0
1.392340064048767	c	Motion	0
2.065735101699829	m	Color	0
3.6553173065185547	c	Color	0
13.235520362854004	m	Motion	0
10.474987983703613	c	Motion	0
5.8969502449035645	m	Color	0
13.115361213684082	c	Color	0
10.652206420898438	m	Motion	0
4.580746173858643	c	Motion	0
4.946309566497803	m	Color	0
9.127683639526367	c	Color	0
1.2135748863220215	m	Motion	0
1.0941228866577148	c	Motion	0
2.065735101699829	m	Color	0
0.8983709812164307	c	Color	0
14.108057975769043	m	Motion	0
9.331470489501953	c	Motion	0
7.855016708374023	m	Color	0
10.146418571472168	c	Color	0
11.56274127960205	m	Motion	0
10.231982231140137	c	Motion	0
6.924832344055176	m	Color	0
10.063060760498047	c	Color	0
12.328169822692871	m	Motion	0
0.5260106921195984	c	Motion	0
7.693233489990234	m	Color	0
1.8092784881591797	c	Color	0
14.607125282287598	m	Motion	0
5.659183502197266	c	Motion	0
7.085282802581787	m	Color	0
13.69967269897461	c	Color	0
3.875866174697876	m	Motion	0
6.261450290679932	c	Motion	0
3.291199207305908	m	Color	0
13.515049934387207	c	Color	0
8.724459648132324	m	Motion	0
1.651062250137329	c	Motion	0
4.511838436126709	m	Color	0
4.080263137817383	c	Color	0
11.271306037902832	m	Motion	0
3.699415445327759	c	Motion	0
4.04118013381958	m	Color	0
10.25522518157959	c	Color	0
3.875866174697876	m	Motion	0
3.98124623298645	c	Motion	0
3.291199207305908	m	Color	0
9.361366271972656	c	Color	0
13.235520362854004	m	Motion	0
0.5260106921195984	c	Motion	0
5.8969502449035645	m	Color	0
1.8092784881591797	c	Color	0
14.108057975769043	m	Motion	0
6.031709671020508	c	Motion	0
7.855016708374023	m	Color	0
15.26317310333252	c	Color	0
2.7244932651519775	m	Motion	0
6.622188568115234	c	Motion	0
1.0184988975524902	m	Color	0
15.086206436157227	c	Color	0
10.652206420898438	m	Motion	0
1.651062250137329	c	Motion	0
4.946309566497803	m	Color	0
4.080263137817383	c	Color	0
11.56274127960205	m	Motion	0
4.964198112487793	c	Motion	0
6.924832344055176	m	Color	0
13.854894638061523	c	Color	0
2.7244932651519775	m	Motion	0
5.359568119049072	c	Motion	0
1.0184988975524902	m	Color	0
13.091649055480957	c	Color	0
1.5581952333450317	m	Motion	0
5.659183502197266	c	Motion	0
0.7175385355949402	m	Color	0
13.69967269897461	c	Color	0
16.15631675720215	m	Motion	0
6.031709671020508	c	Motion	0
4.745943546295166	m	Color	0
15.26317310333252	c	Color	0
15.998541831970215	m	Motion	0
0.8560907244682312	c	Motion	0
3.145900011062622	m	Color	0
0.3070816695690155	c	Color	0
1.5581952333450317	m	Motion	0
3.699415445327759	c	Motion	0
0.7175385355949402	m	Color	0
10.25522518157959	c	Color	0
15.08339786529541	m	Motion	0
4.964198112487793	c	Motion	0
5.080982685089111	m	Color	0
13.854894638061523	c	Color	0
14.918655395507812	m	Motion	0
0.8120203018188477	c	Motion	0
3.47552227973938	m	Color	0
1.4022822380065918	c	Color	0
1.4116802215576172	m	Motion	0
6.261450290679932	c	Motion	0
1.7852656841278076	m	Color	0
13.515049934387207	c	Color	0
10.607809066772461	m	Motion	0
6.622188568115234	c	Motion	0
2.6536171436309814	m	Color	0
15.086206436157227	c	Color	0
16.246536254882812	m	Motion	0
0.8560907244682312	c	Motion	0
3.464484930038452	m	Color	0
0.3070816695690155	c	Color	0
1.4116802215576172	m	Motion	0
3.98124623298645	c	Motion	0
1.7852656841278076	m	Color	0
9.361366271972656	c	Color	0
9.504271507263184	m	Motion	0
5.359568119049072	c	Motion	0
1.7208988666534424	m	Color	0
13.091649055480957	c	Color	0
15.343073844909668	m	Motion	0
0.8120203018188477	c	Motion	0
4.35772705078125	m	Color	0
1.4022822380065918	c	Color	0
16.15631675720215	m	Motion	0
11.135725975036621	c	Motion	0
4.745943546295166	m	Color	0
10.460723876953125	c	Color	0
15.08339786529541	m	Motion	0
10.474987983703613	c	Motion	0
5.080982685089111	m	Color	0
13.115361213684082	c	Color	0
0.4766707122325897	m	Motion	0
6.223491191864014	c	Motion	0
1.8979228734970093	m	Color	0
5.229175567626953	c	Color	0
15.998541831970215	m	Motion	0
8.430681228637695	c	Motion	0
3.145900011062622	m	Color	0
9.408924102783203	c	Color	0
14.918655395507812	m	Motion	0
9.331470489501953	c	Motion	0
3.47552227973938	m	Color	0
10.146418571472168	c	Color	0
0.4766707122325897	m	Motion	0
1.0973401069641113	c	Motion	0
1.8979228734970093	m	Color	0
0.8575168251991272	c	Color	0
10.607809066772461	m	Motion	0
5.175453186035156	c	Motion	0
2.6536171436309814	m	Color	0
5.906095504760742	c	Color	0
9.504271507263184	m	Motion	0
4.580746173858643	c	Motion	0
1.7208988666534424	m	Color	0
9.127683639526367	c	Color	0
6.868137836456299	m	Motion	0
6.223491191864014	c	Motion	0
3.640955924987793	m	Color	0
5.229175567626953	c	Color	0
16.246536254882812	m	Motion	0
9.354076385498047	c	Motion	0
3.464484930038452	m	Color	0
9.330307960510254	c	Color	0
15.343073844909668	m	Motion	0
10.231982231140137	c	Motion	0
4.35772705078125	m	Color	0
10.063060760498047	c	Color	0
6.868137836456299	m	Motion	0
1.0973401069641113	c	Motion	0
3.640955924987793	m	Color	0
0.8575168251991272	c	Color	0
3.4328267574310303	m	Motion	0
1.392340064048767	c	Motion	0
1.0728626251220703	m	Color	0
3.6553173065185547	c	Color	0
12.328169822692871	m	Motion	0
11.135725975036621	c	Motion	0
7.693233489990234	m	Color	0
10.460723876953125	c	Color	0
8.724459648132324	m	Motion	0
5.175453186035156	c	Motion	0
4.511838436126709	m	Color	0
5.906095504760742	c	Color	0
3.4328267574310303	m	Motion	0
1.0941228866577148	c	Motion	0
1.0728626251220703	m	Color	0
0.8983709812164307	c	Color	0
14.607125282287598	m	Motion	0
8.430681228637695	c	Motion	0
7.085282802581787	m	Color	0
9.408924102783203	c	Color	0
11.271306037902832	m	Motion	0
9.354076385498047	c	Motion	0
4.04118013381958	m	Color	0
9.330307960510254	c	Color	0
1.2135748863220215	m	Motion	0
1.392340064048767	c	Motion	0
2.065735101699829	m	Color	0
3.6553173065185547	c	Color	0
13.235520362854004	m	Motion	0
10.474987983703613	c	Motion	0
5.8969502449035645	m	Color	0
13.115361213684082	c	Color	0
10.652206420898438	m	Motion	0
4.580746173858643	c	Motion	0
4.946309566497803	m	Color	0
9.127683639526367	c	Color	0
1.2135748863220215	m	Motion	0
1.0941228866577148	c	Motion	0
2.065735101699829	m	Color	0
0.8983709812164307	c	Color	0
14.108057975769043	m	Motion	0
9.331470489501953	c	Motion	0
7.855016708374023	m	Color	0
10.146418571472168	c	Color	0
11.56274127960205	m	Motion	0
10.231982231140137	c	Motion	0
6.924832344055176	m	Color	0
10.063060760498047	c	Color	0
12.328169822692871	m	Motion	0
0.5260106921195984	c	Motion	0
7.693233489990234	m	Color	0
1.8092784881591797	c	Color	0
14.607125282287598	m	Motion	0
5.659183502197266	c	Motion	0
7.085282802581787	m	Color	0
13.69967269897461	c	Color	0
3.875866174697876	m	Motion	0
6.261450290679932	c	Motion	0
3.291199207305908	m	Color	0
13.515049934387207	c	Color	0
8.724459648132324	m	Motion	0
1.651062250137329	c	Motion	0
4.511838436126709	m	Color	0
4.080263137817383	c	Color	0
11.271306037902832	m	Motion	0
3.699415445327759	c	Motion	0
4.04118013381958	m	Color	0
10.25522518157959	c	Color	0
3.875866174697876	m	Motion	0
3.98124623298645	c	Motion	0
3.291199207305908	m	Color	0
9.361366271972656	c	Color	0
13.235520362854004	m	Motion	0
0.5260106921195984	c	Motion	0
5.8969502449035645	m	Color	0
1.8092784881591797	c	Color	0
14.108057975769043	m	Motion	0
6.031709671020508	c	Motion	0
7.855016708374023	m	Color	0
15.26317310333252	c	Color	0
2.7244932651519775	m	Motion	0
6.622188568115234	c	Motion	0
1.0184988975524902	m	Color	0
15.086206436157227	c	Color	0
10.652206420898438	m	Motion	0
1.651062250137329	c	Motion	0
4.946309566497803	m	Color	0
4.080263137817383	c	Color	0
11.56274127960205	m	Motion	0
4.964198112487793	c	Motion	0
6.924832344055176	m	Color	0
13.854894638061523	c	Color	0
2.7244932651519775	m	Motion	0
5.359568119049072	c	Motion	0
1.0184988975524902	m	Color	0
13.091649055480957	c	Color	0
1.5581952333450317	m	Motion	0
5.659183502197266	c	Motion	0
0.7175385355949402	m	Color	0
13.69967269897461	c	Color	0
16.15631675720215	m	Motion	0
6.031709671020508	c	Motion	0
4.745943546295166	m	Color	0
15.26317310333252	c	Color	0
15.998541831970215	m	Motion	0
0.8560907244682312	c	Motion	0
3.145900011062622	m	Color	0
0.3070816695690155	c	Color	0
1.5581952333450317	m	Motion	0
3.699415445327759	c	Motion	0
0.7175385355949402	m	Color	0
10.25522518157959	c	Color	0
15.08339786529541	m	Motion	0
4.964198112487793	c	Motion	0
5.080982685089111	m	Color	0
13.854894638061523	c	Color	0
14.918655395507812	m	Motion	0
0.8120203018188477	c	Motion	0
3.47552227973938	m	Color	0
1.4022822380065918	c	Color	0
1.4116802215576172	m	Motion	0
6.261450290679932	c	Motion	0
1.7852656841278076	m	Color	0
13.515049934387207	c	Color	0
10.607809066772461	m	Motion	0
6.622188568115234	c	Motion	0
2.6536171436309814	m	Color	0
15.086206436157227	c	Color	0
16.246536254882812	m	Motion	0
0.8560907244682312	c	Motion	0
3.464484930038452	m	Color	0
0.3070816695690155	c	Color	0
1.4116802215576172	m	Motion	0
3.98124623298645	c	Motion	0
1.7852656841278076	m	Color	0
9.361366271972656	c	Color	0
9.504271507263184	m	Motion	0
5.359568119049072	c	Motion	0
1.7208988666534424	m	Color	0
13.091649055480957	c	Color	0
15.343073844909668	m	Motion	0
0.8120203018188477	c	Motion	0
4.35772705078125	m	Color	0
1.4022822380065918	c	Color	0
16.15631675720215	m	Motion	0
11.135725975036621	c	Motion	0
4.745943546295166	m	Color	0
10.460723876953125	c	Color	0
15.08339786529541	m	Motion	0
10.474987983703613	c	Motion	0
5.080982685089111	m	Color	0
13.115361213684082	c	Color	0
0.4766707122325897	m	Motion	0
6.223491191864014	c	Motion	0
1.8979228734970093	m	Color	0
5.229175567626953	c	Color	0
15.998541831970215	m	Motion	0
8.430681228637695	c	Motion	0
3.145900011062622	m	Color	0
9.408924102783203	c	Color	0
14.918655395507812	m	Motion	0
9.331470489501953	c	Motion	0
3.47552227973938	m	Color	0
10.146418571472168	c	Color	0
0.4766707122325897	m	Motion	0
1.0973401069641113	c	Motion	0
1.8979228734970093	m	Color	0
0.8575168251991272	c	Color	0
10.607809066772461	m	Motion	0
5.175453186035156	c	Motion	0
2.6536171436309814	m	Color	0
5.906095504760742	c	Color	0
9.504271507263184	m	Motion	0
4.580746173858643	c	Motion	0
1.7208988666534424	m	Color	0
9.127683639526367	c	Color	0
6.868137836456299	m	Motion	0
6.223491191864014	c	Motion	0
3.640955924987793	m	Color	0
5.229175567626953	c	Color	0
16.246536254882812	m	Motion	0
9.354076385498047	c	Motion	0
3.464484930038452	m	Color	0
9.330307960510254	c	Color	0
15.343073844909668	m	Motion	0
10.231982231140137	c	Motion	0
4.35772705078125	m	Color	0
10.063060760498047	c	Color	0
6.868137836456299	m	Motion	0
1.0973401069641113	c	Motion	0
3.640955924987793	m	Color	0
0.8575168251991272	c	Color	0
3.4328267574310303	m	Motion	0
1.392340064048767	c	Motion	0
1.0728626251220703	m	Color	0
3.6553173065185547	c	Color	0
12.328169822692871	m	Motion	0
11.135725975036621	c	Motion	0
7.693233489990234	m	Color	0
10.460723876953125	c	Color	0
8.724459648132324	m	Motion	0
5.175453186035156	c	Motion	0
4.511838436126709	m	Color	0
5.906095504760742	c	Color	0
3.4328267574310303	m	Motion	0
1.0941228866577148	c	Motion	0
1.0728626251220703	m	Color	0
0.8983709812164307	c	Color	0
14.607125282287598	m	Motion	0
8.430681228637695	c	Motion	0
7.085282802581787	m	Color	0
9.408924102783203	c	Color	0
11.271306037902832	m	Motion	0
9.354076385498047	c	Motion	0
4.04118013381958	m	Color	0
9.330307960510254	c	Color	0
1.2135748863220215	m	Motion	0
1.392340064048767	c	Motion	0
2.065735101699829	m	Color	0
3.6553173065185547	c	Color	0
13.235520362854004	m	Motion	0
10.474987983703613	c	Motion	0
5.8969502449035645	m	Color	0
13.115361213684082	c	Color	0
10.652206420898438	m	Motion	0
4.580746173858643	c	Motion	0
4.946309566497803	m	Color	0
9.127683639526367	c	Color	0
1.2135748863220215	m	Motion	0
1.0941228866577148	c	Motion	0
2.065735101699829	m	Color	0
0.8983709812164307	c	Color	0
14.108057975769043	m	Motion	0
9.331470489501953	c	Motion	0
7.855016708374023	m	Color	0
10.146418571472168	c	Color	0
11.56274127960205	m	Motion	0
10.231982231140137	c	Motion	0
6.924832344055176	m	Color	0
10.063060760498047	c	Color	0
12.328169822692871	m	Motion	0
0.5260106921195984	c	Motion	0
7.693233489990234	m	Color	0
1.8092784881591797	c	Color	0
14.607125282287598	m	Motion	0
5.659183502197266	c	Motion	0
7.085282802581787	m	Color	0
13.69967269897461	c	Color	0
3.875866174697876	m	Motion	0
6.261450290679932	c	Motion	0
3.291199207305908	m	Color	0
13.515049934387207	c	Color	0
8.724459648132324	m	Motion	0
1.651062250137329	c	Motion	0
4.511838436126709	m	Color	0
4.080263137817383	c	Color	0
11.271306037902832	m	Motion	0
3.699415445327759	c	Motion	0
4.04118013381958	m	Color	0
10.25522518157959	c	Color	0
3.875866174697876	m	Motion	0
3.98124623298645	c	Motion	0
3.291199207305908	m	Color	0
9.361366271972656	c	Color	0
13.235520362854004	m	Motion	0
0.5260106921195984	c	Motion	0
5.8969502449035645	m	Color	0
1.8092784881591797	c	Color	0
14.108057975769043	m	Motion	0
6.031709671020508	c	Motion	0
7.855016708374023	m	Color	0
15.26317310333252	c	Color	0
2.7244932651519775	m	Motion	0
6.622188568115234	c	Motion	0
1.0184988975524902	m	Color	0
15.086206436157227	c	Color	0
10.652206420898438	m	Motion	0
1.651062250137329	c	Motion	0
4.946309566497803	m	Color	0
4.080263137817383	c	Color	0
11.56274127960205	m	Motion	0
4.964198112487793	c	Motion	0
6.924832344055176	m	Color	0
13.854894638061523	c	Color	0
2.7244932651519775	m	Motion	0
5.359568119049072	c	Motion	0
1.0184988975524902	m	Color	0
13.091649055480957	c	Color	0
1.5581952333450317	m	Motion	0
5.659183502197266	c	Motion	0
0.7175385355949402	m	Color	0
13.69967269897461	c	Color	0
16.15631675720215	m	Motion	0
6.031709671020508	c	Motion	0
4.745943546295166	m	Color	0
15.26317310333252	c	Color	0
15.998541831970215	m	Motion	0
0.8560907244682312	c	Motion	0
3.145900011062622	m	Color	0
0.3070816695690155	c	Color	0
1.5581952333450317	m	Motion	0
3.699415445327759	c	Motion	0
0.7175385355949402	m	Color	0
10.25522518157959	c	Color	0
15.08339786529541	m	Motion	0
4.964198112487793	c	Motion	0
5.080982685089111	m	Color	0
13.854894638061523	c	Color	0
14.918655395507812	m	Motion	0
0.8120203018188477	c	Motion	0
3.47552227973938	m	Color	0
1.4022822380065918	c	Color	0
1.4116802215576172	m	Motion	0
6.261450290679932	c	Motion	0
1.7852656841278076	m	Color	0
13.515049934387207	c	Color	0
10.607809066772461	m	Motion	0
6.622188568115234	c	Motion	0
2.6536171436309814	m	Color	0
15.086206436157227	c	Color	0
16.246536254882812	m	Motion	0
0.8560907244682312	c	Motion	0
3.464484930038452	m	Color	0
0.3070816695690155	c	Color	0
1.4116802215576172	m	Motion	0
3.98124623298645	c	Motion	0
1.7852656841278076	m	Color	0
9.361366271972656	c	Color	0
9.504271507263184	m	Motion	0
5.359568119049072	c	Motion	0
1.7208988666534424	m	Color	0
13.091649055480957	c	Color	0
15.343073844909668	m	Motion	0
0.8120203018188477	c	Motion	0
4.35772705078125	m	Color	0
1.4022822380065918	c	Color	0
16.15631675720215	m	Motion	0
11.135725975036621	c	Motion	0
4.745943546295166	m	Color	0
10.460723876953125	c	Color	0
15.08339786529541	m	Motion	0
10.474987983703613	c	Motion	0
5.080982685089111	m	Color	0
13.115361213684082	c	Color	0
0.4766707122325897	m	Motion	0
6.223491191864014	c	Motion	0
1.8979228734970093	m	Color	0
5.229175567626953	c	Color	0
15.998541831970215	m	Motion	0
8.430681228637695	c	Motion	0
3.145900011062622	m	Color	0
9.408924102783203	c	Color	0
14.918655395507812	m	Motion	0
9.331470489501953	c	Motion	0
3.47552227973938	m	Color	0
10.146418571472168	c	Color	0
0.4766707122325897	m	Motion	0
1.0973401069641113	c	Motion	0
1.8979228734970093	m	Color	0
0.8575168251991272	c	Color	0
10.607809066772461	m	Motion	0
5.175453186035156	c	Motion	0
2.6536171436309814	m	Color	0
5.906095504760742	c	Color	0
9.504271507263184	m	Motion	0
4.580746173858643	c	Motion	0
1.7208988666534424	m	Color	0
9.127683639526367	c	Color	0
6.868137836456299	m	Motion	0
6.223491191864014	c	Motion	0
3.640955924987793	m	Color	0
5.229175567626953	c	Color	0
16.246536254882812	m	Motion	0
9.354076385498047	c	Motion	0
3.464484930038452	m	Color	0
9.330307960510254	c	Color	0
15.343073844909668	m	Motion	0
10.231982231140137	c	Motion	0
4.35772705078125	m	Color	0
10.063060760498047	c	Color	0
6.868137836456299	m	Motion	0
1.0973401069641113	c	Motion	0
3.640955924987793	m	Color	0
0.8575168251991272	c	Color	0
3.4328267574310303	m	Motion	0
1.392340064048767	c	Motion	0
1.0728626251220703	m	Color	0
3.6553173065185547	c	Color	0
12.328169822692871	m	Motion	0
11.135725975036621	c	Motion	0
7.693233489990234	m	Color	0
10.460723876953125	c	Color	0
8.724459648132324	m	Motion	0
5.175453186035156	c	Motion	0
4.511838436126709	m	Color	0
5.906095504760742	c	Color	0
3.4328267574310303	m	Motion	0
1.0941228866577148	c	Motion	0
1.0728626251220703	m	Color	0
0.8983709812164307	c	Color	0
14.607125282287598	m	Motion	0
8.430681228637695	c	Motion	0
7.085282802581787	m	Color	0
9.408924102783203	c	Color	0
11.271306037902832	m	Motion	0
9.354076385498047	c	Motion	0
4.04118013381958	m	Color	0
9.330307960510254	c	Color	0
1.2135748863220215	m	Motion	0
1.392340064048767	c	Motion	0
2.065735101699829	m	Color	0
3.6553173065185547	c	Color	0
13.235520362854004	m	Motion	0
10.474987983703613	c	Motion	0
5.8969502449035645	m	Color	0
13.115361213684082	c	Color	0
10.652206420898438	m	Motion	0
4.580746173858643	c	Motion	0
4.946309566497803	m	Color	0
9.127683639526367	c	Color	0
1.2135748863220215	m	Motion	0
1.0941228866577148	c	Motion	0
2.065735101699829	m	Color	0
0.8983709812164307	c	Color	0
14.108057975769043	m	Motion	0
9.331470489501953	c	Motion	0
7.855016708374023	m	Color	0
10.146418571472168	c	Color	0
11.56274127960205	m	Motion	0
10.231982231140137	c	Motion	0
6.924832344055176	m	Color	0
10.063060760498047	c	Color	0
12.328169822692871	m	Motion	0
0.5260106921195984	c	Motion	0
7.693233489990234	m	Color	0
1.8092784881591797	c	Color	0
14.607125282287598	m	Motion	0
5.659183502197266	c	Motion	0
7.085282802581787	m	Color	0
13.69967269897461	c	Color	0
3.875866174697876	m	Motion	0
6.261450290679932	c	Motion	0
3.291199207305908	m	Color	0
13.515049934387207	c	Color	0
8.724459648132324	m	Motion	0
1.651062250137329	c	Motion	0
4.511838436126709	m	Color	0
4.080263137817383	c	Color	0
11.271306037902832	m	Motion	0
3.699415445327759	c	Motion	0
4.04118013381958	m	Color	0
10.25522518157959	c	Color	0
3.875866174697876	m	Motion	0
3.98124623298645	c	Motion	0
3.291199207305908	m	Color	0
9.361366271972656	c	Color	0
13.235520362854004	m	Motion	0
0.5260106921195984	c	Motion	0
5.8969502449035645	m	Color	0
1.8092784881591797	c	Color	0
14.108057975769043	m	Motion	0
6.031709671020508	c	Motion	0
7.855016708374023	m	Color	0
15.26317310333252	c	Color	0
2.7244932651519775	m	Motion	0
6.622188568115234	c	Motion	0
1.0184988975524902	m	Color	0
15.086206436157227	c	Color	0
10.652206420898438	m	Motion	0
1.651062250137329	c	Motion	0
4.946309566497803	m	Color	0
4.080263137817383	c	Color	0
11.56274127960205	m	Motion	0
4.964198112487793	c	Motion	0
6.924832344055176	m	Color	0
13.854894638061523	c	Color	0
2.7244932651519775	m	Motion	0
5.359568119049072	c	Motion	0
1.0184988975524902	m	Color	0
13.091649055480957	c	Color	0
1.5581952333450317	m	Motion	0
5.659183502197266	c	Motion	0
0.7175385355949402	m	Color	0
13.69967269897461	c	Color	0
16.15631675720215	m	Motion	0
6.031709671020508	c	Motion	0
4.745943546295166	m	Color	0
15.26317310333252	c	Color	0
15.998541831970215	m	Motion	0
0.8560907244682312	c	Motion	0
3.145900011062622	m	Color	0
0.3070816695690155	c	Color	0
1.5581952333450317	m	Motion	0
3.699415445327759	c	Motion	0
0.7175385355949402	m	Color	0
10.25522518157959	c	Color	0
15.08339786529541	m	Motion	0
4.964198112487793	c	Motion	0
5.080982685089111	m	Color	0
13.854894638061523	c	Color	0
14.918655395507812	m	Motion	0
0.8120203018188477	c	Motion	0
3.47552227973938	m	Color	0
1.4022822380065918	c	Color	0
1.4116802215576172	m	Motion	0
6.261450290679932	c	Motion	0
1.7852656841278076	m	Color	0
13.515049934387207	c	Color	0
10.607809066772461	m	Motion	0
6.622188568115234	c	Motion	0
2.6536171436309814	m	Color	0
15.086206436157227	c	Color	0
16.246536254882812	m	Motion	0
0.8560907244682312	c	Motion	0
3.464484930038452	m	Color	0
0.3070816695690155	c	Color	0
1.4116802215576172	m	Motion	0
3.98124623298645	c	Motion	0
1.7852656841278076	m	Color	0
9.361366271972656	c	Color	0
9.504271507263184	m	Motion	0
5.359568119049072	c	Motion	0
1.7208988666534424	m	Color	0
13.091649055480957	c	Color	0
15.343073844909668	m	Motion	0
0.8120203018188477	c	Motion	0
4.35772705078125	m	Color	0
1.4022822380065918	c	Color	0
16.15631675720215	m	Motion	0
11.135725975036621	c	Motion	0
4.745943546295166	m	Color	0
10.460723876953125	c	Color	0
15.08339786529541	m	Motion	0
10.474987983703613	c	Motion	0
5.080982685089111	m	Color	0
13.115361213684082	c	Color	0
0.4766707122325897	m	Motion	0
6.223491191864014	c	Motion	0
1.8979228734970093	m	Color	0
5.229175567626953	c	Color	0
15.998541831970215	m	Motion	0
8.430681228637695	c	Motion	0
3.145900011062622	m	Color	0
9.408924102783203	c	Color	0
14.918655395507812	m	Motion	0
9.331470489501953	c	Motion	0
3.47552227973938	m	Color	0
10.146418571472168	c	Color	0
0.4766707122325897	m	Motion	0
1.0973401069641113	c	Motion	0
1.8979228734970093	m	Color	0
0.8575168251991272	c	Color	0
10.607809066772461	m	Motion	0
5.175453186035156	c	Motion	0
2.6536171436309814	m	Color	0
5.906095504760742	c	Color	0
9.504271507263184	m	Motion	0
4.580746173858643	c	Motion	0
1.7208988666534424	m	Color	0
9.127683639526367	c	Color	0
6.868137836456299	m	Motion	0
6.223491191864014	c	Motion	0
3.640955924987793	m	Color	0
5.229175567626953	c	Color	0
16.246536254882812	m	Motion	0
9.354076385498047	c	Motion	0
3.464484930038452	m	Color	0
9.330307960510254	c	Color	0
15.343073844909668	m	Motion	0
10.231982231140137	c	Motion	0
4.35772705078125	m	Color	0
10.063060760498047	c	Color	0
6.868137836456299	m	Motion	0
1.0973401069641113	c	Motion	0
3.640955924987793	m	Color	0
0.8575168251991272	c	Color	0
3.4328267574310303	m	Motion	0
1.392340064048767	c	Motion	0
1.0728626251220703	m	Color	0
3.6553173065185547	c	Color	0
12.328169822692871	m	Motion	0
11.135725975036621	c	Motion	0
7.693233489990234	m	Color	0
10.460723876953125	c	Color	0
8.724459648132324	m	Motion	0
5.175453186035156	c	Motion	0
4.511838436126709	m	Color	0
5.906095504760742	c	Color	0
3.4328267574310303	m	Motion	0
1.0941228866577148	c	Motion	0
1.0728626251220703	m	Color	0
0.8983709812164307	c	Color	0
14.607125282287598	m	Motion	0
8.430681228637695	c	Motion	0
7.085282802581787	m	Color	0
9.408924102783203	c	Color	0
11.271306037902832	m	Motion	0
9.354076385498047	c	Motion	0
4.04118013381958	m	Color	0
9.330307960510254	c	Color	0
1.2135748863220215	m	Motion	0
1.392340064048767	c	Motion	0
2.065735101699829	m	Color	0
3.6553173065185547	c	Color	0
13.235520362854004	m	Motion	0
10.474987983703613	c	Motion	0
5.8969502449035645	m	Color	0
13.115361213684082	c	Color	0
10.652206420898438	m	Motion	0
4.580746173858643	c	Motion	0
4.946309566497803	m	Color	0
9.127683639526367	c	Color	0
1.2135748863220215	m	Motion	0
1.0941228866577148	c	Motion	0
2.065735101699829	m	Color	0
0.8983709812164307	c	Color	0
14.108057975769043	m	Motion	0
9.331470489501953	c	Motion	0
7.855016708374023	m	Color	0
10.146418571472168	c	Color	0
11.56274127960205	m	Motion	0
10.231982231140137	c	Motion	0
6.924832344055176	m	Color	0
10.063060760498047	c	Color	0
12.328169822692871	m	Motion	0
0.5260106921195984	c	Motion	0
7.693233489990234	m	Color	0
1.8092784881591797	c	Color	0
14.607125282287598	m	Motion	0
5.659183502197266	c	Motion	0
7.085282802581787	m	Color	0
13.69967269897461	c	Color	0
3.875866174697876	m	Motion	0
6.261450290679932	c	Motion	0
3.291199207305908	m	Color	0
13.515049934387207	c	Color	0
8.724459648132324	m	Motion	0
1.651062250137329	c	Motion	0
4.511838436126709	m	Color	0
4.080263137817383	c	Color	0
11.271306037902832	m	Motion	0
3.699415445327759	c	Motion	0
4.04118013381958	m	Color	0
10.25522518157959	c	Color	0
3.875866174697876	m	Motion	0
3.98124623298645	c	Motion	0
3.291199207305908	m	Color	0
9.361366271972656	c	Color	0
13.235520362854004	m	Motion	0
0.5260106921195984	c	Motion	0
5.8969502449035645	m	Color	0
1.8092784881591797	c	Color	0
14.108057975769043	m	Motion	0
6.031709671020508	c	Motion	0
7.855016708374023	m	Color	0
15.26317310333252	c	Color	0
2.7244932651519775	m	Motion	0
6.622188568115234	c	Motion	0
1.0184988975524902	m	Color	0
15.086206436157227	c	Color	0
10.652206420898438	m	Motion	0
1.651062250137329	c	Motion	0
4.946309566497803	m	Color	0
4.080263137817383	c	Color	0
11.56274127960205	m	Motion	0
4.964198112487793	c	Motion	0
6.924832344055176	m	Color	0
13.854894638061523	c	Color	0
2.7244932651519775	m	Motion	0
5.359568119049072	c	Motion	0
1.0184988975524902	m	Color	0
13.091649055480957	c	Color	0
1.5581952333450317	m	Motion	0
5.659183502197266	c	Motion	0
0.7175385355949402	m	Color	0
13.69967269897461	c	Color	0
16.15631675720215	m	Motion	0
6.031709671020508	c	Motion	0
4.745943546295166	m	Color	0
15.26317310333252	c	Color	0
15.998541831970215	m	Motion	0
0.8560907244682312	c	Motion	0
3.145900011062622	m	Color	0
0.3070816695690155	c	Color	0
1.5581952333450317	m	Motion	0
3.699415445327759	c	Motion	0
0.7175385355949402	m	Color	0
10.25522518157959	c	Color	0
15.08339786529541	m	Motion	0
4.964198112487793	c	Motion	0
5.080982685089111	m	Color	0
13.854894638061523	c	Color	0
14.918655395507812	m	Motion	0
0.8120203018188477	c	Motion	0
3.47552227973938	m	Color	0
1.4022822380065918	c	Color	0
1.4116802215576172	m	Motion	0
6.261450290679932	c	Motion	0
1.7852656841278076	m	Color	0
13.515049934387207	c	Color	0
10.607809066772461	m	Motion	0
6.622188568115234	c	Motion	0
2.6536171436309814	m	Color	0
15.086206436157227	c	Color	0
16.246536254882812	m	Motion	0
0.8560907244682312	c	Motion	0
3.464484930038452	m	Color	0
0.3070816695690155	c	Color	0
1.4116802215576172	m	Motion	0
3.98124623298645	c	Motion	0
1.7852656841278076	m	Color	0
9.361366271972656	c	Color	0
9.504271507263184	m	Motion	0
5.359568119049072	c	Motion	0
1.7208988666534424	m	Color	0
13.091649055480957	c	Color	0
15.343073844909668	m	Motion	0
0.8120203018188477	c	Motion	0
4.35772705078125	m	Color	0
1.4022822380065918	c	Color	0
16.15631675720215	m	Motion	0
11.135725975036621	c	Motion	0
4.745943546295166	m	Color	0
10.460723876953125	c	Color	0
15.08339786529541	m	Motion	0
10.474987983703613	c	Motion	0
5.080982685089111	m	Color	0
13.115361213684082	c	Color	0
0.4766707122325897	m	Motion	0
6.223491191864014	c	Motion	0
1.8979228734970093	m	Color	0
5.229175567626953	c	Color	0
15.998541831970215	m	Motion	0
8.430681228637695	c	Motion	0
3.145900011062622	m	Color	0
9.408924102783203	c	Color	0
14.918655395507812	m	Motion	0
9.331470489501953	c	Motion	0
3.47552227973938	m	Color	0
10.146418571472168	c	Color	0
0.4766707122325897	m	Motion	0
1.0973401069641113	c	Motion	0
1.8979228734970093	m	Color	0
0.8575168251991272	c	Color	0
10.607809066772461	m	Motion	0
5.175453186035156	c	Motion	0
2.6536171436309814	m	Color	0
5.906095504760742	c	Color	0
9.504271507263184	m	Motion	0
4.580746173858643	c	Motion	0
1.7208988666534424	m	Color	0
9.127683639526367	c	Color	0
6.868137836456299	m	Motion	0
6.223491191864014	c	Motion	0
3.640955924987793	m	Color	0
5.229175567626953	c	Color	0
16.246536254882812	m	Motion	0
9.354076385498047	c	Motion	0
3.464484930038452	m	Color	0
9.330307960510254	c	Color	0
15.343073844909668	m	Motion	0
10.231982231140137	c	Motion	0
4.35772705078125	m	Color	0
10.063060760498047	c	Color	0
6.868137836456299	m	Motion	0
1.0973401069641113	c	Motion	0
3.640955924987793	m	Color	0
0.8575168251991272	c	Color	0
3.4328267574310303	m	Motion	0
1.392340064048767	c	Motion	0
1.0728626251220703	m	Color	0
3.6553173065185547	c	Color	0
12.328169822692871	m	Motion	0
11.135725975036621	c	Motion	0
7.693233489990234	m	Color	0
10.460723876953125	c	Color	0
8.724459648132324	m	Motion	0
5.175453186035156	c	Motion	0
4.511838436126709	m	Color	0
5.906095504760742	c	Color	0
3.4328267574310303	m	Motion	0
1.0941228866577148	c	Motion	0
1.0728626251220703	m	Color	0
0.8983709812164307	c	Color	0
14.607125282287598	m	Motion	0
8.430681228637695	c	Motion	0
7.085282802581787	m	Color	0
9.408924102783203	c	Color	0
11.271306037902832	m	Motion	0
9.354076385498047	c	Motion	0
4.04118013381958	m	Color	0
9.330307960510254	c	Color	0
1.2135748863220215	m	Motion	0
1.392340064048767	c	Motion	0
2.065735101699829	m	Color	0
3.6553173065185547	c	Color	0
13.235520362854004	m	Motion	0
10.474987983703613	c	Motion	0
5.8969502449035645	m	Color	0
13.115361213684082	c	Color	0
10.652206420898438	m	Motion	0
4.580746173858643	c	Motion	0
4.946309566497803	m	Color	0
9.127683639526367	c	Color	0
1.2135748863220215	m	Motion	0
1.0941228866577148	c	Motion	0
2.065735101699829	m	Color	0
0.8983709812164307	c	Color	0
14.108057975769043	m	Motion	0
9.331470489501953	c	Motion	0
7.855016708374023	m	Color	0
10.146418571472168	c	Color	0
11.56274127960205	m	Motion	0
10.231982231140137	c	Motion	0
6.924832344055176	m	Color	0
10.063060760498047	c	Color	0
12.328169822692871	m	Motion	0
0.5260106921195984	c	Motion	0
7.693233489990234	m	Color	0
1.8092784881591797	c	Color	0
14.607125282287598	m	Motion	0
5.659183502197266	c	Motion	0
7.085282802581787	m	Color	0
13.69967269897461	c	Color	0
3.875866174697876	m	Motion	0
6.261450290679932	c	Motion	0
3.291199207305908	m	Color	0
13.515049934387207	c	Color	0
8.724459648132324	m	Motion	0
1.651062250137329	c	Motion	0
4.511838436126709	m	Color	0
4.080263137817383	c	Color	0
11.271306037902832	m	Motion	0
3.699415445327759	c	Motion	0
4.04118013381958	m	Color	0
10.25522518157959	c	Color	0
3.875866174697876	m	Motion	0
3.98124623298645	c	Motion	0
3.291199207305908	m	Color	0
9.361366271972656	c	Color	0
13.235520362854004	m	Motion	0
0.5260106921195984	c	Motion	0
5.8969502449035645	m	Color	0
1.8092784881591797	c	Color	0
14.108057975769043	m	Motion	0
6.031709671020508	c	Motion	0
7.855016708374023	m	Color	0
[truncated: 42,161 more rows]
