# Supplementary material for: Adaptive stretching of representations across brain regions and deep learning model layers
Source: Nat Commun. 2025 Nov 21;16:10302. doi: 10.1038/s41467-025-65231-y (PMC12638828; doi:10.1038/s41467-025-65231-y)
Supplement: Supplementary file 4 — Source Data [file 41467_2025_65231_MOESM4_ESM.zip › Source-data-file/Supplemental III.5/layer_2_stats.csv]

dissimilarity	motion_color_mismatch	motion_color_task	simulationID
4.372675895690918	m	Motion	0
3.18414306640625	c	Motion	0
3.0435431003570557	m	Color	0
3.4270553588867188	c	Color	0
10.448906898498535	m	Motion	0
7.784740447998047	c	Motion	0
9.225232124328613	m	Color	0
9.575654983520508	c	Color	0
9.087859153747559	m	Motion	0
5.425338268280029	c	Motion	0
8.434402465820312	m	Color	0
6.8914971351623535	c	Color	0
4.372675895690918	m	Motion	0
2.0742762088775635	c	Motion	0
3.0435431003570557	m	Color	0
1.7313406467437744	c	Color	0
12.107521057128906	m	Motion	0
5.200089454650879	c	Motion	0
9.95512580871582	m	Color	0
8.785414695739746	c	Color	0
11.262971878051758	m	Motion	0
5.607335090637207	c	Motion	0
9.510424613952637	m	Color	0
8.696818351745605	c	Color	0
2.311018943786621	m	Motion	0
3.18414306640625	c	Motion	0
1.9102184772491455	m	Color	0
3.4270553588867188	c	Color	0
10.077133178710938	m	Motion	0
7.954919815063477	c	Motion	0
7.859400272369385	m	Color	0
11.335591316223145	c	Color	0
8.15572452545166	m	Motion	0
6.449399948120117	c	Motion	0
6.466076850891113	m	Color	0
9.349964141845703	c	Color	0
2.311018943786621	m	Motion	0
2.0742762088775635	c	Motion	0
1.9102184772491455	m	Color	0
1.7313406467437744	c	Color	0
11.176965713500977	m	Motion	0
6.312049388885498	c	Motion	0
8.485629081726074	m	Color	0
9.569775581359863	c	Color	0
9.398938179016113	m	Motion	0
6.605648994445801	c	Motion	0
7.1860551834106445	m	Color	0
9.497788429260254	c	Color	0
10.448906898498535	m	Motion	0
3.0846450328826904	c	Motion	0
9.225232124328613	m	Color	0
4.187650680541992	c	Color	0
12.107521057128906	m	Motion	0
6.616687774658203	c	Motion	0
9.95512580871582	m	Color	0
8.981103897094727	c	Color	0
2.9757697582244873	m	Motion	0
5.88369607925415	c	Motion	0
2.446927547454834	m	Color	0
8.744778633117676	c	Color	0
9.087859153747559	m	Motion	0
4.018754959106445	c	Motion	0
8.434402465820312	m	Color	0
4.6850905418396	c	Color	0
11.262971878051758	m	Motion	0
7.247101306915283	c	Motion	0
9.510424613952637	m	Color	0
8.862104415893555	c	Color	0
2.9757697582244873	m	Motion	0
6.72643518447876	c	Motion	0
2.446927547454834	m	Color	0
8.392057418823242	c	Color	0
10.077133178710938	m	Motion	0
3.0846450328826904	c	Motion	0
7.859400272369385	m	Color	0
4.187650680541992	c	Color	0
11.176965713500977	m	Motion	0
8.507065773010254	c	Motion	0
8.485629081726074	m	Color	0
11.636920928955078	c	Color	0
2.771017551422119	m	Motion	0
7.827710151672363	c	Motion	0
2.3747451305389404	m	Color	0
11.493227005004883	c	Color	0
8.15572452545166	m	Motion	0
4.018754959106445	c	Motion	0
6.466076850891113	m	Color	0
4.6850905418396	c	Color	0
9.398938179016113	m	Motion	0
9.030365943908691	c	Motion	0
7.1860551834106445	m	Color	0
11.312088012695312	c	Color	0
2.771017551422119	m	Motion	0
8.8369722366333	c	Motion	0
2.3747451305389404	m	Color	0
11.092645645141602	c	Color	0
1.762233018875122	m	Motion	0
6.616687774658203	c	Motion	0
1.8246040344238281	m	Color	0
8.981103897094727	c	Color	0
13.048896789550781	m	Motion	0
8.507065773010254	c	Motion	0
11.965292930603027	m	Color	0
11.636920928955078	c	Color	0
13.3617525100708	m	Motion	0
1.9776753187179565	c	Motion	0
12.346969604492188	m	Color	0
1.4113959074020386	c	Color	0
1.762233018875122	m	Motion	0
7.247101306915283	c	Motion	0
1.8246040344238281	m	Color	0
8.862104415893555	c	Color	0
12.4069242477417	m	Motion	0
9.030365943908691	c	Motion	0
11.156216621398926	m	Color	0
11.312088012695312	c	Color	0
12.777278900146484	m	Motion	0
2.0633323192596436	c	Motion	0
11.579752922058105	m	Color	0
2.4768824577331543	c	Color	0
2.0793631076812744	m	Motion	0
5.88369607925415	c	Motion	0
2.6289477348327637	m	Color	0
8.744778633117676	c	Color	0
11.273324966430664	m	Motion	0
7.827710151672363	c	Motion	0
11.112106323242188	m	Color	0
11.493227005004883	c	Color	0
13.363046646118164	m	Motion	0
1.9776753187179565	c	Motion	0
12.741507530212402	m	Color	0
1.4113959074020386	c	Color	0
2.0793631076812744	m	Motion	0
6.72643518447876	c	Motion	0
2.6289477348327637	m	Color	0
8.392057418823242	c	Color	0
10.898916244506836	m	Motion	0
8.8369722366333	c	Motion	0
9.942598342895508	m	Color	0
11.092645645141602	c	Color	0
13.075675964355469	m	Motion	0
2.0633323192596436	c	Motion	0
11.907082557678223	m	Color	0
2.4768824577331543	c	Color	0
13.048896789550781	m	Motion	0
7.784740447998047	c	Motion	0
11.965292930603027	m	Color	0
9.575654983520508	c	Color	0
12.4069242477417	m	Motion	0
7.954919815063477	c	Motion	0
11.156216621398926	m	Color	0
11.335591316223145	c	Color	0
1.7104687690734863	m	Motion	0
3.696701765060425	c	Motion	0
2.2666823863983154	m	Color	0
4.646423816680908	c	Color	0
13.3617525100708	m	Motion	0
5.200089454650879	c	Motion	0
12.346969604492188	m	Color	0
8.785414695739746	c	Color	0
12.777278900146484	m	Motion	0
6.312049388885498	c	Motion	0
11.579752922058105	m	Color	0
9.569775581359863	c	Color	0
1.7104687690734863	m	Motion	0
1.9386136531829834	c	Motion	0
2.2666823863983154	m	Color	0
2.2097461223602295	c	Color	0
11.273324966430664	m	Motion	0
5.425338268280029	c	Motion	0
11.112106323242188	m	Color	0
6.8914971351623535	c	Color	0
10.898916244506836	m	Motion	0
6.449399948120117	c	Motion	0
9.942598342895508	m	Color	0
9.349964141845703	c	Color	0
3.8298420906066895	m	Motion	0
3.696701765060425	c	Motion	0
4.287620544433594	m	Color	0
4.646423816680908	c	Color	0
13.363046646118164	m	Motion	0
5.607335090637207	c	Motion	0
12.741507530212402	m	Color	0
8.696818351745605	c	Color	0
13.075675964355469	m	Motion	0
6.605648994445801	c	Motion	0
11.907082557678223	m	Color	0
9.497788429260254	c	Color	0
3.8298420906066895	m	Motion	0
1.9386136531829834	c	Motion	0
4.287620544433594	m	Color	0
2.2097461223602295	c	Color	0
4.372675895690918	m	Motion	0
3.18414306640625	c	Motion	0
3.0435431003570557	m	Color	0
3.4270553588867188	c	Color	0
10.448906898498535	m	Motion	0
7.784740447998047	c	Motion	0
9.225232124328613	m	Color	0
9.575654983520508	c	Color	0
9.087859153747559	m	Motion	0
5.425338268280029	c	Motion	0
8.434402465820312	m	Color	0
6.8914971351623535	c	Color	0
4.372675895690918	m	Motion	0
2.0742762088775635	c	Motion	0
3.0435431003570557	m	Color	0
1.7313406467437744	c	Color	0
12.107521057128906	m	Motion	0
5.200089454650879	c	Motion	0
9.95512580871582	m	Color	0
8.785414695739746	c	Color	0
11.262971878051758	m	Motion	0
5.607335090637207	c	Motion	0
9.510424613952637	m	Color	0
8.696818351745605	c	Color	0
2.311018943786621	m	Motion	0
3.18414306640625	c	Motion	0
1.9102184772491455	m	Color	0
3.4270553588867188	c	Color	0
10.077133178710938	m	Motion	0
7.954919815063477	c	Motion	0
7.859400272369385	m	Color	0
11.335591316223145	c	Color	0
8.15572452545166	m	Motion	0
6.449399948120117	c	Motion	0
6.466076850891113	m	Color	0
9.349964141845703	c	Color	0
2.311018943786621	m	Motion	0
2.0742762088775635	c	Motion	0
1.9102184772491455	m	Color	0
1.7313406467437744	c	Color	0
11.176965713500977	m	Motion	0
6.312049388885498	c	Motion	0
8.485629081726074	m	Color	0
9.569775581359863	c	Color	0
9.398938179016113	m	Motion	0
6.605648994445801	c	Motion	0
7.1860551834106445	m	Color	0
9.497788429260254	c	Color	0
10.448906898498535	m	Motion	0
3.0846450328826904	c	Motion	0
9.225232124328613	m	Color	0
4.187650680541992	c	Color	0
12.107521057128906	m	Motion	0
6.616687774658203	c	Motion	0
9.95512580871582	m	Color	0
8.981103897094727	c	Color	0
2.9757697582244873	m	Motion	0
5.88369607925415	c	Motion	0
2.446927547454834	m	Color	0
8.744778633117676	c	Color	0
9.087859153747559	m	Motion	0
4.018754959106445	c	Motion	0
8.434402465820312	m	Color	0
4.6850905418396	c	Color	0
11.262971878051758	m	Motion	0
7.247101306915283	c	Motion	0
9.510424613952637	m	Color	0
8.862104415893555	c	Color	0
2.9757697582244873	m	Motion	0
6.72643518447876	c	Motion	0
2.446927547454834	m	Color	0
8.392057418823242	c	Color	0
10.077133178710938	m	Motion	0
3.0846450328826904	c	Motion	0
7.859400272369385	m	Color	0
4.187650680541992	c	Color	0
11.176965713500977	m	Motion	0
8.507065773010254	c	Motion	0
8.485629081726074	m	Color	0
11.636920928955078	c	Color	0
2.771017551422119	m	Motion	0
7.827710151672363	c	Motion	0
2.3747451305389404	m	Color	0
11.493227005004883	c	Color	0
8.15572452545166	m	Motion	0
4.018754959106445	c	Motion	0
6.466076850891113	m	Color	0
4.6850905418396	c	Color	0
9.398938179016113	m	Motion	0
9.030365943908691	c	Motion	0
7.1860551834106445	m	Color	0
11.312088012695312	c	Color	0
2.771017551422119	m	Motion	0
8.8369722366333	c	Motion	0
2.3747451305389404	m	Color	0
11.092645645141602	c	Color	0
1.762233018875122	m	Motion	0
6.616687774658203	c	Motion	0
1.8246040344238281	m	Color	0
8.981103897094727	c	Color	0
13.048896789550781	m	Motion	0
8.507065773010254	c	Motion	0
11.965292930603027	m	Color	0
11.636920928955078	c	Color	0
13.3617525100708	m	Motion	0
1.9776753187179565	c	Motion	0
12.346969604492188	m	Color	0
1.4113959074020386	c	Color	0
1.762233018875122	m	Motion	0
7.247101306915283	c	Motion	0
1.8246040344238281	m	Color	0
8.862104415893555	c	Color	0
12.4069242477417	m	Motion	0
9.030365943908691	c	Motion	0
11.156216621398926	m	Color	0
11.312088012695312	c	Color	0
12.777278900146484	m	Motion	0
2.0633323192596436	c	Motion	0
11.579752922058105	m	Color	0
2.4768824577331543	c	Color	0
2.0793631076812744	m	Motion	0
5.88369607925415	c	Motion	0
2.6289477348327637	m	Color	0
8.744778633117676	c	Color	0
11.273324966430664	m	Motion	0
7.827710151672363	c	Motion	0
11.112106323242188	m	Color	0
11.493227005004883	c	Color	0
13.363046646118164	m	Motion	0
1.9776753187179565	c	Motion	0
12.741507530212402	m	Color	0
1.4113959074020386	c	Color	0
2.0793631076812744	m	Motion	0
6.72643518447876	c	Motion	0
2.6289477348327637	m	Color	0
8.392057418823242	c	Color	0
10.898916244506836	m	Motion	0
8.8369722366333	c	Motion	0
9.942598342895508	m	Color	0
11.092645645141602	c	Color	0
13.075675964355469	m	Motion	0
2.0633323192596436	c	Motion	0
11.907082557678223	m	Color	0
2.4768824577331543	c	Color	0
13.048896789550781	m	Motion	0
7.784740447998047	c	Motion	0
11.965292930603027	m	Color	0
9.575654983520508	c	Color	0
12.4069242477417	m	Motion	0
7.954919815063477	c	Motion	0
11.156216621398926	m	Color	0
11.335591316223145	c	Color	0
1.7104687690734863	m	Motion	0
3.696701765060425	c	Motion	0
2.2666823863983154	m	Color	0
4.646423816680908	c	Color	0
13.3617525100708	m	Motion	0
5.200089454650879	c	Motion	0
12.346969604492188	m	Color	0
8.785414695739746	c	Color	0
12.777278900146484	m	Motion	0
6.312049388885498	c	Motion	0
11.579752922058105	m	Color	0
9.569775581359863	c	Color	0
1.7104687690734863	m	Motion	0
1.9386136531829834	c	Motion	0
2.2666823863983154	m	Color	0
2.2097461223602295	c	Color	0
11.273324966430664	m	Motion	0
5.425338268280029	c	Motion	0
11.112106323242188	m	Color	0
6.8914971351623535	c	Color	0
10.898916244506836	m	Motion	0
6.449399948120117	c	Motion	0
9.942598342895508	m	Color	0
9.349964141845703	c	Color	0
3.8298420906066895	m	Motion	0
3.696701765060425	c	Motion	0
4.287620544433594	m	Color	0
4.646423816680908	c	Color	0
13.363046646118164	m	Motion	0
5.607335090637207	c	Motion	0
12.741507530212402	m	Color	0
8.696818351745605	c	Color	0
13.075675964355469	m	Motion	0
6.605648994445801	c	Motion	0
11.907082557678223	m	Color	0
9.497788429260254	c	Color	0
3.8298420906066895	m	Motion	0
1.9386136531829834	c	Motion	0
4.287620544433594	m	Color	0
2.2097461223602295	c	Color	0
4.372675895690918	m	Motion	0
3.18414306640625	c	Motion	0
3.0435431003570557	m	Color	0
3.4270553588867188	c	Color	0
10.448906898498535	m	Motion	0
7.784740447998047	c	Motion	0
9.225232124328613	m	Color	0
9.575654983520508	c	Color	0
9.087859153747559	m	Motion	0
5.425338268280029	c	Motion	0
8.434402465820312	m	Color	0
6.8914971351623535	c	Color	0
4.372675895690918	m	Motion	0
2.0742762088775635	c	Motion	0
3.0435431003570557	m	Color	0
1.7313406467437744	c	Color	0
12.107521057128906	m	Motion	0
5.200089454650879	c	Motion	0
9.95512580871582	m	Color	0
8.785414695739746	c	Color	0
11.262971878051758	m	Motion	0
5.607335090637207	c	Motion	0
9.510424613952637	m	Color	0
8.696818351745605	c	Color	0
2.311018943786621	m	Motion	0
3.18414306640625	c	Motion	0
1.9102184772491455	m	Color	0
3.4270553588867188	c	Color	0
10.077133178710938	m	Motion	0
7.954919815063477	c	Motion	0
7.859400272369385	m	Color	0
11.335591316223145	c	Color	0
8.15572452545166	m	Motion	0
6.449399948120117	c	Motion	0
6.466076850891113	m	Color	0
9.349964141845703	c	Color	0
2.311018943786621	m	Motion	0
2.0742762088775635	c	Motion	0
1.9102184772491455	m	Color	0
1.7313406467437744	c	Color	0
11.176965713500977	m	Motion	0
6.312049388885498	c	Motion	0
8.485629081726074	m	Color	0
9.569775581359863	c	Color	0
9.398938179016113	m	Motion	0
6.605648994445801	c	Motion	0
7.1860551834106445	m	Color	0
9.497788429260254	c	Color	0
10.448906898498535	m	Motion	0
3.0846450328826904	c	Motion	0
9.225232124328613	m	Color	0
4.187650680541992	c	Color	0
12.107521057128906	m	Motion	0
6.616687774658203	c	Motion	0
9.95512580871582	m	Color	0
8.981103897094727	c	Color	0
2.9757697582244873	m	Motion	0
5.88369607925415	c	Motion	0
2.446927547454834	m	Color	0
8.744778633117676	c	Color	0
9.087859153747559	m	Motion	0
4.018754959106445	c	Motion	0
8.434402465820312	m	Color	0
4.6850905418396	c	Color	0
11.262971878051758	m	Motion	0
7.247101306915283	c	Motion	0
9.510424613952637	m	Color	0
8.862104415893555	c	Color	0
2.9757697582244873	m	Motion	0
6.72643518447876	c	Motion	0
2.446927547454834	m	Color	0
8.392057418823242	c	Color	0
10.077133178710938	m	Motion	0
3.0846450328826904	c	Motion	0
7.859400272369385	m	Color	0
4.187650680541992	c	Color	0
11.176965713500977	m	Motion	0
8.507065773010254	c	Motion	0
8.485629081726074	m	Color	0
11.636920928955078	c	Color	0
2.771017551422119	m	Motion	0
7.827710151672363	c	Motion	0
2.3747451305389404	m	Color	0
11.493227005004883	c	Color	0
8.15572452545166	m	Motion	0
4.018754959106445	c	Motion	0
6.466076850891113	m	Color	0
4.6850905418396	c	Color	0
9.398938179016113	m	Motion	0
9.030365943908691	c	Motion	0
7.1860551834106445	m	Color	0
11.312088012695312	c	Color	0
2.771017551422119	m	Motion	0
8.8369722366333	c	Motion	0
2.3747451305389404	m	Color	0
11.092645645141602	c	Color	0
1.762233018875122	m	Motion	0
6.616687774658203	c	Motion	0
1.8246040344238281	m	Color	0
8.981103897094727	c	Color	0
13.048896789550781	m	Motion	0
8.507065773010254	c	Motion	0
11.965292930603027	m	Color	0
11.636920928955078	c	Color	0
13.3617525100708	m	Motion	0
1.9776753187179565	c	Motion	0
12.346969604492188	m	Color	0
1.4113959074020386	c	Color	0
1.762233018875122	m	Motion	0
7.247101306915283	c	Motion	0
1.8246040344238281	m	Color	0
8.862104415893555	c	Color	0
12.4069242477417	m	Motion	0
9.030365943908691	c	Motion	0
11.156216621398926	m	Color	0
11.312088012695312	c	Color	0
12.777278900146484	m	Motion	0
2.0633323192596436	c	Motion	0
11.579752922058105	m	Color	0
2.4768824577331543	c	Color	0
2.0793631076812744	m	Motion	0
5.88369607925415	c	Motion	0
2.6289477348327637	m	Color	0
8.744778633117676	c	Color	0
11.273324966430664	m	Motion	0
7.827710151672363	c	Motion	0
11.112106323242188	m	Color	0
11.493227005004883	c	Color	0
13.363046646118164	m	Motion	0
1.9776753187179565	c	Motion	0
12.741507530212402	m	Color	0
1.4113959074020386	c	Color	0
2.0793631076812744	m	Motion	0
6.72643518447876	c	Motion	0
2.6289477348327637	m	Color	0
8.392057418823242	c	Color	0
10.898916244506836	m	Motion	0
8.8369722366333	c	Motion	0
9.942598342895508	m	Color	0
11.092645645141602	c	Color	0
13.075675964355469	m	Motion	0
2.0633323192596436	c	Motion	0
11.907082557678223	m	Color	0
2.4768824577331543	c	Color	0
13.048896789550781	m	Motion	0
7.784740447998047	c	Motion	0
11.965292930603027	m	Color	0
9.575654983520508	c	Color	0
12.4069242477417	m	Motion	0
7.954919815063477	c	Motion	0
11.156216621398926	m	Color	0
11.335591316223145	c	Color	0
1.7104687690734863	m	Motion	0
3.696701765060425	c	Motion	0
2.2666823863983154	m	Color	0
4.646423816680908	c	Color	0
13.3617525100708	m	Motion	0
5.200089454650879	c	Motion	0
12.346969604492188	m	Color	0
8.785414695739746	c	Color	0
12.777278900146484	m	Motion	0
6.312049388885498	c	Motion	0
11.579752922058105	m	Color	0
9.569775581359863	c	Color	0
1.7104687690734863	m	Motion	0
1.9386136531829834	c	Motion	0
2.2666823863983154	m	Color	0
2.2097461223602295	c	Color	0
11.273324966430664	m	Motion	0
5.425338268280029	c	Motion	0
11.112106323242188	m	Color	0
6.8914971351623535	c	Color	0
10.898916244506836	m	Motion	0
6.449399948120117	c	Motion	0
9.942598342895508	m	Color	0
9.349964141845703	c	Color	0
3.8298420906066895	m	Motion	0
3.696701765060425	c	Motion	0
4.287620544433594	m	Color	0
4.646423816680908	c	Color	0
13.363046646118164	m	Motion	0
5.607335090637207	c	Motion	0
12.741507530212402	m	Color	0
8.696818351745605	c	Color	0
13.075675964355469	m	Motion	0
6.605648994445801	c	Motion	0
11.907082557678223	m	Color	0
9.497788429260254	c	Color	0
3.8298420906066895	m	Motion	0
1.9386136531829834	c	Motion	0
4.287620544433594	m	Color	0
2.2097461223602295	c	Color	0
4.372675895690918	m	Motion	0
3.18414306640625	c	Motion	0
3.0435431003570557	m	Color	0
3.4270553588867188	c	Color	0
10.448906898498535	m	Motion	0
7.784740447998047	c	Motion	0
9.225232124328613	m	Color	0
9.575654983520508	c	Color	0
9.087859153747559	m	Motion	0
5.425338268280029	c	Motion	0
8.434402465820312	m	Color	0
6.8914971351623535	c	Color	0
4.372675895690918	m	Motion	0
2.0742762088775635	c	Motion	0
3.0435431003570557	m	Color	0
1.7313406467437744	c	Color	0
12.107521057128906	m	Motion	0
5.200089454650879	c	Motion	0
9.95512580871582	m	Color	0
8.785414695739746	c	Color	0
11.262971878051758	m	Motion	0
5.607335090637207	c	Motion	0
9.510424613952637	m	Color	0
8.696818351745605	c	Color	0
2.311018943786621	m	Motion	0
3.18414306640625	c	Motion	0
1.9102184772491455	m	Color	0
3.4270553588867188	c	Color	0
10.077133178710938	m	Motion	0
7.954919815063477	c	Motion	0
7.859400272369385	m	Color	0
11.335591316223145	c	Color	0
8.15572452545166	m	Motion	0
6.449399948120117	c	Motion	0
6.466076850891113	m	Color	0
9.349964141845703	c	Color	0
2.311018943786621	m	Motion	0
2.0742762088775635	c	Motion	0
1.9102184772491455	m	Color	0
1.7313406467437744	c	Color	0
11.176965713500977	m	Motion	0
6.312049388885498	c	Motion	0
8.485629081726074	m	Color	0
9.569775581359863	c	Color	0
9.398938179016113	m	Motion	0
6.605648994445801	c	Motion	0
7.1860551834106445	m	Color	0
9.497788429260254	c	Color	0
10.448906898498535	m	Motion	0
3.0846450328826904	c	Motion	0
9.225232124328613	m	Color	0
4.187650680541992	c	Color	0
12.107521057128906	m	Motion	0
6.616687774658203	c	Motion	0
9.95512580871582	m	Color	0
8.981103897094727	c	Color	0
2.9757697582244873	m	Motion	0
5.88369607925415	c	Motion	0
2.446927547454834	m	Color	0
8.744778633117676	c	Color	0
9.087859153747559	m	Motion	0
4.018754959106445	c	Motion	0
8.434402465820312	m	Color	0
4.6850905418396	c	Color	0
11.262971878051758	m	Motion	0
7.247101306915283	c	Motion	0
9.510424613952637	m	Color	0
8.862104415893555	c	Color	0
2.9757697582244873	m	Motion	0
6.72643518447876	c	Motion	0
2.446927547454834	m	Color	0
8.392057418823242	c	Color	0
10.077133178710938	m	Motion	0
3.0846450328826904	c	Motion	0
7.859400272369385	m	Color	0
4.187650680541992	c	Color	0
11.176965713500977	m	Motion	0
8.507065773010254	c	Motion	0
8.485629081726074	m	Color	0
11.636920928955078	c	Color	0
2.771017551422119	m	Motion	0
7.827710151672363	c	Motion	0
2.3747451305389404	m	Color	0
11.493227005004883	c	Color	0
8.15572452545166	m	Motion	0
4.018754959106445	c	Motion	0
6.466076850891113	m	Color	0
4.6850905418396	c	Color	0
9.398938179016113	m	Motion	0
9.030365943908691	c	Motion	0
7.1860551834106445	m	Color	0
11.312088012695312	c	Color	0
2.771017551422119	m	Motion	0
8.8369722366333	c	Motion	0
2.3747451305389404	m	Color	0
11.092645645141602	c	Color	0
1.762233018875122	m	Motion	0
6.616687774658203	c	Motion	0
1.8246040344238281	m	Color	0
8.981103897094727	c	Color	0
13.048896789550781	m	Motion	0
8.507065773010254	c	Motion	0
11.965292930603027	m	Color	0
11.636920928955078	c	Color	0
13.3617525100708	m	Motion	0
1.9776753187179565	c	Motion	0
12.346969604492188	m	Color	0
1.4113959074020386	c	Color	0
1.762233018875122	m	Motion	0
7.247101306915283	c	Motion	0
1.8246040344238281	m	Color	0
8.862104415893555	c	Color	0
12.4069242477417	m	Motion	0
9.030365943908691	c	Motion	0
11.156216621398926	m	Color	0
11.312088012695312	c	Color	0
12.777278900146484	m	Motion	0
2.0633323192596436	c	Motion	0
11.579752922058105	m	Color	0
2.4768824577331543	c	Color	0
2.0793631076812744	m	Motion	0
5.88369607925415	c	Motion	0
2.6289477348327637	m	Color	0
8.744778633117676	c	Color	0
11.273324966430664	m	Motion	0
7.827710151672363	c	Motion	0
11.112106323242188	m	Color	0
11.493227005004883	c	Color	0
13.363046646118164	m	Motion	0
1.9776753187179565	c	Motion	0
12.741507530212402	m	Color	0
1.4113959074020386	c	Color	0
2.0793631076812744	m	Motion	0
6.72643518447876	c	Motion	0
2.6289477348327637	m	Color	0
8.392057418823242	c	Color	0
10.898916244506836	m	Motion	0
8.8369722366333	c	Motion	0
9.942598342895508	m	Color	0
11.092645645141602	c	Color	0
13.075675964355469	m	Motion	0
2.0633323192596436	c	Motion	0
11.907082557678223	m	Color	0
2.4768824577331543	c	Color	0
13.048896789550781	m	Motion	0
7.784740447998047	c	Motion	0
11.965292930603027	m	Color	0
9.575654983520508	c	Color	0
12.4069242477417	m	Motion	0
7.954919815063477	c	Motion	0
11.156216621398926	m	Color	0
11.335591316223145	c	Color	0
1.7104687690734863	m	Motion	0
3.696701765060425	c	Motion	0
2.2666823863983154	m	Color	0
4.646423816680908	c	Color	0
13.3617525100708	m	Motion	0
5.200089454650879	c	Motion	0
12.346969604492188	m	Color	0
8.785414695739746	c	Color	0
12.777278900146484	m	Motion	0
6.312049388885498	c	Motion	0
11.579752922058105	m	Color	0
9.569775581359863	c	Color	0
1.7104687690734863	m	Motion	0
1.9386136531829834	c	Motion	0
2.2666823863983154	m	Color	0
2.2097461223602295	c	Color	0
11.273324966430664	m	Motion	0
5.425338268280029	c	Motion	0
11.112106323242188	m	Color	0
6.8914971351623535	c	Color	0
10.898916244506836	m	Motion	0
6.449399948120117	c	Motion	0
9.942598342895508	m	Color	0
9.349964141845703	c	Color	0
3.8298420906066895	m	Motion	0
3.696701765060425	c	Motion	0
4.287620544433594	m	Color	0
4.646423816680908	c	Color	0
13.363046646118164	m	Motion	0
5.607335090637207	c	Motion	0
12.741507530212402	m	Color	0
8.696818351745605	c	Color	0
13.075675964355469	m	Motion	0
6.605648994445801	c	Motion	0
11.907082557678223	m	Color	0
9.497788429260254	c	Color	0
3.8298420906066895	m	Motion	0
1.9386136531829834	c	Motion	0
4.287620544433594	m	Color	0
2.2097461223602295	c	Color	0
4.372675895690918	m	Motion	0
3.18414306640625	c	Motion	0
3.0435431003570557	m	Color	0
3.4270553588867188	c	Color	0
10.448906898498535	m	Motion	0
7.784740447998047	c	Motion	0
9.225232124328613	m	Color	0
9.575654983520508	c	Color	0
9.087859153747559	m	Motion	0
5.425338268280029	c	Motion	0
8.434402465820312	m	Color	0
6.8914971351623535	c	Color	0
4.372675895690918	m	Motion	0
2.0742762088775635	c	Motion	0
3.0435431003570557	m	Color	0
1.7313406467437744	c	Color	0
12.107521057128906	m	Motion	0
5.200089454650879	c	Motion	0
9.95512580871582	m	Color	0
8.785414695739746	c	Color	0
11.262971878051758	m	Motion	0
5.607335090637207	c	Motion	0
9.510424613952637	m	Color	0
8.696818351745605	c	Color	0
2.311018943786621	m	Motion	0
3.18414306640625	c	Motion	0
1.9102184772491455	m	Color	0
3.4270553588867188	c	Color	0
10.077133178710938	m	Motion	0
7.954919815063477	c	Motion	0
7.859400272369385	m	Color	0
11.335591316223145	c	Color	0
8.15572452545166	m	Motion	0
6.449399948120117	c	Motion	0
6.466076850891113	m	Color	0
9.349964141845703	c	Color	0
2.311018943786621	m	Motion	0
2.0742762088775635	c	Motion	0
1.9102184772491455	m	Color	0
1.7313406467437744	c	Color	0
11.176965713500977	m	Motion	0
6.312049388885498	c	Motion	0
8.485629081726074	m	Color	0
9.569775581359863	c	Color	0
9.398938179016113	m	Motion	0
6.605648994445801	c	Motion	0
7.1860551834106445	m	Color	0
9.497788429260254	c	Color	0
10.448906898498535	m	Motion	0
3.0846450328826904	c	Motion	0
9.225232124328613	m	Color	0
4.187650680541992	c	Color	0
12.107521057128906	m	Motion	0
6.616687774658203	c	Motion	0
9.95512580871582	m	Color	0
8.981103897094727	c	Color	0
2.9757697582244873	m	Motion	0
5.88369607925415	c	Motion	0
2.446927547454834	m	Color	0
8.744778633117676	c	Color	0
9.087859153747559	m	Motion	0
4.018754959106445	c	Motion	0
8.434402465820312	m	Color	0
4.6850905418396	c	Color	0
11.262971878051758	m	Motion	0
7.247101306915283	c	Motion	0
9.510424613952637	m	Color	0
8.862104415893555	c	Color	0
2.9757697582244873	m	Motion	0
6.72643518447876	c	Motion	0
2.446927547454834	m	Color	0
8.392057418823242	c	Color	0
10.077133178710938	m	Motion	0
3.0846450328826904	c	Motion	0
7.859400272369385	m	Color	0
4.187650680541992	c	Color	0
11.176965713500977	m	Motion	0
8.507065773010254	c	Motion	0
8.485629081726074	m	Color	0
11.636920928955078	c	Color	0
2.771017551422119	m	Motion	0
7.827710151672363	c	Motion	0
2.3747451305389404	m	Color	0
11.493227005004883	c	Color	0
8.15572452545166	m	Motion	0
4.018754959106445	c	Motion	0
6.466076850891113	m	Color	0
4.6850905418396	c	Color	0
9.398938179016113	m	Motion	0
9.030365943908691	c	Motion	0
7.1860551834106445	m	Color	0
11.312088012695312	c	Color	0
2.771017551422119	m	Motion	0
8.8369722366333	c	Motion	0
2.3747451305389404	m	Color	0
11.092645645141602	c	Color	0
1.762233018875122	m	Motion	0
6.616687774658203	c	Motion	0
1.8246040344238281	m	Color	0
8.981103897094727	c	Color	0
13.048896789550781	m	Motion	0
8.507065773010254	c	Motion	0
11.965292930603027	m	Color	0
11.636920928955078	c	Color	0
13.3617525100708	m	Motion	0
1.9776753187179565	c	Motion	0
12.346969604492188	m	Color	0
1.4113959074020386	c	Color	0
1.762233018875122	m	Motion	0
7.247101306915283	c	Motion	0
1.8246040344238281	m	Color	0
8.862104415893555	c	Color	0
12.4069242477417	m	Motion	0
9.030365943908691	c	Motion	0
11.156216621398926	m	Color	0
11.312088012695312	c	Color	0
12.777278900146484	m	Motion	0
2.0633323192596436	c	Motion	0
11.579752922058105	m	Color	0
2.4768824577331543	c	Color	0
2.0793631076812744	m	Motion	0
5.88369607925415	c	Motion	0
2.6289477348327637	m	Color	0
8.744778633117676	c	Color	0
11.273324966430664	m	Motion	0
7.827710151672363	c	Motion	0
11.112106323242188	m	Color	0
11.493227005004883	c	Color	0
13.363046646118164	m	Motion	0
1.9776753187179565	c	Motion	0
12.741507530212402	m	Color	0
1.4113959074020386	c	Color	0
2.0793631076812744	m	Motion	0
6.72643518447876	c	Motion	0
2.6289477348327637	m	Color	0
8.392057418823242	c	Color	0
10.898916244506836	m	Motion	0
8.8369722366333	c	Motion	0
9.942598342895508	m	Color	0
11.092645645141602	c	Color	0
13.075675964355469	m	Motion	0
2.0633323192596436	c	Motion	0
11.907082557678223	m	Color	0
2.4768824577331543	c	Color	0
13.048896789550781	m	Motion	0
7.784740447998047	c	Motion	0
11.965292930603027	m	Color	0
9.575654983520508	c	Color	0
12.4069242477417	m	Motion	0
7.954919815063477	c	Motion	0
11.156216621398926	m	Color	0
11.335591316223145	c	Color	0
1.7104687690734863	m	Motion	0
3.696701765060425	c	Motion	0
2.2666823863983154	m	Color	0
4.646423816680908	c	Color	0
13.3617525100708	m	Motion	0
5.200089454650879	c	Motion	0
12.346969604492188	m	Color	0
8.785414695739746	c	Color	0
12.777278900146484	m	Motion	0
6.312049388885498	c	Motion	0
11.579752922058105	m	Color	0
9.569775581359863	c	Color	0
1.7104687690734863	m	Motion	0
1.9386136531829834	c	Motion	0
2.2666823863983154	m	Color	0
2.2097461223602295	c	Color	0
11.273324966430664	m	Motion	0
5.425338268280029	c	Motion	0
11.112106323242188	m	Color	0
6.8914971351623535	c	Color	0
10.898916244506836	m	Motion	0
6.449399948120117	c	Motion	0
9.942598342895508	m	Color	0
9.349964141845703	c	Color	0
3.8298420906066895	m	Motion	0
3.696701765060425	c	Motion	0
4.287620544433594	m	Color	0
4.646423816680908	c	Color	0
13.363046646118164	m	Motion	0
5.607335090637207	c	Motion	0
12.741507530212402	m	Color	0
8.696818351745605	c	Color	0
13.075675964355469	m	Motion	0
6.605648994445801	c	Motion	0
11.907082557678223	m	Color	0
9.497788429260254	c	Color	0
3.8298420906066895	m	Motion	0
1.9386136531829834	c	Motion	0
4.287620544433594	m	Color	0
2.2097461223602295	c	Color	0
4.372675895690918	m	Motion	0
3.18414306640625	c	Motion	0
3.0435431003570557	m	Color	0
3.4270553588867188	c	Color	0
10.448906898498535	m	Motion	0
7.784740447998047	c	Motion	0
9.225232124328613	m	Color	0
9.575654983520508	c	Color	0
9.087859153747559	m	Motion	0
5.425338268280029	c	Motion	0
8.434402465820312	m	Color	0
6.8914971351623535	c	Color	0
4.372675895690918	m	Motion	0
2.0742762088775635	c	Motion	0
3.0435431003570557	m	Color	0
1.7313406467437744	c	Color	0
12.107521057128906	m	Motion	0
5.200089454650879	c	Motion	0
9.95512580871582	m	Color	0
8.785414695739746	c	Color	0
11.262971878051758	m	Motion	0
5.607335090637207	c	Motion	0
9.510424613952637	m	Color	0
8.696818351745605	c	Color	0
2.311018943786621	m	Motion	0
3.18414306640625	c	Motion	0
1.9102184772491455	m	Color	0
3.4270553588867188	c	Color	0
10.077133178710938	m	Motion	0
7.954919815063477	c	Motion	0
7.859400272369385	m	Color	0
11.335591316223145	c	Color	0
8.15572452545166	m	Motion	0
6.449399948120117	c	Motion	0
6.466076850891113	m	Color	0
9.349964141845703	c	Color	0
2.311018943786621	m	Motion	0
2.0742762088775635	c	Motion	0
1.9102184772491455	m	Color	0
1.7313406467437744	c	Color	0
11.176965713500977	m	Motion	0
6.312049388885498	c	Motion	0
8.485629081726074	m	Color	0
9.569775581359863	c	Color	0
9.398938179016113	m	Motion	0
6.605648994445801	c	Motion	0
7.1860551834106445	m	Color	0
9.497788429260254	c	Color	0
10.448906898498535	m	Motion	0
3.0846450328826904	c	Motion	0
9.225232124328613	m	Color	0
4.187650680541992	c	Color	0
12.107521057128906	m	Motion	0
6.616687774658203	c	Motion	0
9.95512580871582	m	Color	0
8.981103897094727	c	Color	0
2.9757697582244873	m	Motion	0
5.88369607925415	c	Motion	0
2.446927547454834	m	Color	0
8.744778633117676	c	Color	0
9.087859153747559	m	Motion	0
4.018754959106445	c	Motion	0
8.434402465820312	m	Color	0
4.6850905418396	c	Color	0
11.262971878051758	m	Motion	0
7.247101306915283	c	Motion	0
9.510424613952637	m	Color	0
8.862104415893555	c	Color	0
2.9757697582244873	m	Motion	0
6.72643518447876	c	Motion	0
2.446927547454834	m	Color	0
8.392057418823242	c	Color	0
10.077133178710938	m	Motion	0
3.0846450328826904	c	Motion	0
7.859400272369385	m	Color	0
4.187650680541992	c	Color	0
11.176965713500977	m	Motion	0
8.507065773010254	c	Motion	0
8.485629081726074	m	Color	0
11.636920928955078	c	Color	0
2.771017551422119	m	Motion	0
7.827710151672363	c	Motion	0
2.3747451305389404	m	Color	0
11.493227005004883	c	Color	0
8.15572452545166	m	Motion	0
4.018754959106445	c	Motion	0
6.466076850891113	m	Color	0
4.6850905418396	c	Color	0
9.398938179016113	m	Motion	0
9.030365943908691	c	Motion	0
7.1860551834106445	m	Color	0
11.312088012695312	c	Color	0
2.771017551422119	m	Motion	0
8.8369722366333	c	Motion	0
2.3747451305389404	m	Color	0
11.092645645141602	c	Color	0
1.762233018875122	m	Motion	0
6.616687774658203	c	Motion	0
1.8246040344238281	m	Color	0
8.981103897094727	c	Color	0
13.048896789550781	m	Motion	0
8.507065773010254	c	Motion	0
11.965292930603027	m	Color	0
11.636920928955078	c	Color	0
13.3617525100708	m	Motion	0
1.9776753187179565	c	Motion	0
12.346969604492188	m	Color	0
1.4113959074020386	c	Color	0
1.762233018875122	m	Motion	0
7.247101306915283	c	Motion	0
1.8246040344238281	m	Color	0
8.862104415893555	c	Color	0
12.4069242477417	m	Motion	0
9.030365943908691	c	Motion	0
11.156216621398926	m	Color	0
11.312088012695312	c	Color	0
12.777278900146484	m	Motion	0
2.0633323192596436	c	Motion	0
11.579752922058105	m	Color	0
2.4768824577331543	c	Color	0
2.0793631076812744	m	Motion	0
5.88369607925415	c	Motion	0
2.6289477348327637	m	Color	0
8.744778633117676	c	Color	0
11.273324966430664	m	Motion	0
7.827710151672363	c	Motion	0
11.112106323242188	m	Color	0
11.493227005004883	c	Color	0
13.363046646118164	m	Motion	0
1.9776753187179565	c	Motion	0
12.741507530212402	m	Color	0
1.4113959074020386	c	Color	0
2.0793631076812744	m	Motion	0
6.72643518447876	c	Motion	0
2.6289477348327637	m	Color	0
8.392057418823242	c	Color	0
10.898916244506836	m	Motion	0
8.8369722366333	c	Motion	0
9.942598342895508	m	Color	0
11.092645645141602	c	Color	0
13.075675964355469	m	Motion	0
2.0633323192596436	c	Motion	0
11.907082557678223	m	Color	0
2.4768824577331543	c	Color	0
13.048896789550781	m	Motion	0
7.784740447998047	c	Motion	0
11.965292930603027	m	Color	0
9.575654983520508	c	Color	0
12.4069242477417	m	Motion	0
7.954919815063477	c	Motion	0
11.156216621398926	m	Color	0
11.335591316223145	c	Color	0
1.7104687690734863	m	Motion	0
3.696701765060425	c	Motion	0
2.2666823863983154	m	Color	0
4.646423816680908	c	Color	0
13.3617525100708	m	Motion	0
5.200089454650879	c	Motion	0
12.346969604492188	m	Color	0
8.785414695739746	c	Color	0
12.777278900146484	m	Motion	0
6.312049388885498	c	Motion	0
11.579752922058105	m	Color	0
9.569775581359863	c	Color	0
1.7104687690734863	m	Motion	0
1.9386136531829834	c	Motion	0
2.2666823863983154	m	Color	0
2.2097461223602295	c	Color	0
11.273324966430664	m	Motion	0
5.425338268280029	c	Motion	0
11.112106323242188	m	Color	0
6.8914971351623535	c	Color	0
10.898916244506836	m	Motion	0
6.449399948120117	c	Motion	0
9.942598342895508	m	Color	0
9.349964141845703	c	Color	0
3.8298420906066895	m	Motion	0
3.696701765060425	c	Motion	0
4.287620544433594	m	Color	0
4.646423816680908	c	Color	0
13.363046646118164	m	Motion	0
5.607335090637207	c	Motion	0
12.741507530212402	m	Color	0
8.696818351745605	c	Color	0
13.075675964355469	m	Motion	0
6.605648994445801	c	Motion	0
11.907082557678223	m	Color	0
9.497788429260254	c	Color	0
3.8298420906066895	m	Motion	0
1.9386136531829834	c	Motion	0
4.287620544433594	m	Color	0
2.2097461223602295	c	Color	0
4.372675895690918	m	Motion	0
3.18414306640625	c	Motion	0
3.0435431003570557	m	Color	0
3.4270553588867188	c	Color	0
10.448906898498535	m	Motion	0
7.784740447998047	c	Motion	0
9.225232124328613	m	Color	0
9.575654983520508	c	Color	0
9.087859153747559	m	Motion	0
5.425338268280029	c	Motion	0
8.434402465820312	m	Color	0
6.8914971351623535	c	Color	0
4.372675895690918	m	Motion	0
2.0742762088775635	c	Motion	0
3.0435431003570557	m	Color	0
1.7313406467437744	c	Color	0
12.107521057128906	m	Motion	0
5.200089454650879	c	Motion	0
9.95512580871582	m	Color	0
8.785414695739746	c	Color	0
11.262971878051758	m	Motion	0
5.607335090637207	c	Motion	0
9.510424613952637	m	Color	0
8.696818351745605	c	Color	0
2.311018943786621	m	Motion	0
3.18414306640625	c	Motion	0
1.9102184772491455	m	Color	0
3.4270553588867188	c	Color	0
10.077133178710938	m	Motion	0
7.954919815063477	c	Motion	0
7.859400272369385	m	Color	0
11.335591316223145	c	Color	0
8.15572452545166	m	Motion	0
6.449399948120117	c	Motion	0
6.466076850891113	m	Color	0
9.349964141845703	c	Color	0
2.311018943786621	m	Motion	0
2.0742762088775635	c	Motion	0
1.9102184772491455	m	Color	0
1.7313406467437744	c	Color	0
11.176965713500977	m	Motion	0
6.312049388885498	c	Motion	0
8.485629081726074	m	Color	0
9.569775581359863	c	Color	0
9.398938179016113	m	Motion	0
6.605648994445801	c	Motion	0
7.1860551834106445	m	Color	0
9.497788429260254	c	Color	0
10.448906898498535	m	Motion	0
3.0846450328826904	c	Motion	0
9.225232124328613	m	Color	0
4.187650680541992	c	Color	0
12.107521057128906	m	Motion	0
6.616687774658203	c	Motion	0
9.95512580871582	m	Color	0
8.981103897094727	c	Color	0
2.9757697582244873	m	Motion	0
5.88369607925415	c	Motion	0
2.446927547454834	m	Color	0
8.744778633117676	c	Color	0
9.087859153747559	m	Motion	0
4.018754959106445	c	Motion	0
8.434402465820312	m	Color	0
4.6850905418396	c	Color	0
11.262971878051758	m	Motion	0
7.247101306915283	c	Motion	0
9.510424613952637	m	Color	0
8.862104415893555	c	Color	0
2.9757697582244873	m	Motion	0
6.72643518447876	c	Motion	0
2.446927547454834	m	Color	0
8.392057418823242	c	Color	0
10.077133178710938	m	Motion	0
3.0846450328826904	c	Motion	0
7.859400272369385	m	Color	0
4.187650680541992	c	Color	0
11.176965713500977	m	Motion	0
8.507065773010254	c	Motion	0
8.485629081726074	m	Color	0
11.636920928955078	c	Color	0
2.771017551422119	m	Motion	0
7.827710151672363	c	Motion	0
2.3747451305389404	m	Color	0
11.493227005004883	c	Color	0
8.15572452545166	m	Motion	0
4.018754959106445	c	Motion	0
6.466076850891113	m	Color	0
4.6850905418396	c	Color	0
9.398938179016113	m	Motion	0
9.030365943908691	c	Motion	0
7.1860551834106445	m	Color	0
11.312088012695312	c	Color	0
2.771017551422119	m	Motion	0
8.8369722366333	c	Motion	0
2.3747451305389404	m	Color	0
11.092645645141602	c	Color	0
1.762233018875122	m	Motion	0
6.616687774658203	c	Motion	0
1.8246040344238281	m	Color	0
8.981103897094727	c	Color	0
13.048896789550781	m	Motion	0
8.507065773010254	c	Motion	0
11.965292930603027	m	Color	0
11.636920928955078	c	Color	0
13.3617525100708	m	Motion	0
1.9776753187179565	c	Motion	0
12.346969604492188	m	Color	0
1.4113959074020386	c	Color	0
1.762233018875122	m	Motion	0
7.247101306915283	c	Motion	0
1.8246040344238281	m	Color	0
8.862104415893555	c	Color	0
12.4069242477417	m	Motion	0
9.030365943908691	c	Motion	0
11.156216621398926	m	Color	0
11.312088012695312	c	Color	0
12.777278900146484	m	Motion	0
2.0633323192596436	c	Motion	0
11.579752922058105	m	Color	0
2.4768824577331543	c	Color	0
2.0793631076812744	m	Motion	0
5.88369607925415	c	Motion	0
2.6289477348327637	m	Color	0
8.744778633117676	c	Color	0
11.273324966430664	m	Motion	0
7.827710151672363	c	Motion	0
11.112106323242188	m	Color	0
11.493227005004883	c	Color	0
13.363046646118164	m	Motion	0
1.9776753187179565	c	Motion	0
12.741507530212402	m	Color	0
1.4113959074020386	c	Color	0
2.0793631076812744	m	Motion	0
6.72643518447876	c	Motion	0
2.6289477348327637	m	Color	0
8.392057418823242	c	Color	0
10.898916244506836	m	Motion	0
8.8369722366333	c	Motion	0
9.942598342895508	m	Color	0
11.092645645141602	c	Color	0
13.075675964355469	m	Motion	0
2.0633323192596436	c	Motion	0
11.907082557678223	m	Color	0
2.4768824577331543	c	Color	0
13.048896789550781	m	Motion	0
7.784740447998047	c	Motion	0
11.965292930603027	m	Color	0
9.575654983520508	c	Color	0
12.4069242477417	m	Motion	0
7.954919815063477	c	Motion	0
11.156216621398926	m	Color	0
11.335591316223145	c	Color	0
1.7104687690734863	m	Motion	0
3.696701765060425	c	Motion	0
2.2666823863983154	m	Color	0
4.646423816680908	c	Color	0
13.3617525100708	m	Motion	0
5.200089454650879	c	Motion	0
12.346969604492188	m	Color	0
8.785414695739746	c	Color	0
12.777278900146484	m	Motion	0
6.312049388885498	c	Motion	0
11.579752922058105	m	Color	0
9.569775581359863	c	Color	0
1.7104687690734863	m	Motion	0
1.9386136531829834	c	Motion	0
2.2666823863983154	m	Color	0
2.2097461223602295	c	Color	0
11.273324966430664	m	Motion	0
5.425338268280029	c	Motion	0
11.112106323242188	m	Color	0
6.8914971351623535	c	Color	0
10.898916244506836	m	Motion	0
6.449399948120117	c	Motion	0
9.942598342895508	m	Color	0
9.349964141845703	c	Color	0
3.8298420906066895	m	Motion	0
3.696701765060425	c	Motion	0
4.287620544433594	m	Color	0
4.646423816680908	c	Color	0
13.363046646118164	m	Motion	0
5.607335090637207	c	Motion	0
12.741507530212402	m	Color	0
8.696818351745605	c	Color	0
13.075675964355469	m	Motion	0
6.605648994445801	c	Motion	0
11.907082557678223	m	Color	0
9.497788429260254	c	Color	0
3.8298420906066895	m	Motion	0
1.9386136531829834	c	Motion	0
4.287620544433594	m	Color	0
2.2097461223602295	c	Color	0
4.372675895690918	m	Motion	0
3.18414306640625	c	Motion	0
3.0435431003570557	m	Color	0
3.4270553588867188	c	Color	0
10.448906898498535	m	Motion	0
7.784740447998047	c	Motion	0
9.225232124328613	m	Color	0
9.575654983520508	c	Color	0
9.087859153747559	m	Motion	0
5.425338268280029	c	Motion	0
8.434402465820312	m	Color	0
6.8914971351623535	c	Color	0
4.372675895690918	m	Motion	0
2.0742762088775635	c	Motion	0
3.0435431003570557	m	Color	0
1.7313406467437744	c	Color	0
12.107521057128906	m	Motion	0
5.200089454650879	c	Motion	0
9.95512580871582	m	Color	0
8.785414695739746	c	Color	0
11.262971878051758	m	Motion	0
5.607335090637207	c	Motion	0
9.510424613952637	m	Color	0
8.696818351745605	c	Color	0
2.311018943786621	m	Motion	0
3.18414306640625	c	Motion	0
1.9102184772491455	m	Color	0
3.4270553588867188	c	Color	0
10.077133178710938	m	Motion	0
7.954919815063477	c	Motion	0
7.859400272369385	m	Color	0
11.335591316223145	c	Color	0
8.15572452545166	m	Motion	0
6.449399948120117	c	Motion	0
6.466076850891113	m	Color	0
9.349964141845703	c	Color	0
2.311018943786621	m	Motion	0
2.0742762088775635	c	Motion	0
1.9102184772491455	m	Color	0
1.7313406467437744	c	Color	0
11.176965713500977	m	Motion	0
6.312049388885498	c	Motion	0
8.485629081726074	m	Color	0
9.569775581359863	c	Color	0
9.398938179016113	m	Motion	0
6.605648994445801	c	Motion	0
7.1860551834106445	m	Color	0
9.497788429260254	c	Color	0
10.448906898498535	m	Motion	0
3.0846450328826904	c	Motion	0
9.225232124328613	m	Color	0
4.187650680541992	c	Color	0
12.107521057128906	m	Motion	0
6.616687774658203	c	Motion	0
9.95512580871582	m	Color	0
8.981103897094727	c	Color	0
2.9757697582244873	m	Motion	0
5.88369607925415	c	Motion	0
2.446927547454834	m	Color	0
8.744778633117676	c	Color	0
9.087859153747559	m	Motion	0
4.018754959106445	c	Motion	0
8.434402465820312	m	Color	0
4.6850905418396	c	Color	0
11.262971878051758	m	Motion	0
7.247101306915283	c	Motion	0
9.510424613952637	m	Color	0
8.862104415893555	c	Color	0
2.9757697582244873	m	Motion	0
6.72643518447876	c	Motion	0
2.446927547454834	m	Color	0
8.392057418823242	c	Color	0
10.077133178710938	m	Motion	0
3.0846450328826904	c	Motion	0
7.859400272369385	m	Color	0
4.187650680541992	c	Color	0
11.176965713500977	m	Motion	0
8.507065773010254	c	Motion	0
8.485629081726074	m	Color	0
11.636920928955078	c	Color	0
2.771017551422119	m	Motion	0
7.827710151672363	c	Motion	0
2.3747451305389404	m	Color	0
11.493227005004883	c	Color	0
8.15572452545166	m	Motion	0
4.018754959106445	c	Motion	0
6.466076850891113	m	Color	0
4.6850905418396	c	Color	0
9.398938179016113	m	Motion	0
9.030365943908691	c	Motion	0
7.1860551834106445	m	Color	0
11.312088012695312	c	Color	0
2.771017551422119	m	Motion	0
8.8369722366333	c	Motion	0
2.3747451305389404	m	Color	0
11.092645645141602	c	Color	0
1.762233018875122	m	Motion	0
6.616687774658203	c	Motion	0
1.8246040344238281	m	Color	0
8.981103897094727	c	Color	0
13.048896789550781	m	Motion	0
8.507065773010254	c	Motion	0
11.965292930603027	m	Color	0
11.636920928955078	c	Color	0
13.3617525100708	m	Motion	0
1.9776753187179565	c	Motion	0
12.346969604492188	m	Color	0
1.4113959074020386	c	Color	0
1.762233018875122	m	Motion	0
7.247101306915283	c	Motion	0
1.8246040344238281	m	Color	0
8.862104415893555	c	Color	0
12.4069242477417	m	Motion	0
9.030365943908691	c	Motion	0
11.156216621398926	m	Color	0
11.312088012695312	c	Color	0
12.777278900146484	m	Motion	0
2.0633323192596436	c	Motion	0
11.579752922058105	m	Color	0
2.4768824577331543	c	Color	0
2.0793631076812744	m	Motion	0
5.88369607925415	c	Motion	0
2.6289477348327637	m	Color	0
8.744778633117676	c	Color	0
11.273324966430664	m	Motion	0
7.827710151672363	c	Motion	0
11.112106323242188	m	Color	0
11.493227005004883	c	Color	0
13.363046646118164	m	Motion	0
1.9776753187179565	c	Motion	0
12.741507530212402	m	Color	0
1.4113959074020386	c	Color	0
2.0793631076812744	m	Motion	0
6.72643518447876	c	Motion	0
2.6289477348327637	m	Color	0
8.392057418823242	c	Color	0
10.898916244506836	m	Motion	0
8.8369722366333	c	Motion	0
9.942598342895508	m	Color	0
11.092645645141602	c	Color	0
13.075675964355469	m	Motion	0
2.0633323192596436	c	Motion	0
11.907082557678223	m	Color	0
2.4768824577331543	c	Color	0
13.048896789550781	m	Motion	0
7.784740447998047	c	Motion	0
11.965292930603027	m	Color	0
9.575654983520508	c	Color	0
12.4069242477417	m	Motion	0
7.954919815063477	c	Motion	0
11.156216621398926	m	Color	0
11.335591316223145	c	Color	0
1.7104687690734863	m	Motion	0
3.696701765060425	c	Motion	0
2.2666823863983154	m	Color	0
4.646423816680908	c	Color	0
13.3617525100708	m	Motion	0
5.200089454650879	c	Motion	0
12.346969604492188	m	Color	0
8.785414695739746	c	Color	0
12.777278900146484	m	Motion	0
6.312049388885498	c	Motion	0
11.579752922058105	m	Color	0
9.569775581359863	c	Color	0
1.7104687690734863	m	Motion	0
1.9386136531829834	c	Motion	0
2.2666823863983154	m	Color	0
2.2097461223602295	c	Color	0
11.273324966430664	m	Motion	0
5.425338268280029	c	Motion	0
11.112106323242188	m	Color	0
6.8914971351623535	c	Color	0
10.898916244506836	m	Motion	0
6.449399948120117	c	Motion	0
9.942598342895508	m	Color	0
9.349964141845703	c	Color	0
3.8298420906066895	m	Motion	0
3.696701765060425	c	Motion	0
4.287620544433594	m	Color	0
4.646423816680908	c	Color	0
13.363046646118164	m	Motion	0
5.607335090637207	c	Motion	0
12.741507530212402	m	Color	0
8.696818351745605	c	Color	0
13.075675964355469	m	Motion	0
6.605648994445801	c	Motion	0
11.907082557678223	m	Color	0
9.497788429260254	c	Color	0
3.8298420906066895	m	Motion	0
1.9386136531829834	c	Motion	0
4.287620544433594	m	Color	0
2.2097461223602295	c	Color	0
4.372675895690918	m	Motion	0
3.18414306640625	c	Motion	0
3.0435431003570557	m	Color	0
3.4270553588867188	c	Color	0
10.448906898498535	m	Motion	0
7.784740447998047	c	Motion	0
9.225232124328613	m	Color	0
9.575654983520508	c	Color	0
9.087859153747559	m	Motion	0
5.425338268280029	c	Motion	0
8.434402465820312	m	Color	0
6.8914971351623535	c	Color	0
4.372675895690918	m	Motion	0
2.0742762088775635	c	Motion	0
3.0435431003570557	m	Color	0
1.7313406467437744	c	Color	0
12.107521057128906	m	Motion	0
5.200089454650879	c	Motion	0
9.95512580871582	m	Color	0
8.785414695739746	c	Color	0
11.262971878051758	m	Motion	0
5.607335090637207	c	Motion	0
9.510424613952637	m	Color	0
8.696818351745605	c	Color	0
2.311018943786621	m	Motion	0
3.18414306640625	c	Motion	0
1.9102184772491455	m	Color	0
3.4270553588867188	c	Color	0
10.077133178710938	m	Motion	0
7.954919815063477	c	Motion	0
7.859400272369385	m	Color	0
11.335591316223145	c	Color	0
8.15572452545166	m	Motion	0
6.449399948120117	c	Motion	0
6.466076850891113	m	Color	0
9.349964141845703	c	Color	0
2.311018943786621	m	Motion	0
2.0742762088775635	c	Motion	0
1.9102184772491455	m	Color	0
1.7313406467437744	c	Color	0
11.176965713500977	m	Motion	0
6.312049388885498	c	Motion	0
8.485629081726074	m	Color	0
9.569775581359863	c	Color	0
9.398938179016113	m	Motion	0
6.605648994445801	c	Motion	0
7.1860551834106445	m	Color	0
9.497788429260254	c	Color	0
10.448906898498535	m	Motion	0
3.0846450328826904	c	Motion	0
9.225232124328613	m	Color	0
4.187650680541992	c	Color	0
12.107521057128906	m	Motion	0
6.616687774658203	c	Motion	0
9.95512580871582	m	Color	0
8.981103897094727	c	Color	0
2.9757697582244873	m	Motion	0
5.88369607925415	c	Motion	0
2.446927547454834	m	Color	0
8.744778633117676	c	Color	0
9.087859153747559	m	Motion	0
4.018754959106445	c	Motion	0
8.434402465820312	m	Color	0
4.6850905418396	c	Color	0
11.262971878051758	m	Motion	0
7.247101306915283	c	Motion	0
9.510424613952637	m	Color	0
8.862104415893555	c	Color	0
2.9757697582244873	m	Motion	0
6.72643518447876	c	Motion	0
2.446927547454834	m	Color	0
8.392057418823242	c	Color	0
10.077133178710938	m	Motion	0
3.0846450328826904	c	Motion	0
7.859400272369385	m	Color	0
4.187650680541992	c	Color	0
11.176965713500977	m	Motion	0
8.507065773010254	c	Motion	0
8.485629081726074	m	Color	0
11.636920928955078	c	Color	0
2.771017551422119	m	Motion	0
7.827710151672363	c	Motion	0
2.3747451305389404	m	Color	0
11.493227005004883	c	Color	0
8.15572452545166	m	Motion	0
4.018754959106445	c	Motion	0
6.466076850891113	m	Color	0
4.6850905418396	c	Color	0
9.398938179016113	m	Motion	0
9.030365943908691	c	Motion	0
7.1860551834106445	m	Color	0
11.312088012695312	c	Color	0
2.771017551422119	m	Motion	0
8.8369722366333	c	Motion	0
2.3747451305389404	m	Color	0
11.092645645141602	c	Color	0
1.762233018875122	m	Motion	0
6.616687774658203	c	Motion	0
1.8246040344238281	m	Color	0
8.981103897094727	c	Color	0
13.048896789550781	m	Motion	0
8.507065773010254	c	Motion	0
11.965292930603027	m	Color	0
11.636920928955078	c	Color	0
13.3617525100708	m	Motion	0
1.9776753187179565	c	Motion	0
12.346969604492188	m	Color	0
1.4113959074020386	c	Color	0
1.762233018875122	m	Motion	0
7.247101306915283	c	Motion	0
1.8246040344238281	m	Color	0
8.862104415893555	c	Color	0
12.4069242477417	m	Motion	0
9.030365943908691	c	Motion	0
11.156216621398926	m	Color	0
11.312088012695312	c	Color	0
12.777278900146484	m	Motion	0
2.0633323192596436	c	Motion	0
11.579752922058105	m	Color	0
2.4768824577331543	c	Color	0
2.0793631076812744	m	Motion	0
5.88369607925415	c	Motion	0
2.6289477348327637	m	Color	0
8.744778633117676	c	Color	0
11.273324966430664	m	Motion	0
7.827710151672363	c	Motion	0
11.112106323242188	m	Color	0
11.493227005004883	c	Color	0
13.363046646118164	m	Motion	0
1.9776753187179565	c	Motion	0
12.741507530212402	m	Color	0
1.4113959074020386	c	Color	0
2.0793631076812744	m	Motion	0
6.72643518447876	c	Motion	0
2.6289477348327637	m	Color	0
8.392057418823242	c	Color	0
10.898916244506836	m	Motion	0
8.8369722366333	c	Motion	0
9.942598342895508	m	Color	0
11.092645645141602	c	Color	0
13.075675964355469	m	Motion	0
2.0633323192596436	c	Motion	0
11.907082557678223	m	Color	0
2.4768824577331543	c	Color	0
13.048896789550781	m	Motion	0
7.784740447998047	c	Motion	0
11.965292930603027	m	Color	0
9.575654983520508	c	Color	0
12.4069242477417	m	Motion	0
7.954919815063477	c	Motion	0
11.156216621398926	m	Color	0
11.335591316223145	c	Color	0
1.7104687690734863	m	Motion	0
3.696701765060425	c	Motion	0
2.2666823863983154	m	Color	0
4.646423816680908	c	Color	0
13.3617525100708	m	Motion	0
5.200089454650879	c	Motion	0
12.346969604492188	m	Color	0
8.785414695739746	c	Color	0
12.777278900146484	m	Motion	0
6.312049388885498	c	Motion	0
11.579752922058105	m	Color	0
9.569775581359863	c	Color	0
1.7104687690734863	m	Motion	0
1.9386136531829834	c	Motion	0
2.2666823863983154	m	Color	0
2.2097461223602295	c	Color	0
11.273324966430664	m	Motion	0
5.425338268280029	c	Motion	0
11.112106323242188	m	Color	0
6.8914971351623535	c	Color	0
10.898916244506836	m	Motion	0
6.449399948120117	c	Motion	0
9.942598342895508	m	Color	0
9.349964141845703	c	Color	0
3.8298420906066895	m	Motion	0
3.696701765060425	c	Motion	0
4.287620544433594	m	Color	0
4.646423816680908	c	Color	0
13.363046646118164	m	Motion	0
5.607335090637207	c	Motion	0
12.741507530212402	m	Color	0
8.696818351745605	c	Color	0
13.075675964355469	m	Motion	0
6.605648994445801	c	Motion	0
11.907082557678223	m	Color	0
9.497788429260254	c	Color	0
3.8298420906066895	m	Motion	0
1.9386136531829834	c	Motion	0
4.287620544433594	m	Color	0
2.2097461223602295	c	Color	0
4.372675895690918	m	Motion	0
3.18414306640625	c	Motion	0
3.0435431003570557	m	Color	0
3.4270553588867188	c	Color	0
10.448906898498535	m	Motion	0
7.784740447998047	c	Motion	0
9.225232124328613	m	Color	0
9.575654983520508	c	Color	0
9.087859153747559	m	Motion	0
5.425338268280029	c	Motion	0
8.434402465820312	m	Color	0
6.8914971351623535	c	Color	0
4.372675895690918	m	Motion	0
2.0742762088775635	c	Motion	0
3.0435431003570557	m	Color	0
1.7313406467437744	c	Color	0
12.107521057128906	m	Motion	0
5.200089454650879	c	Motion	0
9.95512580871582	m	Color	0
8.785414695739746	c	Color	0
11.262971878051758	m	Motion	0
5.607335090637207	c	Motion	0
9.510424613952637	m	Color	0
8.696818351745605	c	Color	0
2.311018943786621	m	Motion	0
3.18414306640625	c	Motion	0
1.9102184772491455	m	Color	0
3.4270553588867188	c	Color	0
10.077133178710938	m	Motion	0
7.954919815063477	c	Motion	0
7.859400272369385	m	Color	0
11.335591316223145	c	Color	0
8.15572452545166	m	Motion	0
6.449399948120117	c	Motion	0
6.466076850891113	m	Color	0
9.349964141845703	c	Color	0
2.311018943786621	m	Motion	0
2.0742762088775635	c	Motion	0
1.9102184772491455	m	Color	0
1.7313406467437744	c	Color	0
11.176965713500977	m	Motion	0
6.312049388885498	c	Motion	0
8.485629081726074	m	Color	0
9.569775581359863	c	Color	0
9.398938179016113	m	Motion	0
6.605648994445801	c	Motion	0
7.1860551834106445	m	Color	0
9.497788429260254	c	Color	0
10.448906898498535	m	Motion	0
3.0846450328826904	c	Motion	0
9.225232124328613	m	Color	0
4.187650680541992	c	Color	0
12.107521057128906	m	Motion	0
6.616687774658203	c	Motion	0
9.95512580871582	m	Color	0
8.981103897094727	c	Color	0
2.9757697582244873	m	Motion	0
5.88369607925415	c	Motion	0
2.446927547454834	m	Color	0
8.744778633117676	c	Color	0
9.087859153747559	m	Motion	0
4.018754959106445	c	Motion	0
8.434402465820312	m	Color	0
4.6850905418396	c	Color	0
11.262971878051758	m	Motion	0
7.247101306915283	c	Motion	0
9.510424613952637	m	Color	0
8.862104415893555	c	Color	0
2.9757697582244873	m	Motion	0
6.72643518447876	c	Motion	0
2.446927547454834	m	Color	0
8.392057418823242	c	Color	0
10.077133178710938	m	Motion	0
3.0846450328826904	c	Motion	0
7.859400272369385	m	Color	0
4.187650680541992	c	Color	0
11.176965713500977	m	Motion	0
8.507065773010254	c	Motion	0
8.485629081726074	m	Color	0
11.636920928955078	c	Color	0
2.771017551422119	m	Motion	0
7.827710151672363	c	Motion	0
2.3747451305389404	m	Color	0
11.493227005004883	c	Color	0
8.15572452545166	m	Motion	0
4.018754959106445	c	Motion	0
6.466076850891113	m	Color	0
4.6850905418396	c	Color	0
9.398938179016113	m	Motion	0
9.030365943908691	c	Motion	0
7.1860551834106445	m	Color	0
11.312088012695312	c	Color	0
2.771017551422119	m	Motion	0
8.8369722366333	c	Motion	0
2.3747451305389404	m	Color	0
11.092645645141602	c	Color	0
1.762233018875122	m	Motion	0
6.616687774658203	c	Motion	0
1.8246040344238281	m	Color	0
8.981103897094727	c	Color	0
13.048896789550781	m	Motion	0
8.507065773010254	c	Motion	0
11.965292930603027	m	Color	0
11.636920928955078	c	Color	0
13.3617525100708	m	Motion	0
1.9776753187179565	c	Motion	0
12.346969604492188	m	Color	0
1.4113959074020386	c	Color	0
1.762233018875122	m	Motion	0
7.247101306915283	c	Motion	0
1.8246040344238281	m	Color	0
8.862104415893555	c	Color	0
12.4069242477417	m	Motion	0
9.030365943908691	c	Motion	0
11.156216621398926	m	Color	0
11.312088012695312	c	Color	0
12.777278900146484	m	Motion	0
2.0633323192596436	c	Motion	0
11.579752922058105	m	Color	0
2.4768824577331543	c	Color	0
2.0793631076812744	m	Motion	0
5.88369607925415	c	Motion	0
2.6289477348327637	m	Color	0
8.744778633117676	c	Color	0
11.273324966430664	m	Motion	0
7.827710151672363	c	Motion	0
11.112106323242188	m	Color	0
11.493227005004883	c	Color	0
13.363046646118164	m	Motion	0
1.9776753187179565	c	Motion	0
12.741507530212402	m	Color	0
1.4113959074020386	c	Color	0
2.0793631076812744	m	Motion	0
6.72643518447876	c	Motion	0
2.6289477348327637	m	Color	0
8.392057418823242	c	Color	0
10.898916244506836	m	Motion	0
8.8369722366333	c	Motion	0
9.942598342895508	m	Color	0
11.092645645141602	c	Color	0
13.075675964355469	m	Motion	0
2.0633323192596436	c	Motion	0
11.907082557678223	m	Color	0
2.4768824577331543	c	Color	0
13.048896789550781	m	Motion	0
7.784740447998047	c	Motion	0
11.965292930603027	m	Color	0
9.575654983520508	c	Color	0
12.4069242477417	m	Motion	0
7.954919815063477	c	Motion	0
11.156216621398926	m	Color	0
11.335591316223145	c	Color	0
1.7104687690734863	m	Motion	0
3.696701765060425	c	Motion	0
2.2666823863983154	m	Color	0
4.646423816680908	c	Color	0
13.3617525100708	m	Motion	0
5.200089454650879	c	Motion	0
12.346969604492188	m	Color	0
8.785414695739746	c	Color	0
12.777278900146484	m	Motion	0
6.312049388885498	c	Motion	0
11.579752922058105	m	Color	0
9.569775581359863	c	Color	0
1.7104687690734863	m	Motion	0
1.9386136531829834	c	Motion	0
2.2666823863983154	m	Color	0
2.2097461223602295	c	Color	0
11.273324966430664	m	Motion	0
5.425338268280029	c	Motion	0
11.112106323242188	m	Color	0
6.8914971351623535	c	Color	0
10.898916244506836	m	Motion	0
6.449399948120117	c	Motion	0
9.942598342895508	m	Color	0
9.349964141845703	c	Color	0
3.8298420906066895	m	Motion	0
3.696701765060425	c	Motion	0
4.287620544433594	m	Color	0
4.646423816680908	c	Color	0
13.363046646118164	m	Motion	0
5.607335090637207	c	Motion	0
12.741507530212402	m	Color	0
8.696818351745605	c	Color	0
13.075675964355469	m	Motion	0
6.605648994445801	c	Motion	0
11.907082557678223	m	Color	0
9.497788429260254	c	Color	0
3.8298420906066895	m	Motion	0
1.9386136531829834	c	Motion	0
4.287620544433594	m	Color	0
2.2097461223602295	c	Color	0
4.372675895690918	m	Motion	0
3.18414306640625	c	Motion	0
3.0435431003570557	m	Color	0
3.4270553588867188	c	Color	0
10.448906898498535	m	Motion	0
7.784740447998047	c	Motion	0
9.225232124328613	m	Color	0
9.575654983520508	c	Color	0
9.087859153747559	m	Motion	0
5.425338268280029	c	Motion	0
8.434402465820312	m	Color	0
6.8914971351623535	c	Color	0
4.372675895690918	m	Motion	0
2.0742762088775635	c	Motion	0
3.0435431003570557	m	Color	0
1.7313406467437744	c	Color	0
12.107521057128906	m	Motion	0
5.200089454650879	c	Motion	0
9.95512580871582	m	Color	0
8.785414695739746	c	Color	0
11.262971878051758	m	Motion	0
5.607335090637207	c	Motion	0
9.510424613952637	m	Color	0
8.696818351745605	c	Color	0
2.311018943786621	m	Motion	0
3.18414306640625	c	Motion	0
1.9102184772491455	m	Color	0
3.4270553588867188	c	Color	0
10.077133178710938	m	Motion	0
7.954919815063477	c	Motion	0
7.859400272369385	m	Color	0
11.335591316223145	c	Color	0
8.15572452545166	m	Motion	0
6.449399948120117	c	Motion	0
6.466076850891113	m	Color	0
9.349964141845703	c	Color	0
2.311018943786621	m	Motion	0
2.0742762088775635	c	Motion	0
1.9102184772491455	m	Color	0
1.7313406467437744	c	Color	0
11.176965713500977	m	Motion	0
6.312049388885498	c	Motion	0
8.485629081726074	m	Color	0
9.569775581359863	c	Color	0
9.398938179016113	m	Motion	0
6.605648994445801	c	Motion	0
7.1860551834106445	m	Color	0
9.497788429260254	c	Color	0
10.448906898498535	m	Motion	0
3.0846450328826904	c	Motion	0
9.225232124328613	m	Color	0
4.187650680541992	c	Color	0
12.107521057128906	m	Motion	0
6.616687774658203	c	Motion	0
9.95512580871582	m	Color	0
8.981103897094727	c	Color	0
2.9757697582244873	m	Motion	0
5.88369607925415	c	Motion	0
2.446927547454834	m	Color	0
8.744778633117676	c	Color	0
9.087859153747559	m	Motion	0
4.018754959106445	c	Motion	0
8.434402465820312	m	Color	0
4.6850905418396	c	Color	0
11.262971878051758	m	Motion	0
7.247101306915283	c	Motion	0
9.510424613952637	m	Color	0
8.862104415893555	c	Color	0
2.9757697582244873	m	Motion	0
6.72643518447876	c	Motion	0
2.446927547454834	m	Color	0
8.392057418823242	c	Color	0
10.077133178710938	m	Motion	0
3.0846450328826904	c	Motion	0
7.859400272369385	m	Color	0
4.187650680541992	c	Color	0
11.176965713500977	m	Motion	0
8.507065773010254	c	Motion	0
8.485629081726074	m	Color	0
[truncated: 42,161 more rows]
