# Supplementary material for: Adaptive stretching of representations across brain regions and deep learning model layers
Source: Nat Commun. 2025 Nov 21;16:10302. doi: 10.1038/s41467-025-65231-y (PMC12638828; doi:10.1038/s41467-025-65231-y)
Supplement: Supplementary file 4 — Source Data [file 41467_2025_65231_MOESM4_ESM.zip › Source-data-file/Supplemental III.5/layer_5_stats.csv]

dissimilarity	motion_color_mismatch	motion_color_task	simulationID
5.097371578216553	m	Motion	0
2.069488763809204	c	Motion	0
1.2184914350509644	m	Color	0
4.180784225463867	c	Color	0
14.33431625366211	m	Motion	0
13.444976806640625	c	Motion	0
7.270030975341797	m	Color	0
15.680940628051758	c	Color	0
11.948653221130371	m	Motion	0
7.357542514801025	c	Motion	0
4.636301040649414	m	Color	0
10.460206031799316	c	Color	0
5.097371578216553	m	Motion	0
1.4958416223526	c	Motion	0
1.2184914350509644	m	Color	0
0.9509871006011963	c	Color	0
17.9283390045166	m	Motion	0
8.934096336364746	c	Motion	0
6.401754379272461	m	Color	0
14.908075332641602	c	Color	0
15.794073104858398	m	Motion	0
9.565857887268066	c	Motion	0
3.8311660289764404	m	Color	0
14.654699325561523	c	Color	0
1.7464773654937744	m	Motion	0
2.069488763809204	c	Motion	0
2.3248372077941895	m	Color	0
4.180784225463867	c	Color	0
15.687895774841309	m	Motion	0
11.881653785705566	c	Motion	0
4.307023048400879	m	Color	0
18.82187843322754	c	Color	0
14.065204620361328	m	Motion	0
5.942691326141357	c	Motion	0
3.7987587451934814	m	Color	0
13.99803638458252	c	Color	0
1.7464773654937744	m	Motion	0
1.4958416223526	c	Motion	0
2.3248372077941895	m	Color	0
0.9509871006011963	c	Color	0
16.991893768310547	m	Motion	0
10.29681396484375	c	Motion	0
6.513002395629883	m	Color	0
15.65536880493164	c	Color	0
15.416007995605469	m	Motion	0
10.915663719177246	c	Motion	0
6.023159980773926	m	Color	0
15.405718803405762	c	Color	0
14.33431625366211	m	Motion	0
0.22361280024051666	c	Motion	0
7.270030975341797	m	Color	0
1.0884207487106323	c	Color	0
17.9283390045166	m	Motion	0
4.355495929718018	c	Motion	0
6.401754379272461	m	Color	0
17.49285888671875	c	Color	0
2.900907039642334	m	Motion	0
4.976144790649414	c	Motion	0
2.741152048110962	m	Color	0
17.262392044067383	c	Color	0
11.948653221130371	m	Motion	0
1.2209843397140503	c	Motion	0
4.636301040649414	m	Color	0
3.297600507736206	c	Color	0
15.794073104858398	m	Motion	0
3.381826162338257	c	Motion	0
3.8311660289764404	m	Color	0
14.574355125427246	c	Color	0
2.900907039642334	m	Motion	0
3.860351800918579	c	Motion	0
2.741152048110962	m	Color	0
13.192497253417969	c	Color	0
15.687895774841309	m	Motion	0
0.22361280024051666	c	Motion	0
4.307023048400879	m	Color	0
1.0884207487106323	c	Color	0
16.991893768310547	m	Motion	0
4.5564069747924805	c	Motion	0
6.513002395629883	m	Color	0
18.2906436920166	c	Color	0
1.9463075399398804	m	Motion	0
5.177103042602539	c	Motion	0
0.5297045111656189	m	Color	0
18.06545639038086	c	Color	0
14.065204620361328	m	Motion	0
1.2209843397140503	c	Motion	0
3.7987587451934814	m	Color	0
3.297600507736206	c	Color	0
15.416007995605469	m	Motion	0
4.321367263793945	c	Motion	0
6.023159980773926	m	Color	0
17.12065315246582	c	Color	0
1.9463075399398804	m	Motion	0
4.874616622924805	c	Motion	0
0.5297045111656189	m	Color	0
15.855499267578125	c	Color	0
1.7170124053955078	m	Motion	0
4.355495929718018	c	Motion	0
1.0029884576797485	m	Color	0
17.49285888671875	c	Color	0
21.57573127746582	m	Motion	0
4.5564069747924805	c	Motion	0
5.060755729675293	m	Color	0
18.2906436920166	c	Color	0
21.520437240600586	m	Motion	0
0.7165045142173767	c	Motion	0
3.290493965148926	m	Color	0
0.3631986379623413	c	Color	0
1.7170124053955078	m	Motion	0
3.381826162338257	c	Motion	0
1.0029884576797485	m	Color	0
14.574355125427246	c	Color	0
20.39139175415039	m	Motion	0
4.321367263793945	c	Motion	0
5.887834548950195	m	Color	0
17.12065315246582	c	Color	0
20.336179733276367	m	Motion	0
0.7902282476425171	c	Motion	0
4.153177261352539	m	Color	0
2.075338840484619	c	Color	0
1.6797206401824951	m	Motion	0
4.976144790649414	c	Motion	0
2.6670544147491455	m	Color	0
17.262392044067383	c	Color	0
16.20792579650879	m	Motion	0
5.177103042602539	c	Motion	0
2.8250014781951904	m	Color	0
18.06545639038086	c	Color	0
21.60821533203125	m	Motion	0
0.7165045142173767	c	Motion	0
3.3585398197174072	m	Color	0
0.3631986379623413	c	Color	0
1.6797206401824951	m	Motion	0
3.860351800918579	c	Motion	0
2.6670544147491455	m	Color	0
13.192497253417969	c	Color	0
14.919132232666016	m	Motion	0
4.874616622924805	c	Motion	0
1.8274697065353394	m	Color	0
15.855499267578125	c	Color	0
20.453414916992188	m	Motion	0
0.7902282476425171	c	Motion	0
5.527649879455566	m	Color	0
2.075338840484619	c	Color	0
21.57573127746582	m	Motion	0
13.444976806640625	c	Motion	0
5.060755729675293	m	Color	0
15.680940628051758	c	Color	0
20.39139175415039	m	Motion	0
11.881653785705566	c	Motion	0
5.887834548950195	m	Color	0
18.82187843322754	c	Color	0
0.19981640577316284	m	Motion	0
6.761683940887451	c	Motion	0
1.8264062404632568	m	Color	0
6.634925842285156	c	Color	0
21.520437240600586	m	Motion	0
8.934096336364746	c	Motion	0
3.290493965148926	m	Color	0
14.908075332641602	c	Color	0
20.336179733276367	m	Motion	0
10.29681396484375	c	Motion	0
4.153177261352539	m	Color	0
15.65536880493164	c	Color	0
0.19981640577316284	m	Motion	0
0.7275569438934326	c	Motion	0
1.8264062404632568	m	Color	0
0.6915928721427917	c	Color	0
16.20792579650879	m	Motion	0
7.357542514801025	c	Motion	0
2.8250014781951904	m	Color	0
10.460206031799316	c	Color	0
14.919132232666016	m	Motion	0
5.942691326141357	c	Motion	0
1.8274697065353394	m	Color	0
13.99803638458252	c	Color	0
7.308515548706055	m	Motion	0
6.761683940887451	c	Motion	0
4.718606472015381	m	Color	0
6.634925842285156	c	Color	0
21.60821533203125	m	Motion	0
9.565857887268066	c	Motion	0
3.3585398197174072	m	Color	0
14.654699325561523	c	Color	0
20.453414916992188	m	Motion	0
10.915663719177246	c	Motion	0
5.527649879455566	m	Color	0
15.405718803405762	c	Color	0
7.308515548706055	m	Motion	0
0.7275569438934326	c	Motion	0
4.718606472015381	m	Color	0
0.6915928721427917	c	Color	0
5.097371578216553	m	Motion	0
2.069488763809204	c	Motion	0
1.2184914350509644	m	Color	0
4.180784225463867	c	Color	0
14.33431625366211	m	Motion	0
13.444976806640625	c	Motion	0
7.270030975341797	m	Color	0
15.680940628051758	c	Color	0
11.948653221130371	m	Motion	0
7.357542514801025	c	Motion	0
4.636301040649414	m	Color	0
10.460206031799316	c	Color	0
5.097371578216553	m	Motion	0
1.4958416223526	c	Motion	0
1.2184914350509644	m	Color	0
0.9509871006011963	c	Color	0
17.9283390045166	m	Motion	0
8.934096336364746	c	Motion	0
6.401754379272461	m	Color	0
14.908075332641602	c	Color	0
15.794073104858398	m	Motion	0
9.565857887268066	c	Motion	0
3.8311660289764404	m	Color	0
14.654699325561523	c	Color	0
1.7464773654937744	m	Motion	0
2.069488763809204	c	Motion	0
2.3248372077941895	m	Color	0
4.180784225463867	c	Color	0
15.687895774841309	m	Motion	0
11.881653785705566	c	Motion	0
4.307023048400879	m	Color	0
18.82187843322754	c	Color	0
14.065204620361328	m	Motion	0
5.942691326141357	c	Motion	0
3.7987587451934814	m	Color	0
13.99803638458252	c	Color	0
1.7464773654937744	m	Motion	0
1.4958416223526	c	Motion	0
2.3248372077941895	m	Color	0
0.9509871006011963	c	Color	0
16.991893768310547	m	Motion	0
10.29681396484375	c	Motion	0
6.513002395629883	m	Color	0
15.65536880493164	c	Color	0
15.416007995605469	m	Motion	0
10.915663719177246	c	Motion	0
6.023159980773926	m	Color	0
15.405718803405762	c	Color	0
14.33431625366211	m	Motion	0
0.22361280024051666	c	Motion	0
7.270030975341797	m	Color	0
1.0884207487106323	c	Color	0
17.9283390045166	m	Motion	0
4.355495929718018	c	Motion	0
6.401754379272461	m	Color	0
17.49285888671875	c	Color	0
2.900907039642334	m	Motion	0
4.976144790649414	c	Motion	0
2.741152048110962	m	Color	0
17.262392044067383	c	Color	0
11.948653221130371	m	Motion	0
1.2209843397140503	c	Motion	0
4.636301040649414	m	Color	0
3.297600507736206	c	Color	0
15.794073104858398	m	Motion	0
3.381826162338257	c	Motion	0
3.8311660289764404	m	Color	0
14.574355125427246	c	Color	0
2.900907039642334	m	Motion	0
3.860351800918579	c	Motion	0
2.741152048110962	m	Color	0
13.192497253417969	c	Color	0
15.687895774841309	m	Motion	0
0.22361280024051666	c	Motion	0
4.307023048400879	m	Color	0
1.0884207487106323	c	Color	0
16.991893768310547	m	Motion	0
4.5564069747924805	c	Motion	0
6.513002395629883	m	Color	0
18.2906436920166	c	Color	0
1.9463075399398804	m	Motion	0
5.177103042602539	c	Motion	0
0.5297045111656189	m	Color	0
18.06545639038086	c	Color	0
14.065204620361328	m	Motion	0
1.2209843397140503	c	Motion	0
3.7987587451934814	m	Color	0
3.297600507736206	c	Color	0
15.416007995605469	m	Motion	0
4.321367263793945	c	Motion	0
6.023159980773926	m	Color	0
17.12065315246582	c	Color	0
1.9463075399398804	m	Motion	0
4.874616622924805	c	Motion	0
0.5297045111656189	m	Color	0
15.855499267578125	c	Color	0
1.7170124053955078	m	Motion	0
4.355495929718018	c	Motion	0
1.0029884576797485	m	Color	0
17.49285888671875	c	Color	0
21.57573127746582	m	Motion	0
4.5564069747924805	c	Motion	0
5.060755729675293	m	Color	0
18.2906436920166	c	Color	0
21.520437240600586	m	Motion	0
0.7165045142173767	c	Motion	0
3.290493965148926	m	Color	0
0.3631986379623413	c	Color	0
1.7170124053955078	m	Motion	0
3.381826162338257	c	Motion	0
1.0029884576797485	m	Color	0
14.574355125427246	c	Color	0
20.39139175415039	m	Motion	0
4.321367263793945	c	Motion	0
5.887834548950195	m	Color	0
17.12065315246582	c	Color	0
20.336179733276367	m	Motion	0
0.7902282476425171	c	Motion	0
4.153177261352539	m	Color	0
2.075338840484619	c	Color	0
1.6797206401824951	m	Motion	0
4.976144790649414	c	Motion	0
2.6670544147491455	m	Color	0
17.262392044067383	c	Color	0
16.20792579650879	m	Motion	0
5.177103042602539	c	Motion	0
2.8250014781951904	m	Color	0
18.06545639038086	c	Color	0
21.60821533203125	m	Motion	0
0.7165045142173767	c	Motion	0
3.3585398197174072	m	Color	0
0.3631986379623413	c	Color	0
1.6797206401824951	m	Motion	0
3.860351800918579	c	Motion	0
2.6670544147491455	m	Color	0
13.192497253417969	c	Color	0
14.919132232666016	m	Motion	0
4.874616622924805	c	Motion	0
1.8274697065353394	m	Color	0
15.855499267578125	c	Color	0
20.453414916992188	m	Motion	0
0.7902282476425171	c	Motion	0
5.527649879455566	m	Color	0
2.075338840484619	c	Color	0
21.57573127746582	m	Motion	0
13.444976806640625	c	Motion	0
5.060755729675293	m	Color	0
15.680940628051758	c	Color	0
20.39139175415039	m	Motion	0
11.881653785705566	c	Motion	0
5.887834548950195	m	Color	0
18.82187843322754	c	Color	0
0.19981640577316284	m	Motion	0
6.761683940887451	c	Motion	0
1.8264062404632568	m	Color	0
6.634925842285156	c	Color	0
21.520437240600586	m	Motion	0
8.934096336364746	c	Motion	0
3.290493965148926	m	Color	0
14.908075332641602	c	Color	0
20.336179733276367	m	Motion	0
10.29681396484375	c	Motion	0
4.153177261352539	m	Color	0
15.65536880493164	c	Color	0
0.19981640577316284	m	Motion	0
0.7275569438934326	c	Motion	0
1.8264062404632568	m	Color	0
0.6915928721427917	c	Color	0
16.20792579650879	m	Motion	0
7.357542514801025	c	Motion	0
2.8250014781951904	m	Color	0
10.460206031799316	c	Color	0
14.919132232666016	m	Motion	0
5.942691326141357	c	Motion	0
1.8274697065353394	m	Color	0
13.99803638458252	c	Color	0
7.308515548706055	m	Motion	0
6.761683940887451	c	Motion	0
4.718606472015381	m	Color	0
6.634925842285156	c	Color	0
21.60821533203125	m	Motion	0
9.565857887268066	c	Motion	0
3.3585398197174072	m	Color	0
14.654699325561523	c	Color	0
20.453414916992188	m	Motion	0
10.915663719177246	c	Motion	0
5.527649879455566	m	Color	0
15.405718803405762	c	Color	0
7.308515548706055	m	Motion	0
0.7275569438934326	c	Motion	0
4.718606472015381	m	Color	0
0.6915928721427917	c	Color	0
5.097371578216553	m	Motion	0
2.069488763809204	c	Motion	0
1.2184914350509644	m	Color	0
4.180784225463867	c	Color	0
14.33431625366211	m	Motion	0
13.444976806640625	c	Motion	0
7.270030975341797	m	Color	0
15.680940628051758	c	Color	0
11.948653221130371	m	Motion	0
7.357542514801025	c	Motion	0
4.636301040649414	m	Color	0
10.460206031799316	c	Color	0
5.097371578216553	m	Motion	0
1.4958416223526	c	Motion	0
1.2184914350509644	m	Color	0
0.9509871006011963	c	Color	0
17.9283390045166	m	Motion	0
8.934096336364746	c	Motion	0
6.401754379272461	m	Color	0
14.908075332641602	c	Color	0
15.794073104858398	m	Motion	0
9.565857887268066	c	Motion	0
3.8311660289764404	m	Color	0
14.654699325561523	c	Color	0
1.7464773654937744	m	Motion	0
2.069488763809204	c	Motion	0
2.3248372077941895	m	Color	0
4.180784225463867	c	Color	0
15.687895774841309	m	Motion	0
11.881653785705566	c	Motion	0
4.307023048400879	m	Color	0
18.82187843322754	c	Color	0
14.065204620361328	m	Motion	0
5.942691326141357	c	Motion	0
3.7987587451934814	m	Color	0
13.99803638458252	c	Color	0
1.7464773654937744	m	Motion	0
1.4958416223526	c	Motion	0
2.3248372077941895	m	Color	0
0.9509871006011963	c	Color	0
16.991893768310547	m	Motion	0
10.29681396484375	c	Motion	0
6.513002395629883	m	Color	0
15.65536880493164	c	Color	0
15.416007995605469	m	Motion	0
10.915663719177246	c	Motion	0
6.023159980773926	m	Color	0
15.405718803405762	c	Color	0
14.33431625366211	m	Motion	0
0.22361280024051666	c	Motion	0
7.270030975341797	m	Color	0
1.0884207487106323	c	Color	0
17.9283390045166	m	Motion	0
4.355495929718018	c	Motion	0
6.401754379272461	m	Color	0
17.49285888671875	c	Color	0
2.900907039642334	m	Motion	0
4.976144790649414	c	Motion	0
2.741152048110962	m	Color	0
17.262392044067383	c	Color	0
11.948653221130371	m	Motion	0
1.2209843397140503	c	Motion	0
4.636301040649414	m	Color	0
3.297600507736206	c	Color	0
15.794073104858398	m	Motion	0
3.381826162338257	c	Motion	0
3.8311660289764404	m	Color	0
14.574355125427246	c	Color	0
2.900907039642334	m	Motion	0
3.860351800918579	c	Motion	0
2.741152048110962	m	Color	0
13.192497253417969	c	Color	0
15.687895774841309	m	Motion	0
0.22361280024051666	c	Motion	0
4.307023048400879	m	Color	0
1.0884207487106323	c	Color	0
16.991893768310547	m	Motion	0
4.5564069747924805	c	Motion	0
6.513002395629883	m	Color	0
18.2906436920166	c	Color	0
1.9463075399398804	m	Motion	0
5.177103042602539	c	Motion	0
0.5297045111656189	m	Color	0
18.06545639038086	c	Color	0
14.065204620361328	m	Motion	0
1.2209843397140503	c	Motion	0
3.7987587451934814	m	Color	0
3.297600507736206	c	Color	0
15.416007995605469	m	Motion	0
4.321367263793945	c	Motion	0
6.023159980773926	m	Color	0
17.12065315246582	c	Color	0
1.9463075399398804	m	Motion	0
4.874616622924805	c	Motion	0
0.5297045111656189	m	Color	0
15.855499267578125	c	Color	0
1.7170124053955078	m	Motion	0
4.355495929718018	c	Motion	0
1.0029884576797485	m	Color	0
17.49285888671875	c	Color	0
21.57573127746582	m	Motion	0
4.5564069747924805	c	Motion	0
5.060755729675293	m	Color	0
18.2906436920166	c	Color	0
21.520437240600586	m	Motion	0
0.7165045142173767	c	Motion	0
3.290493965148926	m	Color	0
0.3631986379623413	c	Color	0
1.7170124053955078	m	Motion	0
3.381826162338257	c	Motion	0
1.0029884576797485	m	Color	0
14.574355125427246	c	Color	0
20.39139175415039	m	Motion	0
4.321367263793945	c	Motion	0
5.887834548950195	m	Color	0
17.12065315246582	c	Color	0
20.336179733276367	m	Motion	0
0.7902282476425171	c	Motion	0
4.153177261352539	m	Color	0
2.075338840484619	c	Color	0
1.6797206401824951	m	Motion	0
4.976144790649414	c	Motion	0
2.6670544147491455	m	Color	0
17.262392044067383	c	Color	0
16.20792579650879	m	Motion	0
5.177103042602539	c	Motion	0
2.8250014781951904	m	Color	0
18.06545639038086	c	Color	0
21.60821533203125	m	Motion	0
0.7165045142173767	c	Motion	0
3.3585398197174072	m	Color	0
0.3631986379623413	c	Color	0
1.6797206401824951	m	Motion	0
3.860351800918579	c	Motion	0
2.6670544147491455	m	Color	0
13.192497253417969	c	Color	0
14.919132232666016	m	Motion	0
4.874616622924805	c	Motion	0
1.8274697065353394	m	Color	0
15.855499267578125	c	Color	0
20.453414916992188	m	Motion	0
0.7902282476425171	c	Motion	0
5.527649879455566	m	Color	0
2.075338840484619	c	Color	0
21.57573127746582	m	Motion	0
13.444976806640625	c	Motion	0
5.060755729675293	m	Color	0
15.680940628051758	c	Color	0
20.39139175415039	m	Motion	0
11.881653785705566	c	Motion	0
5.887834548950195	m	Color	0
18.82187843322754	c	Color	0
0.19981640577316284	m	Motion	0
6.761683940887451	c	Motion	0
1.8264062404632568	m	Color	0
6.634925842285156	c	Color	0
21.520437240600586	m	Motion	0
8.934096336364746	c	Motion	0
3.290493965148926	m	Color	0
14.908075332641602	c	Color	0
20.336179733276367	m	Motion	0
10.29681396484375	c	Motion	0
4.153177261352539	m	Color	0
15.65536880493164	c	Color	0
0.19981640577316284	m	Motion	0
0.7275569438934326	c	Motion	0
1.8264062404632568	m	Color	0
0.6915928721427917	c	Color	0
16.20792579650879	m	Motion	0
7.357542514801025	c	Motion	0
2.8250014781951904	m	Color	0
10.460206031799316	c	Color	0
14.919132232666016	m	Motion	0
5.942691326141357	c	Motion	0
1.8274697065353394	m	Color	0
13.99803638458252	c	Color	0
7.308515548706055	m	Motion	0
6.761683940887451	c	Motion	0
4.718606472015381	m	Color	0
6.634925842285156	c	Color	0
21.60821533203125	m	Motion	0
9.565857887268066	c	Motion	0
3.3585398197174072	m	Color	0
14.654699325561523	c	Color	0
20.453414916992188	m	Motion	0
10.915663719177246	c	Motion	0
5.527649879455566	m	Color	0
15.405718803405762	c	Color	0
7.308515548706055	m	Motion	0
0.7275569438934326	c	Motion	0
4.718606472015381	m	Color	0
0.6915928721427917	c	Color	0
5.097371578216553	m	Motion	0
2.069488763809204	c	Motion	0
1.2184914350509644	m	Color	0
4.180784225463867	c	Color	0
14.33431625366211	m	Motion	0
13.444976806640625	c	Motion	0
7.270030975341797	m	Color	0
15.680940628051758	c	Color	0
11.948653221130371	m	Motion	0
7.357542514801025	c	Motion	0
4.636301040649414	m	Color	0
10.460206031799316	c	Color	0
5.097371578216553	m	Motion	0
1.4958416223526	c	Motion	0
1.2184914350509644	m	Color	0
0.9509871006011963	c	Color	0
17.9283390045166	m	Motion	0
8.934096336364746	c	Motion	0
6.401754379272461	m	Color	0
14.908075332641602	c	Color	0
15.794073104858398	m	Motion	0
9.565857887268066	c	Motion	0
3.8311660289764404	m	Color	0
14.654699325561523	c	Color	0
1.7464773654937744	m	Motion	0
2.069488763809204	c	Motion	0
2.3248372077941895	m	Color	0
4.180784225463867	c	Color	0
15.687895774841309	m	Motion	0
11.881653785705566	c	Motion	0
4.307023048400879	m	Color	0
18.82187843322754	c	Color	0
14.065204620361328	m	Motion	0
5.942691326141357	c	Motion	0
3.7987587451934814	m	Color	0
13.99803638458252	c	Color	0
1.7464773654937744	m	Motion	0
1.4958416223526	c	Motion	0
2.3248372077941895	m	Color	0
0.9509871006011963	c	Color	0
16.991893768310547	m	Motion	0
10.29681396484375	c	Motion	0
6.513002395629883	m	Color	0
15.65536880493164	c	Color	0
15.416007995605469	m	Motion	0
10.915663719177246	c	Motion	0
6.023159980773926	m	Color	0
15.405718803405762	c	Color	0
14.33431625366211	m	Motion	0
0.22361280024051666	c	Motion	0
7.270030975341797	m	Color	0
1.0884207487106323	c	Color	0
17.9283390045166	m	Motion	0
4.355495929718018	c	Motion	0
6.401754379272461	m	Color	0
17.49285888671875	c	Color	0
2.900907039642334	m	Motion	0
4.976144790649414	c	Motion	0
2.741152048110962	m	Color	0
17.262392044067383	c	Color	0
11.948653221130371	m	Motion	0
1.2209843397140503	c	Motion	0
4.636301040649414	m	Color	0
3.297600507736206	c	Color	0
15.794073104858398	m	Motion	0
3.381826162338257	c	Motion	0
3.8311660289764404	m	Color	0
14.574355125427246	c	Color	0
2.900907039642334	m	Motion	0
3.860351800918579	c	Motion	0
2.741152048110962	m	Color	0
13.192497253417969	c	Color	0
15.687895774841309	m	Motion	0
0.22361280024051666	c	Motion	0
4.307023048400879	m	Color	0
1.0884207487106323	c	Color	0
16.991893768310547	m	Motion	0
4.5564069747924805	c	Motion	0
6.513002395629883	m	Color	0
18.2906436920166	c	Color	0
1.9463075399398804	m	Motion	0
5.177103042602539	c	Motion	0
0.5297045111656189	m	Color	0
18.06545639038086	c	Color	0
14.065204620361328	m	Motion	0
1.2209843397140503	c	Motion	0
3.7987587451934814	m	Color	0
3.297600507736206	c	Color	0
15.416007995605469	m	Motion	0
4.321367263793945	c	Motion	0
6.023159980773926	m	Color	0
17.12065315246582	c	Color	0
1.9463075399398804	m	Motion	0
4.874616622924805	c	Motion	0
0.5297045111656189	m	Color	0
15.855499267578125	c	Color	0
1.7170124053955078	m	Motion	0
4.355495929718018	c	Motion	0
1.0029884576797485	m	Color	0
17.49285888671875	c	Color	0
21.57573127746582	m	Motion	0
4.5564069747924805	c	Motion	0
5.060755729675293	m	Color	0
18.2906436920166	c	Color	0
21.520437240600586	m	Motion	0
0.7165045142173767	c	Motion	0
3.290493965148926	m	Color	0
0.3631986379623413	c	Color	0
1.7170124053955078	m	Motion	0
3.381826162338257	c	Motion	0
1.0029884576797485	m	Color	0
14.574355125427246	c	Color	0
20.39139175415039	m	Motion	0
4.321367263793945	c	Motion	0
5.887834548950195	m	Color	0
17.12065315246582	c	Color	0
20.336179733276367	m	Motion	0
0.7902282476425171	c	Motion	0
4.153177261352539	m	Color	0
2.075338840484619	c	Color	0
1.6797206401824951	m	Motion	0
4.976144790649414	c	Motion	0
2.6670544147491455	m	Color	0
17.262392044067383	c	Color	0
16.20792579650879	m	Motion	0
5.177103042602539	c	Motion	0
2.8250014781951904	m	Color	0
18.06545639038086	c	Color	0
21.60821533203125	m	Motion	0
0.7165045142173767	c	Motion	0
3.3585398197174072	m	Color	0
0.3631986379623413	c	Color	0
1.6797206401824951	m	Motion	0
3.860351800918579	c	Motion	0
2.6670544147491455	m	Color	0
13.192497253417969	c	Color	0
14.919132232666016	m	Motion	0
4.874616622924805	c	Motion	0
1.8274697065353394	m	Color	0
15.855499267578125	c	Color	0
20.453414916992188	m	Motion	0
0.7902282476425171	c	Motion	0
5.527649879455566	m	Color	0
2.075338840484619	c	Color	0
21.57573127746582	m	Motion	0
13.444976806640625	c	Motion	0
5.060755729675293	m	Color	0
15.680940628051758	c	Color	0
20.39139175415039	m	Motion	0
11.881653785705566	c	Motion	0
5.887834548950195	m	Color	0
18.82187843322754	c	Color	0
0.19981640577316284	m	Motion	0
6.761683940887451	c	Motion	0
1.8264062404632568	m	Color	0
6.634925842285156	c	Color	0
21.520437240600586	m	Motion	0
8.934096336364746	c	Motion	0
3.290493965148926	m	Color	0
14.908075332641602	c	Color	0
20.336179733276367	m	Motion	0
10.29681396484375	c	Motion	0
4.153177261352539	m	Color	0
15.65536880493164	c	Color	0
0.19981640577316284	m	Motion	0
0.7275569438934326	c	Motion	0
1.8264062404632568	m	Color	0
0.6915928721427917	c	Color	0
16.20792579650879	m	Motion	0
7.357542514801025	c	Motion	0
2.8250014781951904	m	Color	0
10.460206031799316	c	Color	0
14.919132232666016	m	Motion	0
5.942691326141357	c	Motion	0
1.8274697065353394	m	Color	0
13.99803638458252	c	Color	0
7.308515548706055	m	Motion	0
6.761683940887451	c	Motion	0
4.718606472015381	m	Color	0
6.634925842285156	c	Color	0
21.60821533203125	m	Motion	0
9.565857887268066	c	Motion	0
3.3585398197174072	m	Color	0
14.654699325561523	c	Color	0
20.453414916992188	m	Motion	0
10.915663719177246	c	Motion	0
5.527649879455566	m	Color	0
15.405718803405762	c	Color	0
7.308515548706055	m	Motion	0
0.7275569438934326	c	Motion	0
4.718606472015381	m	Color	0
0.6915928721427917	c	Color	0
5.097371578216553	m	Motion	0
2.069488763809204	c	Motion	0
1.2184914350509644	m	Color	0
4.180784225463867	c	Color	0
14.33431625366211	m	Motion	0
13.444976806640625	c	Motion	0
7.270030975341797	m	Color	0
15.680940628051758	c	Color	0
11.948653221130371	m	Motion	0
7.357542514801025	c	Motion	0
4.636301040649414	m	Color	0
10.460206031799316	c	Color	0
5.097371578216553	m	Motion	0
1.4958416223526	c	Motion	0
1.2184914350509644	m	Color	0
0.9509871006011963	c	Color	0
17.9283390045166	m	Motion	0
8.934096336364746	c	Motion	0
6.401754379272461	m	Color	0
14.908075332641602	c	Color	0
15.794073104858398	m	Motion	0
9.565857887268066	c	Motion	0
3.8311660289764404	m	Color	0
14.654699325561523	c	Color	0
1.7464773654937744	m	Motion	0
2.069488763809204	c	Motion	0
2.3248372077941895	m	Color	0
4.180784225463867	c	Color	0
15.687895774841309	m	Motion	0
11.881653785705566	c	Motion	0
4.307023048400879	m	Color	0
18.82187843322754	c	Color	0
14.065204620361328	m	Motion	0
5.942691326141357	c	Motion	0
3.7987587451934814	m	Color	0
13.99803638458252	c	Color	0
1.7464773654937744	m	Motion	0
1.4958416223526	c	Motion	0
2.3248372077941895	m	Color	0
0.9509871006011963	c	Color	0
16.991893768310547	m	Motion	0
10.29681396484375	c	Motion	0
6.513002395629883	m	Color	0
15.65536880493164	c	Color	0
15.416007995605469	m	Motion	0
10.915663719177246	c	Motion	0
6.023159980773926	m	Color	0
15.405718803405762	c	Color	0
14.33431625366211	m	Motion	0
0.22361280024051666	c	Motion	0
7.270030975341797	m	Color	0
1.0884207487106323	c	Color	0
17.9283390045166	m	Motion	0
4.355495929718018	c	Motion	0
6.401754379272461	m	Color	0
17.49285888671875	c	Color	0
2.900907039642334	m	Motion	0
4.976144790649414	c	Motion	0
2.741152048110962	m	Color	0
17.262392044067383	c	Color	0
11.948653221130371	m	Motion	0
1.2209843397140503	c	Motion	0
4.636301040649414	m	Color	0
3.297600507736206	c	Color	0
15.794073104858398	m	Motion	0
3.381826162338257	c	Motion	0
3.8311660289764404	m	Color	0
14.574355125427246	c	Color	0
2.900907039642334	m	Motion	0
3.860351800918579	c	Motion	0
2.741152048110962	m	Color	0
13.192497253417969	c	Color	0
15.687895774841309	m	Motion	0
0.22361280024051666	c	Motion	0
4.307023048400879	m	Color	0
1.0884207487106323	c	Color	0
16.991893768310547	m	Motion	0
4.5564069747924805	c	Motion	0
6.513002395629883	m	Color	0
18.2906436920166	c	Color	0
1.9463075399398804	m	Motion	0
5.177103042602539	c	Motion	0
0.5297045111656189	m	Color	0
18.06545639038086	c	Color	0
14.065204620361328	m	Motion	0
1.2209843397140503	c	Motion	0
3.7987587451934814	m	Color	0
3.297600507736206	c	Color	0
15.416007995605469	m	Motion	0
4.321367263793945	c	Motion	0
6.023159980773926	m	Color	0
17.12065315246582	c	Color	0
1.9463075399398804	m	Motion	0
4.874616622924805	c	Motion	0
0.5297045111656189	m	Color	0
15.855499267578125	c	Color	0
1.7170124053955078	m	Motion	0
4.355495929718018	c	Motion	0
1.0029884576797485	m	Color	0
17.49285888671875	c	Color	0
21.57573127746582	m	Motion	0
4.5564069747924805	c	Motion	0
5.060755729675293	m	Color	0
18.2906436920166	c	Color	0
21.520437240600586	m	Motion	0
0.7165045142173767	c	Motion	0
3.290493965148926	m	Color	0
0.3631986379623413	c	Color	0
1.7170124053955078	m	Motion	0
3.381826162338257	c	Motion	0
1.0029884576797485	m	Color	0
14.574355125427246	c	Color	0
20.39139175415039	m	Motion	0
4.321367263793945	c	Motion	0
5.887834548950195	m	Color	0
17.12065315246582	c	Color	0
20.336179733276367	m	Motion	0
0.7902282476425171	c	Motion	0
4.153177261352539	m	Color	0
2.075338840484619	c	Color	0
1.6797206401824951	m	Motion	0
4.976144790649414	c	Motion	0
2.6670544147491455	m	Color	0
17.262392044067383	c	Color	0
16.20792579650879	m	Motion	0
5.177103042602539	c	Motion	0
2.8250014781951904	m	Color	0
18.06545639038086	c	Color	0
21.60821533203125	m	Motion	0
0.7165045142173767	c	Motion	0
3.3585398197174072	m	Color	0
0.3631986379623413	c	Color	0
1.6797206401824951	m	Motion	0
3.860351800918579	c	Motion	0
2.6670544147491455	m	Color	0
13.192497253417969	c	Color	0
14.919132232666016	m	Motion	0
4.874616622924805	c	Motion	0
1.8274697065353394	m	Color	0
15.855499267578125	c	Color	0
20.453414916992188	m	Motion	0
0.7902282476425171	c	Motion	0
5.527649879455566	m	Color	0
2.075338840484619	c	Color	0
21.57573127746582	m	Motion	0
13.444976806640625	c	Motion	0
5.060755729675293	m	Color	0
15.680940628051758	c	Color	0
20.39139175415039	m	Motion	0
11.881653785705566	c	Motion	0
5.887834548950195	m	Color	0
18.82187843322754	c	Color	0
0.19981640577316284	m	Motion	0
6.761683940887451	c	Motion	0
1.8264062404632568	m	Color	0
6.634925842285156	c	Color	0
21.520437240600586	m	Motion	0
8.934096336364746	c	Motion	0
3.290493965148926	m	Color	0
14.908075332641602	c	Color	0
20.336179733276367	m	Motion	0
10.29681396484375	c	Motion	0
4.153177261352539	m	Color	0
15.65536880493164	c	Color	0
0.19981640577316284	m	Motion	0
0.7275569438934326	c	Motion	0
1.8264062404632568	m	Color	0
0.6915928721427917	c	Color	0
16.20792579650879	m	Motion	0
7.357542514801025	c	Motion	0
2.8250014781951904	m	Color	0
10.460206031799316	c	Color	0
14.919132232666016	m	Motion	0
5.942691326141357	c	Motion	0
1.8274697065353394	m	Color	0
13.99803638458252	c	Color	0
7.308515548706055	m	Motion	0
6.761683940887451	c	Motion	0
4.718606472015381	m	Color	0
6.634925842285156	c	Color	0
21.60821533203125	m	Motion	0
9.565857887268066	c	Motion	0
3.3585398197174072	m	Color	0
14.654699325561523	c	Color	0
20.453414916992188	m	Motion	0
10.915663719177246	c	Motion	0
5.527649879455566	m	Color	0
15.405718803405762	c	Color	0
7.308515548706055	m	Motion	0
0.7275569438934326	c	Motion	0
4.718606472015381	m	Color	0
0.6915928721427917	c	Color	0
5.097371578216553	m	Motion	0
2.069488763809204	c	Motion	0
1.2184914350509644	m	Color	0
4.180784225463867	c	Color	0
14.33431625366211	m	Motion	0
13.444976806640625	c	Motion	0
7.270030975341797	m	Color	0
15.680940628051758	c	Color	0
11.948653221130371	m	Motion	0
7.357542514801025	c	Motion	0
4.636301040649414	m	Color	0
10.460206031799316	c	Color	0
5.097371578216553	m	Motion	0
1.4958416223526	c	Motion	0
1.2184914350509644	m	Color	0
0.9509871006011963	c	Color	0
17.9283390045166	m	Motion	0
8.934096336364746	c	Motion	0
6.401754379272461	m	Color	0
14.908075332641602	c	Color	0
15.794073104858398	m	Motion	0
9.565857887268066	c	Motion	0
3.8311660289764404	m	Color	0
14.654699325561523	c	Color	0
1.7464773654937744	m	Motion	0
2.069488763809204	c	Motion	0
2.3248372077941895	m	Color	0
4.180784225463867	c	Color	0
15.687895774841309	m	Motion	0
11.881653785705566	c	Motion	0
4.307023048400879	m	Color	0
18.82187843322754	c	Color	0
14.065204620361328	m	Motion	0
5.942691326141357	c	Motion	0
3.7987587451934814	m	Color	0
13.99803638458252	c	Color	0
1.7464773654937744	m	Motion	0
1.4958416223526	c	Motion	0
2.3248372077941895	m	Color	0
0.9509871006011963	c	Color	0
16.991893768310547	m	Motion	0
10.29681396484375	c	Motion	0
6.513002395629883	m	Color	0
15.65536880493164	c	Color	0
15.416007995605469	m	Motion	0
10.915663719177246	c	Motion	0
6.023159980773926	m	Color	0
15.405718803405762	c	Color	0
14.33431625366211	m	Motion	0
0.22361280024051666	c	Motion	0
7.270030975341797	m	Color	0
1.0884207487106323	c	Color	0
17.9283390045166	m	Motion	0
4.355495929718018	c	Motion	0
6.401754379272461	m	Color	0
17.49285888671875	c	Color	0
2.900907039642334	m	Motion	0
4.976144790649414	c	Motion	0
2.741152048110962	m	Color	0
17.262392044067383	c	Color	0
11.948653221130371	m	Motion	0
1.2209843397140503	c	Motion	0
4.636301040649414	m	Color	0
3.297600507736206	c	Color	0
15.794073104858398	m	Motion	0
3.381826162338257	c	Motion	0
3.8311660289764404	m	Color	0
14.574355125427246	c	Color	0
2.900907039642334	m	Motion	0
3.860351800918579	c	Motion	0
2.741152048110962	m	Color	0
13.192497253417969	c	Color	0
15.687895774841309	m	Motion	0
0.22361280024051666	c	Motion	0
4.307023048400879	m	Color	0
1.0884207487106323	c	Color	0
16.991893768310547	m	Motion	0
4.5564069747924805	c	Motion	0
6.513002395629883	m	Color	0
18.2906436920166	c	Color	0
1.9463075399398804	m	Motion	0
5.177103042602539	c	Motion	0
0.5297045111656189	m	Color	0
18.06545639038086	c	Color	0
14.065204620361328	m	Motion	0
1.2209843397140503	c	Motion	0
3.7987587451934814	m	Color	0
3.297600507736206	c	Color	0
15.416007995605469	m	Motion	0
4.321367263793945	c	Motion	0
6.023159980773926	m	Color	0
17.12065315246582	c	Color	0
1.9463075399398804	m	Motion	0
4.874616622924805	c	Motion	0
0.5297045111656189	m	Color	0
15.855499267578125	c	Color	0
1.7170124053955078	m	Motion	0
4.355495929718018	c	Motion	0
1.0029884576797485	m	Color	0
17.49285888671875	c	Color	0
21.57573127746582	m	Motion	0
4.5564069747924805	c	Motion	0
5.060755729675293	m	Color	0
18.2906436920166	c	Color	0
21.520437240600586	m	Motion	0
0.7165045142173767	c	Motion	0
3.290493965148926	m	Color	0
0.3631986379623413	c	Color	0
1.7170124053955078	m	Motion	0
3.381826162338257	c	Motion	0
1.0029884576797485	m	Color	0
14.574355125427246	c	Color	0
20.39139175415039	m	Motion	0
4.321367263793945	c	Motion	0
5.887834548950195	m	Color	0
17.12065315246582	c	Color	0
20.336179733276367	m	Motion	0
0.7902282476425171	c	Motion	0
4.153177261352539	m	Color	0
2.075338840484619	c	Color	0
1.6797206401824951	m	Motion	0
4.976144790649414	c	Motion	0
2.6670544147491455	m	Color	0
17.262392044067383	c	Color	0
16.20792579650879	m	Motion	0
5.177103042602539	c	Motion	0
2.8250014781951904	m	Color	0
18.06545639038086	c	Color	0
21.60821533203125	m	Motion	0
0.7165045142173767	c	Motion	0
3.3585398197174072	m	Color	0
0.3631986379623413	c	Color	0
1.6797206401824951	m	Motion	0
3.860351800918579	c	Motion	0
2.6670544147491455	m	Color	0
13.192497253417969	c	Color	0
14.919132232666016	m	Motion	0
4.874616622924805	c	Motion	0
1.8274697065353394	m	Color	0
15.855499267578125	c	Color	0
20.453414916992188	m	Motion	0
0.7902282476425171	c	Motion	0
5.527649879455566	m	Color	0
2.075338840484619	c	Color	0
21.57573127746582	m	Motion	0
13.444976806640625	c	Motion	0
5.060755729675293	m	Color	0
15.680940628051758	c	Color	0
20.39139175415039	m	Motion	0
11.881653785705566	c	Motion	0
5.887834548950195	m	Color	0
18.82187843322754	c	Color	0
0.19981640577316284	m	Motion	0
6.761683940887451	c	Motion	0
1.8264062404632568	m	Color	0
6.634925842285156	c	Color	0
21.520437240600586	m	Motion	0
8.934096336364746	c	Motion	0
3.290493965148926	m	Color	0
14.908075332641602	c	Color	0
20.336179733276367	m	Motion	0
10.29681396484375	c	Motion	0
4.153177261352539	m	Color	0
15.65536880493164	c	Color	0
0.19981640577316284	m	Motion	0
0.7275569438934326	c	Motion	0
1.8264062404632568	m	Color	0
0.6915928721427917	c	Color	0
16.20792579650879	m	Motion	0
7.357542514801025	c	Motion	0
2.8250014781951904	m	Color	0
10.460206031799316	c	Color	0
14.919132232666016	m	Motion	0
5.942691326141357	c	Motion	0
1.8274697065353394	m	Color	0
13.99803638458252	c	Color	0
7.308515548706055	m	Motion	0
6.761683940887451	c	Motion	0
4.718606472015381	m	Color	0
6.634925842285156	c	Color	0
21.60821533203125	m	Motion	0
9.565857887268066	c	Motion	0
3.3585398197174072	m	Color	0
14.654699325561523	c	Color	0
20.453414916992188	m	Motion	0
10.915663719177246	c	Motion	0
5.527649879455566	m	Color	0
15.405718803405762	c	Color	0
7.308515548706055	m	Motion	0
0.7275569438934326	c	Motion	0
4.718606472015381	m	Color	0
0.6915928721427917	c	Color	0
5.097371578216553	m	Motion	0
2.069488763809204	c	Motion	0
1.2184914350509644	m	Color	0
4.180784225463867	c	Color	0
14.33431625366211	m	Motion	0
13.444976806640625	c	Motion	0
7.270030975341797	m	Color	0
15.680940628051758	c	Color	0
11.948653221130371	m	Motion	0
7.357542514801025	c	Motion	0
4.636301040649414	m	Color	0
10.460206031799316	c	Color	0
5.097371578216553	m	Motion	0
1.4958416223526	c	Motion	0
1.2184914350509644	m	Color	0
0.9509871006011963	c	Color	0
17.9283390045166	m	Motion	0
8.934096336364746	c	Motion	0
6.401754379272461	m	Color	0
14.908075332641602	c	Color	0
15.794073104858398	m	Motion	0
9.565857887268066	c	Motion	0
3.8311660289764404	m	Color	0
14.654699325561523	c	Color	0
1.7464773654937744	m	Motion	0
2.069488763809204	c	Motion	0
2.3248372077941895	m	Color	0
4.180784225463867	c	Color	0
15.687895774841309	m	Motion	0
11.881653785705566	c	Motion	0
4.307023048400879	m	Color	0
18.82187843322754	c	Color	0
14.065204620361328	m	Motion	0
5.942691326141357	c	Motion	0
3.7987587451934814	m	Color	0
13.99803638458252	c	Color	0
1.7464773654937744	m	Motion	0
1.4958416223526	c	Motion	0
2.3248372077941895	m	Color	0
0.9509871006011963	c	Color	0
16.991893768310547	m	Motion	0
10.29681396484375	c	Motion	0
6.513002395629883	m	Color	0
15.65536880493164	c	Color	0
15.416007995605469	m	Motion	0
10.915663719177246	c	Motion	0
6.023159980773926	m	Color	0
15.405718803405762	c	Color	0
14.33431625366211	m	Motion	0
0.22361280024051666	c	Motion	0
7.270030975341797	m	Color	0
1.0884207487106323	c	Color	0
17.9283390045166	m	Motion	0
4.355495929718018	c	Motion	0
6.401754379272461	m	Color	0
17.49285888671875	c	Color	0
2.900907039642334	m	Motion	0
4.976144790649414	c	Motion	0
2.741152048110962	m	Color	0
17.262392044067383	c	Color	0
11.948653221130371	m	Motion	0
1.2209843397140503	c	Motion	0
4.636301040649414	m	Color	0
3.297600507736206	c	Color	0
15.794073104858398	m	Motion	0
3.381826162338257	c	Motion	0
3.8311660289764404	m	Color	0
14.574355125427246	c	Color	0
2.900907039642334	m	Motion	0
3.860351800918579	c	Motion	0
2.741152048110962	m	Color	0
13.192497253417969	c	Color	0
15.687895774841309	m	Motion	0
0.22361280024051666	c	Motion	0
4.307023048400879	m	Color	0
1.0884207487106323	c	Color	0
16.991893768310547	m	Motion	0
4.5564069747924805	c	Motion	0
6.513002395629883	m	Color	0
18.2906436920166	c	Color	0
1.9463075399398804	m	Motion	0
5.177103042602539	c	Motion	0
0.5297045111656189	m	Color	0
18.06545639038086	c	Color	0
14.065204620361328	m	Motion	0
1.2209843397140503	c	Motion	0
3.7987587451934814	m	Color	0
3.297600507736206	c	Color	0
15.416007995605469	m	Motion	0
4.321367263793945	c	Motion	0
6.023159980773926	m	Color	0
17.12065315246582	c	Color	0
1.9463075399398804	m	Motion	0
4.874616622924805	c	Motion	0
0.5297045111656189	m	Color	0
15.855499267578125	c	Color	0
1.7170124053955078	m	Motion	0
4.355495929718018	c	Motion	0
1.0029884576797485	m	Color	0
17.49285888671875	c	Color	0
21.57573127746582	m	Motion	0
4.5564069747924805	c	Motion	0
5.060755729675293	m	Color	0
18.2906436920166	c	Color	0
21.520437240600586	m	Motion	0
0.7165045142173767	c	Motion	0
3.290493965148926	m	Color	0
0.3631986379623413	c	Color	0
1.7170124053955078	m	Motion	0
3.381826162338257	c	Motion	0
1.0029884576797485	m	Color	0
14.574355125427246	c	Color	0
20.39139175415039	m	Motion	0
4.321367263793945	c	Motion	0
5.887834548950195	m	Color	0
17.12065315246582	c	Color	0
20.336179733276367	m	Motion	0
0.7902282476425171	c	Motion	0
4.153177261352539	m	Color	0
2.075338840484619	c	Color	0
1.6797206401824951	m	Motion	0
4.976144790649414	c	Motion	0
2.6670544147491455	m	Color	0
17.262392044067383	c	Color	0
16.20792579650879	m	Motion	0
5.177103042602539	c	Motion	0
2.8250014781951904	m	Color	0
18.06545639038086	c	Color	0
21.60821533203125	m	Motion	0
0.7165045142173767	c	Motion	0
3.3585398197174072	m	Color	0
0.3631986379623413	c	Color	0
1.6797206401824951	m	Motion	0
3.860351800918579	c	Motion	0
2.6670544147491455	m	Color	0
13.192497253417969	c	Color	0
14.919132232666016	m	Motion	0
4.874616622924805	c	Motion	0
1.8274697065353394	m	Color	0
15.855499267578125	c	Color	0
20.453414916992188	m	Motion	0
0.7902282476425171	c	Motion	0
5.527649879455566	m	Color	0
2.075338840484619	c	Color	0
21.57573127746582	m	Motion	0
13.444976806640625	c	Motion	0
5.060755729675293	m	Color	0
15.680940628051758	c	Color	0
20.39139175415039	m	Motion	0
11.881653785705566	c	Motion	0
5.887834548950195	m	Color	0
18.82187843322754	c	Color	0
0.19981640577316284	m	Motion	0
6.761683940887451	c	Motion	0
1.8264062404632568	m	Color	0
6.634925842285156	c	Color	0
21.520437240600586	m	Motion	0
8.934096336364746	c	Motion	0
3.290493965148926	m	Color	0
14.908075332641602	c	Color	0
20.336179733276367	m	Motion	0
10.29681396484375	c	Motion	0
4.153177261352539	m	Color	0
15.65536880493164	c	Color	0
0.19981640577316284	m	Motion	0
0.7275569438934326	c	Motion	0
1.8264062404632568	m	Color	0
0.6915928721427917	c	Color	0
16.20792579650879	m	Motion	0
7.357542514801025	c	Motion	0
2.8250014781951904	m	Color	0
10.460206031799316	c	Color	0
14.919132232666016	m	Motion	0
5.942691326141357	c	Motion	0
1.8274697065353394	m	Color	0
13.99803638458252	c	Color	0
7.308515548706055	m	Motion	0
6.761683940887451	c	Motion	0
4.718606472015381	m	Color	0
6.634925842285156	c	Color	0
21.60821533203125	m	Motion	0
9.565857887268066	c	Motion	0
3.3585398197174072	m	Color	0
14.654699325561523	c	Color	0
20.453414916992188	m	Motion	0
10.915663719177246	c	Motion	0
5.527649879455566	m	Color	0
15.405718803405762	c	Color	0
7.308515548706055	m	Motion	0
0.7275569438934326	c	Motion	0
4.718606472015381	m	Color	0
0.6915928721427917	c	Color	0
5.097371578216553	m	Motion	0
2.069488763809204	c	Motion	0
1.2184914350509644	m	Color	0
4.180784225463867	c	Color	0
14.33431625366211	m	Motion	0
13.444976806640625	c	Motion	0
7.270030975341797	m	Color	0
15.680940628051758	c	Color	0
11.948653221130371	m	Motion	0
7.357542514801025	c	Motion	0
4.636301040649414	m	Color	0
10.460206031799316	c	Color	0
5.097371578216553	m	Motion	0
1.4958416223526	c	Motion	0
1.2184914350509644	m	Color	0
0.9509871006011963	c	Color	0
17.9283390045166	m	Motion	0
8.934096336364746	c	Motion	0
6.401754379272461	m	Color	0
14.908075332641602	c	Color	0
15.794073104858398	m	Motion	0
9.565857887268066	c	Motion	0
3.8311660289764404	m	Color	0
14.654699325561523	c	Color	0
1.7464773654937744	m	Motion	0
2.069488763809204	c	Motion	0
2.3248372077941895	m	Color	0
4.180784225463867	c	Color	0
15.687895774841309	m	Motion	0
11.881653785705566	c	Motion	0
4.307023048400879	m	Color	0
18.82187843322754	c	Color	0
14.065204620361328	m	Motion	0
5.942691326141357	c	Motion	0
3.7987587451934814	m	Color	0
13.99803638458252	c	Color	0
1.7464773654937744	m	Motion	0
1.4958416223526	c	Motion	0
2.3248372077941895	m	Color	0
0.9509871006011963	c	Color	0
16.991893768310547	m	Motion	0
10.29681396484375	c	Motion	0
6.513002395629883	m	Color	0
15.65536880493164	c	Color	0
15.416007995605469	m	Motion	0
10.915663719177246	c	Motion	0
6.023159980773926	m	Color	0
15.405718803405762	c	Color	0
14.33431625366211	m	Motion	0
0.22361280024051666	c	Motion	0
7.270030975341797	m	Color	0
1.0884207487106323	c	Color	0
17.9283390045166	m	Motion	0
4.355495929718018	c	Motion	0
6.401754379272461	m	Color	0
17.49285888671875	c	Color	0
2.900907039642334	m	Motion	0
4.976144790649414	c	Motion	0
2.741152048110962	m	Color	0
17.262392044067383	c	Color	0
11.948653221130371	m	Motion	0
1.2209843397140503	c	Motion	0
4.636301040649414	m	Color	0
3.297600507736206	c	Color	0
15.794073104858398	m	Motion	0
3.381826162338257	c	Motion	0
3.8311660289764404	m	Color	0
14.574355125427246	c	Color	0
2.900907039642334	m	Motion	0
3.860351800918579	c	Motion	0
2.741152048110962	m	Color	0
13.192497253417969	c	Color	0
15.687895774841309	m	Motion	0
0.22361280024051666	c	Motion	0
4.307023048400879	m	Color	0
1.0884207487106323	c	Color	0
16.991893768310547	m	Motion	0
4.5564069747924805	c	Motion	0
6.513002395629883	m	Color	0
18.2906436920166	c	Color	0
1.9463075399398804	m	Motion	0
5.177103042602539	c	Motion	0
0.5297045111656189	m	Color	0
18.06545639038086	c	Color	0
14.065204620361328	m	Motion	0
1.2209843397140503	c	Motion	0
3.7987587451934814	m	Color	0
3.297600507736206	c	Color	0
15.416007995605469	m	Motion	0
4.321367263793945	c	Motion	0
6.023159980773926	m	Color	0
17.12065315246582	c	Color	0
1.9463075399398804	m	Motion	0
4.874616622924805	c	Motion	0
0.5297045111656189	m	Color	0
15.855499267578125	c	Color	0
1.7170124053955078	m	Motion	0
4.355495929718018	c	Motion	0
1.0029884576797485	m	Color	0
17.49285888671875	c	Color	0
21.57573127746582	m	Motion	0
4.5564069747924805	c	Motion	0
5.060755729675293	m	Color	0
18.2906436920166	c	Color	0
21.520437240600586	m	Motion	0
0.7165045142173767	c	Motion	0
3.290493965148926	m	Color	0
0.3631986379623413	c	Color	0
1.7170124053955078	m	Motion	0
3.381826162338257	c	Motion	0
1.0029884576797485	m	Color	0
14.574355125427246	c	Color	0
20.39139175415039	m	Motion	0
4.321367263793945	c	Motion	0
5.887834548950195	m	Color	0
17.12065315246582	c	Color	0
20.336179733276367	m	Motion	0
0.7902282476425171	c	Motion	0
4.153177261352539	m	Color	0
2.075338840484619	c	Color	0
1.6797206401824951	m	Motion	0
4.976144790649414	c	Motion	0
2.6670544147491455	m	Color	0
17.262392044067383	c	Color	0
16.20792579650879	m	Motion	0
5.177103042602539	c	Motion	0
2.8250014781951904	m	Color	0
18.06545639038086	c	Color	0
21.60821533203125	m	Motion	0
0.7165045142173767	c	Motion	0
3.3585398197174072	m	Color	0
0.3631986379623413	c	Color	0
1.6797206401824951	m	Motion	0
3.860351800918579	c	Motion	0
2.6670544147491455	m	Color	0
13.192497253417969	c	Color	0
14.919132232666016	m	Motion	0
4.874616622924805	c	Motion	0
1.8274697065353394	m	Color	0
15.855499267578125	c	Color	0
20.453414916992188	m	Motion	0
0.7902282476425171	c	Motion	0
5.527649879455566	m	Color	0
2.075338840484619	c	Color	0
21.57573127746582	m	Motion	0
13.444976806640625	c	Motion	0
5.060755729675293	m	Color	0
15.680940628051758	c	Color	0
20.39139175415039	m	Motion	0
11.881653785705566	c	Motion	0
5.887834548950195	m	Color	0
18.82187843322754	c	Color	0
0.19981640577316284	m	Motion	0
6.761683940887451	c	Motion	0
1.8264062404632568	m	Color	0
6.634925842285156	c	Color	0
21.520437240600586	m	Motion	0
8.934096336364746	c	Motion	0
3.290493965148926	m	Color	0
14.908075332641602	c	Color	0
20.336179733276367	m	Motion	0
10.29681396484375	c	Motion	0
4.153177261352539	m	Color	0
15.65536880493164	c	Color	0
0.19981640577316284	m	Motion	0
0.7275569438934326	c	Motion	0
1.8264062404632568	m	Color	0
0.6915928721427917	c	Color	0
16.20792579650879	m	Motion	0
7.357542514801025	c	Motion	0
2.8250014781951904	m	Color	0
10.460206031799316	c	Color	0
14.919132232666016	m	Motion	0
5.942691326141357	c	Motion	0
1.8274697065353394	m	Color	0
13.99803638458252	c	Color	0
7.308515548706055	m	Motion	0
6.761683940887451	c	Motion	0
4.718606472015381	m	Color	0
6.634925842285156	c	Color	0
21.60821533203125	m	Motion	0
9.565857887268066	c	Motion	0
3.3585398197174072	m	Color	0
14.654699325561523	c	Color	0
20.453414916992188	m	Motion	0
10.915663719177246	c	Motion	0
5.527649879455566	m	Color	0
15.405718803405762	c	Color	0
7.308515548706055	m	Motion	0
0.7275569438934326	c	Motion	0
4.718606472015381	m	Color	0
0.6915928721427917	c	Color	0
5.097371578216553	m	Motion	0
2.069488763809204	c	Motion	0
1.2184914350509644	m	Color	0
4.180784225463867	c	Color	0
14.33431625366211	m	Motion	0
13.444976806640625	c	Motion	0
7.270030975341797	m	Color	0
15.680940628051758	c	Color	0
11.948653221130371	m	Motion	0
7.357542514801025	c	Motion	0
4.636301040649414	m	Color	0
10.460206031799316	c	Color	0
5.097371578216553	m	Motion	0
1.4958416223526	c	Motion	0
1.2184914350509644	m	Color	0
0.9509871006011963	c	Color	0
17.9283390045166	m	Motion	0
8.934096336364746	c	Motion	0
6.401754379272461	m	Color	0
14.908075332641602	c	Color	0
15.794073104858398	m	Motion	0
9.565857887268066	c	Motion	0
3.8311660289764404	m	Color	0
14.654699325561523	c	Color	0
1.7464773654937744	m	Motion	0
2.069488763809204	c	Motion	0
2.3248372077941895	m	Color	0
4.180784225463867	c	Color	0
15.687895774841309	m	Motion	0
11.881653785705566	c	Motion	0
4.307023048400879	m	Color	0
18.82187843322754	c	Color	0
14.065204620361328	m	Motion	0
5.942691326141357	c	Motion	0
3.7987587451934814	m	Color	0
13.99803638458252	c	Color	0
1.7464773654937744	m	Motion	0
1.4958416223526	c	Motion	0
2.3248372077941895	m	Color	0
0.9509871006011963	c	Color	0
16.991893768310547	m	Motion	0
10.29681396484375	c	Motion	0
6.513002395629883	m	Color	0
15.65536880493164	c	Color	0
15.416007995605469	m	Motion	0
10.915663719177246	c	Motion	0
6.023159980773926	m	Color	0
15.405718803405762	c	Color	0
14.33431625366211	m	Motion	0
0.22361280024051666	c	Motion	0
7.270030975341797	m	Color	0
1.0884207487106323	c	Color	0
17.9283390045166	m	Motion	0
4.355495929718018	c	Motion	0
6.401754379272461	m	Color	0
17.49285888671875	c	Color	0
2.900907039642334	m	Motion	0
4.976144790649414	c	Motion	0
2.741152048110962	m	Color	0
17.262392044067383	c	Color	0
11.948653221130371	m	Motion	0
1.2209843397140503	c	Motion	0
4.636301040649414	m	Color	0
3.297600507736206	c	Color	0
15.794073104858398	m	Motion	0
3.381826162338257	c	Motion	0
3.8311660289764404	m	Color	0
14.574355125427246	c	Color	0
2.900907039642334	m	Motion	0
3.860351800918579	c	Motion	0
2.741152048110962	m	Color	0
13.192497253417969	c	Color	0
15.687895774841309	m	Motion	0
0.22361280024051666	c	Motion	0
4.307023048400879	m	Color	0
1.0884207487106323	c	Color	0
16.991893768310547	m	Motion	0
4.5564069747924805	c	Motion	0
6.513002395629883	m	Color	0
18.2906436920166	c	Color	0
1.9463075399398804	m	Motion	0
5.177103042602539	c	Motion	0
0.5297045111656189	m	Color	0
18.06545639038086	c	Color	0
14.065204620361328	m	Motion	0
1.2209843397140503	c	Motion	0
3.7987587451934814	m	Color	0
3.297600507736206	c	Color	0
15.416007995605469	m	Motion	0
4.321367263793945	c	Motion	0
6.023159980773926	m	Color	0
17.12065315246582	c	Color	0
1.9463075399398804	m	Motion	0
4.874616622924805	c	Motion	0
0.5297045111656189	m	Color	0
15.855499267578125	c	Color	0
1.7170124053955078	m	Motion	0
4.355495929718018	c	Motion	0
1.0029884576797485	m	Color	0
17.49285888671875	c	Color	0
21.57573127746582	m	Motion	0
4.5564069747924805	c	Motion	0
5.060755729675293	m	Color	0
18.2906436920166	c	Color	0
21.520437240600586	m	Motion	0
0.7165045142173767	c	Motion	0
3.290493965148926	m	Color	0
0.3631986379623413	c	Color	0
1.7170124053955078	m	Motion	0
3.381826162338257	c	Motion	0
1.0029884576797485	m	Color	0
14.574355125427246	c	Color	0
20.39139175415039	m	Motion	0
4.321367263793945	c	Motion	0
5.887834548950195	m	Color	0
17.12065315246582	c	Color	0
20.336179733276367	m	Motion	0
0.7902282476425171	c	Motion	0
4.153177261352539	m	Color	0
2.075338840484619	c	Color	0
1.6797206401824951	m	Motion	0
4.976144790649414	c	Motion	0
2.6670544147491455	m	Color	0
17.262392044067383	c	Color	0
16.20792579650879	m	Motion	0
5.177103042602539	c	Motion	0
2.8250014781951904	m	Color	0
18.06545639038086	c	Color	0
21.60821533203125	m	Motion	0
0.7165045142173767	c	Motion	0
3.3585398197174072	m	Color	0
0.3631986379623413	c	Color	0
1.6797206401824951	m	Motion	0
3.860351800918579	c	Motion	0
2.6670544147491455	m	Color	0
13.192497253417969	c	Color	0
14.919132232666016	m	Motion	0
4.874616622924805	c	Motion	0
1.8274697065353394	m	Color	0
15.855499267578125	c	Color	0
20.453414916992188	m	Motion	0
0.7902282476425171	c	Motion	0
5.527649879455566	m	Color	0
2.075338840484619	c	Color	0
21.57573127746582	m	Motion	0
13.444976806640625	c	Motion	0
5.060755729675293	m	Color	0
15.680940628051758	c	Color	0
20.39139175415039	m	Motion	0
11.881653785705566	c	Motion	0
5.887834548950195	m	Color	0
18.82187843322754	c	Color	0
0.19981640577316284	m	Motion	0
6.761683940887451	c	Motion	0
1.8264062404632568	m	Color	0
6.634925842285156	c	Color	0
21.520437240600586	m	Motion	0
8.934096336364746	c	Motion	0
3.290493965148926	m	Color	0
14.908075332641602	c	Color	0
20.336179733276367	m	Motion	0
10.29681396484375	c	Motion	0
4.153177261352539	m	Color	0
15.65536880493164	c	Color	0
0.19981640577316284	m	Motion	0
0.7275569438934326	c	Motion	0
1.8264062404632568	m	Color	0
0.6915928721427917	c	Color	0
16.20792579650879	m	Motion	0
7.357542514801025	c	Motion	0
2.8250014781951904	m	Color	0
10.460206031799316	c	Color	0
14.919132232666016	m	Motion	0
5.942691326141357	c	Motion	0
1.8274697065353394	m	Color	0
13.99803638458252	c	Color	0
7.308515548706055	m	Motion	0
6.761683940887451	c	Motion	0
4.718606472015381	m	Color	0
6.634925842285156	c	Color	0
21.60821533203125	m	Motion	0
9.565857887268066	c	Motion	0
3.3585398197174072	m	Color	0
14.654699325561523	c	Color	0
20.453414916992188	m	Motion	0
10.915663719177246	c	Motion	0
5.527649879455566	m	Color	0
15.405718803405762	c	Color	0
7.308515548706055	m	Motion	0
0.7275569438934326	c	Motion	0
4.718606472015381	m	Color	0
0.6915928721427917	c	Color	0
5.097371578216553	m	Motion	0
2.069488763809204	c	Motion	0
1.2184914350509644	m	Color	0
4.180784225463867	c	Color	0
14.33431625366211	m	Motion	0
13.444976806640625	c	Motion	0
7.270030975341797	m	Color	0
15.680940628051758	c	Color	0
11.948653221130371	m	Motion	0
7.357542514801025	c	Motion	0
4.636301040649414	m	Color	0
10.460206031799316	c	Color	0
5.097371578216553	m	Motion	0
1.4958416223526	c	Motion	0
1.2184914350509644	m	Color	0
0.9509871006011963	c	Color	0
17.9283390045166	m	Motion	0
8.934096336364746	c	Motion	0
6.401754379272461	m	Color	0
14.908075332641602	c	Color	0
15.794073104858398	m	Motion	0
9.565857887268066	c	Motion	0
3.8311660289764404	m	Color	0
14.654699325561523	c	Color	0
1.7464773654937744	m	Motion	0
2.069488763809204	c	Motion	0
2.3248372077941895	m	Color	0
4.180784225463867	c	Color	0
15.687895774841309	m	Motion	0
11.881653785705566	c	Motion	0
4.307023048400879	m	Color	0
18.82187843322754	c	Color	0
14.065204620361328	m	Motion	0
5.942691326141357	c	Motion	0
3.7987587451934814	m	Color	0
13.99803638458252	c	Color	0
1.7464773654937744	m	Motion	0
1.4958416223526	c	Motion	0
2.3248372077941895	m	Color	0
0.9509871006011963	c	Color	0
16.991893768310547	m	Motion	0
10.29681396484375	c	Motion	0
6.513002395629883	m	Color	0
15.65536880493164	c	Color	0
15.416007995605469	m	Motion	0
10.915663719177246	c	Motion	0
6.023159980773926	m	Color	0
15.405718803405762	c	Color	0
14.33431625366211	m	Motion	0
0.22361280024051666	c	Motion	0
7.270030975341797	m	Color	0
1.0884207487106323	c	Color	0
17.9283390045166	m	Motion	0
4.355495929718018	c	Motion	0
6.401754379272461	m	Color	0
17.49285888671875	c	Color	0
2.900907039642334	m	Motion	0
4.976144790649414	c	Motion	0
2.741152048110962	m	Color	0
17.262392044067383	c	Color	0
11.948653221130371	m	Motion	0
1.2209843397140503	c	Motion	0
4.636301040649414	m	Color	0
3.297600507736206	c	Color	0
15.794073104858398	m	Motion	0
3.381826162338257	c	Motion	0
3.8311660289764404	m	Color	0
14.574355125427246	c	Color	0
2.900907039642334	m	Motion	0
3.860351800918579	c	Motion	0
2.741152048110962	m	Color	0
13.192497253417969	c	Color	0
15.687895774841309	m	Motion	0
0.22361280024051666	c	Motion	0
4.307023048400879	m	Color	0
1.0884207487106323	c	Color	0
16.991893768310547	m	Motion	0
4.5564069747924805	c	Motion	0
6.513002395629883	m	Color	0
18.2906436920166	c	Color	0
1.9463075399398804	m	Motion	0
5.177103042602539	c	Motion	0
0.5297045111656189	m	Color	0
18.06545639038086	c	Color	0
14.065204620361328	m	Motion	0
1.2209843397140503	c	Motion	0
3.7987587451934814	m	Color	0
3.297600507736206	c	Color	0
15.416007995605469	m	Motion	0
4.321367263793945	c	Motion	0
6.023159980773926	m	Color	0
17.12065315246582	c	Color	0
1.9463075399398804	m	Motion	0
4.874616622924805	c	Motion	0
0.5297045111656189	m	Color	0
15.855499267578125	c	Color	0
1.7170124053955078	m	Motion	0
4.355495929718018	c	Motion	0
1.0029884576797485	m	Color	0
17.49285888671875	c	Color	0
21.57573127746582	m	Motion	0
4.5564069747924805	c	Motion	0
5.060755729675293	m	Color	0
18.2906436920166	c	Color	0
21.520437240600586	m	Motion	0
0.7165045142173767	c	Motion	0
3.290493965148926	m	Color	0
0.3631986379623413	c	Color	0
1.7170124053955078	m	Motion	0
3.381826162338257	c	Motion	0
1.0029884576797485	m	Color	0
14.574355125427246	c	Color	0
20.39139175415039	m	Motion	0
4.321367263793945	c	Motion	0
5.887834548950195	m	Color	0
17.12065315246582	c	Color	0
20.336179733276367	m	Motion	0
0.7902282476425171	c	Motion	0
4.153177261352539	m	Color	0
2.075338840484619	c	Color	0
1.6797206401824951	m	Motion	0
4.976144790649414	c	Motion	0
2.6670544147491455	m	Color	0
17.262392044067383	c	Color	0
16.20792579650879	m	Motion	0
5.177103042602539	c	Motion	0
2.8250014781951904	m	Color	0
18.06545639038086	c	Color	0
21.60821533203125	m	Motion	0
0.7165045142173767	c	Motion	0
3.3585398197174072	m	Color	0
0.3631986379623413	c	Color	0
1.6797206401824951	m	Motion	0
3.860351800918579	c	Motion	0
2.6670544147491455	m	Color	0
13.192497253417969	c	Color	0
14.919132232666016	m	Motion	0
4.874616622924805	c	Motion	0
1.8274697065353394	m	Color	0
15.855499267578125	c	Color	0
20.453414916992188	m	Motion	0
0.7902282476425171	c	Motion	0
5.527649879455566	m	Color	0
2.075338840484619	c	Color	0
21.57573127746582	m	Motion	0
13.444976806640625	c	Motion	0
5.060755729675293	m	Color	0
15.680940628051758	c	Color	0
20.39139175415039	m	Motion	0
11.881653785705566	c	Motion	0
5.887834548950195	m	Color	0
18.82187843322754	c	Color	0
0.19981640577316284	m	Motion	0
6.761683940887451	c	Motion	0
1.8264062404632568	m	Color	0
6.634925842285156	c	Color	0
21.520437240600586	m	Motion	0
8.934096336364746	c	Motion	0
3.290493965148926	m	Color	0
14.908075332641602	c	Color	0
20.336179733276367	m	Motion	0
10.29681396484375	c	Motion	0
4.153177261352539	m	Color	0
15.65536880493164	c	Color	0
0.19981640577316284	m	Motion	0
0.7275569438934326	c	Motion	0
1.8264062404632568	m	Color	0
0.6915928721427917	c	Color	0
16.20792579650879	m	Motion	0
7.357542514801025	c	Motion	0
2.8250014781951904	m	Color	0
10.460206031799316	c	Color	0
14.919132232666016	m	Motion	0
5.942691326141357	c	Motion	0
1.8274697065353394	m	Color	0
13.99803638458252	c	Color	0
7.308515548706055	m	Motion	0
6.761683940887451	c	Motion	0
4.718606472015381	m	Color	0
6.634925842285156	c	Color	0
21.60821533203125	m	Motion	0
9.565857887268066	c	Motion	0
3.3585398197174072	m	Color	0
14.654699325561523	c	Color	0
20.453414916992188	m	Motion	0
10.915663719177246	c	Motion	0
5.527649879455566	m	Color	0
15.405718803405762	c	Color	0
7.308515548706055	m	Motion	0
0.7275569438934326	c	Motion	0
4.718606472015381	m	Color	0
0.6915928721427917	c	Color	0
5.097371578216553	m	Motion	0
2.069488763809204	c	Motion	0
1.2184914350509644	m	Color	0
4.180784225463867	c	Color	0
14.33431625366211	m	Motion	0
13.444976806640625	c	Motion	0
7.270030975341797	m	Color	0
15.680940628051758	c	Color	0
11.948653221130371	m	Motion	0
7.357542514801025	c	Motion	0
4.636301040649414	m	Color	0
10.460206031799316	c	Color	0
5.097371578216553	m	Motion	0
1.4958416223526	c	Motion	0
1.2184914350509644	m	Color	0
0.9509871006011963	c	Color	0
17.9283390045166	m	Motion	0
8.934096336364746	c	Motion	0
6.401754379272461	m	Color	0
14.908075332641602	c	Color	0
15.794073104858398	m	Motion	0
9.565857887268066	c	Motion	0
3.8311660289764404	m	Color	0
14.654699325561523	c	Color	0
1.7464773654937744	m	Motion	0
2.069488763809204	c	Motion	0
2.3248372077941895	m	Color	0
4.180784225463867	c	Color	0
15.687895774841309	m	Motion	0
11.881653785705566	c	Motion	0
4.307023048400879	m	Color	0
18.82187843322754	c	Color	0
14.065204620361328	m	Motion	0
5.942691326141357	c	Motion	0
3.7987587451934814	m	Color	0
13.99803638458252	c	Color	0
1.7464773654937744	m	Motion	0
1.4958416223526	c	Motion	0
2.3248372077941895	m	Color	0
0.9509871006011963	c	Color	0
16.991893768310547	m	Motion	0
10.29681396484375	c	Motion	0
6.513002395629883	m	Color	0
15.65536880493164	c	Color	0
15.416007995605469	m	Motion	0
10.915663719177246	c	Motion	0
6.023159980773926	m	Color	0
15.405718803405762	c	Color	0
14.33431625366211	m	Motion	0
0.22361280024051666	c	Motion	0
7.270030975341797	m	Color	0
1.0884207487106323	c	Color	0
17.9283390045166	m	Motion	0
4.355495929718018	c	Motion	0
6.401754379272461	m	Color	0
17.49285888671875	c	Color	0
2.900907039642334	m	Motion	0
4.976144790649414	c	Motion	0
2.741152048110962	m	Color	0
17.262392044067383	c	Color	0
11.948653221130371	m	Motion	0
1.2209843397140503	c	Motion	0
4.636301040649414	m	Color	0
3.297600507736206	c	Color	0
15.794073104858398	m	Motion	0
3.381826162338257	c	Motion	0
3.8311660289764404	m	Color	0
14.574355125427246	c	Color	0
2.900907039642334	m	Motion	0
3.860351800918579	c	Motion	0
2.741152048110962	m	Color	0
13.192497253417969	c	Color	0
15.687895774841309	m	Motion	0
0.22361280024051666	c	Motion	0
4.307023048400879	m	Color	0
1.0884207487106323	c	Color	0
16.991893768310547	m	Motion	0
4.5564069747924805	c	Motion	0
6.513002395629883	m	Color	0
[truncated: 42,161 more rows]
