# Supplementary material for: Adaptive stretching of representations across brain regions and deep learning model layers
Source: Nat Commun. 2025 Nov 21;16:10302. doi: 10.1038/s41467-025-65231-y (PMC12638828; doi:10.1038/s41467-025-65231-y)
Supplement: Supplementary file 4 — Source Data [file 41467_2025_65231_MOESM4_ESM.zip › Source-data-file/Supplemental III.5/layer_3_stats.csv]

dissimilarity	motion_color_mismatch	motion_color_task	simulationID
3.0673434734344482	m	Motion	0
1.6402833461761475	c	Motion	0
1.563895583152771	m	Color	0
3.3231399059295654	c	Color	0
10.828289031982422	m	Motion	0
9.110177993774414	c	Motion	0
7.460774898529053	m	Color	0
9.25363826751709	c	Color	0
7.561399936676025	m	Motion	0
4.986997127532959	c	Motion	0
5.030333042144775	m	Color	0
5.605807304382324	c	Color	0
3.0673434734344482	m	Motion	0
1.1511731147766113	c	Motion	0
1.563895583152771	m	Color	0
0.9663537740707397	c	Color	0
12.307493209838867	m	Motion	0
6.93295955657959	c	Motion	0
7.313514232635498	m	Color	0
8.360030174255371	c	Color	0
9.47176742553711	m	Motion	0
7.555810451507568	c	Motion	0
5.256302356719971	m	Color	0
8.324079513549805	c	Color	0
1.2389463186264038	m	Motion	0
1.6402833461761475	c	Motion	0
1.6393671035766602	m	Color	0
3.3231399059295654	c	Color	0
11.48160457611084	m	Motion	0
8.922216415405273	c	Motion	0
6.701212406158447	m	Color	0
11.248970031738281	c	Color	0
8.826401710510254	m	Motion	0
5.0918169021606445	c	Motion	0
5.363934516906738	m	Color	0
8.280801773071289	c	Color	0
1.2389463186264038	m	Motion	0
1.1511731147766113	c	Motion	0
1.6393671035766602	m	Color	0
0.9663537740707397	c	Color	0
12.16274642944336	m	Motion	0
7.824498653411865	c	Motion	0
7.97988748550415	m	Color	0
8.996474266052246	c	Color	0
9.566926956176758	m	Motion	0
8.427398681640625	c	Motion	0
6.666046142578125	m	Color	0
8.955782890319824	c	Color	0
10.828289031982422	m	Motion	0
1.5298469066619873	c	Motion	0
7.460774898529053	m	Color	0
2.6699764728546143	c	Color	0
12.307493209838867	m	Motion	0
6.7089643478393555	c	Motion	0
7.313514232635498	m	Color	0
11.72391128540039	c	Color	0
3.7892589569091797	m	Motion	0
6.863827705383301	c	Motion	0
2.9210286140441895	m	Color	0
11.59898567199707	c	Color	0
7.561399936676025	m	Motion	0
2.467756509780884	c	Motion	0
5.030333042144775	m	Color	0
4.064964771270752	c	Color	0
9.47176742553711	m	Motion	0
5.293160438537598	c	Motion	0
5.256302356719971	m	Color	0
9.008630752563477	c	Color	0
3.7892589569091797	m	Motion	0
5.122066974639893	c	Motion	0
2.9210286140441895	m	Color	0
8.439925193786621	c	Color	0
11.48160457611084	m	Motion	0
1.5298469066619873	c	Motion	0
6.701212406158447	m	Color	0
2.6699764728546143	c	Color	0
12.16274642944336	m	Motion	0
7.699404239654541	c	Motion	0
7.97988748550415	m	Color	0
13.66043472290039	c	Color	0
2.8857386112213135	m	Motion	0
7.79999303817749	c	Motion	0
1.5687204599380493	m	Color	0
13.547140121459961	c	Color	0
8.826401710510254	m	Motion	0
2.467756509780884	c	Motion	0
5.363934516906738	m	Color	0
4.064964771270752	c	Color	0
9.566926956176758	m	Motion	0
6.839771747589111	c	Motion	0
6.666046142578125	m	Color	0
12.131963729858398	c	Color	0
2.8857386112213135	m	Motion	0
6.833151817321777	c	Motion	0
1.5687204599380493	m	Color	0
11.728248596191406	c	Color	0
1.3641247749328613	m	Motion	0
6.7089643478393555	c	Motion	0
0.9164752960205078	m	Color	0
11.72391128540039	c	Color	0
12.601247787475586	m	Motion	0
7.699404239654541	c	Motion	0
6.948496341705322	m	Color	0
13.66043472290039	c	Color	0
12.543960571289062	m	Motion	0
1.1122207641601562	c	Motion	0
6.148168563842773	m	Color	0
0.4670761823654175	c	Color	0
1.3641247749328613	m	Motion	0
5.293160438537598	c	Motion	0
0.9164752960205078	m	Color	0
9.008630752563477	c	Color	0
11.963984489440918	m	Motion	0
6.839771747589111	c	Motion	0
6.624922752380371	m	Color	0
12.131963729858398	c	Color	0
11.90695571899414	m	Motion	0
1.1056801080703735	c	Motion	0
5.761340141296387	m	Color	0
1.3349494934082031	c	Color	0
1.3428964614868164	m	Motion	0
6.863827705383301	c	Motion	0
1.7115684747695923	m	Color	0
11.59898567199707	c	Color	0
8.915362358093262	m	Motion	0
7.79999303817749	c	Motion	0
5.267127990722656	m	Color	0
13.547140121459961	c	Color	0
12.723292350769043	m	Motion	0
1.1122207641601562	c	Motion	0
6.275688648223877	m	Color	0
0.4670761823654175	c	Color	0
1.3428964614868164	m	Motion	0
5.122066974639893	c	Motion	0
1.7115684747695923	m	Color	0
8.439925193786621	c	Color	0
8.339202880859375	m	Motion	0
6.833151817321777	c	Motion	0
4.265423774719238	m	Color	0
11.728248596191406	c	Color	0
12.250239372253418	m	Motion	0
1.1056801080703735	c	Motion	0
5.906691074371338	m	Color	0
1.3349494934082031	c	Color	0
12.601247787475586	m	Motion	0
9.110177993774414	c	Motion	0
6.948496341705322	m	Color	0
9.25363826751709	c	Color	0
11.963984489440918	m	Motion	0
8.922216415405273	c	Motion	0
6.624922752380371	m	Color	0
11.248970031738281	c	Color	0
0.7617538571357727	m	Motion	0
4.445014953613281	c	Motion	0
1.8519984483718872	m	Color	0
4.522012710571289	c	Color	0
12.543960571289062	m	Motion	0
6.93295955657959	c	Motion	0
6.148168563842773	m	Color	0
8.360030174255371	c	Color	0
11.90695571899414	m	Motion	0
7.824498653411865	c	Motion	0
5.761340141296387	m	Color	0
8.996474266052246	c	Color	0
0.7617538571357727	m	Motion	0
1.0078988075256348	c	Motion	0
1.8519984483718872	m	Color	0
1.0063295364379883	c	Color	0
8.915362358093262	m	Motion	0
4.986997127532959	c	Motion	0
5.267127990722656	m	Color	0
5.605807304382324	c	Color	0
8.339202880859375	m	Motion	0
5.0918169021606445	c	Motion	0
4.265423774719238	m	Color	0
8.280801773071289	c	Color	0
4.799028396606445	m	Motion	0
4.445014953613281	c	Motion	0
3.187847852706909	m	Color	0
4.522012710571289	c	Color	0
12.723292350769043	m	Motion	0
7.555810451507568	c	Motion	0
6.275688648223877	m	Color	0
8.324079513549805	c	Color	0
12.250239372253418	m	Motion	0
8.427398681640625	c	Motion	0
5.906691074371338	m	Color	0
8.955782890319824	c	Color	0
4.799028396606445	m	Motion	0
1.0078988075256348	c	Motion	0
3.187847852706909	m	Color	0
1.0063295364379883	c	Color	0
3.0673434734344482	m	Motion	0
1.6402833461761475	c	Motion	0
1.563895583152771	m	Color	0
3.3231399059295654	c	Color	0
10.828289031982422	m	Motion	0
9.110177993774414	c	Motion	0
7.460774898529053	m	Color	0
9.25363826751709	c	Color	0
7.561399936676025	m	Motion	0
4.986997127532959	c	Motion	0
5.030333042144775	m	Color	0
5.605807304382324	c	Color	0
3.0673434734344482	m	Motion	0
1.1511731147766113	c	Motion	0
1.563895583152771	m	Color	0
0.9663537740707397	c	Color	0
12.307493209838867	m	Motion	0
6.93295955657959	c	Motion	0
7.313514232635498	m	Color	0
8.360030174255371	c	Color	0
9.47176742553711	m	Motion	0
7.555810451507568	c	Motion	0
5.256302356719971	m	Color	0
8.324079513549805	c	Color	0
1.2389463186264038	m	Motion	0
1.6402833461761475	c	Motion	0
1.6393671035766602	m	Color	0
3.3231399059295654	c	Color	0
11.48160457611084	m	Motion	0
8.922216415405273	c	Motion	0
6.701212406158447	m	Color	0
11.248970031738281	c	Color	0
8.826401710510254	m	Motion	0
5.0918169021606445	c	Motion	0
5.363934516906738	m	Color	0
8.280801773071289	c	Color	0
1.2389463186264038	m	Motion	0
1.1511731147766113	c	Motion	0
1.6393671035766602	m	Color	0
0.9663537740707397	c	Color	0
12.16274642944336	m	Motion	0
7.824498653411865	c	Motion	0
7.97988748550415	m	Color	0
8.996474266052246	c	Color	0
9.566926956176758	m	Motion	0
8.427398681640625	c	Motion	0
6.666046142578125	m	Color	0
8.955782890319824	c	Color	0
10.828289031982422	m	Motion	0
1.5298469066619873	c	Motion	0
7.460774898529053	m	Color	0
2.6699764728546143	c	Color	0
12.307493209838867	m	Motion	0
6.7089643478393555	c	Motion	0
7.313514232635498	m	Color	0
11.72391128540039	c	Color	0
3.7892589569091797	m	Motion	0
6.863827705383301	c	Motion	0
2.9210286140441895	m	Color	0
11.59898567199707	c	Color	0
7.561399936676025	m	Motion	0
2.467756509780884	c	Motion	0
5.030333042144775	m	Color	0
4.064964771270752	c	Color	0
9.47176742553711	m	Motion	0
5.293160438537598	c	Motion	0
5.256302356719971	m	Color	0
9.008630752563477	c	Color	0
3.7892589569091797	m	Motion	0
5.122066974639893	c	Motion	0
2.9210286140441895	m	Color	0
8.439925193786621	c	Color	0
11.48160457611084	m	Motion	0
1.5298469066619873	c	Motion	0
6.701212406158447	m	Color	0
2.6699764728546143	c	Color	0
12.16274642944336	m	Motion	0
7.699404239654541	c	Motion	0
7.97988748550415	m	Color	0
13.66043472290039	c	Color	0
2.8857386112213135	m	Motion	0
7.79999303817749	c	Motion	0
1.5687204599380493	m	Color	0
13.547140121459961	c	Color	0
8.826401710510254	m	Motion	0
2.467756509780884	c	Motion	0
5.363934516906738	m	Color	0
4.064964771270752	c	Color	0
9.566926956176758	m	Motion	0
6.839771747589111	c	Motion	0
6.666046142578125	m	Color	0
12.131963729858398	c	Color	0
2.8857386112213135	m	Motion	0
6.833151817321777	c	Motion	0
1.5687204599380493	m	Color	0
11.728248596191406	c	Color	0
1.3641247749328613	m	Motion	0
6.7089643478393555	c	Motion	0
0.9164752960205078	m	Color	0
11.72391128540039	c	Color	0
12.601247787475586	m	Motion	0
7.699404239654541	c	Motion	0
6.948496341705322	m	Color	0
13.66043472290039	c	Color	0
12.543960571289062	m	Motion	0
1.1122207641601562	c	Motion	0
6.148168563842773	m	Color	0
0.4670761823654175	c	Color	0
1.3641247749328613	m	Motion	0
5.293160438537598	c	Motion	0
0.9164752960205078	m	Color	0
9.008630752563477	c	Color	0
11.963984489440918	m	Motion	0
6.839771747589111	c	Motion	0
6.624922752380371	m	Color	0
12.131963729858398	c	Color	0
11.90695571899414	m	Motion	0
1.1056801080703735	c	Motion	0
5.761340141296387	m	Color	0
1.3349494934082031	c	Color	0
1.3428964614868164	m	Motion	0
6.863827705383301	c	Motion	0
1.7115684747695923	m	Color	0
11.59898567199707	c	Color	0
8.915362358093262	m	Motion	0
7.79999303817749	c	Motion	0
5.267127990722656	m	Color	0
13.547140121459961	c	Color	0
12.723292350769043	m	Motion	0
1.1122207641601562	c	Motion	0
6.275688648223877	m	Color	0
0.4670761823654175	c	Color	0
1.3428964614868164	m	Motion	0
5.122066974639893	c	Motion	0
1.7115684747695923	m	Color	0
8.439925193786621	c	Color	0
8.339202880859375	m	Motion	0
6.833151817321777	c	Motion	0
4.265423774719238	m	Color	0
11.728248596191406	c	Color	0
12.250239372253418	m	Motion	0
1.1056801080703735	c	Motion	0
5.906691074371338	m	Color	0
1.3349494934082031	c	Color	0
12.601247787475586	m	Motion	0
9.110177993774414	c	Motion	0
6.948496341705322	m	Color	0
9.25363826751709	c	Color	0
11.963984489440918	m	Motion	0
8.922216415405273	c	Motion	0
6.624922752380371	m	Color	0
11.248970031738281	c	Color	0
0.7617538571357727	m	Motion	0
4.445014953613281	c	Motion	0
1.8519984483718872	m	Color	0
4.522012710571289	c	Color	0
12.543960571289062	m	Motion	0
6.93295955657959	c	Motion	0
6.148168563842773	m	Color	0
8.360030174255371	c	Color	0
11.90695571899414	m	Motion	0
7.824498653411865	c	Motion	0
5.761340141296387	m	Color	0
8.996474266052246	c	Color	0
0.7617538571357727	m	Motion	0
1.0078988075256348	c	Motion	0
1.8519984483718872	m	Color	0
1.0063295364379883	c	Color	0
8.915362358093262	m	Motion	0
4.986997127532959	c	Motion	0
5.267127990722656	m	Color	0
5.605807304382324	c	Color	0
8.339202880859375	m	Motion	0
5.0918169021606445	c	Motion	0
4.265423774719238	m	Color	0
8.280801773071289	c	Color	0
4.799028396606445	m	Motion	0
4.445014953613281	c	Motion	0
3.187847852706909	m	Color	0
4.522012710571289	c	Color	0
12.723292350769043	m	Motion	0
7.555810451507568	c	Motion	0
6.275688648223877	m	Color	0
8.324079513549805	c	Color	0
12.250239372253418	m	Motion	0
8.427398681640625	c	Motion	0
5.906691074371338	m	Color	0
8.955782890319824	c	Color	0
4.799028396606445	m	Motion	0
1.0078988075256348	c	Motion	0
3.187847852706909	m	Color	0
1.0063295364379883	c	Color	0
3.0673434734344482	m	Motion	0
1.6402833461761475	c	Motion	0
1.563895583152771	m	Color	0
3.3231399059295654	c	Color	0
10.828289031982422	m	Motion	0
9.110177993774414	c	Motion	0
7.460774898529053	m	Color	0
9.25363826751709	c	Color	0
7.561399936676025	m	Motion	0
4.986997127532959	c	Motion	0
5.030333042144775	m	Color	0
5.605807304382324	c	Color	0
3.0673434734344482	m	Motion	0
1.1511731147766113	c	Motion	0
1.563895583152771	m	Color	0
0.9663537740707397	c	Color	0
12.307493209838867	m	Motion	0
6.93295955657959	c	Motion	0
7.313514232635498	m	Color	0
8.360030174255371	c	Color	0
9.47176742553711	m	Motion	0
7.555810451507568	c	Motion	0
5.256302356719971	m	Color	0
8.324079513549805	c	Color	0
1.2389463186264038	m	Motion	0
1.6402833461761475	c	Motion	0
1.6393671035766602	m	Color	0
3.3231399059295654	c	Color	0
11.48160457611084	m	Motion	0
8.922216415405273	c	Motion	0
6.701212406158447	m	Color	0
11.248970031738281	c	Color	0
8.826401710510254	m	Motion	0
5.0918169021606445	c	Motion	0
5.363934516906738	m	Color	0
8.280801773071289	c	Color	0
1.2389463186264038	m	Motion	0
1.1511731147766113	c	Motion	0
1.6393671035766602	m	Color	0
0.9663537740707397	c	Color	0
12.16274642944336	m	Motion	0
7.824498653411865	c	Motion	0
7.97988748550415	m	Color	0
8.996474266052246	c	Color	0
9.566926956176758	m	Motion	0
8.427398681640625	c	Motion	0
6.666046142578125	m	Color	0
8.955782890319824	c	Color	0
10.828289031982422	m	Motion	0
1.5298469066619873	c	Motion	0
7.460774898529053	m	Color	0
2.6699764728546143	c	Color	0
12.307493209838867	m	Motion	0
6.7089643478393555	c	Motion	0
7.313514232635498	m	Color	0
11.72391128540039	c	Color	0
3.7892589569091797	m	Motion	0
6.863827705383301	c	Motion	0
2.9210286140441895	m	Color	0
11.59898567199707	c	Color	0
7.561399936676025	m	Motion	0
2.467756509780884	c	Motion	0
5.030333042144775	m	Color	0
4.064964771270752	c	Color	0
9.47176742553711	m	Motion	0
5.293160438537598	c	Motion	0
5.256302356719971	m	Color	0
9.008630752563477	c	Color	0
3.7892589569091797	m	Motion	0
5.122066974639893	c	Motion	0
2.9210286140441895	m	Color	0
8.439925193786621	c	Color	0
11.48160457611084	m	Motion	0
1.5298469066619873	c	Motion	0
6.701212406158447	m	Color	0
2.6699764728546143	c	Color	0
12.16274642944336	m	Motion	0
7.699404239654541	c	Motion	0
7.97988748550415	m	Color	0
13.66043472290039	c	Color	0
2.8857386112213135	m	Motion	0
7.79999303817749	c	Motion	0
1.5687204599380493	m	Color	0
13.547140121459961	c	Color	0
8.826401710510254	m	Motion	0
2.467756509780884	c	Motion	0
5.363934516906738	m	Color	0
4.064964771270752	c	Color	0
9.566926956176758	m	Motion	0
6.839771747589111	c	Motion	0
6.666046142578125	m	Color	0
12.131963729858398	c	Color	0
2.8857386112213135	m	Motion	0
6.833151817321777	c	Motion	0
1.5687204599380493	m	Color	0
11.728248596191406	c	Color	0
1.3641247749328613	m	Motion	0
6.7089643478393555	c	Motion	0
0.9164752960205078	m	Color	0
11.72391128540039	c	Color	0
12.601247787475586	m	Motion	0
7.699404239654541	c	Motion	0
6.948496341705322	m	Color	0
13.66043472290039	c	Color	0
12.543960571289062	m	Motion	0
1.1122207641601562	c	Motion	0
6.148168563842773	m	Color	0
0.4670761823654175	c	Color	0
1.3641247749328613	m	Motion	0
5.293160438537598	c	Motion	0
0.9164752960205078	m	Color	0
9.008630752563477	c	Color	0
11.963984489440918	m	Motion	0
6.839771747589111	c	Motion	0
6.624922752380371	m	Color	0
12.131963729858398	c	Color	0
11.90695571899414	m	Motion	0
1.1056801080703735	c	Motion	0
5.761340141296387	m	Color	0
1.3349494934082031	c	Color	0
1.3428964614868164	m	Motion	0
6.863827705383301	c	Motion	0
1.7115684747695923	m	Color	0
11.59898567199707	c	Color	0
8.915362358093262	m	Motion	0
7.79999303817749	c	Motion	0
5.267127990722656	m	Color	0
13.547140121459961	c	Color	0
12.723292350769043	m	Motion	0
1.1122207641601562	c	Motion	0
6.275688648223877	m	Color	0
0.4670761823654175	c	Color	0
1.3428964614868164	m	Motion	0
5.122066974639893	c	Motion	0
1.7115684747695923	m	Color	0
8.439925193786621	c	Color	0
8.339202880859375	m	Motion	0
6.833151817321777	c	Motion	0
4.265423774719238	m	Color	0
11.728248596191406	c	Color	0
12.250239372253418	m	Motion	0
1.1056801080703735	c	Motion	0
5.906691074371338	m	Color	0
1.3349494934082031	c	Color	0
12.601247787475586	m	Motion	0
9.110177993774414	c	Motion	0
6.948496341705322	m	Color	0
9.25363826751709	c	Color	0
11.963984489440918	m	Motion	0
8.922216415405273	c	Motion	0
6.624922752380371	m	Color	0
11.248970031738281	c	Color	0
0.7617538571357727	m	Motion	0
4.445014953613281	c	Motion	0
1.8519984483718872	m	Color	0
4.522012710571289	c	Color	0
12.543960571289062	m	Motion	0
6.93295955657959	c	Motion	0
6.148168563842773	m	Color	0
8.360030174255371	c	Color	0
11.90695571899414	m	Motion	0
7.824498653411865	c	Motion	0
5.761340141296387	m	Color	0
8.996474266052246	c	Color	0
0.7617538571357727	m	Motion	0
1.0078988075256348	c	Motion	0
1.8519984483718872	m	Color	0
1.0063295364379883	c	Color	0
8.915362358093262	m	Motion	0
4.986997127532959	c	Motion	0
5.267127990722656	m	Color	0
5.605807304382324	c	Color	0
8.339202880859375	m	Motion	0
5.0918169021606445	c	Motion	0
4.265423774719238	m	Color	0
8.280801773071289	c	Color	0
4.799028396606445	m	Motion	0
4.445014953613281	c	Motion	0
3.187847852706909	m	Color	0
4.522012710571289	c	Color	0
12.723292350769043	m	Motion	0
7.555810451507568	c	Motion	0
6.275688648223877	m	Color	0
8.324079513549805	c	Color	0
12.250239372253418	m	Motion	0
8.427398681640625	c	Motion	0
5.906691074371338	m	Color	0
8.955782890319824	c	Color	0
4.799028396606445	m	Motion	0
1.0078988075256348	c	Motion	0
3.187847852706909	m	Color	0
1.0063295364379883	c	Color	0
3.0673434734344482	m	Motion	0
1.6402833461761475	c	Motion	0
1.563895583152771	m	Color	0
3.3231399059295654	c	Color	0
10.828289031982422	m	Motion	0
9.110177993774414	c	Motion	0
7.460774898529053	m	Color	0
9.25363826751709	c	Color	0
7.561399936676025	m	Motion	0
4.986997127532959	c	Motion	0
5.030333042144775	m	Color	0
5.605807304382324	c	Color	0
3.0673434734344482	m	Motion	0
1.1511731147766113	c	Motion	0
1.563895583152771	m	Color	0
0.9663537740707397	c	Color	0
12.307493209838867	m	Motion	0
6.93295955657959	c	Motion	0
7.313514232635498	m	Color	0
8.360030174255371	c	Color	0
9.47176742553711	m	Motion	0
7.555810451507568	c	Motion	0
5.256302356719971	m	Color	0
8.324079513549805	c	Color	0
1.2389463186264038	m	Motion	0
1.6402833461761475	c	Motion	0
1.6393671035766602	m	Color	0
3.3231399059295654	c	Color	0
11.48160457611084	m	Motion	0
8.922216415405273	c	Motion	0
6.701212406158447	m	Color	0
11.248970031738281	c	Color	0
8.826401710510254	m	Motion	0
5.0918169021606445	c	Motion	0
5.363934516906738	m	Color	0
8.280801773071289	c	Color	0
1.2389463186264038	m	Motion	0
1.1511731147766113	c	Motion	0
1.6393671035766602	m	Color	0
0.9663537740707397	c	Color	0
12.16274642944336	m	Motion	0
7.824498653411865	c	Motion	0
7.97988748550415	m	Color	0
8.996474266052246	c	Color	0
9.566926956176758	m	Motion	0
8.427398681640625	c	Motion	0
6.666046142578125	m	Color	0
8.955782890319824	c	Color	0
10.828289031982422	m	Motion	0
1.5298469066619873	c	Motion	0
7.460774898529053	m	Color	0
2.6699764728546143	c	Color	0
12.307493209838867	m	Motion	0
6.7089643478393555	c	Motion	0
7.313514232635498	m	Color	0
11.72391128540039	c	Color	0
3.7892589569091797	m	Motion	0
6.863827705383301	c	Motion	0
2.9210286140441895	m	Color	0
11.59898567199707	c	Color	0
7.561399936676025	m	Motion	0
2.467756509780884	c	Motion	0
5.030333042144775	m	Color	0
4.064964771270752	c	Color	0
9.47176742553711	m	Motion	0
5.293160438537598	c	Motion	0
5.256302356719971	m	Color	0
9.008630752563477	c	Color	0
3.7892589569091797	m	Motion	0
5.122066974639893	c	Motion	0
2.9210286140441895	m	Color	0
8.439925193786621	c	Color	0
11.48160457611084	m	Motion	0
1.5298469066619873	c	Motion	0
6.701212406158447	m	Color	0
2.6699764728546143	c	Color	0
12.16274642944336	m	Motion	0
7.699404239654541	c	Motion	0
7.97988748550415	m	Color	0
13.66043472290039	c	Color	0
2.8857386112213135	m	Motion	0
7.79999303817749	c	Motion	0
1.5687204599380493	m	Color	0
13.547140121459961	c	Color	0
8.826401710510254	m	Motion	0
2.467756509780884	c	Motion	0
5.363934516906738	m	Color	0
4.064964771270752	c	Color	0
9.566926956176758	m	Motion	0
6.839771747589111	c	Motion	0
6.666046142578125	m	Color	0
12.131963729858398	c	Color	0
2.8857386112213135	m	Motion	0
6.833151817321777	c	Motion	0
1.5687204599380493	m	Color	0
11.728248596191406	c	Color	0
1.3641247749328613	m	Motion	0
6.7089643478393555	c	Motion	0
0.9164752960205078	m	Color	0
11.72391128540039	c	Color	0
12.601247787475586	m	Motion	0
7.699404239654541	c	Motion	0
6.948496341705322	m	Color	0
13.66043472290039	c	Color	0
12.543960571289062	m	Motion	0
1.1122207641601562	c	Motion	0
6.148168563842773	m	Color	0
0.4670761823654175	c	Color	0
1.3641247749328613	m	Motion	0
5.293160438537598	c	Motion	0
0.9164752960205078	m	Color	0
9.008630752563477	c	Color	0
11.963984489440918	m	Motion	0
6.839771747589111	c	Motion	0
6.624922752380371	m	Color	0
12.131963729858398	c	Color	0
11.90695571899414	m	Motion	0
1.1056801080703735	c	Motion	0
5.761340141296387	m	Color	0
1.3349494934082031	c	Color	0
1.3428964614868164	m	Motion	0
6.863827705383301	c	Motion	0
1.7115684747695923	m	Color	0
11.59898567199707	c	Color	0
8.915362358093262	m	Motion	0
7.79999303817749	c	Motion	0
5.267127990722656	m	Color	0
13.547140121459961	c	Color	0
12.723292350769043	m	Motion	0
1.1122207641601562	c	Motion	0
6.275688648223877	m	Color	0
0.4670761823654175	c	Color	0
1.3428964614868164	m	Motion	0
5.122066974639893	c	Motion	0
1.7115684747695923	m	Color	0
8.439925193786621	c	Color	0
8.339202880859375	m	Motion	0
6.833151817321777	c	Motion	0
4.265423774719238	m	Color	0
11.728248596191406	c	Color	0
12.250239372253418	m	Motion	0
1.1056801080703735	c	Motion	0
5.906691074371338	m	Color	0
1.3349494934082031	c	Color	0
12.601247787475586	m	Motion	0
9.110177993774414	c	Motion	0
6.948496341705322	m	Color	0
9.25363826751709	c	Color	0
11.963984489440918	m	Motion	0
8.922216415405273	c	Motion	0
6.624922752380371	m	Color	0
11.248970031738281	c	Color	0
0.7617538571357727	m	Motion	0
4.445014953613281	c	Motion	0
1.8519984483718872	m	Color	0
4.522012710571289	c	Color	0
12.543960571289062	m	Motion	0
6.93295955657959	c	Motion	0
6.148168563842773	m	Color	0
8.360030174255371	c	Color	0
11.90695571899414	m	Motion	0
7.824498653411865	c	Motion	0
5.761340141296387	m	Color	0
8.996474266052246	c	Color	0
0.7617538571357727	m	Motion	0
1.0078988075256348	c	Motion	0
1.8519984483718872	m	Color	0
1.0063295364379883	c	Color	0
8.915362358093262	m	Motion	0
4.986997127532959	c	Motion	0
5.267127990722656	m	Color	0
5.605807304382324	c	Color	0
8.339202880859375	m	Motion	0
5.0918169021606445	c	Motion	0
4.265423774719238	m	Color	0
8.280801773071289	c	Color	0
4.799028396606445	m	Motion	0
4.445014953613281	c	Motion	0
3.187847852706909	m	Color	0
4.522012710571289	c	Color	0
12.723292350769043	m	Motion	0
7.555810451507568	c	Motion	0
6.275688648223877	m	Color	0
8.324079513549805	c	Color	0
12.250239372253418	m	Motion	0
8.427398681640625	c	Motion	0
5.906691074371338	m	Color	0
8.955782890319824	c	Color	0
4.799028396606445	m	Motion	0
1.0078988075256348	c	Motion	0
3.187847852706909	m	Color	0
1.0063295364379883	c	Color	0
3.0673434734344482	m	Motion	0
1.6402833461761475	c	Motion	0
1.563895583152771	m	Color	0
3.3231399059295654	c	Color	0
10.828289031982422	m	Motion	0
9.110177993774414	c	Motion	0
7.460774898529053	m	Color	0
9.25363826751709	c	Color	0
7.561399936676025	m	Motion	0
4.986997127532959	c	Motion	0
5.030333042144775	m	Color	0
5.605807304382324	c	Color	0
3.0673434734344482	m	Motion	0
1.1511731147766113	c	Motion	0
1.563895583152771	m	Color	0
0.9663537740707397	c	Color	0
12.307493209838867	m	Motion	0
6.93295955657959	c	Motion	0
7.313514232635498	m	Color	0
8.360030174255371	c	Color	0
9.47176742553711	m	Motion	0
7.555810451507568	c	Motion	0
5.256302356719971	m	Color	0
8.324079513549805	c	Color	0
1.2389463186264038	m	Motion	0
1.6402833461761475	c	Motion	0
1.6393671035766602	m	Color	0
3.3231399059295654	c	Color	0
11.48160457611084	m	Motion	0
8.922216415405273	c	Motion	0
6.701212406158447	m	Color	0
11.248970031738281	c	Color	0
8.826401710510254	m	Motion	0
5.0918169021606445	c	Motion	0
5.363934516906738	m	Color	0
8.280801773071289	c	Color	0
1.2389463186264038	m	Motion	0
1.1511731147766113	c	Motion	0
1.6393671035766602	m	Color	0
0.9663537740707397	c	Color	0
12.16274642944336	m	Motion	0
7.824498653411865	c	Motion	0
7.97988748550415	m	Color	0
8.996474266052246	c	Color	0
9.566926956176758	m	Motion	0
8.427398681640625	c	Motion	0
6.666046142578125	m	Color	0
8.955782890319824	c	Color	0
10.828289031982422	m	Motion	0
1.5298469066619873	c	Motion	0
7.460774898529053	m	Color	0
2.6699764728546143	c	Color	0
12.307493209838867	m	Motion	0
6.7089643478393555	c	Motion	0
7.313514232635498	m	Color	0
11.72391128540039	c	Color	0
3.7892589569091797	m	Motion	0
6.863827705383301	c	Motion	0
2.9210286140441895	m	Color	0
11.59898567199707	c	Color	0
7.561399936676025	m	Motion	0
2.467756509780884	c	Motion	0
5.030333042144775	m	Color	0
4.064964771270752	c	Color	0
9.47176742553711	m	Motion	0
5.293160438537598	c	Motion	0
5.256302356719971	m	Color	0
9.008630752563477	c	Color	0
3.7892589569091797	m	Motion	0
5.122066974639893	c	Motion	0
2.9210286140441895	m	Color	0
8.439925193786621	c	Color	0
11.48160457611084	m	Motion	0
1.5298469066619873	c	Motion	0
6.701212406158447	m	Color	0
2.6699764728546143	c	Color	0
12.16274642944336	m	Motion	0
7.699404239654541	c	Motion	0
7.97988748550415	m	Color	0
13.66043472290039	c	Color	0
2.8857386112213135	m	Motion	0
7.79999303817749	c	Motion	0
1.5687204599380493	m	Color	0
13.547140121459961	c	Color	0
8.826401710510254	m	Motion	0
2.467756509780884	c	Motion	0
5.363934516906738	m	Color	0
4.064964771270752	c	Color	0
9.566926956176758	m	Motion	0
6.839771747589111	c	Motion	0
6.666046142578125	m	Color	0
12.131963729858398	c	Color	0
2.8857386112213135	m	Motion	0
6.833151817321777	c	Motion	0
1.5687204599380493	m	Color	0
11.728248596191406	c	Color	0
1.3641247749328613	m	Motion	0
6.7089643478393555	c	Motion	0
0.9164752960205078	m	Color	0
11.72391128540039	c	Color	0
12.601247787475586	m	Motion	0
7.699404239654541	c	Motion	0
6.948496341705322	m	Color	0
13.66043472290039	c	Color	0
12.543960571289062	m	Motion	0
1.1122207641601562	c	Motion	0
6.148168563842773	m	Color	0
0.4670761823654175	c	Color	0
1.3641247749328613	m	Motion	0
5.293160438537598	c	Motion	0
0.9164752960205078	m	Color	0
9.008630752563477	c	Color	0
11.963984489440918	m	Motion	0
6.839771747589111	c	Motion	0
6.624922752380371	m	Color	0
12.131963729858398	c	Color	0
11.90695571899414	m	Motion	0
1.1056801080703735	c	Motion	0
5.761340141296387	m	Color	0
1.3349494934082031	c	Color	0
1.3428964614868164	m	Motion	0
6.863827705383301	c	Motion	0
1.7115684747695923	m	Color	0
11.59898567199707	c	Color	0
8.915362358093262	m	Motion	0
7.79999303817749	c	Motion	0
5.267127990722656	m	Color	0
13.547140121459961	c	Color	0
12.723292350769043	m	Motion	0
1.1122207641601562	c	Motion	0
6.275688648223877	m	Color	0
0.4670761823654175	c	Color	0
1.3428964614868164	m	Motion	0
5.122066974639893	c	Motion	0
1.7115684747695923	m	Color	0
8.439925193786621	c	Color	0
8.339202880859375	m	Motion	0
6.833151817321777	c	Motion	0
4.265423774719238	m	Color	0
11.728248596191406	c	Color	0
12.250239372253418	m	Motion	0
1.1056801080703735	c	Motion	0
5.906691074371338	m	Color	0
1.3349494934082031	c	Color	0
12.601247787475586	m	Motion	0
9.110177993774414	c	Motion	0
6.948496341705322	m	Color	0
9.25363826751709	c	Color	0
11.963984489440918	m	Motion	0
8.922216415405273	c	Motion	0
6.624922752380371	m	Color	0
11.248970031738281	c	Color	0
0.7617538571357727	m	Motion	0
4.445014953613281	c	Motion	0
1.8519984483718872	m	Color	0
4.522012710571289	c	Color	0
12.543960571289062	m	Motion	0
6.93295955657959	c	Motion	0
6.148168563842773	m	Color	0
8.360030174255371	c	Color	0
11.90695571899414	m	Motion	0
7.824498653411865	c	Motion	0
5.761340141296387	m	Color	0
8.996474266052246	c	Color	0
0.7617538571357727	m	Motion	0
1.0078988075256348	c	Motion	0
1.8519984483718872	m	Color	0
1.0063295364379883	c	Color	0
8.915362358093262	m	Motion	0
4.986997127532959	c	Motion	0
5.267127990722656	m	Color	0
5.605807304382324	c	Color	0
8.339202880859375	m	Motion	0
5.0918169021606445	c	Motion	0
4.265423774719238	m	Color	0
8.280801773071289	c	Color	0
4.799028396606445	m	Motion	0
4.445014953613281	c	Motion	0
3.187847852706909	m	Color	0
4.522012710571289	c	Color	0
12.723292350769043	m	Motion	0
7.555810451507568	c	Motion	0
6.275688648223877	m	Color	0
8.324079513549805	c	Color	0
12.250239372253418	m	Motion	0
8.427398681640625	c	Motion	0
5.906691074371338	m	Color	0
8.955782890319824	c	Color	0
4.799028396606445	m	Motion	0
1.0078988075256348	c	Motion	0
3.187847852706909	m	Color	0
1.0063295364379883	c	Color	0
3.0673434734344482	m	Motion	0
1.6402833461761475	c	Motion	0
1.563895583152771	m	Color	0
3.3231399059295654	c	Color	0
10.828289031982422	m	Motion	0
9.110177993774414	c	Motion	0
7.460774898529053	m	Color	0
9.25363826751709	c	Color	0
7.561399936676025	m	Motion	0
4.986997127532959	c	Motion	0
5.030333042144775	m	Color	0
5.605807304382324	c	Color	0
3.0673434734344482	m	Motion	0
1.1511731147766113	c	Motion	0
1.563895583152771	m	Color	0
0.9663537740707397	c	Color	0
12.307493209838867	m	Motion	0
6.93295955657959	c	Motion	0
7.313514232635498	m	Color	0
8.360030174255371	c	Color	0
9.47176742553711	m	Motion	0
7.555810451507568	c	Motion	0
5.256302356719971	m	Color	0
8.324079513549805	c	Color	0
1.2389463186264038	m	Motion	0
1.6402833461761475	c	Motion	0
1.6393671035766602	m	Color	0
3.3231399059295654	c	Color	0
11.48160457611084	m	Motion	0
8.922216415405273	c	Motion	0
6.701212406158447	m	Color	0
11.248970031738281	c	Color	0
8.826401710510254	m	Motion	0
5.0918169021606445	c	Motion	0
5.363934516906738	m	Color	0
8.280801773071289	c	Color	0
1.2389463186264038	m	Motion	0
1.1511731147766113	c	Motion	0
1.6393671035766602	m	Color	0
0.9663537740707397	c	Color	0
12.16274642944336	m	Motion	0
7.824498653411865	c	Motion	0
7.97988748550415	m	Color	0
8.996474266052246	c	Color	0
9.566926956176758	m	Motion	0
8.427398681640625	c	Motion	0
6.666046142578125	m	Color	0
8.955782890319824	c	Color	0
10.828289031982422	m	Motion	0
1.5298469066619873	c	Motion	0
7.460774898529053	m	Color	0
2.6699764728546143	c	Color	0
12.307493209838867	m	Motion	0
6.7089643478393555	c	Motion	0
7.313514232635498	m	Color	0
11.72391128540039	c	Color	0
3.7892589569091797	m	Motion	0
6.863827705383301	c	Motion	0
2.9210286140441895	m	Color	0
11.59898567199707	c	Color	0
7.561399936676025	m	Motion	0
2.467756509780884	c	Motion	0
5.030333042144775	m	Color	0
4.064964771270752	c	Color	0
9.47176742553711	m	Motion	0
5.293160438537598	c	Motion	0
5.256302356719971	m	Color	0
9.008630752563477	c	Color	0
3.7892589569091797	m	Motion	0
5.122066974639893	c	Motion	0
2.9210286140441895	m	Color	0
8.439925193786621	c	Color	0
11.48160457611084	m	Motion	0
1.5298469066619873	c	Motion	0
6.701212406158447	m	Color	0
2.6699764728546143	c	Color	0
12.16274642944336	m	Motion	0
7.699404239654541	c	Motion	0
7.97988748550415	m	Color	0
13.66043472290039	c	Color	0
2.8857386112213135	m	Motion	0
7.79999303817749	c	Motion	0
1.5687204599380493	m	Color	0
13.547140121459961	c	Color	0
8.826401710510254	m	Motion	0
2.467756509780884	c	Motion	0
5.363934516906738	m	Color	0
4.064964771270752	c	Color	0
9.566926956176758	m	Motion	0
6.839771747589111	c	Motion	0
6.666046142578125	m	Color	0
12.131963729858398	c	Color	0
2.8857386112213135	m	Motion	0
6.833151817321777	c	Motion	0
1.5687204599380493	m	Color	0
11.728248596191406	c	Color	0
1.3641247749328613	m	Motion	0
6.7089643478393555	c	Motion	0
0.9164752960205078	m	Color	0
11.72391128540039	c	Color	0
12.601247787475586	m	Motion	0
7.699404239654541	c	Motion	0
6.948496341705322	m	Color	0
13.66043472290039	c	Color	0
12.543960571289062	m	Motion	0
1.1122207641601562	c	Motion	0
6.148168563842773	m	Color	0
0.4670761823654175	c	Color	0
1.3641247749328613	m	Motion	0
5.293160438537598	c	Motion	0
0.9164752960205078	m	Color	0
9.008630752563477	c	Color	0
11.963984489440918	m	Motion	0
6.839771747589111	c	Motion	0
6.624922752380371	m	Color	0
12.131963729858398	c	Color	0
11.90695571899414	m	Motion	0
1.1056801080703735	c	Motion	0
5.761340141296387	m	Color	0
1.3349494934082031	c	Color	0
1.3428964614868164	m	Motion	0
6.863827705383301	c	Motion	0
1.7115684747695923	m	Color	0
11.59898567199707	c	Color	0
8.915362358093262	m	Motion	0
7.79999303817749	c	Motion	0
5.267127990722656	m	Color	0
13.547140121459961	c	Color	0
12.723292350769043	m	Motion	0
1.1122207641601562	c	Motion	0
6.275688648223877	m	Color	0
0.4670761823654175	c	Color	0
1.3428964614868164	m	Motion	0
5.122066974639893	c	Motion	0
1.7115684747695923	m	Color	0
8.439925193786621	c	Color	0
8.339202880859375	m	Motion	0
6.833151817321777	c	Motion	0
4.265423774719238	m	Color	0
11.728248596191406	c	Color	0
12.250239372253418	m	Motion	0
1.1056801080703735	c	Motion	0
5.906691074371338	m	Color	0
1.3349494934082031	c	Color	0
12.601247787475586	m	Motion	0
9.110177993774414	c	Motion	0
6.948496341705322	m	Color	0
9.25363826751709	c	Color	0
11.963984489440918	m	Motion	0
8.922216415405273	c	Motion	0
6.624922752380371	m	Color	0
11.248970031738281	c	Color	0
0.7617538571357727	m	Motion	0
4.445014953613281	c	Motion	0
1.8519984483718872	m	Color	0
4.522012710571289	c	Color	0
12.543960571289062	m	Motion	0
6.93295955657959	c	Motion	0
6.148168563842773	m	Color	0
8.360030174255371	c	Color	0
11.90695571899414	m	Motion	0
7.824498653411865	c	Motion	0
5.761340141296387	m	Color	0
8.996474266052246	c	Color	0
0.7617538571357727	m	Motion	0
1.0078988075256348	c	Motion	0
1.8519984483718872	m	Color	0
1.0063295364379883	c	Color	0
8.915362358093262	m	Motion	0
4.986997127532959	c	Motion	0
5.267127990722656	m	Color	0
5.605807304382324	c	Color	0
8.339202880859375	m	Motion	0
5.0918169021606445	c	Motion	0
4.265423774719238	m	Color	0
8.280801773071289	c	Color	0
4.799028396606445	m	Motion	0
4.445014953613281	c	Motion	0
3.187847852706909	m	Color	0
4.522012710571289	c	Color	0
12.723292350769043	m	Motion	0
7.555810451507568	c	Motion	0
6.275688648223877	m	Color	0
8.324079513549805	c	Color	0
12.250239372253418	m	Motion	0
8.427398681640625	c	Motion	0
5.906691074371338	m	Color	0
8.955782890319824	c	Color	0
4.799028396606445	m	Motion	0
1.0078988075256348	c	Motion	0
3.187847852706909	m	Color	0
1.0063295364379883	c	Color	0
3.0673434734344482	m	Motion	0
1.6402833461761475	c	Motion	0
1.563895583152771	m	Color	0
3.3231399059295654	c	Color	0
10.828289031982422	m	Motion	0
9.110177993774414	c	Motion	0
7.460774898529053	m	Color	0
9.25363826751709	c	Color	0
7.561399936676025	m	Motion	0
4.986997127532959	c	Motion	0
5.030333042144775	m	Color	0
5.605807304382324	c	Color	0
3.0673434734344482	m	Motion	0
1.1511731147766113	c	Motion	0
1.563895583152771	m	Color	0
0.9663537740707397	c	Color	0
12.307493209838867	m	Motion	0
6.93295955657959	c	Motion	0
7.313514232635498	m	Color	0
8.360030174255371	c	Color	0
9.47176742553711	m	Motion	0
7.555810451507568	c	Motion	0
5.256302356719971	m	Color	0
8.324079513549805	c	Color	0
1.2389463186264038	m	Motion	0
1.6402833461761475	c	Motion	0
1.6393671035766602	m	Color	0
3.3231399059295654	c	Color	0
11.48160457611084	m	Motion	0
8.922216415405273	c	Motion	0
6.701212406158447	m	Color	0
11.248970031738281	c	Color	0
8.826401710510254	m	Motion	0
5.0918169021606445	c	Motion	0
5.363934516906738	m	Color	0
8.280801773071289	c	Color	0
1.2389463186264038	m	Motion	0
1.1511731147766113	c	Motion	0
1.6393671035766602	m	Color	0
0.9663537740707397	c	Color	0
12.16274642944336	m	Motion	0
7.824498653411865	c	Motion	0
7.97988748550415	m	Color	0
8.996474266052246	c	Color	0
9.566926956176758	m	Motion	0
8.427398681640625	c	Motion	0
6.666046142578125	m	Color	0
8.955782890319824	c	Color	0
10.828289031982422	m	Motion	0
1.5298469066619873	c	Motion	0
7.460774898529053	m	Color	0
2.6699764728546143	c	Color	0
12.307493209838867	m	Motion	0
6.7089643478393555	c	Motion	0
7.313514232635498	m	Color	0
11.72391128540039	c	Color	0
3.7892589569091797	m	Motion	0
6.863827705383301	c	Motion	0
2.9210286140441895	m	Color	0
11.59898567199707	c	Color	0
7.561399936676025	m	Motion	0
2.467756509780884	c	Motion	0
5.030333042144775	m	Color	0
4.064964771270752	c	Color	0
9.47176742553711	m	Motion	0
5.293160438537598	c	Motion	0
5.256302356719971	m	Color	0
9.008630752563477	c	Color	0
3.7892589569091797	m	Motion	0
5.122066974639893	c	Motion	0
2.9210286140441895	m	Color	0
8.439925193786621	c	Color	0
11.48160457611084	m	Motion	0
1.5298469066619873	c	Motion	0
6.701212406158447	m	Color	0
2.6699764728546143	c	Color	0
12.16274642944336	m	Motion	0
7.699404239654541	c	Motion	0
7.97988748550415	m	Color	0
13.66043472290039	c	Color	0
2.8857386112213135	m	Motion	0
7.79999303817749	c	Motion	0
1.5687204599380493	m	Color	0
13.547140121459961	c	Color	0
8.826401710510254	m	Motion	0
2.467756509780884	c	Motion	0
5.363934516906738	m	Color	0
4.064964771270752	c	Color	0
9.566926956176758	m	Motion	0
6.839771747589111	c	Motion	0
6.666046142578125	m	Color	0
12.131963729858398	c	Color	0
2.8857386112213135	m	Motion	0
6.833151817321777	c	Motion	0
1.5687204599380493	m	Color	0
11.728248596191406	c	Color	0
1.3641247749328613	m	Motion	0
6.7089643478393555	c	Motion	0
0.9164752960205078	m	Color	0
11.72391128540039	c	Color	0
12.601247787475586	m	Motion	0
7.699404239654541	c	Motion	0
6.948496341705322	m	Color	0
13.66043472290039	c	Color	0
12.543960571289062	m	Motion	0
1.1122207641601562	c	Motion	0
6.148168563842773	m	Color	0
0.4670761823654175	c	Color	0
1.3641247749328613	m	Motion	0
5.293160438537598	c	Motion	0
0.9164752960205078	m	Color	0
9.008630752563477	c	Color	0
11.963984489440918	m	Motion	0
6.839771747589111	c	Motion	0
6.624922752380371	m	Color	0
12.131963729858398	c	Color	0
11.90695571899414	m	Motion	0
1.1056801080703735	c	Motion	0
5.761340141296387	m	Color	0
1.3349494934082031	c	Color	0
1.3428964614868164	m	Motion	0
6.863827705383301	c	Motion	0
1.7115684747695923	m	Color	0
11.59898567199707	c	Color	0
8.915362358093262	m	Motion	0
7.79999303817749	c	Motion	0
5.267127990722656	m	Color	0
13.547140121459961	c	Color	0
12.723292350769043	m	Motion	0
1.1122207641601562	c	Motion	0
6.275688648223877	m	Color	0
0.4670761823654175	c	Color	0
1.3428964614868164	m	Motion	0
5.122066974639893	c	Motion	0
1.7115684747695923	m	Color	0
8.439925193786621	c	Color	0
8.339202880859375	m	Motion	0
6.833151817321777	c	Motion	0
4.265423774719238	m	Color	0
11.728248596191406	c	Color	0
12.250239372253418	m	Motion	0
1.1056801080703735	c	Motion	0
5.906691074371338	m	Color	0
1.3349494934082031	c	Color	0
12.601247787475586	m	Motion	0
9.110177993774414	c	Motion	0
6.948496341705322	m	Color	0
9.25363826751709	c	Color	0
11.963984489440918	m	Motion	0
8.922216415405273	c	Motion	0
6.624922752380371	m	Color	0
11.248970031738281	c	Color	0
0.7617538571357727	m	Motion	0
4.445014953613281	c	Motion	0
1.8519984483718872	m	Color	0
4.522012710571289	c	Color	0
12.543960571289062	m	Motion	0
6.93295955657959	c	Motion	0
6.148168563842773	m	Color	0
8.360030174255371	c	Color	0
11.90695571899414	m	Motion	0
7.824498653411865	c	Motion	0
5.761340141296387	m	Color	0
8.996474266052246	c	Color	0
0.7617538571357727	m	Motion	0
1.0078988075256348	c	Motion	0
1.8519984483718872	m	Color	0
1.0063295364379883	c	Color	0
8.915362358093262	m	Motion	0
4.986997127532959	c	Motion	0
5.267127990722656	m	Color	0
5.605807304382324	c	Color	0
8.339202880859375	m	Motion	0
5.0918169021606445	c	Motion	0
4.265423774719238	m	Color	0
8.280801773071289	c	Color	0
4.799028396606445	m	Motion	0
4.445014953613281	c	Motion	0
3.187847852706909	m	Color	0
4.522012710571289	c	Color	0
12.723292350769043	m	Motion	0
7.555810451507568	c	Motion	0
6.275688648223877	m	Color	0
8.324079513549805	c	Color	0
12.250239372253418	m	Motion	0
8.427398681640625	c	Motion	0
5.906691074371338	m	Color	0
8.955782890319824	c	Color	0
4.799028396606445	m	Motion	0
1.0078988075256348	c	Motion	0
3.187847852706909	m	Color	0
1.0063295364379883	c	Color	0
3.0673434734344482	m	Motion	0
1.6402833461761475	c	Motion	0
1.563895583152771	m	Color	0
3.3231399059295654	c	Color	0
10.828289031982422	m	Motion	0
9.110177993774414	c	Motion	0
7.460774898529053	m	Color	0
9.25363826751709	c	Color	0
7.561399936676025	m	Motion	0
4.986997127532959	c	Motion	0
5.030333042144775	m	Color	0
5.605807304382324	c	Color	0
3.0673434734344482	m	Motion	0
1.1511731147766113	c	Motion	0
1.563895583152771	m	Color	0
0.9663537740707397	c	Color	0
12.307493209838867	m	Motion	0
6.93295955657959	c	Motion	0
7.313514232635498	m	Color	0
8.360030174255371	c	Color	0
9.47176742553711	m	Motion	0
7.555810451507568	c	Motion	0
5.256302356719971	m	Color	0
8.324079513549805	c	Color	0
1.2389463186264038	m	Motion	0
1.6402833461761475	c	Motion	0
1.6393671035766602	m	Color	0
3.3231399059295654	c	Color	0
11.48160457611084	m	Motion	0
8.922216415405273	c	Motion	0
6.701212406158447	m	Color	0
11.248970031738281	c	Color	0
8.826401710510254	m	Motion	0
5.0918169021606445	c	Motion	0
5.363934516906738	m	Color	0
8.280801773071289	c	Color	0
1.2389463186264038	m	Motion	0
1.1511731147766113	c	Motion	0
1.6393671035766602	m	Color	0
0.9663537740707397	c	Color	0
12.16274642944336	m	Motion	0
7.824498653411865	c	Motion	0
7.97988748550415	m	Color	0
8.996474266052246	c	Color	0
9.566926956176758	m	Motion	0
8.427398681640625	c	Motion	0
6.666046142578125	m	Color	0
8.955782890319824	c	Color	0
10.828289031982422	m	Motion	0
1.5298469066619873	c	Motion	0
7.460774898529053	m	Color	0
2.6699764728546143	c	Color	0
12.307493209838867	m	Motion	0
6.7089643478393555	c	Motion	0
7.313514232635498	m	Color	0
11.72391128540039	c	Color	0
3.7892589569091797	m	Motion	0
6.863827705383301	c	Motion	0
2.9210286140441895	m	Color	0
11.59898567199707	c	Color	0
7.561399936676025	m	Motion	0
2.467756509780884	c	Motion	0
5.030333042144775	m	Color	0
4.064964771270752	c	Color	0
9.47176742553711	m	Motion	0
5.293160438537598	c	Motion	0
5.256302356719971	m	Color	0
9.008630752563477	c	Color	0
3.7892589569091797	m	Motion	0
5.122066974639893	c	Motion	0
2.9210286140441895	m	Color	0
8.439925193786621	c	Color	0
11.48160457611084	m	Motion	0
1.5298469066619873	c	Motion	0
6.701212406158447	m	Color	0
2.6699764728546143	c	Color	0
12.16274642944336	m	Motion	0
7.699404239654541	c	Motion	0
7.97988748550415	m	Color	0
13.66043472290039	c	Color	0
2.8857386112213135	m	Motion	0
7.79999303817749	c	Motion	0
1.5687204599380493	m	Color	0
13.547140121459961	c	Color	0
8.826401710510254	m	Motion	0
2.467756509780884	c	Motion	0
5.363934516906738	m	Color	0
4.064964771270752	c	Color	0
9.566926956176758	m	Motion	0
6.839771747589111	c	Motion	0
6.666046142578125	m	Color	0
12.131963729858398	c	Color	0
2.8857386112213135	m	Motion	0
6.833151817321777	c	Motion	0
1.5687204599380493	m	Color	0
11.728248596191406	c	Color	0
1.3641247749328613	m	Motion	0
6.7089643478393555	c	Motion	0
0.9164752960205078	m	Color	0
11.72391128540039	c	Color	0
12.601247787475586	m	Motion	0
7.699404239654541	c	Motion	0
6.948496341705322	m	Color	0
13.66043472290039	c	Color	0
12.543960571289062	m	Motion	0
1.1122207641601562	c	Motion	0
6.148168563842773	m	Color	0
0.4670761823654175	c	Color	0
1.3641247749328613	m	Motion	0
5.293160438537598	c	Motion	0
0.9164752960205078	m	Color	0
9.008630752563477	c	Color	0
11.963984489440918	m	Motion	0
6.839771747589111	c	Motion	0
6.624922752380371	m	Color	0
12.131963729858398	c	Color	0
11.90695571899414	m	Motion	0
1.1056801080703735	c	Motion	0
5.761340141296387	m	Color	0
1.3349494934082031	c	Color	0
1.3428964614868164	m	Motion	0
6.863827705383301	c	Motion	0
1.7115684747695923	m	Color	0
11.59898567199707	c	Color	0
8.915362358093262	m	Motion	0
7.79999303817749	c	Motion	0
5.267127990722656	m	Color	0
13.547140121459961	c	Color	0
12.723292350769043	m	Motion	0
1.1122207641601562	c	Motion	0
6.275688648223877	m	Color	0
0.4670761823654175	c	Color	0
1.3428964614868164	m	Motion	0
5.122066974639893	c	Motion	0
1.7115684747695923	m	Color	0
8.439925193786621	c	Color	0
8.339202880859375	m	Motion	0
6.833151817321777	c	Motion	0
4.265423774719238	m	Color	0
11.728248596191406	c	Color	0
12.250239372253418	m	Motion	0
1.1056801080703735	c	Motion	0
5.906691074371338	m	Color	0
1.3349494934082031	c	Color	0
12.601247787475586	m	Motion	0
9.110177993774414	c	Motion	0
6.948496341705322	m	Color	0
9.25363826751709	c	Color	0
11.963984489440918	m	Motion	0
8.922216415405273	c	Motion	0
6.624922752380371	m	Color	0
11.248970031738281	c	Color	0
0.7617538571357727	m	Motion	0
4.445014953613281	c	Motion	0
1.8519984483718872	m	Color	0
4.522012710571289	c	Color	0
12.543960571289062	m	Motion	0
6.93295955657959	c	Motion	0
6.148168563842773	m	Color	0
8.360030174255371	c	Color	0
11.90695571899414	m	Motion	0
7.824498653411865	c	Motion	0
5.761340141296387	m	Color	0
8.996474266052246	c	Color	0
0.7617538571357727	m	Motion	0
1.0078988075256348	c	Motion	0
1.8519984483718872	m	Color	0
1.0063295364379883	c	Color	0
8.915362358093262	m	Motion	0
4.986997127532959	c	Motion	0
5.267127990722656	m	Color	0
5.605807304382324	c	Color	0
8.339202880859375	m	Motion	0
5.0918169021606445	c	Motion	0
4.265423774719238	m	Color	0
8.280801773071289	c	Color	0
4.799028396606445	m	Motion	0
4.445014953613281	c	Motion	0
3.187847852706909	m	Color	0
4.522012710571289	c	Color	0
12.723292350769043	m	Motion	0
7.555810451507568	c	Motion	0
6.275688648223877	m	Color	0
8.324079513549805	c	Color	0
12.250239372253418	m	Motion	0
8.427398681640625	c	Motion	0
5.906691074371338	m	Color	0
8.955782890319824	c	Color	0
4.799028396606445	m	Motion	0
1.0078988075256348	c	Motion	0
3.187847852706909	m	Color	0
1.0063295364379883	c	Color	0
3.0673434734344482	m	Motion	0
1.6402833461761475	c	Motion	0
1.563895583152771	m	Color	0
3.3231399059295654	c	Color	0
10.828289031982422	m	Motion	0
9.110177993774414	c	Motion	0
7.460774898529053	m	Color	0
9.25363826751709	c	Color	0
7.561399936676025	m	Motion	0
4.986997127532959	c	Motion	0
5.030333042144775	m	Color	0
5.605807304382324	c	Color	0
3.0673434734344482	m	Motion	0
1.1511731147766113	c	Motion	0
1.563895583152771	m	Color	0
0.9663537740707397	c	Color	0
12.307493209838867	m	Motion	0
6.93295955657959	c	Motion	0
7.313514232635498	m	Color	0
8.360030174255371	c	Color	0
9.47176742553711	m	Motion	0
7.555810451507568	c	Motion	0
5.256302356719971	m	Color	0
8.324079513549805	c	Color	0
1.2389463186264038	m	Motion	0
1.6402833461761475	c	Motion	0
1.6393671035766602	m	Color	0
3.3231399059295654	c	Color	0
11.48160457611084	m	Motion	0
8.922216415405273	c	Motion	0
6.701212406158447	m	Color	0
11.248970031738281	c	Color	0
8.826401710510254	m	Motion	0
5.0918169021606445	c	Motion	0
5.363934516906738	m	Color	0
8.280801773071289	c	Color	0
1.2389463186264038	m	Motion	0
1.1511731147766113	c	Motion	0
1.6393671035766602	m	Color	0
0.9663537740707397	c	Color	0
12.16274642944336	m	Motion	0
7.824498653411865	c	Motion	0
7.97988748550415	m	Color	0
8.996474266052246	c	Color	0
9.566926956176758	m	Motion	0
8.427398681640625	c	Motion	0
6.666046142578125	m	Color	0
8.955782890319824	c	Color	0
10.828289031982422	m	Motion	0
1.5298469066619873	c	Motion	0
7.460774898529053	m	Color	0
2.6699764728546143	c	Color	0
12.307493209838867	m	Motion	0
6.7089643478393555	c	Motion	0
7.313514232635498	m	Color	0
11.72391128540039	c	Color	0
3.7892589569091797	m	Motion	0
6.863827705383301	c	Motion	0
2.9210286140441895	m	Color	0
11.59898567199707	c	Color	0
7.561399936676025	m	Motion	0
2.467756509780884	c	Motion	0
5.030333042144775	m	Color	0
4.064964771270752	c	Color	0
9.47176742553711	m	Motion	0
5.293160438537598	c	Motion	0
5.256302356719971	m	Color	0
9.008630752563477	c	Color	0
3.7892589569091797	m	Motion	0
5.122066974639893	c	Motion	0
2.9210286140441895	m	Color	0
8.439925193786621	c	Color	0
11.48160457611084	m	Motion	0
1.5298469066619873	c	Motion	0
6.701212406158447	m	Color	0
2.6699764728546143	c	Color	0
12.16274642944336	m	Motion	0
7.699404239654541	c	Motion	0
7.97988748550415	m	Color	0
13.66043472290039	c	Color	0
2.8857386112213135	m	Motion	0
7.79999303817749	c	Motion	0
1.5687204599380493	m	Color	0
13.547140121459961	c	Color	0
8.826401710510254	m	Motion	0
2.467756509780884	c	Motion	0
5.363934516906738	m	Color	0
4.064964771270752	c	Color	0
9.566926956176758	m	Motion	0
6.839771747589111	c	Motion	0
6.666046142578125	m	Color	0
12.131963729858398	c	Color	0
2.8857386112213135	m	Motion	0
6.833151817321777	c	Motion	0
1.5687204599380493	m	Color	0
11.728248596191406	c	Color	0
1.3641247749328613	m	Motion	0
6.7089643478393555	c	Motion	0
0.9164752960205078	m	Color	0
11.72391128540039	c	Color	0
12.601247787475586	m	Motion	0
7.699404239654541	c	Motion	0
6.948496341705322	m	Color	0
13.66043472290039	c	Color	0
12.543960571289062	m	Motion	0
1.1122207641601562	c	Motion	0
6.148168563842773	m	Color	0
0.4670761823654175	c	Color	0
1.3641247749328613	m	Motion	0
5.293160438537598	c	Motion	0
0.9164752960205078	m	Color	0
9.008630752563477	c	Color	0
11.963984489440918	m	Motion	0
6.839771747589111	c	Motion	0
6.624922752380371	m	Color	0
12.131963729858398	c	Color	0
11.90695571899414	m	Motion	0
1.1056801080703735	c	Motion	0
5.761340141296387	m	Color	0
1.3349494934082031	c	Color	0
1.3428964614868164	m	Motion	0
6.863827705383301	c	Motion	0
1.7115684747695923	m	Color	0
11.59898567199707	c	Color	0
8.915362358093262	m	Motion	0
7.79999303817749	c	Motion	0
5.267127990722656	m	Color	0
13.547140121459961	c	Color	0
12.723292350769043	m	Motion	0
1.1122207641601562	c	Motion	0
6.275688648223877	m	Color	0
0.4670761823654175	c	Color	0
1.3428964614868164	m	Motion	0
5.122066974639893	c	Motion	0
1.7115684747695923	m	Color	0
8.439925193786621	c	Color	0
8.339202880859375	m	Motion	0
6.833151817321777	c	Motion	0
4.265423774719238	m	Color	0
11.728248596191406	c	Color	0
12.250239372253418	m	Motion	0
1.1056801080703735	c	Motion	0
5.906691074371338	m	Color	0
1.3349494934082031	c	Color	0
12.601247787475586	m	Motion	0
9.110177993774414	c	Motion	0
6.948496341705322	m	Color	0
9.25363826751709	c	Color	0
11.963984489440918	m	Motion	0
8.922216415405273	c	Motion	0
6.624922752380371	m	Color	0
11.248970031738281	c	Color	0
0.7617538571357727	m	Motion	0
4.445014953613281	c	Motion	0
1.8519984483718872	m	Color	0
4.522012710571289	c	Color	0
12.543960571289062	m	Motion	0
6.93295955657959	c	Motion	0
6.148168563842773	m	Color	0
8.360030174255371	c	Color	0
11.90695571899414	m	Motion	0
7.824498653411865	c	Motion	0
5.761340141296387	m	Color	0
8.996474266052246	c	Color	0
0.7617538571357727	m	Motion	0
1.0078988075256348	c	Motion	0
1.8519984483718872	m	Color	0
1.0063295364379883	c	Color	0
8.915362358093262	m	Motion	0
4.986997127532959	c	Motion	0
5.267127990722656	m	Color	0
5.605807304382324	c	Color	0
8.339202880859375	m	Motion	0
5.0918169021606445	c	Motion	0
4.265423774719238	m	Color	0
8.280801773071289	c	Color	0
4.799028396606445	m	Motion	0
4.445014953613281	c	Motion	0
3.187847852706909	m	Color	0
4.522012710571289	c	Color	0
12.723292350769043	m	Motion	0
7.555810451507568	c	Motion	0
6.275688648223877	m	Color	0
8.324079513549805	c	Color	0
12.250239372253418	m	Motion	0
8.427398681640625	c	Motion	0
5.906691074371338	m	Color	0
8.955782890319824	c	Color	0
4.799028396606445	m	Motion	0
1.0078988075256348	c	Motion	0
3.187847852706909	m	Color	0
1.0063295364379883	c	Color	0
3.0673434734344482	m	Motion	0
1.6402833461761475	c	Motion	0
1.563895583152771	m	Color	0
3.3231399059295654	c	Color	0
10.828289031982422	m	Motion	0
9.110177993774414	c	Motion	0
7.460774898529053	m	Color	0
9.25363826751709	c	Color	0
7.561399936676025	m	Motion	0
4.986997127532959	c	Motion	0
5.030333042144775	m	Color	0
5.605807304382324	c	Color	0
3.0673434734344482	m	Motion	0
1.1511731147766113	c	Motion	0
1.563895583152771	m	Color	0
0.9663537740707397	c	Color	0
12.307493209838867	m	Motion	0
6.93295955657959	c	Motion	0
7.313514232635498	m	Color	0
8.360030174255371	c	Color	0
9.47176742553711	m	Motion	0
7.555810451507568	c	Motion	0
5.256302356719971	m	Color	0
8.324079513549805	c	Color	0
1.2389463186264038	m	Motion	0
1.6402833461761475	c	Motion	0
1.6393671035766602	m	Color	0
3.3231399059295654	c	Color	0
11.48160457611084	m	Motion	0
8.922216415405273	c	Motion	0
6.701212406158447	m	Color	0
11.248970031738281	c	Color	0
8.826401710510254	m	Motion	0
5.0918169021606445	c	Motion	0
5.363934516906738	m	Color	0
8.280801773071289	c	Color	0
1.2389463186264038	m	Motion	0
1.1511731147766113	c	Motion	0
1.6393671035766602	m	Color	0
0.9663537740707397	c	Color	0
12.16274642944336	m	Motion	0
7.824498653411865	c	Motion	0
7.97988748550415	m	Color	0
8.996474266052246	c	Color	0
9.566926956176758	m	Motion	0
8.427398681640625	c	Motion	0
6.666046142578125	m	Color	0
8.955782890319824	c	Color	0
10.828289031982422	m	Motion	0
1.5298469066619873	c	Motion	0
7.460774898529053	m	Color	0
2.6699764728546143	c	Color	0
12.307493209838867	m	Motion	0
6.7089643478393555	c	Motion	0
7.313514232635498	m	Color	0
11.72391128540039	c	Color	0
3.7892589569091797	m	Motion	0
6.863827705383301	c	Motion	0
2.9210286140441895	m	Color	0
11.59898567199707	c	Color	0
7.561399936676025	m	Motion	0
2.467756509780884	c	Motion	0
5.030333042144775	m	Color	0
4.064964771270752	c	Color	0
9.47176742553711	m	Motion	0
5.293160438537598	c	Motion	0
5.256302356719971	m	Color	0
9.008630752563477	c	Color	0
3.7892589569091797	m	Motion	0
5.122066974639893	c	Motion	0
2.9210286140441895	m	Color	0
8.439925193786621	c	Color	0
11.48160457611084	m	Motion	0
1.5298469066619873	c	Motion	0
6.701212406158447	m	Color	0
2.6699764728546143	c	Color	0
12.16274642944336	m	Motion	0
7.699404239654541	c	Motion	0
7.97988748550415	m	Color	0
13.66043472290039	c	Color	0
2.8857386112213135	m	Motion	0
7.79999303817749	c	Motion	0
1.5687204599380493	m	Color	0
13.547140121459961	c	Color	0
8.826401710510254	m	Motion	0
2.467756509780884	c	Motion	0
5.363934516906738	m	Color	0
4.064964771270752	c	Color	0
9.566926956176758	m	Motion	0
6.839771747589111	c	Motion	0
6.666046142578125	m	Color	0
12.131963729858398	c	Color	0
2.8857386112213135	m	Motion	0
6.833151817321777	c	Motion	0
1.5687204599380493	m	Color	0
11.728248596191406	c	Color	0
1.3641247749328613	m	Motion	0
6.7089643478393555	c	Motion	0
0.9164752960205078	m	Color	0
11.72391128540039	c	Color	0
12.601247787475586	m	Motion	0
7.699404239654541	c	Motion	0
6.948496341705322	m	Color	0
13.66043472290039	c	Color	0
12.543960571289062	m	Motion	0
1.1122207641601562	c	Motion	0
6.148168563842773	m	Color	0
0.4670761823654175	c	Color	0
1.3641247749328613	m	Motion	0
5.293160438537598	c	Motion	0
0.9164752960205078	m	Color	0
9.008630752563477	c	Color	0
11.963984489440918	m	Motion	0
6.839771747589111	c	Motion	0
6.624922752380371	m	Color	0
12.131963729858398	c	Color	0
11.90695571899414	m	Motion	0
1.1056801080703735	c	Motion	0
5.761340141296387	m	Color	0
1.3349494934082031	c	Color	0
1.3428964614868164	m	Motion	0
6.863827705383301	c	Motion	0
1.7115684747695923	m	Color	0
11.59898567199707	c	Color	0
8.915362358093262	m	Motion	0
7.79999303817749	c	Motion	0
5.267127990722656	m	Color	0
13.547140121459961	c	Color	0
12.723292350769043	m	Motion	0
1.1122207641601562	c	Motion	0
6.275688648223877	m	Color	0
0.4670761823654175	c	Color	0
1.3428964614868164	m	Motion	0
5.122066974639893	c	Motion	0
1.7115684747695923	m	Color	0
8.439925193786621	c	Color	0
8.339202880859375	m	Motion	0
6.833151817321777	c	Motion	0
4.265423774719238	m	Color	0
11.728248596191406	c	Color	0
12.250239372253418	m	Motion	0
1.1056801080703735	c	Motion	0
5.906691074371338	m	Color	0
1.3349494934082031	c	Color	0
12.601247787475586	m	Motion	0
9.110177993774414	c	Motion	0
6.948496341705322	m	Color	0
9.25363826751709	c	Color	0
11.963984489440918	m	Motion	0
8.922216415405273	c	Motion	0
6.624922752380371	m	Color	0
11.248970031738281	c	Color	0
0.7617538571357727	m	Motion	0
4.445014953613281	c	Motion	0
1.8519984483718872	m	Color	0
4.522012710571289	c	Color	0
12.543960571289062	m	Motion	0
6.93295955657959	c	Motion	0
6.148168563842773	m	Color	0
8.360030174255371	c	Color	0
11.90695571899414	m	Motion	0
7.824498653411865	c	Motion	0
5.761340141296387	m	Color	0
8.996474266052246	c	Color	0
0.7617538571357727	m	Motion	0
1.0078988075256348	c	Motion	0
1.8519984483718872	m	Color	0
1.0063295364379883	c	Color	0
8.915362358093262	m	Motion	0
4.986997127532959	c	Motion	0
5.267127990722656	m	Color	0
5.605807304382324	c	Color	0
8.339202880859375	m	Motion	0
5.0918169021606445	c	Motion	0
4.265423774719238	m	Color	0
8.280801773071289	c	Color	0
4.799028396606445	m	Motion	0
4.445014953613281	c	Motion	0
3.187847852706909	m	Color	0
4.522012710571289	c	Color	0
12.723292350769043	m	Motion	0
7.555810451507568	c	Motion	0
6.275688648223877	m	Color	0
8.324079513549805	c	Color	0
12.250239372253418	m	Motion	0
8.427398681640625	c	Motion	0
5.906691074371338	m	Color	0
8.955782890319824	c	Color	0
4.799028396606445	m	Motion	0
1.0078988075256348	c	Motion	0
3.187847852706909	m	Color	0
1.0063295364379883	c	Color	0
3.0673434734344482	m	Motion	0
1.6402833461761475	c	Motion	0
1.563895583152771	m	Color	0
3.3231399059295654	c	Color	0
10.828289031982422	m	Motion	0
9.110177993774414	c	Motion	0
7.460774898529053	m	Color	0
9.25363826751709	c	Color	0
7.561399936676025	m	Motion	0
4.986997127532959	c	Motion	0
5.030333042144775	m	Color	0
5.605807304382324	c	Color	0
3.0673434734344482	m	Motion	0
1.1511731147766113	c	Motion	0
1.563895583152771	m	Color	0
0.9663537740707397	c	Color	0
12.307493209838867	m	Motion	0
6.93295955657959	c	Motion	0
7.313514232635498	m	Color	0
8.360030174255371	c	Color	0
9.47176742553711	m	Motion	0
7.555810451507568	c	Motion	0
5.256302356719971	m	Color	0
8.324079513549805	c	Color	0
1.2389463186264038	m	Motion	0
1.6402833461761475	c	Motion	0
1.6393671035766602	m	Color	0
3.3231399059295654	c	Color	0
11.48160457611084	m	Motion	0
8.922216415405273	c	Motion	0
6.701212406158447	m	Color	0
11.248970031738281	c	Color	0
8.826401710510254	m	Motion	0
5.0918169021606445	c	Motion	0
5.363934516906738	m	Color	0
8.280801773071289	c	Color	0
1.2389463186264038	m	Motion	0
1.1511731147766113	c	Motion	0
1.6393671035766602	m	Color	0
0.9663537740707397	c	Color	0
12.16274642944336	m	Motion	0
7.824498653411865	c	Motion	0
7.97988748550415	m	Color	0
8.996474266052246	c	Color	0
9.566926956176758	m	Motion	0
8.427398681640625	c	Motion	0
6.666046142578125	m	Color	0
8.955782890319824	c	Color	0
10.828289031982422	m	Motion	0
1.5298469066619873	c	Motion	0
7.460774898529053	m	Color	0
2.6699764728546143	c	Color	0
12.307493209838867	m	Motion	0
6.7089643478393555	c	Motion	0
7.313514232635498	m	Color	0
11.72391128540039	c	Color	0
3.7892589569091797	m	Motion	0
6.863827705383301	c	Motion	0
2.9210286140441895	m	Color	0
11.59898567199707	c	Color	0
7.561399936676025	m	Motion	0
2.467756509780884	c	Motion	0
5.030333042144775	m	Color	0
4.064964771270752	c	Color	0
9.47176742553711	m	Motion	0
5.293160438537598	c	Motion	0
5.256302356719971	m	Color	0
9.008630752563477	c	Color	0
3.7892589569091797	m	Motion	0
5.122066974639893	c	Motion	0
2.9210286140441895	m	Color	0
8.439925193786621	c	Color	0
11.48160457611084	m	Motion	0
1.5298469066619873	c	Motion	0
6.701212406158447	m	Color	0
2.6699764728546143	c	Color	0
12.16274642944336	m	Motion	0
7.699404239654541	c	Motion	0
7.97988748550415	m	Color	0
[truncated: 42,161 more rows]
