# Supplementary material for: Adaptive stretching of representations across brain regions and deep learning model layers
Source: Nat Commun. 2025 Nov 21;16:10302. doi: 10.1038/s41467-025-65231-y (PMC12638828; doi:10.1038/s41467-025-65231-y)
Supplement: Supplementary file 4 — Source Data [file 41467_2025_65231_MOESM4_ESM.zip › Source-data-file/Supplemental III.5/layer_6_stats.csv]

dissimilarity	motion_color_mismatch	motion_color_task	simulationID
5.358224868774414	m	Motion	0
3.4780008792877197	c	Motion	0
1.4375733137130737	m	Color	0
3.4275248050689697	c	Color	0
18.64925193786621	m	Motion	0
8.86253833770752	c	Motion	0
5.05233097076416	m	Color	0
18.515865325927734	c	Color	0
17.650880813598633	m	Motion	0
5.657405853271484	c	Motion	0
3.7239391803741455	m	Color	0
16.512521743774414	c	Color	0
5.358224868774414	m	Motion	0
0.9163296818733215	c	Motion	0
1.4375733137130737	m	Color	0
0.7217936515808105	c	Color	0
20.765188217163086	m	Motion	0
4.1033034324646	c	Motion	0
4.2103190422058105	m	Color	0
18.833904266357422	c	Color	0
19.94011116027832	m	Motion	0
4.303155899047852	c	Motion	0
3.082045316696167	m	Color	0
18.665054321289062	c	Color	0
1.2948048114776611	m	Motion	0
3.4780008792877197	c	Motion	0
1.8577407598495483	m	Color	0
3.4275248050689697	c	Color	0
19.68144416809082	m	Motion	0
6.148808002471924	c	Motion	0
2.192943572998047	m	Color	0
20.830245971679688	c	Color	0
19.031728744506836	m	Motion	0
3.3442327976226807	c	Motion	0
1.9909666776657104	m	Color	0
18.97637176513672	c	Color	0
1.2948048114776611	m	Motion	0
0.9163296818733215	c	Motion	0
1.8577407598495483	m	Color	0
0.7217936515808105	c	Color	0
20.358325958251953	m	Motion	0
4.974809169769287	c	Motion	0
3.9247093200683594	m	Color	0
19.290996551513672	c	Color	0
19.723567962646484	m	Motion	0
5.169902324676514	c	Motion	0
3.743983507156372	m	Color	0
19.121997833251953	c	Color	0
18.64925193786621	m	Motion	0
0.11285385489463806	c	Motion	0
5.05233097076416	m	Color	0
0.48486825823783875	c	Color	0
20.765188217163086	m	Motion	0
2.4267578125	c	Motion	0
4.2103190422058105	m	Color	0
20.689260482788086	c	Color	0
1.5335499048233032	m	Motion	0
2.7666327953338623	c	Motion	0
1.5048633813858032	m	Color	0
20.58951187133789	c	Color	0
17.650880813598633	m	Motion	0
0.802682101726532	c	Motion	0
3.7239391803741455	m	Color	0
1.7669106721878052	c	Color	0
19.94011116027832	m	Motion	0
2.756833791732788	c	Motion	0
3.082045316696167	m	Color	0
19.358549118041992	c	Color	0
1.5335499048233032	m	Motion	0
2.876528739929199	c	Motion	0
1.5048633813858032	m	Color	0
18.28856086730957	c	Color	0
19.68144416809082	m	Motion	0
0.11285385489463806	c	Motion	0
2.192943572998047	m	Color	0
0.48486825823783875	c	Color	0
20.358325958251953	m	Motion	0
2.5164690017700195	c	Motion	0
3.9247093200683594	m	Color	0
20.967336654663086	c	Color	0
0.9747022390365601	m	Motion	0
2.8609180450439453	c	Motion	0
0.2196740210056305	m	Color	0
20.86924934387207	c	Color	0
19.031728744506836	m	Motion	0
0.802682101726532	c	Motion	0
1.9909666776657104	m	Color	0
1.7669106721878052	c	Color	0
19.723567962646484	m	Motion	0
2.899182081222534	c	Motion	0
3.743983507156372	m	Color	0
20.411849975585938	c	Color	0
0.9747022390365601	m	Motion	0
3.2103235721588135	c	Motion	0
0.2196740210056305	m	Color	0
19.439149856567383	c	Color	0
1.3071175813674927	m	Motion	0
2.4267578125	c	Motion	0
0.7039895057678223	m	Color	0
20.689260482788086	c	Color	0
21.29693603515625	m	Motion	0
2.5164690017700195	c	Motion	0
2.3630237579345703	m	Color	0
20.967336654663086	c	Color	0
21.306516647338867	m	Motion	0
0.47526314854621887	c	Motion	0
1.6216093301773071	m	Color	0
0.24462346732616425	c	Color	0
1.3071175813674927	m	Motion	0
2.756833791732788	c	Motion	0
0.7039895057678223	m	Color	0
19.358549118041992	c	Color	0
20.51021385192871	m	Motion	0
2.899182081222534	c	Motion	0
2.980992555618286	m	Color	0
20.411849975585938	c	Color	0
20.519668579101562	m	Motion	0
0.8327574133872986	c	Motion	0
2.2577004432678223	m	Color	0
2.8923630714416504	c	Color	0
1.3403348922729492	m	Motion	0
2.7666327953338623	c	Motion	0
3.2173850536346436	m	Color	0
20.58951187133789	c	Color	0
19.613779067993164	m	Motion	0
2.8609180450439453	c	Motion	0
3.323150157928467	m	Color	0
20.86924934387207	c	Color	0
21.172922134399414	m	Motion	0
0.47526314854621887	c	Motion	0
1.566662073135376	m	Color	0
0.24462346732616425	c	Color	0
1.3403348922729492	m	Motion	0
2.876528739929199	c	Motion	0
3.2173850536346436	m	Color	0
18.28856086730957	c	Color	0
18.71632194519043	m	Motion	0
3.2103235721588135	c	Motion	0
1.4090301990509033	m	Color	0
19.439149856567383	c	Color	0
20.32522964477539	m	Motion	0
0.8327574133872986	c	Motion	0
4.1651506423950195	m	Color	0
2.8923630714416504	c	Color	0
21.29693603515625	m	Motion	0
8.86253833770752	c	Motion	0
2.3630237579345703	m	Color	0
18.515865325927734	c	Color	0
20.51021385192871	m	Motion	0
6.148808002471924	c	Motion	0
2.980992555618286	m	Color	0
20.830245971679688	c	Color	0
0.048365503549575806	m	Motion	0
3.626276731491089	c	Motion	0
0.7520290613174438	m	Color	0
4.7336626052856445	c	Color	0
21.306516647338867	m	Motion	0
4.1033034324646	c	Motion	0
1.6216093301773071	m	Color	0
18.833904266357422	c	Color	0
20.519668579101562	m	Motion	0
4.974809169769287	c	Motion	0
2.2577004432678223	m	Color	0
19.290996551513672	c	Color	0
0.048365503549575806	m	Motion	0
0.2240869253873825	c	Motion	0
0.7520290613174438	m	Color	0
0.43331485986709595	c	Color	0
19.613779067993164	m	Motion	0
5.657405853271484	c	Motion	0
3.323150157928467	m	Color	0
16.512521743774414	c	Color	0
18.71632194519043	m	Motion	0
3.3442327976226807	c	Motion	0
1.4090301990509033	m	Color	0
18.97637176513672	c	Color	0
3.8106980323791504	m	Motion	0
3.626276731491089	c	Motion	0
3.8659443855285645	m	Color	0
4.7336626052856445	c	Color	0
21.172922134399414	m	Motion	0
4.303155899047852	c	Motion	0
1.566662073135376	m	Color	0
18.665054321289062	c	Color	0
20.32522964477539	m	Motion	0
5.169902324676514	c	Motion	0
4.1651506423950195	m	Color	0
19.121997833251953	c	Color	0
3.8106980323791504	m	Motion	0
0.2240869253873825	c	Motion	0
3.8659443855285645	m	Color	0
0.43331485986709595	c	Color	0
5.358224868774414	m	Motion	0
3.4780008792877197	c	Motion	0
1.4375733137130737	m	Color	0
3.4275248050689697	c	Color	0
18.64925193786621	m	Motion	0
8.86253833770752	c	Motion	0
5.05233097076416	m	Color	0
18.515865325927734	c	Color	0
17.650880813598633	m	Motion	0
5.657405853271484	c	Motion	0
3.7239391803741455	m	Color	0
16.512521743774414	c	Color	0
5.358224868774414	m	Motion	0
0.9163296818733215	c	Motion	0
1.4375733137130737	m	Color	0
0.7217936515808105	c	Color	0
20.765188217163086	m	Motion	0
4.1033034324646	c	Motion	0
4.2103190422058105	m	Color	0
18.833904266357422	c	Color	0
19.94011116027832	m	Motion	0
4.303155899047852	c	Motion	0
3.082045316696167	m	Color	0
18.665054321289062	c	Color	0
1.2948048114776611	m	Motion	0
3.4780008792877197	c	Motion	0
1.8577407598495483	m	Color	0
3.4275248050689697	c	Color	0
19.68144416809082	m	Motion	0
6.148808002471924	c	Motion	0
2.192943572998047	m	Color	0
20.830245971679688	c	Color	0
19.031728744506836	m	Motion	0
3.3442327976226807	c	Motion	0
1.9909666776657104	m	Color	0
18.97637176513672	c	Color	0
1.2948048114776611	m	Motion	0
0.9163296818733215	c	Motion	0
1.8577407598495483	m	Color	0
0.7217936515808105	c	Color	0
20.358325958251953	m	Motion	0
4.974809169769287	c	Motion	0
3.9247093200683594	m	Color	0
19.290996551513672	c	Color	0
19.723567962646484	m	Motion	0
5.169902324676514	c	Motion	0
3.743983507156372	m	Color	0
19.121997833251953	c	Color	0
18.64925193786621	m	Motion	0
0.11285385489463806	c	Motion	0
5.05233097076416	m	Color	0
0.48486825823783875	c	Color	0
20.765188217163086	m	Motion	0
2.4267578125	c	Motion	0
4.2103190422058105	m	Color	0
20.689260482788086	c	Color	0
1.5335499048233032	m	Motion	0
2.7666327953338623	c	Motion	0
1.5048633813858032	m	Color	0
20.58951187133789	c	Color	0
17.650880813598633	m	Motion	0
0.802682101726532	c	Motion	0
3.7239391803741455	m	Color	0
1.7669106721878052	c	Color	0
19.94011116027832	m	Motion	0
2.756833791732788	c	Motion	0
3.082045316696167	m	Color	0
19.358549118041992	c	Color	0
1.5335499048233032	m	Motion	0
2.876528739929199	c	Motion	0
1.5048633813858032	m	Color	0
18.28856086730957	c	Color	0
19.68144416809082	m	Motion	0
0.11285385489463806	c	Motion	0
2.192943572998047	m	Color	0
0.48486825823783875	c	Color	0
20.358325958251953	m	Motion	0
2.5164690017700195	c	Motion	0
3.9247093200683594	m	Color	0
20.967336654663086	c	Color	0
0.9747022390365601	m	Motion	0
2.8609180450439453	c	Motion	0
0.2196740210056305	m	Color	0
20.86924934387207	c	Color	0
19.031728744506836	m	Motion	0
0.802682101726532	c	Motion	0
1.9909666776657104	m	Color	0
1.7669106721878052	c	Color	0
19.723567962646484	m	Motion	0
2.899182081222534	c	Motion	0
3.743983507156372	m	Color	0
20.411849975585938	c	Color	0
0.9747022390365601	m	Motion	0
3.2103235721588135	c	Motion	0
0.2196740210056305	m	Color	0
19.439149856567383	c	Color	0
1.3071175813674927	m	Motion	0
2.4267578125	c	Motion	0
0.7039895057678223	m	Color	0
20.689260482788086	c	Color	0
21.29693603515625	m	Motion	0
2.5164690017700195	c	Motion	0
2.3630237579345703	m	Color	0
20.967336654663086	c	Color	0
21.306516647338867	m	Motion	0
0.47526314854621887	c	Motion	0
1.6216093301773071	m	Color	0
0.24462346732616425	c	Color	0
1.3071175813674927	m	Motion	0
2.756833791732788	c	Motion	0
0.7039895057678223	m	Color	0
19.358549118041992	c	Color	0
20.51021385192871	m	Motion	0
2.899182081222534	c	Motion	0
2.980992555618286	m	Color	0
20.411849975585938	c	Color	0
20.519668579101562	m	Motion	0
0.8327574133872986	c	Motion	0
2.2577004432678223	m	Color	0
2.8923630714416504	c	Color	0
1.3403348922729492	m	Motion	0
2.7666327953338623	c	Motion	0
3.2173850536346436	m	Color	0
20.58951187133789	c	Color	0
19.613779067993164	m	Motion	0
2.8609180450439453	c	Motion	0
3.323150157928467	m	Color	0
20.86924934387207	c	Color	0
21.172922134399414	m	Motion	0
0.47526314854621887	c	Motion	0
1.566662073135376	m	Color	0
0.24462346732616425	c	Color	0
1.3403348922729492	m	Motion	0
2.876528739929199	c	Motion	0
3.2173850536346436	m	Color	0
18.28856086730957	c	Color	0
18.71632194519043	m	Motion	0
3.2103235721588135	c	Motion	0
1.4090301990509033	m	Color	0
19.439149856567383	c	Color	0
20.32522964477539	m	Motion	0
0.8327574133872986	c	Motion	0
4.1651506423950195	m	Color	0
2.8923630714416504	c	Color	0
21.29693603515625	m	Motion	0
8.86253833770752	c	Motion	0
2.3630237579345703	m	Color	0
18.515865325927734	c	Color	0
20.51021385192871	m	Motion	0
6.148808002471924	c	Motion	0
2.980992555618286	m	Color	0
20.830245971679688	c	Color	0
0.048365503549575806	m	Motion	0
3.626276731491089	c	Motion	0
0.7520290613174438	m	Color	0
4.7336626052856445	c	Color	0
21.306516647338867	m	Motion	0
4.1033034324646	c	Motion	0
1.6216093301773071	m	Color	0
18.833904266357422	c	Color	0
20.519668579101562	m	Motion	0
4.974809169769287	c	Motion	0
2.2577004432678223	m	Color	0
19.290996551513672	c	Color	0
0.048365503549575806	m	Motion	0
0.2240869253873825	c	Motion	0
0.7520290613174438	m	Color	0
0.43331485986709595	c	Color	0
19.613779067993164	m	Motion	0
5.657405853271484	c	Motion	0
3.323150157928467	m	Color	0
16.512521743774414	c	Color	0
18.71632194519043	m	Motion	0
3.3442327976226807	c	Motion	0
1.4090301990509033	m	Color	0
18.97637176513672	c	Color	0
3.8106980323791504	m	Motion	0
3.626276731491089	c	Motion	0
3.8659443855285645	m	Color	0
4.7336626052856445	c	Color	0
21.172922134399414	m	Motion	0
4.303155899047852	c	Motion	0
1.566662073135376	m	Color	0
18.665054321289062	c	Color	0
20.32522964477539	m	Motion	0
5.169902324676514	c	Motion	0
4.1651506423950195	m	Color	0
19.121997833251953	c	Color	0
3.8106980323791504	m	Motion	0
0.2240869253873825	c	Motion	0
3.8659443855285645	m	Color	0
0.43331485986709595	c	Color	0
5.358224868774414	m	Motion	0
3.4780008792877197	c	Motion	0
1.4375733137130737	m	Color	0
3.4275248050689697	c	Color	0
18.64925193786621	m	Motion	0
8.86253833770752	c	Motion	0
5.05233097076416	m	Color	0
18.515865325927734	c	Color	0
17.650880813598633	m	Motion	0
5.657405853271484	c	Motion	0
3.7239391803741455	m	Color	0
16.512521743774414	c	Color	0
5.358224868774414	m	Motion	0
0.9163296818733215	c	Motion	0
1.4375733137130737	m	Color	0
0.7217936515808105	c	Color	0
20.765188217163086	m	Motion	0
4.1033034324646	c	Motion	0
4.2103190422058105	m	Color	0
18.833904266357422	c	Color	0
19.94011116027832	m	Motion	0
4.303155899047852	c	Motion	0
3.082045316696167	m	Color	0
18.665054321289062	c	Color	0
1.2948048114776611	m	Motion	0
3.4780008792877197	c	Motion	0
1.8577407598495483	m	Color	0
3.4275248050689697	c	Color	0
19.68144416809082	m	Motion	0
6.148808002471924	c	Motion	0
2.192943572998047	m	Color	0
20.830245971679688	c	Color	0
19.031728744506836	m	Motion	0
3.3442327976226807	c	Motion	0
1.9909666776657104	m	Color	0
18.97637176513672	c	Color	0
1.2948048114776611	m	Motion	0
0.9163296818733215	c	Motion	0
1.8577407598495483	m	Color	0
0.7217936515808105	c	Color	0
20.358325958251953	m	Motion	0
4.974809169769287	c	Motion	0
3.9247093200683594	m	Color	0
19.290996551513672	c	Color	0
19.723567962646484	m	Motion	0
5.169902324676514	c	Motion	0
3.743983507156372	m	Color	0
19.121997833251953	c	Color	0
18.64925193786621	m	Motion	0
0.11285385489463806	c	Motion	0
5.05233097076416	m	Color	0
0.48486825823783875	c	Color	0
20.765188217163086	m	Motion	0
2.4267578125	c	Motion	0
4.2103190422058105	m	Color	0
20.689260482788086	c	Color	0
1.5335499048233032	m	Motion	0
2.7666327953338623	c	Motion	0
1.5048633813858032	m	Color	0
20.58951187133789	c	Color	0
17.650880813598633	m	Motion	0
0.802682101726532	c	Motion	0
3.7239391803741455	m	Color	0
1.7669106721878052	c	Color	0
19.94011116027832	m	Motion	0
2.756833791732788	c	Motion	0
3.082045316696167	m	Color	0
19.358549118041992	c	Color	0
1.5335499048233032	m	Motion	0
2.876528739929199	c	Motion	0
1.5048633813858032	m	Color	0
18.28856086730957	c	Color	0
19.68144416809082	m	Motion	0
0.11285385489463806	c	Motion	0
2.192943572998047	m	Color	0
0.48486825823783875	c	Color	0
20.358325958251953	m	Motion	0
2.5164690017700195	c	Motion	0
3.9247093200683594	m	Color	0
20.967336654663086	c	Color	0
0.9747022390365601	m	Motion	0
2.8609180450439453	c	Motion	0
0.2196740210056305	m	Color	0
20.86924934387207	c	Color	0
19.031728744506836	m	Motion	0
0.802682101726532	c	Motion	0
1.9909666776657104	m	Color	0
1.7669106721878052	c	Color	0
19.723567962646484	m	Motion	0
2.899182081222534	c	Motion	0
3.743983507156372	m	Color	0
20.411849975585938	c	Color	0
0.9747022390365601	m	Motion	0
3.2103235721588135	c	Motion	0
0.2196740210056305	m	Color	0
19.439149856567383	c	Color	0
1.3071175813674927	m	Motion	0
2.4267578125	c	Motion	0
0.7039895057678223	m	Color	0
20.689260482788086	c	Color	0
21.29693603515625	m	Motion	0
2.5164690017700195	c	Motion	0
2.3630237579345703	m	Color	0
20.967336654663086	c	Color	0
21.306516647338867	m	Motion	0
0.47526314854621887	c	Motion	0
1.6216093301773071	m	Color	0
0.24462346732616425	c	Color	0
1.3071175813674927	m	Motion	0
2.756833791732788	c	Motion	0
0.7039895057678223	m	Color	0
19.358549118041992	c	Color	0
20.51021385192871	m	Motion	0
2.899182081222534	c	Motion	0
2.980992555618286	m	Color	0
20.411849975585938	c	Color	0
20.519668579101562	m	Motion	0
0.8327574133872986	c	Motion	0
2.2577004432678223	m	Color	0
2.8923630714416504	c	Color	0
1.3403348922729492	m	Motion	0
2.7666327953338623	c	Motion	0
3.2173850536346436	m	Color	0
20.58951187133789	c	Color	0
19.613779067993164	m	Motion	0
2.8609180450439453	c	Motion	0
3.323150157928467	m	Color	0
20.86924934387207	c	Color	0
21.172922134399414	m	Motion	0
0.47526314854621887	c	Motion	0
1.566662073135376	m	Color	0
0.24462346732616425	c	Color	0
1.3403348922729492	m	Motion	0
2.876528739929199	c	Motion	0
3.2173850536346436	m	Color	0
18.28856086730957	c	Color	0
18.71632194519043	m	Motion	0
3.2103235721588135	c	Motion	0
1.4090301990509033	m	Color	0
19.439149856567383	c	Color	0
20.32522964477539	m	Motion	0
0.8327574133872986	c	Motion	0
4.1651506423950195	m	Color	0
2.8923630714416504	c	Color	0
21.29693603515625	m	Motion	0
8.86253833770752	c	Motion	0
2.3630237579345703	m	Color	0
18.515865325927734	c	Color	0
20.51021385192871	m	Motion	0
6.148808002471924	c	Motion	0
2.980992555618286	m	Color	0
20.830245971679688	c	Color	0
0.048365503549575806	m	Motion	0
3.626276731491089	c	Motion	0
0.7520290613174438	m	Color	0
4.7336626052856445	c	Color	0
21.306516647338867	m	Motion	0
4.1033034324646	c	Motion	0
1.6216093301773071	m	Color	0
18.833904266357422	c	Color	0
20.519668579101562	m	Motion	0
4.974809169769287	c	Motion	0
2.2577004432678223	m	Color	0
19.290996551513672	c	Color	0
0.048365503549575806	m	Motion	0
0.2240869253873825	c	Motion	0
0.7520290613174438	m	Color	0
0.43331485986709595	c	Color	0
19.613779067993164	m	Motion	0
5.657405853271484	c	Motion	0
3.323150157928467	m	Color	0
16.512521743774414	c	Color	0
18.71632194519043	m	Motion	0
3.3442327976226807	c	Motion	0
1.4090301990509033	m	Color	0
18.97637176513672	c	Color	0
3.8106980323791504	m	Motion	0
3.626276731491089	c	Motion	0
3.8659443855285645	m	Color	0
4.7336626052856445	c	Color	0
21.172922134399414	m	Motion	0
4.303155899047852	c	Motion	0
1.566662073135376	m	Color	0
18.665054321289062	c	Color	0
20.32522964477539	m	Motion	0
5.169902324676514	c	Motion	0
4.1651506423950195	m	Color	0
19.121997833251953	c	Color	0
3.8106980323791504	m	Motion	0
0.2240869253873825	c	Motion	0
3.8659443855285645	m	Color	0
0.43331485986709595	c	Color	0
5.358224868774414	m	Motion	0
3.4780008792877197	c	Motion	0
1.4375733137130737	m	Color	0
3.4275248050689697	c	Color	0
18.64925193786621	m	Motion	0
8.86253833770752	c	Motion	0
5.05233097076416	m	Color	0
18.515865325927734	c	Color	0
17.650880813598633	m	Motion	0
5.657405853271484	c	Motion	0
3.7239391803741455	m	Color	0
16.512521743774414	c	Color	0
5.358224868774414	m	Motion	0
0.9163296818733215	c	Motion	0
1.4375733137130737	m	Color	0
0.7217936515808105	c	Color	0
20.765188217163086	m	Motion	0
4.1033034324646	c	Motion	0
4.2103190422058105	m	Color	0
18.833904266357422	c	Color	0
19.94011116027832	m	Motion	0
4.303155899047852	c	Motion	0
3.082045316696167	m	Color	0
18.665054321289062	c	Color	0
1.2948048114776611	m	Motion	0
3.4780008792877197	c	Motion	0
1.8577407598495483	m	Color	0
3.4275248050689697	c	Color	0
19.68144416809082	m	Motion	0
6.148808002471924	c	Motion	0
2.192943572998047	m	Color	0
20.830245971679688	c	Color	0
19.031728744506836	m	Motion	0
3.3442327976226807	c	Motion	0
1.9909666776657104	m	Color	0
18.97637176513672	c	Color	0
1.2948048114776611	m	Motion	0
0.9163296818733215	c	Motion	0
1.8577407598495483	m	Color	0
0.7217936515808105	c	Color	0
20.358325958251953	m	Motion	0
4.974809169769287	c	Motion	0
3.9247093200683594	m	Color	0
19.290996551513672	c	Color	0
19.723567962646484	m	Motion	0
5.169902324676514	c	Motion	0
3.743983507156372	m	Color	0
19.121997833251953	c	Color	0
18.64925193786621	m	Motion	0
0.11285385489463806	c	Motion	0
5.05233097076416	m	Color	0
0.48486825823783875	c	Color	0
20.765188217163086	m	Motion	0
2.4267578125	c	Motion	0
4.2103190422058105	m	Color	0
20.689260482788086	c	Color	0
1.5335499048233032	m	Motion	0
2.7666327953338623	c	Motion	0
1.5048633813858032	m	Color	0
20.58951187133789	c	Color	0
17.650880813598633	m	Motion	0
0.802682101726532	c	Motion	0
3.7239391803741455	m	Color	0
1.7669106721878052	c	Color	0
19.94011116027832	m	Motion	0
2.756833791732788	c	Motion	0
3.082045316696167	m	Color	0
19.358549118041992	c	Color	0
1.5335499048233032	m	Motion	0
2.876528739929199	c	Motion	0
1.5048633813858032	m	Color	0
18.28856086730957	c	Color	0
19.68144416809082	m	Motion	0
0.11285385489463806	c	Motion	0
2.192943572998047	m	Color	0
0.48486825823783875	c	Color	0
20.358325958251953	m	Motion	0
2.5164690017700195	c	Motion	0
3.9247093200683594	m	Color	0
20.967336654663086	c	Color	0
0.9747022390365601	m	Motion	0
2.8609180450439453	c	Motion	0
0.2196740210056305	m	Color	0
20.86924934387207	c	Color	0
19.031728744506836	m	Motion	0
0.802682101726532	c	Motion	0
1.9909666776657104	m	Color	0
1.7669106721878052	c	Color	0
19.723567962646484	m	Motion	0
2.899182081222534	c	Motion	0
3.743983507156372	m	Color	0
20.411849975585938	c	Color	0
0.9747022390365601	m	Motion	0
3.2103235721588135	c	Motion	0
0.2196740210056305	m	Color	0
19.439149856567383	c	Color	0
1.3071175813674927	m	Motion	0
2.4267578125	c	Motion	0
0.7039895057678223	m	Color	0
20.689260482788086	c	Color	0
21.29693603515625	m	Motion	0
2.5164690017700195	c	Motion	0
2.3630237579345703	m	Color	0
20.967336654663086	c	Color	0
21.306516647338867	m	Motion	0
0.47526314854621887	c	Motion	0
1.6216093301773071	m	Color	0
0.24462346732616425	c	Color	0
1.3071175813674927	m	Motion	0
2.756833791732788	c	Motion	0
0.7039895057678223	m	Color	0
19.358549118041992	c	Color	0
20.51021385192871	m	Motion	0
2.899182081222534	c	Motion	0
2.980992555618286	m	Color	0
20.411849975585938	c	Color	0
20.519668579101562	m	Motion	0
0.8327574133872986	c	Motion	0
2.2577004432678223	m	Color	0
2.8923630714416504	c	Color	0
1.3403348922729492	m	Motion	0
2.7666327953338623	c	Motion	0
3.2173850536346436	m	Color	0
20.58951187133789	c	Color	0
19.613779067993164	m	Motion	0
2.8609180450439453	c	Motion	0
3.323150157928467	m	Color	0
20.86924934387207	c	Color	0
21.172922134399414	m	Motion	0
0.47526314854621887	c	Motion	0
1.566662073135376	m	Color	0
0.24462346732616425	c	Color	0
1.3403348922729492	m	Motion	0
2.876528739929199	c	Motion	0
3.2173850536346436	m	Color	0
18.28856086730957	c	Color	0
18.71632194519043	m	Motion	0
3.2103235721588135	c	Motion	0
1.4090301990509033	m	Color	0
19.439149856567383	c	Color	0
20.32522964477539	m	Motion	0
0.8327574133872986	c	Motion	0
4.1651506423950195	m	Color	0
2.8923630714416504	c	Color	0
21.29693603515625	m	Motion	0
8.86253833770752	c	Motion	0
2.3630237579345703	m	Color	0
18.515865325927734	c	Color	0
20.51021385192871	m	Motion	0
6.148808002471924	c	Motion	0
2.980992555618286	m	Color	0
20.830245971679688	c	Color	0
0.048365503549575806	m	Motion	0
3.626276731491089	c	Motion	0
0.7520290613174438	m	Color	0
4.7336626052856445	c	Color	0
21.306516647338867	m	Motion	0
4.1033034324646	c	Motion	0
1.6216093301773071	m	Color	0
18.833904266357422	c	Color	0
20.519668579101562	m	Motion	0
4.974809169769287	c	Motion	0
2.2577004432678223	m	Color	0
19.290996551513672	c	Color	0
0.048365503549575806	m	Motion	0
0.2240869253873825	c	Motion	0
0.7520290613174438	m	Color	0
0.43331485986709595	c	Color	0
19.613779067993164	m	Motion	0
5.657405853271484	c	Motion	0
3.323150157928467	m	Color	0
16.512521743774414	c	Color	0
18.71632194519043	m	Motion	0
3.3442327976226807	c	Motion	0
1.4090301990509033	m	Color	0
18.97637176513672	c	Color	0
3.8106980323791504	m	Motion	0
3.626276731491089	c	Motion	0
3.8659443855285645	m	Color	0
4.7336626052856445	c	Color	0
21.172922134399414	m	Motion	0
4.303155899047852	c	Motion	0
1.566662073135376	m	Color	0
18.665054321289062	c	Color	0
20.32522964477539	m	Motion	0
5.169902324676514	c	Motion	0
4.1651506423950195	m	Color	0
19.121997833251953	c	Color	0
3.8106980323791504	m	Motion	0
0.2240869253873825	c	Motion	0
3.8659443855285645	m	Color	0
0.43331485986709595	c	Color	0
5.358224868774414	m	Motion	0
3.4780008792877197	c	Motion	0
1.4375733137130737	m	Color	0
3.4275248050689697	c	Color	0
18.64925193786621	m	Motion	0
8.86253833770752	c	Motion	0
5.05233097076416	m	Color	0
18.515865325927734	c	Color	0
17.650880813598633	m	Motion	0
5.657405853271484	c	Motion	0
3.7239391803741455	m	Color	0
16.512521743774414	c	Color	0
5.358224868774414	m	Motion	0
0.9163296818733215	c	Motion	0
1.4375733137130737	m	Color	0
0.7217936515808105	c	Color	0
20.765188217163086	m	Motion	0
4.1033034324646	c	Motion	0
4.2103190422058105	m	Color	0
18.833904266357422	c	Color	0
19.94011116027832	m	Motion	0
4.303155899047852	c	Motion	0
3.082045316696167	m	Color	0
18.665054321289062	c	Color	0
1.2948048114776611	m	Motion	0
3.4780008792877197	c	Motion	0
1.8577407598495483	m	Color	0
3.4275248050689697	c	Color	0
19.68144416809082	m	Motion	0
6.148808002471924	c	Motion	0
2.192943572998047	m	Color	0
20.830245971679688	c	Color	0
19.031728744506836	m	Motion	0
3.3442327976226807	c	Motion	0
1.9909666776657104	m	Color	0
18.97637176513672	c	Color	0
1.2948048114776611	m	Motion	0
0.9163296818733215	c	Motion	0
1.8577407598495483	m	Color	0
0.7217936515808105	c	Color	0
20.358325958251953	m	Motion	0
4.974809169769287	c	Motion	0
3.9247093200683594	m	Color	0
19.290996551513672	c	Color	0
19.723567962646484	m	Motion	0
5.169902324676514	c	Motion	0
3.743983507156372	m	Color	0
19.121997833251953	c	Color	0
18.64925193786621	m	Motion	0
0.11285385489463806	c	Motion	0
5.05233097076416	m	Color	0
0.48486825823783875	c	Color	0
20.765188217163086	m	Motion	0
2.4267578125	c	Motion	0
4.2103190422058105	m	Color	0
20.689260482788086	c	Color	0
1.5335499048233032	m	Motion	0
2.7666327953338623	c	Motion	0
1.5048633813858032	m	Color	0
20.58951187133789	c	Color	0
17.650880813598633	m	Motion	0
0.802682101726532	c	Motion	0
3.7239391803741455	m	Color	0
1.7669106721878052	c	Color	0
19.94011116027832	m	Motion	0
2.756833791732788	c	Motion	0
3.082045316696167	m	Color	0
19.358549118041992	c	Color	0
1.5335499048233032	m	Motion	0
2.876528739929199	c	Motion	0
1.5048633813858032	m	Color	0
18.28856086730957	c	Color	0
19.68144416809082	m	Motion	0
0.11285385489463806	c	Motion	0
2.192943572998047	m	Color	0
0.48486825823783875	c	Color	0
20.358325958251953	m	Motion	0
2.5164690017700195	c	Motion	0
3.9247093200683594	m	Color	0
20.967336654663086	c	Color	0
0.9747022390365601	m	Motion	0
2.8609180450439453	c	Motion	0
0.2196740210056305	m	Color	0
20.86924934387207	c	Color	0
19.031728744506836	m	Motion	0
0.802682101726532	c	Motion	0
1.9909666776657104	m	Color	0
1.7669106721878052	c	Color	0
19.723567962646484	m	Motion	0
2.899182081222534	c	Motion	0
3.743983507156372	m	Color	0
20.411849975585938	c	Color	0
0.9747022390365601	m	Motion	0
3.2103235721588135	c	Motion	0
0.2196740210056305	m	Color	0
19.439149856567383	c	Color	0
1.3071175813674927	m	Motion	0
2.4267578125	c	Motion	0
0.7039895057678223	m	Color	0
20.689260482788086	c	Color	0
21.29693603515625	m	Motion	0
2.5164690017700195	c	Motion	0
2.3630237579345703	m	Color	0
20.967336654663086	c	Color	0
21.306516647338867	m	Motion	0
0.47526314854621887	c	Motion	0
1.6216093301773071	m	Color	0
0.24462346732616425	c	Color	0
1.3071175813674927	m	Motion	0
2.756833791732788	c	Motion	0
0.7039895057678223	m	Color	0
19.358549118041992	c	Color	0
20.51021385192871	m	Motion	0
2.899182081222534	c	Motion	0
2.980992555618286	m	Color	0
20.411849975585938	c	Color	0
20.519668579101562	m	Motion	0
0.8327574133872986	c	Motion	0
2.2577004432678223	m	Color	0
2.8923630714416504	c	Color	0
1.3403348922729492	m	Motion	0
2.7666327953338623	c	Motion	0
3.2173850536346436	m	Color	0
20.58951187133789	c	Color	0
19.613779067993164	m	Motion	0
2.8609180450439453	c	Motion	0
3.323150157928467	m	Color	0
20.86924934387207	c	Color	0
21.172922134399414	m	Motion	0
0.47526314854621887	c	Motion	0
1.566662073135376	m	Color	0
0.24462346732616425	c	Color	0
1.3403348922729492	m	Motion	0
2.876528739929199	c	Motion	0
3.2173850536346436	m	Color	0
18.28856086730957	c	Color	0
18.71632194519043	m	Motion	0
3.2103235721588135	c	Motion	0
1.4090301990509033	m	Color	0
19.439149856567383	c	Color	0
20.32522964477539	m	Motion	0
0.8327574133872986	c	Motion	0
4.1651506423950195	m	Color	0
2.8923630714416504	c	Color	0
21.29693603515625	m	Motion	0
8.86253833770752	c	Motion	0
2.3630237579345703	m	Color	0
18.515865325927734	c	Color	0
20.51021385192871	m	Motion	0
6.148808002471924	c	Motion	0
2.980992555618286	m	Color	0
20.830245971679688	c	Color	0
0.048365503549575806	m	Motion	0
3.626276731491089	c	Motion	0
0.7520290613174438	m	Color	0
4.7336626052856445	c	Color	0
21.306516647338867	m	Motion	0
4.1033034324646	c	Motion	0
1.6216093301773071	m	Color	0
18.833904266357422	c	Color	0
20.519668579101562	m	Motion	0
4.974809169769287	c	Motion	0
2.2577004432678223	m	Color	0
19.290996551513672	c	Color	0
0.048365503549575806	m	Motion	0
0.2240869253873825	c	Motion	0
0.7520290613174438	m	Color	0
0.43331485986709595	c	Color	0
19.613779067993164	m	Motion	0
5.657405853271484	c	Motion	0
3.323150157928467	m	Color	0
16.512521743774414	c	Color	0
18.71632194519043	m	Motion	0
3.3442327976226807	c	Motion	0
1.4090301990509033	m	Color	0
18.97637176513672	c	Color	0
3.8106980323791504	m	Motion	0
3.626276731491089	c	Motion	0
3.8659443855285645	m	Color	0
4.7336626052856445	c	Color	0
21.172922134399414	m	Motion	0
4.303155899047852	c	Motion	0
1.566662073135376	m	Color	0
18.665054321289062	c	Color	0
20.32522964477539	m	Motion	0
5.169902324676514	c	Motion	0
4.1651506423950195	m	Color	0
19.121997833251953	c	Color	0
3.8106980323791504	m	Motion	0
0.2240869253873825	c	Motion	0
3.8659443855285645	m	Color	0
0.43331485986709595	c	Color	0
5.358224868774414	m	Motion	0
3.4780008792877197	c	Motion	0
1.4375733137130737	m	Color	0
3.4275248050689697	c	Color	0
18.64925193786621	m	Motion	0
8.86253833770752	c	Motion	0
5.05233097076416	m	Color	0
18.515865325927734	c	Color	0
17.650880813598633	m	Motion	0
5.657405853271484	c	Motion	0
3.7239391803741455	m	Color	0
16.512521743774414	c	Color	0
5.358224868774414	m	Motion	0
0.9163296818733215	c	Motion	0
1.4375733137130737	m	Color	0
0.7217936515808105	c	Color	0
20.765188217163086	m	Motion	0
4.1033034324646	c	Motion	0
4.2103190422058105	m	Color	0
18.833904266357422	c	Color	0
19.94011116027832	m	Motion	0
4.303155899047852	c	Motion	0
3.082045316696167	m	Color	0
18.665054321289062	c	Color	0
1.2948048114776611	m	Motion	0
3.4780008792877197	c	Motion	0
1.8577407598495483	m	Color	0
3.4275248050689697	c	Color	0
19.68144416809082	m	Motion	0
6.148808002471924	c	Motion	0
2.192943572998047	m	Color	0
20.830245971679688	c	Color	0
19.031728744506836	m	Motion	0
3.3442327976226807	c	Motion	0
1.9909666776657104	m	Color	0
18.97637176513672	c	Color	0
1.2948048114776611	m	Motion	0
0.9163296818733215	c	Motion	0
1.8577407598495483	m	Color	0
0.7217936515808105	c	Color	0
20.358325958251953	m	Motion	0
4.974809169769287	c	Motion	0
3.9247093200683594	m	Color	0
19.290996551513672	c	Color	0
19.723567962646484	m	Motion	0
5.169902324676514	c	Motion	0
3.743983507156372	m	Color	0
19.121997833251953	c	Color	0
18.64925193786621	m	Motion	0
0.11285385489463806	c	Motion	0
5.05233097076416	m	Color	0
0.48486825823783875	c	Color	0
20.765188217163086	m	Motion	0
2.4267578125	c	Motion	0
4.2103190422058105	m	Color	0
20.689260482788086	c	Color	0
1.5335499048233032	m	Motion	0
2.7666327953338623	c	Motion	0
1.5048633813858032	m	Color	0
20.58951187133789	c	Color	0
17.650880813598633	m	Motion	0
0.802682101726532	c	Motion	0
3.7239391803741455	m	Color	0
1.7669106721878052	c	Color	0
19.94011116027832	m	Motion	0
2.756833791732788	c	Motion	0
3.082045316696167	m	Color	0
19.358549118041992	c	Color	0
1.5335499048233032	m	Motion	0
2.876528739929199	c	Motion	0
1.5048633813858032	m	Color	0
18.28856086730957	c	Color	0
19.68144416809082	m	Motion	0
0.11285385489463806	c	Motion	0
2.192943572998047	m	Color	0
0.48486825823783875	c	Color	0
20.358325958251953	m	Motion	0
2.5164690017700195	c	Motion	0
3.9247093200683594	m	Color	0
20.967336654663086	c	Color	0
0.9747022390365601	m	Motion	0
2.8609180450439453	c	Motion	0
0.2196740210056305	m	Color	0
20.86924934387207	c	Color	0
19.031728744506836	m	Motion	0
0.802682101726532	c	Motion	0
1.9909666776657104	m	Color	0
1.7669106721878052	c	Color	0
19.723567962646484	m	Motion	0
2.899182081222534	c	Motion	0
3.743983507156372	m	Color	0
20.411849975585938	c	Color	0
0.9747022390365601	m	Motion	0
3.2103235721588135	c	Motion	0
0.2196740210056305	m	Color	0
19.439149856567383	c	Color	0
1.3071175813674927	m	Motion	0
2.4267578125	c	Motion	0
0.7039895057678223	m	Color	0
20.689260482788086	c	Color	0
21.29693603515625	m	Motion	0
2.5164690017700195	c	Motion	0
2.3630237579345703	m	Color	0
20.967336654663086	c	Color	0
21.306516647338867	m	Motion	0
0.47526314854621887	c	Motion	0
1.6216093301773071	m	Color	0
0.24462346732616425	c	Color	0
1.3071175813674927	m	Motion	0
2.756833791732788	c	Motion	0
0.7039895057678223	m	Color	0
19.358549118041992	c	Color	0
20.51021385192871	m	Motion	0
2.899182081222534	c	Motion	0
2.980992555618286	m	Color	0
20.411849975585938	c	Color	0
20.519668579101562	m	Motion	0
0.8327574133872986	c	Motion	0
2.2577004432678223	m	Color	0
2.8923630714416504	c	Color	0
1.3403348922729492	m	Motion	0
2.7666327953338623	c	Motion	0
3.2173850536346436	m	Color	0
20.58951187133789	c	Color	0
19.613779067993164	m	Motion	0
2.8609180450439453	c	Motion	0
3.323150157928467	m	Color	0
20.86924934387207	c	Color	0
21.172922134399414	m	Motion	0
0.47526314854621887	c	Motion	0
1.566662073135376	m	Color	0
0.24462346732616425	c	Color	0
1.3403348922729492	m	Motion	0
2.876528739929199	c	Motion	0
3.2173850536346436	m	Color	0
18.28856086730957	c	Color	0
18.71632194519043	m	Motion	0
3.2103235721588135	c	Motion	0
1.4090301990509033	m	Color	0
19.439149856567383	c	Color	0
20.32522964477539	m	Motion	0
0.8327574133872986	c	Motion	0
4.1651506423950195	m	Color	0
2.8923630714416504	c	Color	0
21.29693603515625	m	Motion	0
8.86253833770752	c	Motion	0
2.3630237579345703	m	Color	0
18.515865325927734	c	Color	0
20.51021385192871	m	Motion	0
6.148808002471924	c	Motion	0
2.980992555618286	m	Color	0
20.830245971679688	c	Color	0
0.048365503549575806	m	Motion	0
3.626276731491089	c	Motion	0
0.7520290613174438	m	Color	0
4.7336626052856445	c	Color	0
21.306516647338867	m	Motion	0
4.1033034324646	c	Motion	0
1.6216093301773071	m	Color	0
18.833904266357422	c	Color	0
20.519668579101562	m	Motion	0
4.974809169769287	c	Motion	0
2.2577004432678223	m	Color	0
19.290996551513672	c	Color	0
0.048365503549575806	m	Motion	0
0.2240869253873825	c	Motion	0
0.7520290613174438	m	Color	0
0.43331485986709595	c	Color	0
19.613779067993164	m	Motion	0
5.657405853271484	c	Motion	0
3.323150157928467	m	Color	0
16.512521743774414	c	Color	0
18.71632194519043	m	Motion	0
3.3442327976226807	c	Motion	0
1.4090301990509033	m	Color	0
18.97637176513672	c	Color	0
3.8106980323791504	m	Motion	0
3.626276731491089	c	Motion	0
3.8659443855285645	m	Color	0
4.7336626052856445	c	Color	0
21.172922134399414	m	Motion	0
4.303155899047852	c	Motion	0
1.566662073135376	m	Color	0
18.665054321289062	c	Color	0
20.32522964477539	m	Motion	0
5.169902324676514	c	Motion	0
4.1651506423950195	m	Color	0
19.121997833251953	c	Color	0
3.8106980323791504	m	Motion	0
0.2240869253873825	c	Motion	0
3.8659443855285645	m	Color	0
0.43331485986709595	c	Color	0
5.358224868774414	m	Motion	0
3.4780008792877197	c	Motion	0
1.4375733137130737	m	Color	0
3.4275248050689697	c	Color	0
18.64925193786621	m	Motion	0
8.86253833770752	c	Motion	0
5.05233097076416	m	Color	0
18.515865325927734	c	Color	0
17.650880813598633	m	Motion	0
5.657405853271484	c	Motion	0
3.7239391803741455	m	Color	0
16.512521743774414	c	Color	0
5.358224868774414	m	Motion	0
0.9163296818733215	c	Motion	0
1.4375733137130737	m	Color	0
0.7217936515808105	c	Color	0
20.765188217163086	m	Motion	0
4.1033034324646	c	Motion	0
4.2103190422058105	m	Color	0
18.833904266357422	c	Color	0
19.94011116027832	m	Motion	0
4.303155899047852	c	Motion	0
3.082045316696167	m	Color	0
18.665054321289062	c	Color	0
1.2948048114776611	m	Motion	0
3.4780008792877197	c	Motion	0
1.8577407598495483	m	Color	0
3.4275248050689697	c	Color	0
19.68144416809082	m	Motion	0
6.148808002471924	c	Motion	0
2.192943572998047	m	Color	0
20.830245971679688	c	Color	0
19.031728744506836	m	Motion	0
3.3442327976226807	c	Motion	0
1.9909666776657104	m	Color	0
18.97637176513672	c	Color	0
1.2948048114776611	m	Motion	0
0.9163296818733215	c	Motion	0
1.8577407598495483	m	Color	0
0.7217936515808105	c	Color	0
20.358325958251953	m	Motion	0
4.974809169769287	c	Motion	0
3.9247093200683594	m	Color	0
19.290996551513672	c	Color	0
19.723567962646484	m	Motion	0
5.169902324676514	c	Motion	0
3.743983507156372	m	Color	0
19.121997833251953	c	Color	0
18.64925193786621	m	Motion	0
0.11285385489463806	c	Motion	0
5.05233097076416	m	Color	0
0.48486825823783875	c	Color	0
20.765188217163086	m	Motion	0
2.4267578125	c	Motion	0
4.2103190422058105	m	Color	0
20.689260482788086	c	Color	0
1.5335499048233032	m	Motion	0
2.7666327953338623	c	Motion	0
1.5048633813858032	m	Color	0
20.58951187133789	c	Color	0
17.650880813598633	m	Motion	0
0.802682101726532	c	Motion	0
3.7239391803741455	m	Color	0
1.7669106721878052	c	Color	0
19.94011116027832	m	Motion	0
2.756833791732788	c	Motion	0
3.082045316696167	m	Color	0
19.358549118041992	c	Color	0
1.5335499048233032	m	Motion	0
2.876528739929199	c	Motion	0
1.5048633813858032	m	Color	0
18.28856086730957	c	Color	0
19.68144416809082	m	Motion	0
0.11285385489463806	c	Motion	0
2.192943572998047	m	Color	0
0.48486825823783875	c	Color	0
20.358325958251953	m	Motion	0
2.5164690017700195	c	Motion	0
3.9247093200683594	m	Color	0
20.967336654663086	c	Color	0
0.9747022390365601	m	Motion	0
2.8609180450439453	c	Motion	0
0.2196740210056305	m	Color	0
20.86924934387207	c	Color	0
19.031728744506836	m	Motion	0
0.802682101726532	c	Motion	0
1.9909666776657104	m	Color	0
1.7669106721878052	c	Color	0
19.723567962646484	m	Motion	0
2.899182081222534	c	Motion	0
3.743983507156372	m	Color	0
20.411849975585938	c	Color	0
0.9747022390365601	m	Motion	0
3.2103235721588135	c	Motion	0
0.2196740210056305	m	Color	0
19.439149856567383	c	Color	0
1.3071175813674927	m	Motion	0
2.4267578125	c	Motion	0
0.7039895057678223	m	Color	0
20.689260482788086	c	Color	0
21.29693603515625	m	Motion	0
2.5164690017700195	c	Motion	0
2.3630237579345703	m	Color	0
20.967336654663086	c	Color	0
21.306516647338867	m	Motion	0
0.47526314854621887	c	Motion	0
1.6216093301773071	m	Color	0
0.24462346732616425	c	Color	0
1.3071175813674927	m	Motion	0
2.756833791732788	c	Motion	0
0.7039895057678223	m	Color	0
19.358549118041992	c	Color	0
20.51021385192871	m	Motion	0
2.899182081222534	c	Motion	0
2.980992555618286	m	Color	0
20.411849975585938	c	Color	0
20.519668579101562	m	Motion	0
0.8327574133872986	c	Motion	0
2.2577004432678223	m	Color	0
2.8923630714416504	c	Color	0
1.3403348922729492	m	Motion	0
2.7666327953338623	c	Motion	0
3.2173850536346436	m	Color	0
20.58951187133789	c	Color	0
19.613779067993164	m	Motion	0
2.8609180450439453	c	Motion	0
3.323150157928467	m	Color	0
20.86924934387207	c	Color	0
21.172922134399414	m	Motion	0
0.47526314854621887	c	Motion	0
1.566662073135376	m	Color	0
0.24462346732616425	c	Color	0
1.3403348922729492	m	Motion	0
2.876528739929199	c	Motion	0
3.2173850536346436	m	Color	0
18.28856086730957	c	Color	0
18.71632194519043	m	Motion	0
3.2103235721588135	c	Motion	0
1.4090301990509033	m	Color	0
19.439149856567383	c	Color	0
20.32522964477539	m	Motion	0
0.8327574133872986	c	Motion	0
4.1651506423950195	m	Color	0
2.8923630714416504	c	Color	0
21.29693603515625	m	Motion	0
8.86253833770752	c	Motion	0
2.3630237579345703	m	Color	0
18.515865325927734	c	Color	0
20.51021385192871	m	Motion	0
6.148808002471924	c	Motion	0
2.980992555618286	m	Color	0
20.830245971679688	c	Color	0
0.048365503549575806	m	Motion	0
3.626276731491089	c	Motion	0
0.7520290613174438	m	Color	0
4.7336626052856445	c	Color	0
21.306516647338867	m	Motion	0
4.1033034324646	c	Motion	0
1.6216093301773071	m	Color	0
18.833904266357422	c	Color	0
20.519668579101562	m	Motion	0
4.974809169769287	c	Motion	0
2.2577004432678223	m	Color	0
19.290996551513672	c	Color	0
0.048365503549575806	m	Motion	0
0.2240869253873825	c	Motion	0
0.7520290613174438	m	Color	0
0.43331485986709595	c	Color	0
19.613779067993164	m	Motion	0
5.657405853271484	c	Motion	0
3.323150157928467	m	Color	0
16.512521743774414	c	Color	0
18.71632194519043	m	Motion	0
3.3442327976226807	c	Motion	0
1.4090301990509033	m	Color	0
18.97637176513672	c	Color	0
3.8106980323791504	m	Motion	0
3.626276731491089	c	Motion	0
3.8659443855285645	m	Color	0
4.7336626052856445	c	Color	0
21.172922134399414	m	Motion	0
4.303155899047852	c	Motion	0
1.566662073135376	m	Color	0
18.665054321289062	c	Color	0
20.32522964477539	m	Motion	0
5.169902324676514	c	Motion	0
4.1651506423950195	m	Color	0
19.121997833251953	c	Color	0
3.8106980323791504	m	Motion	0
0.2240869253873825	c	Motion	0
3.8659443855285645	m	Color	0
0.43331485986709595	c	Color	0
5.358224868774414	m	Motion	0
3.4780008792877197	c	Motion	0
1.4375733137130737	m	Color	0
3.4275248050689697	c	Color	0
18.64925193786621	m	Motion	0
8.86253833770752	c	Motion	0
5.05233097076416	m	Color	0
18.515865325927734	c	Color	0
17.650880813598633	m	Motion	0
5.657405853271484	c	Motion	0
3.7239391803741455	m	Color	0
16.512521743774414	c	Color	0
5.358224868774414	m	Motion	0
0.9163296818733215	c	Motion	0
1.4375733137130737	m	Color	0
0.7217936515808105	c	Color	0
20.765188217163086	m	Motion	0
4.1033034324646	c	Motion	0
4.2103190422058105	m	Color	0
18.833904266357422	c	Color	0
19.94011116027832	m	Motion	0
4.303155899047852	c	Motion	0
3.082045316696167	m	Color	0
18.665054321289062	c	Color	0
1.2948048114776611	m	Motion	0
3.4780008792877197	c	Motion	0
1.8577407598495483	m	Color	0
3.4275248050689697	c	Color	0
19.68144416809082	m	Motion	0
6.148808002471924	c	Motion	0
2.192943572998047	m	Color	0
20.830245971679688	c	Color	0
19.031728744506836	m	Motion	0
3.3442327976226807	c	Motion	0
1.9909666776657104	m	Color	0
18.97637176513672	c	Color	0
1.2948048114776611	m	Motion	0
0.9163296818733215	c	Motion	0
1.8577407598495483	m	Color	0
0.7217936515808105	c	Color	0
20.358325958251953	m	Motion	0
4.974809169769287	c	Motion	0
3.9247093200683594	m	Color	0
19.290996551513672	c	Color	0
19.723567962646484	m	Motion	0
5.169902324676514	c	Motion	0
3.743983507156372	m	Color	0
19.121997833251953	c	Color	0
18.64925193786621	m	Motion	0
0.11285385489463806	c	Motion	0
5.05233097076416	m	Color	0
0.48486825823783875	c	Color	0
20.765188217163086	m	Motion	0
2.4267578125	c	Motion	0
4.2103190422058105	m	Color	0
20.689260482788086	c	Color	0
1.5335499048233032	m	Motion	0
2.7666327953338623	c	Motion	0
1.5048633813858032	m	Color	0
20.58951187133789	c	Color	0
17.650880813598633	m	Motion	0
0.802682101726532	c	Motion	0
3.7239391803741455	m	Color	0
1.7669106721878052	c	Color	0
19.94011116027832	m	Motion	0
2.756833791732788	c	Motion	0
3.082045316696167	m	Color	0
19.358549118041992	c	Color	0
1.5335499048233032	m	Motion	0
2.876528739929199	c	Motion	0
1.5048633813858032	m	Color	0
18.28856086730957	c	Color	0
19.68144416809082	m	Motion	0
0.11285385489463806	c	Motion	0
2.192943572998047	m	Color	0
0.48486825823783875	c	Color	0
20.358325958251953	m	Motion	0
2.5164690017700195	c	Motion	0
3.9247093200683594	m	Color	0
20.967336654663086	c	Color	0
0.9747022390365601	m	Motion	0
2.8609180450439453	c	Motion	0
0.2196740210056305	m	Color	0
20.86924934387207	c	Color	0
19.031728744506836	m	Motion	0
0.802682101726532	c	Motion	0
1.9909666776657104	m	Color	0
1.7669106721878052	c	Color	0
19.723567962646484	m	Motion	0
2.899182081222534	c	Motion	0
3.743983507156372	m	Color	0
20.411849975585938	c	Color	0
0.9747022390365601	m	Motion	0
3.2103235721588135	c	Motion	0
0.2196740210056305	m	Color	0
19.439149856567383	c	Color	0
1.3071175813674927	m	Motion	0
2.4267578125	c	Motion	0
0.7039895057678223	m	Color	0
20.689260482788086	c	Color	0
21.29693603515625	m	Motion	0
2.5164690017700195	c	Motion	0
2.3630237579345703	m	Color	0
20.967336654663086	c	Color	0
21.306516647338867	m	Motion	0
0.47526314854621887	c	Motion	0
1.6216093301773071	m	Color	0
0.24462346732616425	c	Color	0
1.3071175813674927	m	Motion	0
2.756833791732788	c	Motion	0
0.7039895057678223	m	Color	0
19.358549118041992	c	Color	0
20.51021385192871	m	Motion	0
2.899182081222534	c	Motion	0
2.980992555618286	m	Color	0
20.411849975585938	c	Color	0
20.519668579101562	m	Motion	0
0.8327574133872986	c	Motion	0
2.2577004432678223	m	Color	0
2.8923630714416504	c	Color	0
1.3403348922729492	m	Motion	0
2.7666327953338623	c	Motion	0
3.2173850536346436	m	Color	0
20.58951187133789	c	Color	0
19.613779067993164	m	Motion	0
2.8609180450439453	c	Motion	0
3.323150157928467	m	Color	0
20.86924934387207	c	Color	0
21.172922134399414	m	Motion	0
0.47526314854621887	c	Motion	0
1.566662073135376	m	Color	0
0.24462346732616425	c	Color	0
1.3403348922729492	m	Motion	0
2.876528739929199	c	Motion	0
3.2173850536346436	m	Color	0
18.28856086730957	c	Color	0
18.71632194519043	m	Motion	0
3.2103235721588135	c	Motion	0
1.4090301990509033	m	Color	0
19.439149856567383	c	Color	0
20.32522964477539	m	Motion	0
0.8327574133872986	c	Motion	0
4.1651506423950195	m	Color	0
2.8923630714416504	c	Color	0
21.29693603515625	m	Motion	0
8.86253833770752	c	Motion	0
2.3630237579345703	m	Color	0
18.515865325927734	c	Color	0
20.51021385192871	m	Motion	0
6.148808002471924	c	Motion	0
2.980992555618286	m	Color	0
20.830245971679688	c	Color	0
0.048365503549575806	m	Motion	0
3.626276731491089	c	Motion	0
0.7520290613174438	m	Color	0
4.7336626052856445	c	Color	0
21.306516647338867	m	Motion	0
4.1033034324646	c	Motion	0
1.6216093301773071	m	Color	0
18.833904266357422	c	Color	0
20.519668579101562	m	Motion	0
4.974809169769287	c	Motion	0
2.2577004432678223	m	Color	0
19.290996551513672	c	Color	0
0.048365503549575806	m	Motion	0
0.2240869253873825	c	Motion	0
0.7520290613174438	m	Color	0
0.43331485986709595	c	Color	0
19.613779067993164	m	Motion	0
5.657405853271484	c	Motion	0
3.323150157928467	m	Color	0
16.512521743774414	c	Color	0
18.71632194519043	m	Motion	0
3.3442327976226807	c	Motion	0
1.4090301990509033	m	Color	0
18.97637176513672	c	Color	0
3.8106980323791504	m	Motion	0
3.626276731491089	c	Motion	0
3.8659443855285645	m	Color	0
4.7336626052856445	c	Color	0
21.172922134399414	m	Motion	0
4.303155899047852	c	Motion	0
1.566662073135376	m	Color	0
18.665054321289062	c	Color	0
20.32522964477539	m	Motion	0
5.169902324676514	c	Motion	0
4.1651506423950195	m	Color	0
19.121997833251953	c	Color	0
3.8106980323791504	m	Motion	0
0.2240869253873825	c	Motion	0
3.8659443855285645	m	Color	0
0.43331485986709595	c	Color	0
5.358224868774414	m	Motion	0
3.4780008792877197	c	Motion	0
1.4375733137130737	m	Color	0
3.4275248050689697	c	Color	0
18.64925193786621	m	Motion	0
8.86253833770752	c	Motion	0
5.05233097076416	m	Color	0
18.515865325927734	c	Color	0
17.650880813598633	m	Motion	0
5.657405853271484	c	Motion	0
3.7239391803741455	m	Color	0
16.512521743774414	c	Color	0
5.358224868774414	m	Motion	0
0.9163296818733215	c	Motion	0
1.4375733137130737	m	Color	0
0.7217936515808105	c	Color	0
20.765188217163086	m	Motion	0
4.1033034324646	c	Motion	0
4.2103190422058105	m	Color	0
18.833904266357422	c	Color	0
19.94011116027832	m	Motion	0
4.303155899047852	c	Motion	0
3.082045316696167	m	Color	0
18.665054321289062	c	Color	0
1.2948048114776611	m	Motion	0
3.4780008792877197	c	Motion	0
1.8577407598495483	m	Color	0
3.4275248050689697	c	Color	0
19.68144416809082	m	Motion	0
6.148808002471924	c	Motion	0
2.192943572998047	m	Color	0
20.830245971679688	c	Color	0
19.031728744506836	m	Motion	0
3.3442327976226807	c	Motion	0
1.9909666776657104	m	Color	0
18.97637176513672	c	Color	0
1.2948048114776611	m	Motion	0
0.9163296818733215	c	Motion	0
1.8577407598495483	m	Color	0
0.7217936515808105	c	Color	0
20.358325958251953	m	Motion	0
4.974809169769287	c	Motion	0
3.9247093200683594	m	Color	0
19.290996551513672	c	Color	0
19.723567962646484	m	Motion	0
5.169902324676514	c	Motion	0
3.743983507156372	m	Color	0
19.121997833251953	c	Color	0
18.64925193786621	m	Motion	0
0.11285385489463806	c	Motion	0
5.05233097076416	m	Color	0
0.48486825823783875	c	Color	0
20.765188217163086	m	Motion	0
2.4267578125	c	Motion	0
4.2103190422058105	m	Color	0
20.689260482788086	c	Color	0
1.5335499048233032	m	Motion	0
2.7666327953338623	c	Motion	0
1.5048633813858032	m	Color	0
20.58951187133789	c	Color	0
17.650880813598633	m	Motion	0
0.802682101726532	c	Motion	0
3.7239391803741455	m	Color	0
1.7669106721878052	c	Color	0
19.94011116027832	m	Motion	0
2.756833791732788	c	Motion	0
3.082045316696167	m	Color	0
19.358549118041992	c	Color	0
1.5335499048233032	m	Motion	0
2.876528739929199	c	Motion	0
1.5048633813858032	m	Color	0
18.28856086730957	c	Color	0
19.68144416809082	m	Motion	0
0.11285385489463806	c	Motion	0
2.192943572998047	m	Color	0
0.48486825823783875	c	Color	0
20.358325958251953	m	Motion	0
2.5164690017700195	c	Motion	0
3.9247093200683594	m	Color	0
20.967336654663086	c	Color	0
0.9747022390365601	m	Motion	0
2.8609180450439453	c	Motion	0
0.2196740210056305	m	Color	0
20.86924934387207	c	Color	0
19.031728744506836	m	Motion	0
0.802682101726532	c	Motion	0
1.9909666776657104	m	Color	0
1.7669106721878052	c	Color	0
19.723567962646484	m	Motion	0
2.899182081222534	c	Motion	0
3.743983507156372	m	Color	0
20.411849975585938	c	Color	0
0.9747022390365601	m	Motion	0
3.2103235721588135	c	Motion	0
0.2196740210056305	m	Color	0
19.439149856567383	c	Color	0
1.3071175813674927	m	Motion	0
2.4267578125	c	Motion	0
0.7039895057678223	m	Color	0
20.689260482788086	c	Color	0
21.29693603515625	m	Motion	0
2.5164690017700195	c	Motion	0
2.3630237579345703	m	Color	0
20.967336654663086	c	Color	0
21.306516647338867	m	Motion	0
0.47526314854621887	c	Motion	0
1.6216093301773071	m	Color	0
0.24462346732616425	c	Color	0
1.3071175813674927	m	Motion	0
2.756833791732788	c	Motion	0
0.7039895057678223	m	Color	0
19.358549118041992	c	Color	0
20.51021385192871	m	Motion	0
2.899182081222534	c	Motion	0
2.980992555618286	m	Color	0
20.411849975585938	c	Color	0
20.519668579101562	m	Motion	0
0.8327574133872986	c	Motion	0
2.2577004432678223	m	Color	0
2.8923630714416504	c	Color	0
1.3403348922729492	m	Motion	0
2.7666327953338623	c	Motion	0
3.2173850536346436	m	Color	0
20.58951187133789	c	Color	0
19.613779067993164	m	Motion	0
2.8609180450439453	c	Motion	0
3.323150157928467	m	Color	0
20.86924934387207	c	Color	0
21.172922134399414	m	Motion	0
0.47526314854621887	c	Motion	0
1.566662073135376	m	Color	0
0.24462346732616425	c	Color	0
1.3403348922729492	m	Motion	0
2.876528739929199	c	Motion	0
3.2173850536346436	m	Color	0
18.28856086730957	c	Color	0
18.71632194519043	m	Motion	0
3.2103235721588135	c	Motion	0
1.4090301990509033	m	Color	0
19.439149856567383	c	Color	0
20.32522964477539	m	Motion	0
0.8327574133872986	c	Motion	0
4.1651506423950195	m	Color	0
2.8923630714416504	c	Color	0
21.29693603515625	m	Motion	0
8.86253833770752	c	Motion	0
2.3630237579345703	m	Color	0
18.515865325927734	c	Color	0
20.51021385192871	m	Motion	0
6.148808002471924	c	Motion	0
2.980992555618286	m	Color	0
20.830245971679688	c	Color	0
0.048365503549575806	m	Motion	0
3.626276731491089	c	Motion	0
0.7520290613174438	m	Color	0
4.7336626052856445	c	Color	0
21.306516647338867	m	Motion	0
4.1033034324646	c	Motion	0
1.6216093301773071	m	Color	0
18.833904266357422	c	Color	0
20.519668579101562	m	Motion	0
4.974809169769287	c	Motion	0
2.2577004432678223	m	Color	0
19.290996551513672	c	Color	0
0.048365503549575806	m	Motion	0
0.2240869253873825	c	Motion	0
0.7520290613174438	m	Color	0
0.43331485986709595	c	Color	0
19.613779067993164	m	Motion	0
5.657405853271484	c	Motion	0
3.323150157928467	m	Color	0
16.512521743774414	c	Color	0
18.71632194519043	m	Motion	0
3.3442327976226807	c	Motion	0
1.4090301990509033	m	Color	0
18.97637176513672	c	Color	0
3.8106980323791504	m	Motion	0
3.626276731491089	c	Motion	0
3.8659443855285645	m	Color	0
4.7336626052856445	c	Color	0
21.172922134399414	m	Motion	0
4.303155899047852	c	Motion	0
1.566662073135376	m	Color	0
18.665054321289062	c	Color	0
20.32522964477539	m	Motion	0
5.169902324676514	c	Motion	0
4.1651506423950195	m	Color	0
19.121997833251953	c	Color	0
3.8106980323791504	m	Motion	0
0.2240869253873825	c	Motion	0
3.8659443855285645	m	Color	0
0.43331485986709595	c	Color	0
5.358224868774414	m	Motion	0
3.4780008792877197	c	Motion	0
1.4375733137130737	m	Color	0
3.4275248050689697	c	Color	0
18.64925193786621	m	Motion	0
8.86253833770752	c	Motion	0
5.05233097076416	m	Color	0
18.515865325927734	c	Color	0
17.650880813598633	m	Motion	0
5.657405853271484	c	Motion	0
3.7239391803741455	m	Color	0
16.512521743774414	c	Color	0
5.358224868774414	m	Motion	0
0.9163296818733215	c	Motion	0
1.4375733137130737	m	Color	0
0.7217936515808105	c	Color	0
20.765188217163086	m	Motion	0
4.1033034324646	c	Motion	0
4.2103190422058105	m	Color	0
18.833904266357422	c	Color	0
19.94011116027832	m	Motion	0
4.303155899047852	c	Motion	0
3.082045316696167	m	Color	0
18.665054321289062	c	Color	0
1.2948048114776611	m	Motion	0
3.4780008792877197	c	Motion	0
1.8577407598495483	m	Color	0
3.4275248050689697	c	Color	0
19.68144416809082	m	Motion	0
6.148808002471924	c	Motion	0
2.192943572998047	m	Color	0
20.830245971679688	c	Color	0
19.031728744506836	m	Motion	0
3.3442327976226807	c	Motion	0
1.9909666776657104	m	Color	0
18.97637176513672	c	Color	0
1.2948048114776611	m	Motion	0
0.9163296818733215	c	Motion	0
1.8577407598495483	m	Color	0
0.7217936515808105	c	Color	0
20.358325958251953	m	Motion	0
4.974809169769287	c	Motion	0
3.9247093200683594	m	Color	0
19.290996551513672	c	Color	0
19.723567962646484	m	Motion	0
5.169902324676514	c	Motion	0
3.743983507156372	m	Color	0
19.121997833251953	c	Color	0
18.64925193786621	m	Motion	0
0.11285385489463806	c	Motion	0
5.05233097076416	m	Color	0
0.48486825823783875	c	Color	0
20.765188217163086	m	Motion	0
2.4267578125	c	Motion	0
4.2103190422058105	m	Color	0
20.689260482788086	c	Color	0
1.5335499048233032	m	Motion	0
2.7666327953338623	c	Motion	0
1.5048633813858032	m	Color	0
20.58951187133789	c	Color	0
17.650880813598633	m	Motion	0
0.802682101726532	c	Motion	0
3.7239391803741455	m	Color	0
1.7669106721878052	c	Color	0
19.94011116027832	m	Motion	0
2.756833791732788	c	Motion	0
3.082045316696167	m	Color	0
19.358549118041992	c	Color	0
1.5335499048233032	m	Motion	0
2.876528739929199	c	Motion	0
1.5048633813858032	m	Color	0
18.28856086730957	c	Color	0
19.68144416809082	m	Motion	0
0.11285385489463806	c	Motion	0
2.192943572998047	m	Color	0
0.48486825823783875	c	Color	0
20.358325958251953	m	Motion	0
2.5164690017700195	c	Motion	0
3.9247093200683594	m	Color	0
20.967336654663086	c	Color	0
0.9747022390365601	m	Motion	0
2.8609180450439453	c	Motion	0
0.2196740210056305	m	Color	0
20.86924934387207	c	Color	0
19.031728744506836	m	Motion	0
0.802682101726532	c	Motion	0
1.9909666776657104	m	Color	0
1.7669106721878052	c	Color	0
19.723567962646484	m	Motion	0
2.899182081222534	c	Motion	0
3.743983507156372	m	Color	0
20.411849975585938	c	Color	0
0.9747022390365601	m	Motion	0
3.2103235721588135	c	Motion	0
0.2196740210056305	m	Color	0
19.439149856567383	c	Color	0
1.3071175813674927	m	Motion	0
2.4267578125	c	Motion	0
0.7039895057678223	m	Color	0
20.689260482788086	c	Color	0
21.29693603515625	m	Motion	0
2.5164690017700195	c	Motion	0
2.3630237579345703	m	Color	0
20.967336654663086	c	Color	0
21.306516647338867	m	Motion	0
0.47526314854621887	c	Motion	0
1.6216093301773071	m	Color	0
0.24462346732616425	c	Color	0
1.3071175813674927	m	Motion	0
2.756833791732788	c	Motion	0
0.7039895057678223	m	Color	0
19.358549118041992	c	Color	0
20.51021385192871	m	Motion	0
2.899182081222534	c	Motion	0
2.980992555618286	m	Color	0
20.411849975585938	c	Color	0
20.519668579101562	m	Motion	0
0.8327574133872986	c	Motion	0
2.2577004432678223	m	Color	0
2.8923630714416504	c	Color	0
1.3403348922729492	m	Motion	0
2.7666327953338623	c	Motion	0
3.2173850536346436	m	Color	0
20.58951187133789	c	Color	0
19.613779067993164	m	Motion	0
2.8609180450439453	c	Motion	0
3.323150157928467	m	Color	0
20.86924934387207	c	Color	0
21.172922134399414	m	Motion	0
0.47526314854621887	c	Motion	0
1.566662073135376	m	Color	0
0.24462346732616425	c	Color	0
1.3403348922729492	m	Motion	0
2.876528739929199	c	Motion	0
3.2173850536346436	m	Color	0
18.28856086730957	c	Color	0
18.71632194519043	m	Motion	0
3.2103235721588135	c	Motion	0
1.4090301990509033	m	Color	0
19.439149856567383	c	Color	0
20.32522964477539	m	Motion	0
0.8327574133872986	c	Motion	0
4.1651506423950195	m	Color	0
2.8923630714416504	c	Color	0
21.29693603515625	m	Motion	0
8.86253833770752	c	Motion	0
2.3630237579345703	m	Color	0
18.515865325927734	c	Color	0
20.51021385192871	m	Motion	0
6.148808002471924	c	Motion	0
2.980992555618286	m	Color	0
20.830245971679688	c	Color	0
0.048365503549575806	m	Motion	0
3.626276731491089	c	Motion	0
0.7520290613174438	m	Color	0
4.7336626052856445	c	Color	0
21.306516647338867	m	Motion	0
4.1033034324646	c	Motion	0
1.6216093301773071	m	Color	0
18.833904266357422	c	Color	0
20.519668579101562	m	Motion	0
4.974809169769287	c	Motion	0
2.2577004432678223	m	Color	0
19.290996551513672	c	Color	0
0.048365503549575806	m	Motion	0
0.2240869253873825	c	Motion	0
0.7520290613174438	m	Color	0
0.43331485986709595	c	Color	0
19.613779067993164	m	Motion	0
5.657405853271484	c	Motion	0
3.323150157928467	m	Color	0
16.512521743774414	c	Color	0
18.71632194519043	m	Motion	0
3.3442327976226807	c	Motion	0
1.4090301990509033	m	Color	0
18.97637176513672	c	Color	0
3.8106980323791504	m	Motion	0
3.626276731491089	c	Motion	0
3.8659443855285645	m	Color	0
4.7336626052856445	c	Color	0
21.172922134399414	m	Motion	0
4.303155899047852	c	Motion	0
1.566662073135376	m	Color	0
18.665054321289062	c	Color	0
20.32522964477539	m	Motion	0
5.169902324676514	c	Motion	0
4.1651506423950195	m	Color	0
19.121997833251953	c	Color	0
3.8106980323791504	m	Motion	0
0.2240869253873825	c	Motion	0
3.8659443855285645	m	Color	0
0.43331485986709595	c	Color	0
5.358224868774414	m	Motion	0
3.4780008792877197	c	Motion	0
1.4375733137130737	m	Color	0
3.4275248050689697	c	Color	0
18.64925193786621	m	Motion	0
8.86253833770752	c	Motion	0
5.05233097076416	m	Color	0
18.515865325927734	c	Color	0
17.650880813598633	m	Motion	0
5.657405853271484	c	Motion	0
3.7239391803741455	m	Color	0
16.512521743774414	c	Color	0
5.358224868774414	m	Motion	0
0.9163296818733215	c	Motion	0
1.4375733137130737	m	Color	0
0.7217936515808105	c	Color	0
20.765188217163086	m	Motion	0
4.1033034324646	c	Motion	0
4.2103190422058105	m	Color	0
18.833904266357422	c	Color	0
19.94011116027832	m	Motion	0
4.303155899047852	c	Motion	0
3.082045316696167	m	Color	0
18.665054321289062	c	Color	0
1.2948048114776611	m	Motion	0
3.4780008792877197	c	Motion	0
1.8577407598495483	m	Color	0
3.4275248050689697	c	Color	0
19.68144416809082	m	Motion	0
6.148808002471924	c	Motion	0
2.192943572998047	m	Color	0
20.830245971679688	c	Color	0
19.031728744506836	m	Motion	0
3.3442327976226807	c	Motion	0
1.9909666776657104	m	Color	0
18.97637176513672	c	Color	0
1.2948048114776611	m	Motion	0
0.9163296818733215	c	Motion	0
1.8577407598495483	m	Color	0
0.7217936515808105	c	Color	0
20.358325958251953	m	Motion	0
4.974809169769287	c	Motion	0
3.9247093200683594	m	Color	0
19.290996551513672	c	Color	0
19.723567962646484	m	Motion	0
5.169902324676514	c	Motion	0
3.743983507156372	m	Color	0
19.121997833251953	c	Color	0
18.64925193786621	m	Motion	0
0.11285385489463806	c	Motion	0
5.05233097076416	m	Color	0
0.48486825823783875	c	Color	0
20.765188217163086	m	Motion	0
2.4267578125	c	Motion	0
4.2103190422058105	m	Color	0
20.689260482788086	c	Color	0
1.5335499048233032	m	Motion	0
2.7666327953338623	c	Motion	0
1.5048633813858032	m	Color	0
20.58951187133789	c	Color	0
17.650880813598633	m	Motion	0
0.802682101726532	c	Motion	0
3.7239391803741455	m	Color	0
1.7669106721878052	c	Color	0
19.94011116027832	m	Motion	0
2.756833791732788	c	Motion	0
3.082045316696167	m	Color	0
19.358549118041992	c	Color	0
1.5335499048233032	m	Motion	0
2.876528739929199	c	Motion	0
1.5048633813858032	m	Color	0
18.28856086730957	c	Color	0
19.68144416809082	m	Motion	0
0.11285385489463806	c	Motion	0
2.192943572998047	m	Color	0
0.48486825823783875	c	Color	0
20.358325958251953	m	Motion	0
2.5164690017700195	c	Motion	0
3.9247093200683594	m	Color	0
[truncated: 42,161 more rows]
