# Supplementary material for: Adaptive stretching of representations across brain regions and deep learning model layers
Source: Nat Commun. 2025 Nov 21;16:10302. doi: 10.1038/s41467-025-65231-y (PMC12638828; doi:10.1038/s41467-025-65231-y)
Supplement: Supplementary file 4 — Source Data [file 41467_2025_65231_MOESM4_ESM.zip › Source-data-file/Supplemental III.5/layer_1_stats.csv]

dissimilarity	motion_color_mismatch	motion_color_task	simulationID
7.292743682861328	m	Motion	0
6.355874061584473	c	Motion	0
6.502741813659668	m	Color	0
6.066134452819824	c	Color	0
14.916853904724121	m	Motion	0
8.977620124816895	c	Motion	0
14.887127876281738	m	Color	0
9.208773612976074	c	Color	0
13.482168197631836	m	Motion	0
7.224416732788086	c	Motion	0
13.846266746520996	m	Color	0
6.08803129196167	c	Color	0
7.292743682861328	m	Motion	0
4.6767683029174805	c	Motion	0
6.502741813659668	m	Color	0
4.360557556152344	c	Color	0
16.645296096801758	m	Motion	0
6.221249580383301	c	Motion	0
16.752573013305664	m	Color	0
6.593212604522705	c	Color	0
15.65165901184082	m	Motion	0
6.809936046600342	c	Motion	0
16.039907455444336	m	Color	0
6.301275253295898	c	Color	0
4.572262763977051	m	Motion	0
6.355874061584473	c	Motion	0
4.337035655975342	m	Color	0
6.066134452819824	c	Color	0
13.269021034240723	m	Motion	0
9.245567321777344	c	Motion	0
12.998987197875977	m	Color	0
9.474388122558594	c	Color	0
10.560625076293945	m	Motion	0
9.578493118286133	c	Motion	0
10.96992015838623	m	Color	0
9.071518898010254	c	Color	0
4.572262763977051	m	Motion	0
4.6767683029174805	c	Motion	0
4.337035655975342	m	Color	0
4.360557556152344	c	Color	0
14.726706504821777	m	Motion	0
7.399672508239746	c	Motion	0
13.87271785736084	m	Color	0
7.791749477386475	c	Color	0
12.274413108825684	m	Motion	0
7.652559280395508	c	Motion	0
12.183215141296387	m	Color	0
7.569291114807129	c	Color	0
14.916853904724121	m	Motion	0
6.8001532554626465	c	Motion	0
14.887127876281738	m	Color	0
7.73857307434082	c	Color	0
16.645296096801758	m	Motion	0
6.298153877258301	c	Motion	0
16.752573013305664	m	Color	0
6.532771110534668	c	Color	0
4.7359185218811035	m	Motion	0
5.3187336921691895	c	Motion	0
4.285180568695068	m	Color	0
6.241466999053955	c	Color	0
13.482168197631836	m	Motion	0
8.955981254577637	c	Motion	0
13.846266746520996	m	Color	0
9.510245323181152	c	Color	0
15.65165901184082	m	Motion	0
8.043307304382324	c	Motion	0
16.039907455444336	m	Color	0
7.98644495010376	c	Color	0
4.7359185218811035	m	Motion	0
7.744427680969238	c	Motion	0
4.285180568695068	m	Color	0
7.331677436828613	c	Color	0
13.269021034240723	m	Motion	0
6.8001532554626465	c	Motion	0
12.998987197875977	m	Color	0
7.73857307434082	c	Color	0
14.726706504821777	m	Motion	0
9.761170387268066	c	Motion	0
13.87271785736084	m	Color	0
9.89579963684082	c	Color	0
5.622058868408203	m	Motion	0
9.511767387390137	c	Motion	0
5.547018527984619	m	Color	0
10.69282341003418	c	Color	0
10.560625076293945	m	Motion	0
8.955981254577637	c	Motion	0
10.96992015838623	m	Color	0
9.510245323181152	c	Color	0
12.274413108825684	m	Motion	0
11.10640811920166	c	Motion	0
12.183215141296387	m	Color	0
10.765058517456055	c	Color	0
5.622058868408203	m	Motion	0
11.986814498901367	c	Motion	0
5.547018527984619	m	Color	0
12.349191665649414	c	Color	0
4.491841793060303	m	Motion	0
6.298153877258301	c	Motion	0
4.664455413818359	m	Color	0
6.532771110534668	c	Color	0
17.024658203125	m	Motion	0
9.761170387268066	c	Motion	0
16.51885414123535	m	Color	0
9.89579963684082	c	Color	0
17.77710723876953	m	Motion	0
5.0259623527526855	c	Motion	0
17.535518646240234	m	Color	0
4.437928199768066	c	Color	0
4.491841793060303	m	Motion	0
8.043307304382324	c	Motion	0
4.664455413818359	m	Color	0
7.98644495010376	c	Color	0
15.402667999267578	m	Motion	0
11.10640811920166	c	Motion	0
14.342517852783203	m	Color	0
10.765058517456055	c	Color	0
16.43653678894043	m	Motion	0
4.854770660400391	c	Motion	0
15.586504936218262	m	Color	0
6.253101825714111	c	Color	0
4.56394100189209	m	Motion	0
5.3187336921691895	c	Motion	0
5.601855754852295	m	Color	0
6.241466999053955	c	Color	0
15.13369083404541	m	Motion	0
9.511767387390137	c	Motion	0
15.563760757446289	m	Color	0
10.69282341003418	c	Color	0
17.493305206298828	m	Motion	0
5.0259623527526855	c	Motion	0
18.102895736694336	m	Color	0
4.437928199768066	c	Color	0
4.56394100189209	m	Motion	0
7.744427680969238	c	Motion	0
5.601855754852295	m	Color	0
7.331677436828613	c	Color	0
14.092116355895996	m	Motion	0
11.986814498901367	c	Motion	0
13.634368896484375	m	Color	0
12.349191665649414	c	Color	0
16.703941345214844	m	Motion	0
4.854770660400391	c	Motion	0
16.537395477294922	m	Color	0
6.253101825714111	c	Color	0
17.024658203125	m	Motion	0
8.977620124816895	c	Motion	0
16.51885414123535	m	Color	0
9.208773612976074	c	Color	0
15.402667999267578	m	Motion	0
9.245567321777344	c	Motion	0
14.342517852783203	m	Color	0
9.474388122558594	c	Color	0
4.308496475219727	m	Motion	0
6.8302083015441895	c	Motion	0
4.788868427276611	m	Color	0
7.707083225250244	c	Color	0
17.77710723876953	m	Motion	0
6.221249580383301	c	Motion	0
17.535518646240234	m	Color	0
6.593212604522705	c	Color	0
16.43653678894043	m	Motion	0
7.399672508239746	c	Motion	0
15.586504936218262	m	Color	0
7.791749477386475	c	Color	0
4.308496475219727	m	Motion	0
4.838937759399414	c	Motion	0
4.788868427276611	m	Color	0
5.13197135925293	c	Color	0
15.13369083404541	m	Motion	0
7.224416732788086	c	Motion	0
15.563760757446289	m	Color	0
6.08803129196167	c	Color	0
14.092116355895996	m	Motion	0
9.578493118286133	c	Motion	0
13.634368896484375	m	Color	0
9.071518898010254	c	Color	0
6.527506351470947	m	Motion	0
6.8302083015441895	c	Motion	0
7.006681442260742	m	Color	0
7.707083225250244	c	Color	0
17.493305206298828	m	Motion	0
6.809936046600342	c	Motion	0
18.102895736694336	m	Color	0
6.301275253295898	c	Color	0
16.703941345214844	m	Motion	0
7.652559280395508	c	Motion	0
16.537395477294922	m	Color	0
7.569291114807129	c	Color	0
6.527506351470947	m	Motion	0
4.838937759399414	c	Motion	0
7.006681442260742	m	Color	0
5.13197135925293	c	Color	0
7.292743682861328	m	Motion	0
6.355874061584473	c	Motion	0
6.502741813659668	m	Color	0
6.066134452819824	c	Color	0
14.916853904724121	m	Motion	0
8.977620124816895	c	Motion	0
14.887127876281738	m	Color	0
9.208773612976074	c	Color	0
13.482168197631836	m	Motion	0
7.224416732788086	c	Motion	0
13.846266746520996	m	Color	0
6.08803129196167	c	Color	0
7.292743682861328	m	Motion	0
4.6767683029174805	c	Motion	0
6.502741813659668	m	Color	0
4.360557556152344	c	Color	0
16.645296096801758	m	Motion	0
6.221249580383301	c	Motion	0
16.752573013305664	m	Color	0
6.593212604522705	c	Color	0
15.65165901184082	m	Motion	0
6.809936046600342	c	Motion	0
16.039907455444336	m	Color	0
6.301275253295898	c	Color	0
4.572262763977051	m	Motion	0
6.355874061584473	c	Motion	0
4.337035655975342	m	Color	0
6.066134452819824	c	Color	0
13.269021034240723	m	Motion	0
9.245567321777344	c	Motion	0
12.998987197875977	m	Color	0
9.474388122558594	c	Color	0
10.560625076293945	m	Motion	0
9.578493118286133	c	Motion	0
10.96992015838623	m	Color	0
9.071518898010254	c	Color	0
4.572262763977051	m	Motion	0
4.6767683029174805	c	Motion	0
4.337035655975342	m	Color	0
4.360557556152344	c	Color	0
14.726706504821777	m	Motion	0
7.399672508239746	c	Motion	0
13.87271785736084	m	Color	0
7.791749477386475	c	Color	0
12.274413108825684	m	Motion	0
7.652559280395508	c	Motion	0
12.183215141296387	m	Color	0
7.569291114807129	c	Color	0
14.916853904724121	m	Motion	0
6.8001532554626465	c	Motion	0
14.887127876281738	m	Color	0
7.73857307434082	c	Color	0
16.645296096801758	m	Motion	0
6.298153877258301	c	Motion	0
16.752573013305664	m	Color	0
6.532771110534668	c	Color	0
4.7359185218811035	m	Motion	0
5.3187336921691895	c	Motion	0
4.285180568695068	m	Color	0
6.241466999053955	c	Color	0
13.482168197631836	m	Motion	0
8.955981254577637	c	Motion	0
13.846266746520996	m	Color	0
9.510245323181152	c	Color	0
15.65165901184082	m	Motion	0
8.043307304382324	c	Motion	0
16.039907455444336	m	Color	0
7.98644495010376	c	Color	0
4.7359185218811035	m	Motion	0
7.744427680969238	c	Motion	0
4.285180568695068	m	Color	0
7.331677436828613	c	Color	0
13.269021034240723	m	Motion	0
6.8001532554626465	c	Motion	0
12.998987197875977	m	Color	0
7.73857307434082	c	Color	0
14.726706504821777	m	Motion	0
9.761170387268066	c	Motion	0
13.87271785736084	m	Color	0
9.89579963684082	c	Color	0
5.622058868408203	m	Motion	0
9.511767387390137	c	Motion	0
5.547018527984619	m	Color	0
10.69282341003418	c	Color	0
10.560625076293945	m	Motion	0
8.955981254577637	c	Motion	0
10.96992015838623	m	Color	0
9.510245323181152	c	Color	0
12.274413108825684	m	Motion	0
11.10640811920166	c	Motion	0
12.183215141296387	m	Color	0
10.765058517456055	c	Color	0
5.622058868408203	m	Motion	0
11.986814498901367	c	Motion	0
5.547018527984619	m	Color	0
12.349191665649414	c	Color	0
4.491841793060303	m	Motion	0
6.298153877258301	c	Motion	0
4.664455413818359	m	Color	0
6.532771110534668	c	Color	0
17.024658203125	m	Motion	0
9.761170387268066	c	Motion	0
16.51885414123535	m	Color	0
9.89579963684082	c	Color	0
17.77710723876953	m	Motion	0
5.0259623527526855	c	Motion	0
17.535518646240234	m	Color	0
4.437928199768066	c	Color	0
4.491841793060303	m	Motion	0
8.043307304382324	c	Motion	0
4.664455413818359	m	Color	0
7.98644495010376	c	Color	0
15.402667999267578	m	Motion	0
11.10640811920166	c	Motion	0
14.342517852783203	m	Color	0
10.765058517456055	c	Color	0
16.43653678894043	m	Motion	0
4.854770660400391	c	Motion	0
15.586504936218262	m	Color	0
6.253101825714111	c	Color	0
4.56394100189209	m	Motion	0
5.3187336921691895	c	Motion	0
5.601855754852295	m	Color	0
6.241466999053955	c	Color	0
15.13369083404541	m	Motion	0
9.511767387390137	c	Motion	0
15.563760757446289	m	Color	0
10.69282341003418	c	Color	0
17.493305206298828	m	Motion	0
5.0259623527526855	c	Motion	0
18.102895736694336	m	Color	0
4.437928199768066	c	Color	0
4.56394100189209	m	Motion	0
7.744427680969238	c	Motion	0
5.601855754852295	m	Color	0
7.331677436828613	c	Color	0
14.092116355895996	m	Motion	0
11.986814498901367	c	Motion	0
13.634368896484375	m	Color	0
12.349191665649414	c	Color	0
16.703941345214844	m	Motion	0
4.854770660400391	c	Motion	0
16.537395477294922	m	Color	0
6.253101825714111	c	Color	0
17.024658203125	m	Motion	0
8.977620124816895	c	Motion	0
16.51885414123535	m	Color	0
9.208773612976074	c	Color	0
15.402667999267578	m	Motion	0
9.245567321777344	c	Motion	0
14.342517852783203	m	Color	0
9.474388122558594	c	Color	0
4.308496475219727	m	Motion	0
6.8302083015441895	c	Motion	0
4.788868427276611	m	Color	0
7.707083225250244	c	Color	0
17.77710723876953	m	Motion	0
6.221249580383301	c	Motion	0
17.535518646240234	m	Color	0
6.593212604522705	c	Color	0
16.43653678894043	m	Motion	0
7.399672508239746	c	Motion	0
15.586504936218262	m	Color	0
7.791749477386475	c	Color	0
4.308496475219727	m	Motion	0
4.838937759399414	c	Motion	0
4.788868427276611	m	Color	0
5.13197135925293	c	Color	0
15.13369083404541	m	Motion	0
7.224416732788086	c	Motion	0
15.563760757446289	m	Color	0
6.08803129196167	c	Color	0
14.092116355895996	m	Motion	0
9.578493118286133	c	Motion	0
13.634368896484375	m	Color	0
9.071518898010254	c	Color	0
6.527506351470947	m	Motion	0
6.8302083015441895	c	Motion	0
7.006681442260742	m	Color	0
7.707083225250244	c	Color	0
17.493305206298828	m	Motion	0
6.809936046600342	c	Motion	0
18.102895736694336	m	Color	0
6.301275253295898	c	Color	0
16.703941345214844	m	Motion	0
7.652559280395508	c	Motion	0
16.537395477294922	m	Color	0
7.569291114807129	c	Color	0
6.527506351470947	m	Motion	0
4.838937759399414	c	Motion	0
7.006681442260742	m	Color	0
5.13197135925293	c	Color	0
7.292743682861328	m	Motion	0
6.355874061584473	c	Motion	0
6.502741813659668	m	Color	0
6.066134452819824	c	Color	0
14.916853904724121	m	Motion	0
8.977620124816895	c	Motion	0
14.887127876281738	m	Color	0
9.208773612976074	c	Color	0
13.482168197631836	m	Motion	0
7.224416732788086	c	Motion	0
13.846266746520996	m	Color	0
6.08803129196167	c	Color	0
7.292743682861328	m	Motion	0
4.6767683029174805	c	Motion	0
6.502741813659668	m	Color	0
4.360557556152344	c	Color	0
16.645296096801758	m	Motion	0
6.221249580383301	c	Motion	0
16.752573013305664	m	Color	0
6.593212604522705	c	Color	0
15.65165901184082	m	Motion	0
6.809936046600342	c	Motion	0
16.039907455444336	m	Color	0
6.301275253295898	c	Color	0
4.572262763977051	m	Motion	0
6.355874061584473	c	Motion	0
4.337035655975342	m	Color	0
6.066134452819824	c	Color	0
13.269021034240723	m	Motion	0
9.245567321777344	c	Motion	0
12.998987197875977	m	Color	0
9.474388122558594	c	Color	0
10.560625076293945	m	Motion	0
9.578493118286133	c	Motion	0
10.96992015838623	m	Color	0
9.071518898010254	c	Color	0
4.572262763977051	m	Motion	0
4.6767683029174805	c	Motion	0
4.337035655975342	m	Color	0
4.360557556152344	c	Color	0
14.726706504821777	m	Motion	0
7.399672508239746	c	Motion	0
13.87271785736084	m	Color	0
7.791749477386475	c	Color	0
12.274413108825684	m	Motion	0
7.652559280395508	c	Motion	0
12.183215141296387	m	Color	0
7.569291114807129	c	Color	0
14.916853904724121	m	Motion	0
6.8001532554626465	c	Motion	0
14.887127876281738	m	Color	0
7.73857307434082	c	Color	0
16.645296096801758	m	Motion	0
6.298153877258301	c	Motion	0
16.752573013305664	m	Color	0
6.532771110534668	c	Color	0
4.7359185218811035	m	Motion	0
5.3187336921691895	c	Motion	0
4.285180568695068	m	Color	0
6.241466999053955	c	Color	0
13.482168197631836	m	Motion	0
8.955981254577637	c	Motion	0
13.846266746520996	m	Color	0
9.510245323181152	c	Color	0
15.65165901184082	m	Motion	0
8.043307304382324	c	Motion	0
16.039907455444336	m	Color	0
7.98644495010376	c	Color	0
4.7359185218811035	m	Motion	0
7.744427680969238	c	Motion	0
4.285180568695068	m	Color	0
7.331677436828613	c	Color	0
13.269021034240723	m	Motion	0
6.8001532554626465	c	Motion	0
12.998987197875977	m	Color	0
7.73857307434082	c	Color	0
14.726706504821777	m	Motion	0
9.761170387268066	c	Motion	0
13.87271785736084	m	Color	0
9.89579963684082	c	Color	0
5.622058868408203	m	Motion	0
9.511767387390137	c	Motion	0
5.547018527984619	m	Color	0
10.69282341003418	c	Color	0
10.560625076293945	m	Motion	0
8.955981254577637	c	Motion	0
10.96992015838623	m	Color	0
9.510245323181152	c	Color	0
12.274413108825684	m	Motion	0
11.10640811920166	c	Motion	0
12.183215141296387	m	Color	0
10.765058517456055	c	Color	0
5.622058868408203	m	Motion	0
11.986814498901367	c	Motion	0
5.547018527984619	m	Color	0
12.349191665649414	c	Color	0
4.491841793060303	m	Motion	0
6.298153877258301	c	Motion	0
4.664455413818359	m	Color	0
6.532771110534668	c	Color	0
17.024658203125	m	Motion	0
9.761170387268066	c	Motion	0
16.51885414123535	m	Color	0
9.89579963684082	c	Color	0
17.77710723876953	m	Motion	0
5.0259623527526855	c	Motion	0
17.535518646240234	m	Color	0
4.437928199768066	c	Color	0
4.491841793060303	m	Motion	0
8.043307304382324	c	Motion	0
4.664455413818359	m	Color	0
7.98644495010376	c	Color	0
15.402667999267578	m	Motion	0
11.10640811920166	c	Motion	0
14.342517852783203	m	Color	0
10.765058517456055	c	Color	0
16.43653678894043	m	Motion	0
4.854770660400391	c	Motion	0
15.586504936218262	m	Color	0
6.253101825714111	c	Color	0
4.56394100189209	m	Motion	0
5.3187336921691895	c	Motion	0
5.601855754852295	m	Color	0
6.241466999053955	c	Color	0
15.13369083404541	m	Motion	0
9.511767387390137	c	Motion	0
15.563760757446289	m	Color	0
10.69282341003418	c	Color	0
17.493305206298828	m	Motion	0
5.0259623527526855	c	Motion	0
18.102895736694336	m	Color	0
4.437928199768066	c	Color	0
4.56394100189209	m	Motion	0
7.744427680969238	c	Motion	0
5.601855754852295	m	Color	0
7.331677436828613	c	Color	0
14.092116355895996	m	Motion	0
11.986814498901367	c	Motion	0
13.634368896484375	m	Color	0
12.349191665649414	c	Color	0
16.703941345214844	m	Motion	0
4.854770660400391	c	Motion	0
16.537395477294922	m	Color	0
6.253101825714111	c	Color	0
17.024658203125	m	Motion	0
8.977620124816895	c	Motion	0
16.51885414123535	m	Color	0
9.208773612976074	c	Color	0
15.402667999267578	m	Motion	0
9.245567321777344	c	Motion	0
14.342517852783203	m	Color	0
9.474388122558594	c	Color	0
4.308496475219727	m	Motion	0
6.8302083015441895	c	Motion	0
4.788868427276611	m	Color	0
7.707083225250244	c	Color	0
17.77710723876953	m	Motion	0
6.221249580383301	c	Motion	0
17.535518646240234	m	Color	0
6.593212604522705	c	Color	0
16.43653678894043	m	Motion	0
7.399672508239746	c	Motion	0
15.586504936218262	m	Color	0
7.791749477386475	c	Color	0
4.308496475219727	m	Motion	0
4.838937759399414	c	Motion	0
4.788868427276611	m	Color	0
5.13197135925293	c	Color	0
15.13369083404541	m	Motion	0
7.224416732788086	c	Motion	0
15.563760757446289	m	Color	0
6.08803129196167	c	Color	0
14.092116355895996	m	Motion	0
9.578493118286133	c	Motion	0
13.634368896484375	m	Color	0
9.071518898010254	c	Color	0
6.527506351470947	m	Motion	0
6.8302083015441895	c	Motion	0
7.006681442260742	m	Color	0
7.707083225250244	c	Color	0
17.493305206298828	m	Motion	0
6.809936046600342	c	Motion	0
18.102895736694336	m	Color	0
6.301275253295898	c	Color	0
16.703941345214844	m	Motion	0
7.652559280395508	c	Motion	0
16.537395477294922	m	Color	0
7.569291114807129	c	Color	0
6.527506351470947	m	Motion	0
4.838937759399414	c	Motion	0
7.006681442260742	m	Color	0
5.13197135925293	c	Color	0
7.292743682861328	m	Motion	0
6.355874061584473	c	Motion	0
6.502741813659668	m	Color	0
6.066134452819824	c	Color	0
14.916853904724121	m	Motion	0
8.977620124816895	c	Motion	0
14.887127876281738	m	Color	0
9.208773612976074	c	Color	0
13.482168197631836	m	Motion	0
7.224416732788086	c	Motion	0
13.846266746520996	m	Color	0
6.08803129196167	c	Color	0
7.292743682861328	m	Motion	0
4.6767683029174805	c	Motion	0
6.502741813659668	m	Color	0
4.360557556152344	c	Color	0
16.645296096801758	m	Motion	0
6.221249580383301	c	Motion	0
16.752573013305664	m	Color	0
6.593212604522705	c	Color	0
15.65165901184082	m	Motion	0
6.809936046600342	c	Motion	0
16.039907455444336	m	Color	0
6.301275253295898	c	Color	0
4.572262763977051	m	Motion	0
6.355874061584473	c	Motion	0
4.337035655975342	m	Color	0
6.066134452819824	c	Color	0
13.269021034240723	m	Motion	0
9.245567321777344	c	Motion	0
12.998987197875977	m	Color	0
9.474388122558594	c	Color	0
10.560625076293945	m	Motion	0
9.578493118286133	c	Motion	0
10.96992015838623	m	Color	0
9.071518898010254	c	Color	0
4.572262763977051	m	Motion	0
4.6767683029174805	c	Motion	0
4.337035655975342	m	Color	0
4.360557556152344	c	Color	0
14.726706504821777	m	Motion	0
7.399672508239746	c	Motion	0
13.87271785736084	m	Color	0
7.791749477386475	c	Color	0
12.274413108825684	m	Motion	0
7.652559280395508	c	Motion	0
12.183215141296387	m	Color	0
7.569291114807129	c	Color	0
14.916853904724121	m	Motion	0
6.8001532554626465	c	Motion	0
14.887127876281738	m	Color	0
7.73857307434082	c	Color	0
16.645296096801758	m	Motion	0
6.298153877258301	c	Motion	0
16.752573013305664	m	Color	0
6.532771110534668	c	Color	0
4.7359185218811035	m	Motion	0
5.3187336921691895	c	Motion	0
4.285180568695068	m	Color	0
6.241466999053955	c	Color	0
13.482168197631836	m	Motion	0
8.955981254577637	c	Motion	0
13.846266746520996	m	Color	0
9.510245323181152	c	Color	0
15.65165901184082	m	Motion	0
8.043307304382324	c	Motion	0
16.039907455444336	m	Color	0
7.98644495010376	c	Color	0
4.7359185218811035	m	Motion	0
7.744427680969238	c	Motion	0
4.285180568695068	m	Color	0
7.331677436828613	c	Color	0
13.269021034240723	m	Motion	0
6.8001532554626465	c	Motion	0
12.998987197875977	m	Color	0
7.73857307434082	c	Color	0
14.726706504821777	m	Motion	0
9.761170387268066	c	Motion	0
13.87271785736084	m	Color	0
9.89579963684082	c	Color	0
5.622058868408203	m	Motion	0
9.511767387390137	c	Motion	0
5.547018527984619	m	Color	0
10.69282341003418	c	Color	0
10.560625076293945	m	Motion	0
8.955981254577637	c	Motion	0
10.96992015838623	m	Color	0
9.510245323181152	c	Color	0
12.274413108825684	m	Motion	0
11.10640811920166	c	Motion	0
12.183215141296387	m	Color	0
10.765058517456055	c	Color	0
5.622058868408203	m	Motion	0
11.986814498901367	c	Motion	0
5.547018527984619	m	Color	0
12.349191665649414	c	Color	0
4.491841793060303	m	Motion	0
6.298153877258301	c	Motion	0
4.664455413818359	m	Color	0
6.532771110534668	c	Color	0
17.024658203125	m	Motion	0
9.761170387268066	c	Motion	0
16.51885414123535	m	Color	0
9.89579963684082	c	Color	0
17.77710723876953	m	Motion	0
5.0259623527526855	c	Motion	0
17.535518646240234	m	Color	0
4.437928199768066	c	Color	0
4.491841793060303	m	Motion	0
8.043307304382324	c	Motion	0
4.664455413818359	m	Color	0
7.98644495010376	c	Color	0
15.402667999267578	m	Motion	0
11.10640811920166	c	Motion	0
14.342517852783203	m	Color	0
10.765058517456055	c	Color	0
16.43653678894043	m	Motion	0
4.854770660400391	c	Motion	0
15.586504936218262	m	Color	0
6.253101825714111	c	Color	0
4.56394100189209	m	Motion	0
5.3187336921691895	c	Motion	0
5.601855754852295	m	Color	0
6.241466999053955	c	Color	0
15.13369083404541	m	Motion	0
9.511767387390137	c	Motion	0
15.563760757446289	m	Color	0
10.69282341003418	c	Color	0
17.493305206298828	m	Motion	0
5.0259623527526855	c	Motion	0
18.102895736694336	m	Color	0
4.437928199768066	c	Color	0
4.56394100189209	m	Motion	0
7.744427680969238	c	Motion	0
5.601855754852295	m	Color	0
7.331677436828613	c	Color	0
14.092116355895996	m	Motion	0
11.986814498901367	c	Motion	0
13.634368896484375	m	Color	0
12.349191665649414	c	Color	0
16.703941345214844	m	Motion	0
4.854770660400391	c	Motion	0
16.537395477294922	m	Color	0
6.253101825714111	c	Color	0
17.024658203125	m	Motion	0
8.977620124816895	c	Motion	0
16.51885414123535	m	Color	0
9.208773612976074	c	Color	0
15.402667999267578	m	Motion	0
9.245567321777344	c	Motion	0
14.342517852783203	m	Color	0
9.474388122558594	c	Color	0
4.308496475219727	m	Motion	0
6.8302083015441895	c	Motion	0
4.788868427276611	m	Color	0
7.707083225250244	c	Color	0
17.77710723876953	m	Motion	0
6.221249580383301	c	Motion	0
17.535518646240234	m	Color	0
6.593212604522705	c	Color	0
16.43653678894043	m	Motion	0
7.399672508239746	c	Motion	0
15.586504936218262	m	Color	0
7.791749477386475	c	Color	0
4.308496475219727	m	Motion	0
4.838937759399414	c	Motion	0
4.788868427276611	m	Color	0
5.13197135925293	c	Color	0
15.13369083404541	m	Motion	0
7.224416732788086	c	Motion	0
15.563760757446289	m	Color	0
6.08803129196167	c	Color	0
14.092116355895996	m	Motion	0
9.578493118286133	c	Motion	0
13.634368896484375	m	Color	0
9.071518898010254	c	Color	0
6.527506351470947	m	Motion	0
6.8302083015441895	c	Motion	0
7.006681442260742	m	Color	0
7.707083225250244	c	Color	0
17.493305206298828	m	Motion	0
6.809936046600342	c	Motion	0
18.102895736694336	m	Color	0
6.301275253295898	c	Color	0
16.703941345214844	m	Motion	0
7.652559280395508	c	Motion	0
16.537395477294922	m	Color	0
7.569291114807129	c	Color	0
6.527506351470947	m	Motion	0
4.838937759399414	c	Motion	0
7.006681442260742	m	Color	0
5.13197135925293	c	Color	0
7.292743682861328	m	Motion	0
6.355874061584473	c	Motion	0
6.502741813659668	m	Color	0
6.066134452819824	c	Color	0
14.916853904724121	m	Motion	0
8.977620124816895	c	Motion	0
14.887127876281738	m	Color	0
9.208773612976074	c	Color	0
13.482168197631836	m	Motion	0
7.224416732788086	c	Motion	0
13.846266746520996	m	Color	0
6.08803129196167	c	Color	0
7.292743682861328	m	Motion	0
4.6767683029174805	c	Motion	0
6.502741813659668	m	Color	0
4.360557556152344	c	Color	0
16.645296096801758	m	Motion	0
6.221249580383301	c	Motion	0
16.752573013305664	m	Color	0
6.593212604522705	c	Color	0
15.65165901184082	m	Motion	0
6.809936046600342	c	Motion	0
16.039907455444336	m	Color	0
6.301275253295898	c	Color	0
4.572262763977051	m	Motion	0
6.355874061584473	c	Motion	0
4.337035655975342	m	Color	0
6.066134452819824	c	Color	0
13.269021034240723	m	Motion	0
9.245567321777344	c	Motion	0
12.998987197875977	m	Color	0
9.474388122558594	c	Color	0
10.560625076293945	m	Motion	0
9.578493118286133	c	Motion	0
10.96992015838623	m	Color	0
9.071518898010254	c	Color	0
4.572262763977051	m	Motion	0
4.6767683029174805	c	Motion	0
4.337035655975342	m	Color	0
4.360557556152344	c	Color	0
14.726706504821777	m	Motion	0
7.399672508239746	c	Motion	0
13.87271785736084	m	Color	0
7.791749477386475	c	Color	0
12.274413108825684	m	Motion	0
7.652559280395508	c	Motion	0
12.183215141296387	m	Color	0
7.569291114807129	c	Color	0
14.916853904724121	m	Motion	0
6.8001532554626465	c	Motion	0
14.887127876281738	m	Color	0
7.73857307434082	c	Color	0
16.645296096801758	m	Motion	0
6.298153877258301	c	Motion	0
16.752573013305664	m	Color	0
6.532771110534668	c	Color	0
4.7359185218811035	m	Motion	0
5.3187336921691895	c	Motion	0
4.285180568695068	m	Color	0
6.241466999053955	c	Color	0
13.482168197631836	m	Motion	0
8.955981254577637	c	Motion	0
13.846266746520996	m	Color	0
9.510245323181152	c	Color	0
15.65165901184082	m	Motion	0
8.043307304382324	c	Motion	0
16.039907455444336	m	Color	0
7.98644495010376	c	Color	0
4.7359185218811035	m	Motion	0
7.744427680969238	c	Motion	0
4.285180568695068	m	Color	0
7.331677436828613	c	Color	0
13.269021034240723	m	Motion	0
6.8001532554626465	c	Motion	0
12.998987197875977	m	Color	0
7.73857307434082	c	Color	0
14.726706504821777	m	Motion	0
9.761170387268066	c	Motion	0
13.87271785736084	m	Color	0
9.89579963684082	c	Color	0
5.622058868408203	m	Motion	0
9.511767387390137	c	Motion	0
5.547018527984619	m	Color	0
10.69282341003418	c	Color	0
10.560625076293945	m	Motion	0
8.955981254577637	c	Motion	0
10.96992015838623	m	Color	0
9.510245323181152	c	Color	0
12.274413108825684	m	Motion	0
11.10640811920166	c	Motion	0
12.183215141296387	m	Color	0
10.765058517456055	c	Color	0
5.622058868408203	m	Motion	0
11.986814498901367	c	Motion	0
5.547018527984619	m	Color	0
12.349191665649414	c	Color	0
4.491841793060303	m	Motion	0
6.298153877258301	c	Motion	0
4.664455413818359	m	Color	0
6.532771110534668	c	Color	0
17.024658203125	m	Motion	0
9.761170387268066	c	Motion	0
16.51885414123535	m	Color	0
9.89579963684082	c	Color	0
17.77710723876953	m	Motion	0
5.0259623527526855	c	Motion	0
17.535518646240234	m	Color	0
4.437928199768066	c	Color	0
4.491841793060303	m	Motion	0
8.043307304382324	c	Motion	0
4.664455413818359	m	Color	0
7.98644495010376	c	Color	0
15.402667999267578	m	Motion	0
11.10640811920166	c	Motion	0
14.342517852783203	m	Color	0
10.765058517456055	c	Color	0
16.43653678894043	m	Motion	0
4.854770660400391	c	Motion	0
15.586504936218262	m	Color	0
6.253101825714111	c	Color	0
4.56394100189209	m	Motion	0
5.3187336921691895	c	Motion	0
5.601855754852295	m	Color	0
6.241466999053955	c	Color	0
15.13369083404541	m	Motion	0
9.511767387390137	c	Motion	0
15.563760757446289	m	Color	0
10.69282341003418	c	Color	0
17.493305206298828	m	Motion	0
5.0259623527526855	c	Motion	0
18.102895736694336	m	Color	0
4.437928199768066	c	Color	0
4.56394100189209	m	Motion	0
7.744427680969238	c	Motion	0
5.601855754852295	m	Color	0
7.331677436828613	c	Color	0
14.092116355895996	m	Motion	0
11.986814498901367	c	Motion	0
13.634368896484375	m	Color	0
12.349191665649414	c	Color	0
16.703941345214844	m	Motion	0
4.854770660400391	c	Motion	0
16.537395477294922	m	Color	0
6.253101825714111	c	Color	0
17.024658203125	m	Motion	0
8.977620124816895	c	Motion	0
16.51885414123535	m	Color	0
9.208773612976074	c	Color	0
15.402667999267578	m	Motion	0
9.245567321777344	c	Motion	0
14.342517852783203	m	Color	0
9.474388122558594	c	Color	0
4.308496475219727	m	Motion	0
6.8302083015441895	c	Motion	0
4.788868427276611	m	Color	0
7.707083225250244	c	Color	0
17.77710723876953	m	Motion	0
6.221249580383301	c	Motion	0
17.535518646240234	m	Color	0
6.593212604522705	c	Color	0
16.43653678894043	m	Motion	0
7.399672508239746	c	Motion	0
15.586504936218262	m	Color	0
7.791749477386475	c	Color	0
4.308496475219727	m	Motion	0
4.838937759399414	c	Motion	0
4.788868427276611	m	Color	0
5.13197135925293	c	Color	0
15.13369083404541	m	Motion	0
7.224416732788086	c	Motion	0
15.563760757446289	m	Color	0
6.08803129196167	c	Color	0
14.092116355895996	m	Motion	0
9.578493118286133	c	Motion	0
13.634368896484375	m	Color	0
9.071518898010254	c	Color	0
6.527506351470947	m	Motion	0
6.8302083015441895	c	Motion	0
7.006681442260742	m	Color	0
7.707083225250244	c	Color	0
17.493305206298828	m	Motion	0
6.809936046600342	c	Motion	0
18.102895736694336	m	Color	0
6.301275253295898	c	Color	0
16.703941345214844	m	Motion	0
7.652559280395508	c	Motion	0
16.537395477294922	m	Color	0
7.569291114807129	c	Color	0
6.527506351470947	m	Motion	0
4.838937759399414	c	Motion	0
7.006681442260742	m	Color	0
5.13197135925293	c	Color	0
7.292743682861328	m	Motion	0
6.355874061584473	c	Motion	0
6.502741813659668	m	Color	0
6.066134452819824	c	Color	0
14.916853904724121	m	Motion	0
8.977620124816895	c	Motion	0
14.887127876281738	m	Color	0
9.208773612976074	c	Color	0
13.482168197631836	m	Motion	0
7.224416732788086	c	Motion	0
13.846266746520996	m	Color	0
6.08803129196167	c	Color	0
7.292743682861328	m	Motion	0
4.6767683029174805	c	Motion	0
6.502741813659668	m	Color	0
4.360557556152344	c	Color	0
16.645296096801758	m	Motion	0
6.221249580383301	c	Motion	0
16.752573013305664	m	Color	0
6.593212604522705	c	Color	0
15.65165901184082	m	Motion	0
6.809936046600342	c	Motion	0
16.039907455444336	m	Color	0
6.301275253295898	c	Color	0
4.572262763977051	m	Motion	0
6.355874061584473	c	Motion	0
4.337035655975342	m	Color	0
6.066134452819824	c	Color	0
13.269021034240723	m	Motion	0
9.245567321777344	c	Motion	0
12.998987197875977	m	Color	0
9.474388122558594	c	Color	0
10.560625076293945	m	Motion	0
9.578493118286133	c	Motion	0
10.96992015838623	m	Color	0
9.071518898010254	c	Color	0
4.572262763977051	m	Motion	0
4.6767683029174805	c	Motion	0
4.337035655975342	m	Color	0
4.360557556152344	c	Color	0
14.726706504821777	m	Motion	0
7.399672508239746	c	Motion	0
13.87271785736084	m	Color	0
7.791749477386475	c	Color	0
12.274413108825684	m	Motion	0
7.652559280395508	c	Motion	0
12.183215141296387	m	Color	0
7.569291114807129	c	Color	0
14.916853904724121	m	Motion	0
6.8001532554626465	c	Motion	0
14.887127876281738	m	Color	0
7.73857307434082	c	Color	0
16.645296096801758	m	Motion	0
6.298153877258301	c	Motion	0
16.752573013305664	m	Color	0
6.532771110534668	c	Color	0
4.7359185218811035	m	Motion	0
5.3187336921691895	c	Motion	0
4.285180568695068	m	Color	0
6.241466999053955	c	Color	0
13.482168197631836	m	Motion	0
8.955981254577637	c	Motion	0
13.846266746520996	m	Color	0
9.510245323181152	c	Color	0
15.65165901184082	m	Motion	0
8.043307304382324	c	Motion	0
16.039907455444336	m	Color	0
7.98644495010376	c	Color	0
4.7359185218811035	m	Motion	0
7.744427680969238	c	Motion	0
4.285180568695068	m	Color	0
7.331677436828613	c	Color	0
13.269021034240723	m	Motion	0
6.8001532554626465	c	Motion	0
12.998987197875977	m	Color	0
7.73857307434082	c	Color	0
14.726706504821777	m	Motion	0
9.761170387268066	c	Motion	0
13.87271785736084	m	Color	0
9.89579963684082	c	Color	0
5.622058868408203	m	Motion	0
9.511767387390137	c	Motion	0
5.547018527984619	m	Color	0
10.69282341003418	c	Color	0
10.560625076293945	m	Motion	0
8.955981254577637	c	Motion	0
10.96992015838623	m	Color	0
9.510245323181152	c	Color	0
12.274413108825684	m	Motion	0
11.10640811920166	c	Motion	0
12.183215141296387	m	Color	0
10.765058517456055	c	Color	0
5.622058868408203	m	Motion	0
11.986814498901367	c	Motion	0
5.547018527984619	m	Color	0
12.349191665649414	c	Color	0
4.491841793060303	m	Motion	0
6.298153877258301	c	Motion	0
4.664455413818359	m	Color	0
6.532771110534668	c	Color	0
17.024658203125	m	Motion	0
9.761170387268066	c	Motion	0
16.51885414123535	m	Color	0
9.89579963684082	c	Color	0
17.77710723876953	m	Motion	0
5.0259623527526855	c	Motion	0
17.535518646240234	m	Color	0
4.437928199768066	c	Color	0
4.491841793060303	m	Motion	0
8.043307304382324	c	Motion	0
4.664455413818359	m	Color	0
7.98644495010376	c	Color	0
15.402667999267578	m	Motion	0
11.10640811920166	c	Motion	0
14.342517852783203	m	Color	0
10.765058517456055	c	Color	0
16.43653678894043	m	Motion	0
4.854770660400391	c	Motion	0
15.586504936218262	m	Color	0
6.253101825714111	c	Color	0
4.56394100189209	m	Motion	0
5.3187336921691895	c	Motion	0
5.601855754852295	m	Color	0
6.241466999053955	c	Color	0
15.13369083404541	m	Motion	0
9.511767387390137	c	Motion	0
15.563760757446289	m	Color	0
10.69282341003418	c	Color	0
17.493305206298828	m	Motion	0
5.0259623527526855	c	Motion	0
18.102895736694336	m	Color	0
4.437928199768066	c	Color	0
4.56394100189209	m	Motion	0
7.744427680969238	c	Motion	0
5.601855754852295	m	Color	0
7.331677436828613	c	Color	0
14.092116355895996	m	Motion	0
11.986814498901367	c	Motion	0
13.634368896484375	m	Color	0
12.349191665649414	c	Color	0
16.703941345214844	m	Motion	0
4.854770660400391	c	Motion	0
16.537395477294922	m	Color	0
6.253101825714111	c	Color	0
17.024658203125	m	Motion	0
8.977620124816895	c	Motion	0
16.51885414123535	m	Color	0
9.208773612976074	c	Color	0
15.402667999267578	m	Motion	0
9.245567321777344	c	Motion	0
14.342517852783203	m	Color	0
9.474388122558594	c	Color	0
4.308496475219727	m	Motion	0
6.8302083015441895	c	Motion	0
4.788868427276611	m	Color	0
7.707083225250244	c	Color	0
17.77710723876953	m	Motion	0
6.221249580383301	c	Motion	0
17.535518646240234	m	Color	0
6.593212604522705	c	Color	0
16.43653678894043	m	Motion	0
7.399672508239746	c	Motion	0
15.586504936218262	m	Color	0
7.791749477386475	c	Color	0
4.308496475219727	m	Motion	0
4.838937759399414	c	Motion	0
4.788868427276611	m	Color	0
5.13197135925293	c	Color	0
15.13369083404541	m	Motion	0
7.224416732788086	c	Motion	0
15.563760757446289	m	Color	0
6.08803129196167	c	Color	0
14.092116355895996	m	Motion	0
9.578493118286133	c	Motion	0
13.634368896484375	m	Color	0
9.071518898010254	c	Color	0
6.527506351470947	m	Motion	0
6.8302083015441895	c	Motion	0
7.006681442260742	m	Color	0
7.707083225250244	c	Color	0
17.493305206298828	m	Motion	0
6.809936046600342	c	Motion	0
18.102895736694336	m	Color	0
6.301275253295898	c	Color	0
16.703941345214844	m	Motion	0
7.652559280395508	c	Motion	0
16.537395477294922	m	Color	0
7.569291114807129	c	Color	0
6.527506351470947	m	Motion	0
4.838937759399414	c	Motion	0
7.006681442260742	m	Color	0
5.13197135925293	c	Color	0
7.292743682861328	m	Motion	0
6.355874061584473	c	Motion	0
6.502741813659668	m	Color	0
6.066134452819824	c	Color	0
14.916853904724121	m	Motion	0
8.977620124816895	c	Motion	0
14.887127876281738	m	Color	0
9.208773612976074	c	Color	0
13.482168197631836	m	Motion	0
7.224416732788086	c	Motion	0
13.846266746520996	m	Color	0
6.08803129196167	c	Color	0
7.292743682861328	m	Motion	0
4.6767683029174805	c	Motion	0
6.502741813659668	m	Color	0
4.360557556152344	c	Color	0
16.645296096801758	m	Motion	0
6.221249580383301	c	Motion	0
16.752573013305664	m	Color	0
6.593212604522705	c	Color	0
15.65165901184082	m	Motion	0
6.809936046600342	c	Motion	0
16.039907455444336	m	Color	0
6.301275253295898	c	Color	0
4.572262763977051	m	Motion	0
6.355874061584473	c	Motion	0
4.337035655975342	m	Color	0
6.066134452819824	c	Color	0
13.269021034240723	m	Motion	0
9.245567321777344	c	Motion	0
12.998987197875977	m	Color	0
9.474388122558594	c	Color	0
10.560625076293945	m	Motion	0
9.578493118286133	c	Motion	0
10.96992015838623	m	Color	0
9.071518898010254	c	Color	0
4.572262763977051	m	Motion	0
4.6767683029174805	c	Motion	0
4.337035655975342	m	Color	0
4.360557556152344	c	Color	0
14.726706504821777	m	Motion	0
7.399672508239746	c	Motion	0
13.87271785736084	m	Color	0
7.791749477386475	c	Color	0
12.274413108825684	m	Motion	0
7.652559280395508	c	Motion	0
12.183215141296387	m	Color	0
7.569291114807129	c	Color	0
14.916853904724121	m	Motion	0
6.8001532554626465	c	Motion	0
14.887127876281738	m	Color	0
7.73857307434082	c	Color	0
16.645296096801758	m	Motion	0
6.298153877258301	c	Motion	0
16.752573013305664	m	Color	0
6.532771110534668	c	Color	0
4.7359185218811035	m	Motion	0
5.3187336921691895	c	Motion	0
4.285180568695068	m	Color	0
6.241466999053955	c	Color	0
13.482168197631836	m	Motion	0
8.955981254577637	c	Motion	0
13.846266746520996	m	Color	0
9.510245323181152	c	Color	0
15.65165901184082	m	Motion	0
8.043307304382324	c	Motion	0
16.039907455444336	m	Color	0
7.98644495010376	c	Color	0
4.7359185218811035	m	Motion	0
7.744427680969238	c	Motion	0
4.285180568695068	m	Color	0
7.331677436828613	c	Color	0
13.269021034240723	m	Motion	0
6.8001532554626465	c	Motion	0
12.998987197875977	m	Color	0
7.73857307434082	c	Color	0
14.726706504821777	m	Motion	0
9.761170387268066	c	Motion	0
13.87271785736084	m	Color	0
9.89579963684082	c	Color	0
5.622058868408203	m	Motion	0
9.511767387390137	c	Motion	0
5.547018527984619	m	Color	0
10.69282341003418	c	Color	0
10.560625076293945	m	Motion	0
8.955981254577637	c	Motion	0
10.96992015838623	m	Color	0
9.510245323181152	c	Color	0
12.274413108825684	m	Motion	0
11.10640811920166	c	Motion	0
12.183215141296387	m	Color	0
10.765058517456055	c	Color	0
5.622058868408203	m	Motion	0
11.986814498901367	c	Motion	0
5.547018527984619	m	Color	0
12.349191665649414	c	Color	0
4.491841793060303	m	Motion	0
6.298153877258301	c	Motion	0
4.664455413818359	m	Color	0
6.532771110534668	c	Color	0
17.024658203125	m	Motion	0
9.761170387268066	c	Motion	0
16.51885414123535	m	Color	0
9.89579963684082	c	Color	0
17.77710723876953	m	Motion	0
5.0259623527526855	c	Motion	0
17.535518646240234	m	Color	0
4.437928199768066	c	Color	0
4.491841793060303	m	Motion	0
8.043307304382324	c	Motion	0
4.664455413818359	m	Color	0
7.98644495010376	c	Color	0
15.402667999267578	m	Motion	0
11.10640811920166	c	Motion	0
14.342517852783203	m	Color	0
10.765058517456055	c	Color	0
16.43653678894043	m	Motion	0
4.854770660400391	c	Motion	0
15.586504936218262	m	Color	0
6.253101825714111	c	Color	0
4.56394100189209	m	Motion	0
5.3187336921691895	c	Motion	0
5.601855754852295	m	Color	0
6.241466999053955	c	Color	0
15.13369083404541	m	Motion	0
9.511767387390137	c	Motion	0
15.563760757446289	m	Color	0
10.69282341003418	c	Color	0
17.493305206298828	m	Motion	0
5.0259623527526855	c	Motion	0
18.102895736694336	m	Color	0
4.437928199768066	c	Color	0
4.56394100189209	m	Motion	0
7.744427680969238	c	Motion	0
5.601855754852295	m	Color	0
7.331677436828613	c	Color	0
14.092116355895996	m	Motion	0
11.986814498901367	c	Motion	0
13.634368896484375	m	Color	0
12.349191665649414	c	Color	0
16.703941345214844	m	Motion	0
4.854770660400391	c	Motion	0
16.537395477294922	m	Color	0
6.253101825714111	c	Color	0
17.024658203125	m	Motion	0
8.977620124816895	c	Motion	0
16.51885414123535	m	Color	0
9.208773612976074	c	Color	0
15.402667999267578	m	Motion	0
9.245567321777344	c	Motion	0
14.342517852783203	m	Color	0
9.474388122558594	c	Color	0
4.308496475219727	m	Motion	0
6.8302083015441895	c	Motion	0
4.788868427276611	m	Color	0
7.707083225250244	c	Color	0
17.77710723876953	m	Motion	0
6.221249580383301	c	Motion	0
17.535518646240234	m	Color	0
6.593212604522705	c	Color	0
16.43653678894043	m	Motion	0
7.399672508239746	c	Motion	0
15.586504936218262	m	Color	0
7.791749477386475	c	Color	0
4.308496475219727	m	Motion	0
4.838937759399414	c	Motion	0
4.788868427276611	m	Color	0
5.13197135925293	c	Color	0
15.13369083404541	m	Motion	0
7.224416732788086	c	Motion	0
15.563760757446289	m	Color	0
6.08803129196167	c	Color	0
14.092116355895996	m	Motion	0
9.578493118286133	c	Motion	0
13.634368896484375	m	Color	0
9.071518898010254	c	Color	0
6.527506351470947	m	Motion	0
6.8302083015441895	c	Motion	0
7.006681442260742	m	Color	0
7.707083225250244	c	Color	0
17.493305206298828	m	Motion	0
6.809936046600342	c	Motion	0
18.102895736694336	m	Color	0
6.301275253295898	c	Color	0
16.703941345214844	m	Motion	0
7.652559280395508	c	Motion	0
16.537395477294922	m	Color	0
7.569291114807129	c	Color	0
6.527506351470947	m	Motion	0
4.838937759399414	c	Motion	0
7.006681442260742	m	Color	0
5.13197135925293	c	Color	0
7.292743682861328	m	Motion	0
6.355874061584473	c	Motion	0
6.502741813659668	m	Color	0
6.066134452819824	c	Color	0
14.916853904724121	m	Motion	0
8.977620124816895	c	Motion	0
14.887127876281738	m	Color	0
9.208773612976074	c	Color	0
13.482168197631836	m	Motion	0
7.224416732788086	c	Motion	0
13.846266746520996	m	Color	0
6.08803129196167	c	Color	0
7.292743682861328	m	Motion	0
4.6767683029174805	c	Motion	0
6.502741813659668	m	Color	0
4.360557556152344	c	Color	0
16.645296096801758	m	Motion	0
6.221249580383301	c	Motion	0
16.752573013305664	m	Color	0
6.593212604522705	c	Color	0
15.65165901184082	m	Motion	0
6.809936046600342	c	Motion	0
16.039907455444336	m	Color	0
6.301275253295898	c	Color	0
4.572262763977051	m	Motion	0
6.355874061584473	c	Motion	0
4.337035655975342	m	Color	0
6.066134452819824	c	Color	0
13.269021034240723	m	Motion	0
9.245567321777344	c	Motion	0
12.998987197875977	m	Color	0
9.474388122558594	c	Color	0
10.560625076293945	m	Motion	0
9.578493118286133	c	Motion	0
10.96992015838623	m	Color	0
9.071518898010254	c	Color	0
4.572262763977051	m	Motion	0
4.6767683029174805	c	Motion	0
4.337035655975342	m	Color	0
4.360557556152344	c	Color	0
14.726706504821777	m	Motion	0
7.399672508239746	c	Motion	0
13.87271785736084	m	Color	0
7.791749477386475	c	Color	0
12.274413108825684	m	Motion	0
7.652559280395508	c	Motion	0
12.183215141296387	m	Color	0
7.569291114807129	c	Color	0
14.916853904724121	m	Motion	0
6.8001532554626465	c	Motion	0
14.887127876281738	m	Color	0
7.73857307434082	c	Color	0
16.645296096801758	m	Motion	0
6.298153877258301	c	Motion	0
16.752573013305664	m	Color	0
6.532771110534668	c	Color	0
4.7359185218811035	m	Motion	0
5.3187336921691895	c	Motion	0
4.285180568695068	m	Color	0
6.241466999053955	c	Color	0
13.482168197631836	m	Motion	0
8.955981254577637	c	Motion	0
13.846266746520996	m	Color	0
9.510245323181152	c	Color	0
15.65165901184082	m	Motion	0
8.043307304382324	c	Motion	0
16.039907455444336	m	Color	0
7.98644495010376	c	Color	0
4.7359185218811035	m	Motion	0
7.744427680969238	c	Motion	0
4.285180568695068	m	Color	0
7.331677436828613	c	Color	0
13.269021034240723	m	Motion	0
6.8001532554626465	c	Motion	0
12.998987197875977	m	Color	0
7.73857307434082	c	Color	0
14.726706504821777	m	Motion	0
9.761170387268066	c	Motion	0
13.87271785736084	m	Color	0
9.89579963684082	c	Color	0
5.622058868408203	m	Motion	0
9.511767387390137	c	Motion	0
5.547018527984619	m	Color	0
10.69282341003418	c	Color	0
10.560625076293945	m	Motion	0
8.955981254577637	c	Motion	0
10.96992015838623	m	Color	0
9.510245323181152	c	Color	0
12.274413108825684	m	Motion	0
11.10640811920166	c	Motion	0
12.183215141296387	m	Color	0
10.765058517456055	c	Color	0
5.622058868408203	m	Motion	0
11.986814498901367	c	Motion	0
5.547018527984619	m	Color	0
12.349191665649414	c	Color	0
4.491841793060303	m	Motion	0
6.298153877258301	c	Motion	0
4.664455413818359	m	Color	0
6.532771110534668	c	Color	0
17.024658203125	m	Motion	0
9.761170387268066	c	Motion	0
16.51885414123535	m	Color	0
9.89579963684082	c	Color	0
17.77710723876953	m	Motion	0
5.0259623527526855	c	Motion	0
17.535518646240234	m	Color	0
4.437928199768066	c	Color	0
4.491841793060303	m	Motion	0
8.043307304382324	c	Motion	0
4.664455413818359	m	Color	0
7.98644495010376	c	Color	0
15.402667999267578	m	Motion	0
11.10640811920166	c	Motion	0
14.342517852783203	m	Color	0
10.765058517456055	c	Color	0
16.43653678894043	m	Motion	0
4.854770660400391	c	Motion	0
15.586504936218262	m	Color	0
6.253101825714111	c	Color	0
4.56394100189209	m	Motion	0
5.3187336921691895	c	Motion	0
5.601855754852295	m	Color	0
6.241466999053955	c	Color	0
15.13369083404541	m	Motion	0
9.511767387390137	c	Motion	0
15.563760757446289	m	Color	0
10.69282341003418	c	Color	0
17.493305206298828	m	Motion	0
5.0259623527526855	c	Motion	0
18.102895736694336	m	Color	0
4.437928199768066	c	Color	0
4.56394100189209	m	Motion	0
7.744427680969238	c	Motion	0
5.601855754852295	m	Color	0
7.331677436828613	c	Color	0
14.092116355895996	m	Motion	0
11.986814498901367	c	Motion	0
13.634368896484375	m	Color	0
12.349191665649414	c	Color	0
16.703941345214844	m	Motion	0
4.854770660400391	c	Motion	0
16.537395477294922	m	Color	0
6.253101825714111	c	Color	0
17.024658203125	m	Motion	0
8.977620124816895	c	Motion	0
16.51885414123535	m	Color	0
9.208773612976074	c	Color	0
15.402667999267578	m	Motion	0
9.245567321777344	c	Motion	0
14.342517852783203	m	Color	0
9.474388122558594	c	Color	0
4.308496475219727	m	Motion	0
6.8302083015441895	c	Motion	0
4.788868427276611	m	Color	0
7.707083225250244	c	Color	0
17.77710723876953	m	Motion	0
6.221249580383301	c	Motion	0
17.535518646240234	m	Color	0
6.593212604522705	c	Color	0
16.43653678894043	m	Motion	0
7.399672508239746	c	Motion	0
15.586504936218262	m	Color	0
7.791749477386475	c	Color	0
4.308496475219727	m	Motion	0
4.838937759399414	c	Motion	0
4.788868427276611	m	Color	0
5.13197135925293	c	Color	0
15.13369083404541	m	Motion	0
7.224416732788086	c	Motion	0
15.563760757446289	m	Color	0
6.08803129196167	c	Color	0
14.092116355895996	m	Motion	0
9.578493118286133	c	Motion	0
13.634368896484375	m	Color	0
9.071518898010254	c	Color	0
6.527506351470947	m	Motion	0
6.8302083015441895	c	Motion	0
7.006681442260742	m	Color	0
7.707083225250244	c	Color	0
17.493305206298828	m	Motion	0
6.809936046600342	c	Motion	0
18.102895736694336	m	Color	0
6.301275253295898	c	Color	0
16.703941345214844	m	Motion	0
7.652559280395508	c	Motion	0
16.537395477294922	m	Color	0
7.569291114807129	c	Color	0
6.527506351470947	m	Motion	0
4.838937759399414	c	Motion	0
7.006681442260742	m	Color	0
5.13197135925293	c	Color	0
7.292743682861328	m	Motion	0
6.355874061584473	c	Motion	0
6.502741813659668	m	Color	0
6.066134452819824	c	Color	0
14.916853904724121	m	Motion	0
8.977620124816895	c	Motion	0
14.887127876281738	m	Color	0
9.208773612976074	c	Color	0
13.482168197631836	m	Motion	0
7.224416732788086	c	Motion	0
13.846266746520996	m	Color	0
6.08803129196167	c	Color	0
7.292743682861328	m	Motion	0
4.6767683029174805	c	Motion	0
6.502741813659668	m	Color	0
4.360557556152344	c	Color	0
16.645296096801758	m	Motion	0
6.221249580383301	c	Motion	0
16.752573013305664	m	Color	0
6.593212604522705	c	Color	0
15.65165901184082	m	Motion	0
6.809936046600342	c	Motion	0
16.039907455444336	m	Color	0
6.301275253295898	c	Color	0
4.572262763977051	m	Motion	0
6.355874061584473	c	Motion	0
4.337035655975342	m	Color	0
6.066134452819824	c	Color	0
13.269021034240723	m	Motion	0
9.245567321777344	c	Motion	0
12.998987197875977	m	Color	0
9.474388122558594	c	Color	0
10.560625076293945	m	Motion	0
9.578493118286133	c	Motion	0
10.96992015838623	m	Color	0
9.071518898010254	c	Color	0
4.572262763977051	m	Motion	0
4.6767683029174805	c	Motion	0
4.337035655975342	m	Color	0
4.360557556152344	c	Color	0
14.726706504821777	m	Motion	0
7.399672508239746	c	Motion	0
13.87271785736084	m	Color	0
7.791749477386475	c	Color	0
12.274413108825684	m	Motion	0
7.652559280395508	c	Motion	0
12.183215141296387	m	Color	0
7.569291114807129	c	Color	0
14.916853904724121	m	Motion	0
6.8001532554626465	c	Motion	0
14.887127876281738	m	Color	0
7.73857307434082	c	Color	0
16.645296096801758	m	Motion	0
6.298153877258301	c	Motion	0
16.752573013305664	m	Color	0
6.532771110534668	c	Color	0
4.7359185218811035	m	Motion	0
5.3187336921691895	c	Motion	0
4.285180568695068	m	Color	0
6.241466999053955	c	Color	0
13.482168197631836	m	Motion	0
8.955981254577637	c	Motion	0
13.846266746520996	m	Color	0
9.510245323181152	c	Color	0
15.65165901184082	m	Motion	0
8.043307304382324	c	Motion	0
16.039907455444336	m	Color	0
7.98644495010376	c	Color	0
4.7359185218811035	m	Motion	0
7.744427680969238	c	Motion	0
4.285180568695068	m	Color	0
7.331677436828613	c	Color	0
13.269021034240723	m	Motion	0
6.8001532554626465	c	Motion	0
12.998987197875977	m	Color	0
7.73857307434082	c	Color	0
14.726706504821777	m	Motion	0
9.761170387268066	c	Motion	0
13.87271785736084	m	Color	0
9.89579963684082	c	Color	0
5.622058868408203	m	Motion	0
9.511767387390137	c	Motion	0
5.547018527984619	m	Color	0
10.69282341003418	c	Color	0
10.560625076293945	m	Motion	0
8.955981254577637	c	Motion	0
10.96992015838623	m	Color	0
9.510245323181152	c	Color	0
12.274413108825684	m	Motion	0
11.10640811920166	c	Motion	0
12.183215141296387	m	Color	0
10.765058517456055	c	Color	0
5.622058868408203	m	Motion	0
11.986814498901367	c	Motion	0
5.547018527984619	m	Color	0
12.349191665649414	c	Color	0
4.491841793060303	m	Motion	0
6.298153877258301	c	Motion	0
4.664455413818359	m	Color	0
6.532771110534668	c	Color	0
17.024658203125	m	Motion	0
9.761170387268066	c	Motion	0
16.51885414123535	m	Color	0
9.89579963684082	c	Color	0
17.77710723876953	m	Motion	0
5.0259623527526855	c	Motion	0
17.535518646240234	m	Color	0
4.437928199768066	c	Color	0
4.491841793060303	m	Motion	0
8.043307304382324	c	Motion	0
4.664455413818359	m	Color	0
7.98644495010376	c	Color	0
15.402667999267578	m	Motion	0
11.10640811920166	c	Motion	0
14.342517852783203	m	Color	0
10.765058517456055	c	Color	0
16.43653678894043	m	Motion	0
4.854770660400391	c	Motion	0
15.586504936218262	m	Color	0
6.253101825714111	c	Color	0
4.56394100189209	m	Motion	0
5.3187336921691895	c	Motion	0
5.601855754852295	m	Color	0
6.241466999053955	c	Color	0
15.13369083404541	m	Motion	0
9.511767387390137	c	Motion	0
15.563760757446289	m	Color	0
10.69282341003418	c	Color	0
17.493305206298828	m	Motion	0
5.0259623527526855	c	Motion	0
18.102895736694336	m	Color	0
4.437928199768066	c	Color	0
4.56394100189209	m	Motion	0
7.744427680969238	c	Motion	0
5.601855754852295	m	Color	0
7.331677436828613	c	Color	0
14.092116355895996	m	Motion	0
11.986814498901367	c	Motion	0
13.634368896484375	m	Color	0
12.349191665649414	c	Color	0
16.703941345214844	m	Motion	0
4.854770660400391	c	Motion	0
16.537395477294922	m	Color	0
6.253101825714111	c	Color	0
17.024658203125	m	Motion	0
8.977620124816895	c	Motion	0
16.51885414123535	m	Color	0
9.208773612976074	c	Color	0
15.402667999267578	m	Motion	0
9.245567321777344	c	Motion	0
14.342517852783203	m	Color	0
9.474388122558594	c	Color	0
4.308496475219727	m	Motion	0
6.8302083015441895	c	Motion	0
4.788868427276611	m	Color	0
7.707083225250244	c	Color	0
17.77710723876953	m	Motion	0
6.221249580383301	c	Motion	0
17.535518646240234	m	Color	0
6.593212604522705	c	Color	0
16.43653678894043	m	Motion	0
7.399672508239746	c	Motion	0
15.586504936218262	m	Color	0
7.791749477386475	c	Color	0
4.308496475219727	m	Motion	0
4.838937759399414	c	Motion	0
4.788868427276611	m	Color	0
5.13197135925293	c	Color	0
15.13369083404541	m	Motion	0
7.224416732788086	c	Motion	0
15.563760757446289	m	Color	0
6.08803129196167	c	Color	0
14.092116355895996	m	Motion	0
9.578493118286133	c	Motion	0
13.634368896484375	m	Color	0
9.071518898010254	c	Color	0
6.527506351470947	m	Motion	0
6.8302083015441895	c	Motion	0
7.006681442260742	m	Color	0
7.707083225250244	c	Color	0
17.493305206298828	m	Motion	0
6.809936046600342	c	Motion	0
18.102895736694336	m	Color	0
6.301275253295898	c	Color	0
16.703941345214844	m	Motion	0
7.652559280395508	c	Motion	0
16.537395477294922	m	Color	0
7.569291114807129	c	Color	0
6.527506351470947	m	Motion	0
4.838937759399414	c	Motion	0
7.006681442260742	m	Color	0
5.13197135925293	c	Color	0
7.292743682861328	m	Motion	0
6.355874061584473	c	Motion	0
6.502741813659668	m	Color	0
6.066134452819824	c	Color	0
14.916853904724121	m	Motion	0
8.977620124816895	c	Motion	0
14.887127876281738	m	Color	0
9.208773612976074	c	Color	0
13.482168197631836	m	Motion	0
7.224416732788086	c	Motion	0
13.846266746520996	m	Color	0
6.08803129196167	c	Color	0
7.292743682861328	m	Motion	0
4.6767683029174805	c	Motion	0
6.502741813659668	m	Color	0
4.360557556152344	c	Color	0
16.645296096801758	m	Motion	0
6.221249580383301	c	Motion	0
16.752573013305664	m	Color	0
6.593212604522705	c	Color	0
15.65165901184082	m	Motion	0
6.809936046600342	c	Motion	0
16.039907455444336	m	Color	0
6.301275253295898	c	Color	0
4.572262763977051	m	Motion	0
6.355874061584473	c	Motion	0
4.337035655975342	m	Color	0
6.066134452819824	c	Color	0
13.269021034240723	m	Motion	0
9.245567321777344	c	Motion	0
12.998987197875977	m	Color	0
9.474388122558594	c	Color	0
10.560625076293945	m	Motion	0
9.578493118286133	c	Motion	0
10.96992015838623	m	Color	0
9.071518898010254	c	Color	0
4.572262763977051	m	Motion	0
4.6767683029174805	c	Motion	0
4.337035655975342	m	Color	0
4.360557556152344	c	Color	0
14.726706504821777	m	Motion	0
7.399672508239746	c	Motion	0
13.87271785736084	m	Color	0
7.791749477386475	c	Color	0
12.274413108825684	m	Motion	0
7.652559280395508	c	Motion	0
12.183215141296387	m	Color	0
7.569291114807129	c	Color	0
14.916853904724121	m	Motion	0
6.8001532554626465	c	Motion	0
14.887127876281738	m	Color	0
7.73857307434082	c	Color	0
16.645296096801758	m	Motion	0
6.298153877258301	c	Motion	0
16.752573013305664	m	Color	0
6.532771110534668	c	Color	0
4.7359185218811035	m	Motion	0
5.3187336921691895	c	Motion	0
4.285180568695068	m	Color	0
6.241466999053955	c	Color	0
13.482168197631836	m	Motion	0
8.955981254577637	c	Motion	0
13.846266746520996	m	Color	0
9.510245323181152	c	Color	0
15.65165901184082	m	Motion	0
8.043307304382324	c	Motion	0
16.039907455444336	m	Color	0
7.98644495010376	c	Color	0
4.7359185218811035	m	Motion	0
7.744427680969238	c	Motion	0
4.285180568695068	m	Color	0
7.331677436828613	c	Color	0
13.269021034240723	m	Motion	0
6.8001532554626465	c	Motion	0
12.998987197875977	m	Color	0
7.73857307434082	c	Color	0
14.726706504821777	m	Motion	0
9.761170387268066	c	Motion	0
13.87271785736084	m	Color	0
9.89579963684082	c	Color	0
5.622058868408203	m	Motion	0
9.511767387390137	c	Motion	0
5.547018527984619	m	Color	0
10.69282341003418	c	Color	0
10.560625076293945	m	Motion	0
8.955981254577637	c	Motion	0
10.96992015838623	m	Color	0
9.510245323181152	c	Color	0
12.274413108825684	m	Motion	0
11.10640811920166	c	Motion	0
12.183215141296387	m	Color	0
10.765058517456055	c	Color	0
5.622058868408203	m	Motion	0
11.986814498901367	c	Motion	0
5.547018527984619	m	Color	0
12.349191665649414	c	Color	0
4.491841793060303	m	Motion	0
6.298153877258301	c	Motion	0
4.664455413818359	m	Color	0
6.532771110534668	c	Color	0
17.024658203125	m	Motion	0
9.761170387268066	c	Motion	0
16.51885414123535	m	Color	0
9.89579963684082	c	Color	0
17.77710723876953	m	Motion	0
5.0259623527526855	c	Motion	0
17.535518646240234	m	Color	0
4.437928199768066	c	Color	0
4.491841793060303	m	Motion	0
8.043307304382324	c	Motion	0
4.664455413818359	m	Color	0
7.98644495010376	c	Color	0
15.402667999267578	m	Motion	0
11.10640811920166	c	Motion	0
14.342517852783203	m	Color	0
10.765058517456055	c	Color	0
16.43653678894043	m	Motion	0
4.854770660400391	c	Motion	0
15.586504936218262	m	Color	0
6.253101825714111	c	Color	0
4.56394100189209	m	Motion	0
5.3187336921691895	c	Motion	0
5.601855754852295	m	Color	0
6.241466999053955	c	Color	0
15.13369083404541	m	Motion	0
9.511767387390137	c	Motion	0
15.563760757446289	m	Color	0
10.69282341003418	c	Color	0
17.493305206298828	m	Motion	0
5.0259623527526855	c	Motion	0
18.102895736694336	m	Color	0
4.437928199768066	c	Color	0
4.56394100189209	m	Motion	0
7.744427680969238	c	Motion	0
5.601855754852295	m	Color	0
7.331677436828613	c	Color	0
14.092116355895996	m	Motion	0
11.986814498901367	c	Motion	0
13.634368896484375	m	Color	0
12.349191665649414	c	Color	0
16.703941345214844	m	Motion	0
4.854770660400391	c	Motion	0
16.537395477294922	m	Color	0
6.253101825714111	c	Color	0
17.024658203125	m	Motion	0
8.977620124816895	c	Motion	0
16.51885414123535	m	Color	0
9.208773612976074	c	Color	0
15.402667999267578	m	Motion	0
9.245567321777344	c	Motion	0
14.342517852783203	m	Color	0
9.474388122558594	c	Color	0
4.308496475219727	m	Motion	0
6.8302083015441895	c	Motion	0
4.788868427276611	m	Color	0
7.707083225250244	c	Color	0
17.77710723876953	m	Motion	0
6.221249580383301	c	Motion	0
17.535518646240234	m	Color	0
6.593212604522705	c	Color	0
16.43653678894043	m	Motion	0
7.399672508239746	c	Motion	0
15.586504936218262	m	Color	0
7.791749477386475	c	Color	0
4.308496475219727	m	Motion	0
4.838937759399414	c	Motion	0
4.788868427276611	m	Color	0
5.13197135925293	c	Color	0
15.13369083404541	m	Motion	0
7.224416732788086	c	Motion	0
15.563760757446289	m	Color	0
6.08803129196167	c	Color	0
14.092116355895996	m	Motion	0
9.578493118286133	c	Motion	0
13.634368896484375	m	Color	0
9.071518898010254	c	Color	0
6.527506351470947	m	Motion	0
6.8302083015441895	c	Motion	0
7.006681442260742	m	Color	0
7.707083225250244	c	Color	0
17.493305206298828	m	Motion	0
6.809936046600342	c	Motion	0
18.102895736694336	m	Color	0
6.301275253295898	c	Color	0
16.703941345214844	m	Motion	0
7.652559280395508	c	Motion	0
16.537395477294922	m	Color	0
7.569291114807129	c	Color	0
6.527506351470947	m	Motion	0
4.838937759399414	c	Motion	0
7.006681442260742	m	Color	0
5.13197135925293	c	Color	0
7.292743682861328	m	Motion	0
6.355874061584473	c	Motion	0
6.502741813659668	m	Color	0
6.066134452819824	c	Color	0
14.916853904724121	m	Motion	0
8.977620124816895	c	Motion	0
14.887127876281738	m	Color	0
9.208773612976074	c	Color	0
13.482168197631836	m	Motion	0
7.224416732788086	c	Motion	0
13.846266746520996	m	Color	0
6.08803129196167	c	Color	0
7.292743682861328	m	Motion	0
4.6767683029174805	c	Motion	0
6.502741813659668	m	Color	0
4.360557556152344	c	Color	0
16.645296096801758	m	Motion	0
6.221249580383301	c	Motion	0
16.752573013305664	m	Color	0
6.593212604522705	c	Color	0
15.65165901184082	m	Motion	0
6.809936046600342	c	Motion	0
16.039907455444336	m	Color	0
6.301275253295898	c	Color	0
4.572262763977051	m	Motion	0
6.355874061584473	c	Motion	0
4.337035655975342	m	Color	0
6.066134452819824	c	Color	0
13.269021034240723	m	Motion	0
9.245567321777344	c	Motion	0
12.998987197875977	m	Color	0
9.474388122558594	c	Color	0
10.560625076293945	m	Motion	0
9.578493118286133	c	Motion	0
10.96992015838623	m	Color	0
9.071518898010254	c	Color	0
4.572262763977051	m	Motion	0
4.6767683029174805	c	Motion	0
4.337035655975342	m	Color	0
4.360557556152344	c	Color	0
14.726706504821777	m	Motion	0
7.399672508239746	c	Motion	0
13.87271785736084	m	Color	0
7.791749477386475	c	Color	0
12.274413108825684	m	Motion	0
7.652559280395508	c	Motion	0
12.183215141296387	m	Color	0
7.569291114807129	c	Color	0
14.916853904724121	m	Motion	0
6.8001532554626465	c	Motion	0
14.887127876281738	m	Color	0
7.73857307434082	c	Color	0
16.645296096801758	m	Motion	0
6.298153877258301	c	Motion	0
16.752573013305664	m	Color	0
6.532771110534668	c	Color	0
4.7359185218811035	m	Motion	0
5.3187336921691895	c	Motion	0
4.285180568695068	m	Color	0
6.241466999053955	c	Color	0
13.482168197631836	m	Motion	0
8.955981254577637	c	Motion	0
13.846266746520996	m	Color	0
9.510245323181152	c	Color	0
15.65165901184082	m	Motion	0
8.043307304382324	c	Motion	0
16.039907455444336	m	Color	0
7.98644495010376	c	Color	0
4.7359185218811035	m	Motion	0
7.744427680969238	c	Motion	0
4.285180568695068	m	Color	0
7.331677436828613	c	Color	0
13.269021034240723	m	Motion	0
6.8001532554626465	c	Motion	0
12.998987197875977	m	Color	0
7.73857307434082	c	Color	0
14.726706504821777	m	Motion	0
9.761170387268066	c	Motion	0
13.87271785736084	m	Color	0
[truncated: 42,161 more rows]
